# Supplementary material for: Proximity proteomics reveals unique and shared pathological features between multiple system atrophy and Parkinson’s disease
Source: Acta Neuropathol Commun. 2025 Mar 23;13:65. doi: 10.1186/s40478-025-01958-5 (PMC11931798; doi:10.1186/s40478-025-01958-5)
Supplement: Supplementary file 2 — Additional file 2. [file 40478_2025_1958_MOESM2_ESM.csv]

name	ID	MSA_MJFR1_vs_MSA_Negative_p.val	MSA_PSER129_vs_MSA_Negative_p.val	PD.DLB_MJFR1_vs_MSA_MJFR1_p.val	PD.DLB_MJFR1_vs_PD.DLB_Negative_p.val	PD.DLB_Negative_vs_MSA_Negative_p.val	PD.DLB_PSER129_vs_MSA_PSER129_p.val	PD.DLB_PSER129_vs_PD.DLB_Negative_p.val	MSA_MJFR1_vs_MSA_Negative_p.adj	MSA_PSER129_vs_MSA_Negative_p.adj	PD.DLB_MJFR1_vs_MSA_MJFR1_p.adj	PD.DLB_MJFR1_vs_PD.DLB_Negative_p.adj	PD.DLB_Negative_vs_MSA_Negative_p.adj	PD.DLB_PSER129_vs_MSA_PSER129_p.adj	PD.DLB_PSER129_vs_PD.DLB_Negative_p.adj	MSA_MJFR1_vs_MSA_Negative_significant	MSA_PSER129_vs_MSA_Negative_significant	PD.DLB_MJFR1_vs_MSA_MJFR1_significant	PD.DLB_MJFR1_vs_PD.DLB_Negative_significant	PD.DLB_Negative_vs_MSA_Negative_significant	PD.DLB_PSER129_vs_MSA_PSER129_significant	PD.DLB_PSER129_vs_PD.DLB_Negative_significant	significant	MSA_MJFR1_vs_MSA_Negative_ratio	MSA_PSER129_vs_MSA_Negative_ratio	PD.DLB_MJFR1_vs_MSA_MJFR1_ratio	PD.DLB_MJFR1_vs_PD.DLB_Negative_ratio	PD.DLB_Negative_vs_MSA_Negative_ratio	PD.DLB_PSER129_vs_MSA_PSER129_ratio	PD.DLB_PSER129_vs_PD.DLB_Negative_ratio	MSA_MJFR1_centered	MSA_Negative_centered	MSA_PSER129_centered	PD.DLB_MJFR1_centered	PD.DLB_Negative_centered	PD.DLB_PSER129_centered	PSER_significance	MJFR1_significance
45172	A0A2R8Y4H2	0.0008750992908157232	0.622561952657496	0.9408637952470347	0.01000742703322146	0.07036600813369384	0.05858392469314372	0.4234669122645175	0.00232	0.767	0.985	0.0149	0.39	0.152	0.5	true	false	false	true	false	false	false	true	2.61	0.362	-0.0471	1.39	1.17	1.23	0.417	1.1	-1.51	-1.15	1.05	-0.341	0.076	non-significant	non-significant
45176	Q16181	0.1832797111714014	0.1848263751101904	0.6752595460340817	0.01434505606381564	0.9206593519091983	0.004171753186653589	0.06110200032161045	0.238	0.358	0.985	0.0204	0.967	0.0236	0.0998	false	false	false	true	false	true	false	true	0.896	-0.893	0.242	1.2	-0.0575	1.74	0.901	0.468	-0.428	-1.32	0.71	-0.485	0.416	significant	non-significant
45180	D6RGI3	0.02444564175719328	0.02410086947400566	0.4973409086315319	0.00003451612572444723	0.6934695024744534	0.8527155477892887	0.0009100368988232349	0.0415	0.0845	0.985	0.0000925	0.878	0.923	0.0033	true	false	false	true	false	false	true	true	1.14	1.14	0.289	1.59	-0.167	-0.0788	1.23	0.368	-0.768	0.371	0.657	-0.935	0.292	non-significant	non-significant
A0A1C7CYX9	A0A1C7CYX9	0.2870006560869766	0.04967158461602318	0.7168519538785854	0.02089675996566324	0.2869684416126562	0.6453072961621809	0.0007966599293761001	0.337	0.138	0.985	0.0289	0.682	0.777	0.00308	false	false	false	true	false	false	true	true	0.293	0.55	-0.086	0.461	-0.254	-0.109	0.694	0.112	-0.181	0.368	0.0262	-0.435	0.259	non-significant	non-significant
A0A804F6T5	A0A804F6T5	0.02802749357713208	0.04813218442506991	0.4097830006246505	0.0006726510237469571	0.6446092998874298	0.000005504841162736668	0.005774908785478358	0.0469	0.137	0.985	0.0013	0.864	0.000288	0.0139	true	false	false	true	false	true	true	true	0.699	-0.625	0.221	0.796	0.124	1.38	0.631	0.291	-0.408	-1.03	0.512	-0.284	0.347	non-significant	non-significant
ABAT	H3BRN4	0.00009777696830360954	0.009105234482556101	0.01124114065377957	0.000007311073194189938	0.07075607310081403	0.006524795351547579	0.0117832277539179	0.000438	0.048	0.219	0.0000225	0.39	0.0313	0.0255	true	true	false	true	false	true	true	true	-2.63	-1.67	1.4	-2.21	0.983	1.52	-1.14	-2.06	0.567	-1.11	-0.658	1.55	0.41	non-significant	non-significant
ACAT1	A0A5F9ZHL1	0.000318107907312121	0.001954467126166	0.832615984001977	0.000002344235964305482	0.8918896516999496	0.05437319396851135	0.02027287105130346	0.00105	0.0272	0.985	0.0000086	0.967	0.15	0.0415	true	true	false	true	false	false	true	true	-3.04	-2.56	0.143	-2.99	0.0919	1.33	-1.32	-1.52	1.52	-1.04	-1.38	1.61	0.288	non-significant	non-significant
ACO2	A2A274	1.113476772106753e-8	0.02427047190187072	0.1371993531898716	3.876795130330003e-11	0.5865825626662934	0.785370919434757	0.00009363435363596286	2.91e-7	0.0845	0.683	1.01e-9	0.845	0.878	0.000593	true	false	false	true	false	false	true	true	-2.36	-0.784	0.44	-2.08	0.159	-0.0797	-1.02	-1.43	0.934	0.15	-0.99	1.09	0.0704	non-significant	non-significant
ADD1	E7EV99	0.1166820463710734	0.3265616529840845	0.5782076620472695	3.943275544188237e-7	0.0174773784079705	0.01076503817835976	0.00001453840394369315	0.163	0.497	0.985	0.00000179	0.244	0.0479	0.000152	false	false	false	true	false	true	true	true	1.02	-0.63	0.308	2.68	-1.36	1.47	2.2	0.795	-0.221	-0.851	1.1	-1.58	0.615	non-significant	non-significant
ALDH2	P05091	2.210644543813539e-8	0.004301695348556918	0.979535959553155	2.173970142672105e-11	0.5476454804005377	0.2385296569833083	0.00001062955889192073	4.2e-7	0.0391	0.998	9.09e-10	0.821	0.41	0.000119	true	true	false	true	false	false	true	true	-2.41	-1.06	-0.00787	-2.23	-0.185	-0.364	-1.24	-1.13	1.28	0.219	-1.14	1.1	-0.146	non-significant	non-significant
ALDH4A1	P30038	0.000009354912459174604	0.002985546070981509	0.8040540836421862	5.724594542308361e-10	0.6662541004967107	0.5165559058622458	0.0001391672908546762	0.0000611	0.0347	0.985	9.2e-9	0.865	0.692	0.000831	true	true	false	true	false	false	true	true	-3.22	-2.02	-0.139	-3.6	0.241	0.363	-1.9	-1.58	1.64	-0.375	-1.72	1.88	-0.0121	non-significant	non-significant
ALDH5A1	P51649	6.442418977331664e-7	0.03469023046808469	0.06266150092661077	7.13223996269606e-7	0.9320524323340289	0.9090102435801173	0.003223036167442628	0.00000641	0.108	0.482	0.00000301	0.967	0.96	0.00875	true	false	false	true	false	false	true	true	-2.67	-0.998	0.757	-1.88	-0.034	-0.0456	-1.01	-1.6	1.07	0.0734	-0.839	1.04	0.0279	non-significant	non-significant
ALDH6A1	Q02252	0.00002680602667266465	0.1463272757457313	0.8176474286630163	1.036922204017222e-8	0.9138755709266271	0.1412040150065897	0.000203042824985617	0.000144	0.312	0.985	9.03e-8	0.967	0.279	0.00115	true	false	false	true	false	false	true	true	-3.2	-1.01	-0.137	-3.4	0.0642	-0.884	-1.96	-1.59	1.62	0.608	-1.72	1.68	-0.276	non-significant	non-significant
ALDH7A1	A0A1B0GTG2	0.0009070916309889318	0.04482827362555303	0.8830233063733128	0.0000488782314532813	0.7786305914476948	0.8302528846407261	0.02563300871470417	0.00237	0.133	0.985	0.000129	0.919	0.918	0.0496	true	false	false	true	false	false	true	true	-1.81	-1.05	0.0651	-1.62	-0.124	0.0949	-0.83	-0.865	0.945	-0.104	-0.8	0.821	-0.00923	non-significant	non-significant
ALDH9A1	P49189	0.9623167397228536	0.908811310666704	0.7552993473539185	0.1188572117557873	0.1026117081599199	0.4842212020098002	0.008819448763414511	0.962	0.936	0.985	0.141	0.456	0.67	0.0196	false	false	false	false	false	false	true	true	0.0308	0.0746	0.176	-0.729	0.936	-0.396	-1.26	-0.163	-0.194	-0.12	0.0125	0.742	-0.516	non-significant	non-significant
ALDOA	P04075	0.0007206037637622274	0.1907476854690959	0.06039240806615273	1.519290864838998e-7	0.3125481595885181	0.06051801681533011	0.00461012600380529	0.00204	0.366	0.482	8.82e-7	0.682	0.152	0.0115	true	false	false	true	false	false	true	true	0.896	0.327	0.411	1.09	0.218	0.41	0.52	0.257	-0.638	-0.311	0.668	-0.421	0.099	non-significant	non-significant
ALDOC	P09972	0.03817641318863609	0.2741132332955296	0.8499070407854009	0.0002110288809209007	0.3104028592109409	0.6631774973394051	0.001638797550284971	0.0614	0.459	0.985	0.00045	0.682	0.777	0.00544	false	false	false	true	false	false	true	true	1.31	0.681	-0.101	1.76	-0.546	0.233	1.46	0.741	-0.573	0.108	0.64	-1.12	0.341	non-significant	non-significant
ANK2	A0A5F9ZHS1	0.04785307675129593	0.5855619499540337	0.8074122656485467	0.0276322990087761	0.8075279818210096	0.4715956735928988	0.1789488463952469	0.0752	0.76	0.985	0.0375	0.948	0.666	0.238	false	false	false	true	false	false	false	true	0.976	0.263	-0.102	0.773	0.102	0.302	0.463	0.496	-0.48	-0.217	0.394	-0.379	0.0846	non-significant	non-significant
ANXA6	A0A0S2Z377	0.004553727198530373	0.3072290970680497	0.5124531342083622	0.0005654214839452765	0.2877043356671103	0.1311771699738204	0.04883353324439089	0.00942	0.49	0.985	0.00111	0.682	0.268	0.0823	true	false	false	true	false	false	false	true	2.26	0.78	0.432	1.99	0.704	1.01	1.08	0.771	-1.49	-0.709	1.2	-0.785	0.297	non-significant	non-significant
AP2A1	O95782	0.01797671391088685	0.6516765873318191	0.589967131005712	3.645674680130666e-8	0.04376570934667897	0.005871773406620295	0.000002278626344288662	0.033	0.778	0.985	2.46e-7	0.315	0.0307	0.0000595	true	false	false	true	false	true	true	true	1.6	-0.296	0.306	3.08	-1.17	1.63	2.51	0.995	-0.606	-0.902	1.3	-1.78	0.732	non-significant	non-significant
AQP4	V9PBN7	0.1502829016917402	0.1145520752055873	0.9942246665034022	0.01652135497149796	0.7257671752343823	0.01324307665863018	0.1940273015963883	0.201	0.255	0.999	0.023	0.892	0.0554	0.252	false	false	false	true	false	false	false	true	1.47	-1.61	-0.00632	1.77	-0.306	2.24	0.935	1.09	-0.38	-1.99	1.08	-0.686	0.248	non-significant	non-significant
ATP1A1	P05023	0.001386923185014947	0.008851712572292374	0.9720694195110462	0.001726133433426753	0.2431450183980376	0.6468218947594662	0.004548304912864156	0.00338	0.048	0.998	0.00298	0.669	0.777	0.0115	true	true	false	true	false	false	true	true	1.93	1.55	-0.0172	1.33	0.578	0.225	1.19	0.596	-1.33	0.214	0.578	-0.755	0.439	non-significant	non-significant
ATP1A2	B1AKY9	0.000002602919511920184	0.0001509360166581215	0.2205348327431907	0.000001556599869839278	0.6471947338970669	0.4919503903395677	2.121113707377217e-7	0.0000209	0.00789	0.87	0.00000602	0.864	0.67	0.00000739	true	true	false	true	false	false	true	true	2.6	2	-0.517	1.89	0.192	0.288	2.09	1.08	-1.52	0.473	0.558	-1.33	0.761	non-significant	non-significant
ATP1A3	P13637	0.001525300727663019	0.1454561604676921	0.242135853904389	3.793419627606561e-7	0.8381846644872017	0.102425213066161	0.0003442284932924378	0.00366	0.312	0.888	0.00000177	0.963	0.231	0.00171	true	false	false	true	false	false	true	true	1.03	0.45	0.311	1.28	0.054	0.438	0.834	0.356	-0.671	-0.221	0.667	-0.617	0.217	non-significant	non-significant
ATP1B1	B7Z9S8	0.003895895074856549	0.1728233021846773	0.6374849677323621	0.02532375767757995	0.04108566930192879	0.00002311495381941105	0.209565329685694	0.00822	0.341	0.985	0.0346	0.307	0.00069	0.265	true	false	false	true	false	true	false	true	2.19	-0.995	0.295	1.18	1.31	2.95	0.647	0.78	-1.41	-2.41	1.08	-0.102	0.545	significant	non-significant
ATP2B1	P20020	0.0001128433781557201	0.3203557284497793	0.7253804428439856	0.00003210767832818255	0.149315957774145	0.001328364480275137	0.0004125362112093034	0.000481	0.494	0.985	0.0000883	0.547	0.0121	0.00196	true	false	false	true	false	true	true	true	2.71	0.641	0.195	2.09	0.81	1.9	1.73	0.948	-1.76	-1.12	1.14	-0.951	0.775	non-significant	non-significant
ATP5A1	P25705	0.00002141245913960581	0.1092969131149957	0.0953105555666447	1.773052878416865e-8	0.07347052631869444	0.2111940875478323	0.004416003224000793	0.000123	0.248	0.553	1.37e-7	0.39	0.381	0.0113	true	false	false	true	false	false	true	true	-1.53	-0.524	0.473	-1.56	0.509	0.352	-0.681	-1.14	0.387	-0.136	-0.667	0.896	0.216	non-significant	non-significant
ATP5B	P06576	0.01509983141180244	0.2915879448679526	0.5902842751003637	0.00006975843935099588	0.2314153674952261	0.3752743872724147	0.06422812794499613	0.0287	0.48	0.985	0.000174	0.669	0.564	0.102	true	false	false	true	false	false	false	true	-1.14	-0.482	0.212	-1.41	0.475	0.35	-0.606	-0.832	0.311	-0.171	-0.62	0.786	0.179	non-significant	non-significant
ATP6V0A1	Q93050	0.01713959380783435	0.9322355977075278	0.2946564453370715	0.00007894708279497249	0.7192055691992094	0.02156205388323242	0.02306021904450576	0.032	0.946	0.927	0.000194	0.892	0.0791	0.045	true	false	false	true	false	false	true	true	1.52	-0.0523	0.562	1.89	0.192	1.26	1.02	0.58	-0.936	-0.989	1.14	-0.745	0.275	non-significant	non-significant
ATP6V1A	P38606	0.0005036422824442381	0.02213591377798524	0.5647220547678033	0.005667479227434533	0.01450463221562204	0.3915797758328946	0.2015188837898622	0.00148	0.0826	0.985	0.00877	0.24	0.579	0.258	true	false	false	true	false	false	false	true	2.4	1.51	0.32	1.31	1.41	0.478	0.585	0.605	-1.79	-0.281	0.925	-0.388	0.197	non-significant	non-significant
ATP6V1B2	P21281	0.0001385524467898917	0.000008248395017296857	0.3633197849777837	1.716723966066357e-8	0.9169216068359072	3.19054831120328e-13	0.000003035738167934322	0.000569	0.000575	0.979	1.37e-7	0.967	6.67e-11	0.0000705	true	true	false	true	false	true	true	true	2.18	-2.64	0.415	2.55	0.0474	4.66	1.98	1.19	-0.987	-3.63	1.61	-0.939	1.04	non-significant	non-significant
ATP6V1E1	P36543	0.0004558273474966379	0.07808545105076542	0.3091576446003636	3.068526231623654e-11	0.07658491329975045	0.000001880161682131404	9.02629544069416e-8	0.00142	0.192	0.927	1.01e-9	0.39	0.000131	0.00000423	true	false	false	true	false	true	true	true	1.96	-0.931	0.46	3.23	-0.811	2.46	2.34	1.15	-0.812	-1.74	1.61	-1.62	0.719	non-significant	non-significant
BASP1	P80723	4.902245638538108e-7	0.02384892536268052	0.06761512593771533	3.713737889904576e-9	0.01036798657187268	0.008785795547202952	0.001499719415971572	0.00000512	0.0845	0.482	3.88e-8	0.22	0.0408	0.00522	true	false	false	true	false	true	true	true	2.38	0.945	0.655	2.1	0.937	0.959	0.967	0.708	-1.68	-0.732	1.36	-0.74	0.227	non-significant	non-significant
BLVRB	P30043	0.793033433675465	0.0126402420686119	0.4732528674520814	0.4998469952347411	0.6387449897145034	0.00635600026699738	0.4598522998934136	0.821	0.0554	0.985	0.52	0.864	0.0313	0.537	false	false	false	false	false	true	false	true	0.212	-2.09	0.504	0.387	0.329	2	-0.424	0.21	-0.00229	-2.09	0.714	0.327	-0.0971	significant	non-significant
CADM3	Q8N126	0.2293611440171762	0.09634358867040327	0.01704358582389025	0.00000672715280868031	0.7700212032823506	0.1195456965163645	0.9218587943068873	0.284	0.224	0.223	0.0000211	0.914	0.25	0.94	false	false	false	true	false	false	false	true	0.757	-1.06	1.33	2.25	-0.158	0.854	-0.0433	0.405	-0.352	-1.41	1.74	-0.51	-0.553	non-significant	non-significant
CALM2	P0DP25	0.00006582930705276093	0.2523819919224535	0.8608465341398099	7.727904058124623e-10	0.1454729920466794	0.01239437527546879	0.001586214412953876	0.000313	0.437	0.985	1.12e-8	0.546	0.0536	0.00536	true	false	false	true	false	false	true	true	2.86	-0.75	-0.0987	3.59	-0.83	1.46	1.54	2.04	-0.821	-1.57	1.94	-1.65	-0.109	non-significant	non-significant
CBR1	P16152	0.505923340487261	0.2020011710796062	0.07189216870954367	0.0749438323417988	0.2648611599354447	0.0004589774283882078	0.1597437560495649	0.551	0.384	0.482	0.0949	0.681	0.00564	0.217	false	false	false	false	false	true	false	true	-0.484	0.935	-1.15	-0.931	-0.706	-2.37	-0.73	0.306	0.789	1.72	-0.847	0.0837	-0.646	significant	non-significant
CCT8	P50990	0.08852007476112825	0.6886492665692774	0.63643125984374	0.07665632941131399	0.004271756518641602	0.945431873855904	0.004008912692312499	0.128	0.804	0.985	0.0965	0.128	0.978	0.0103	false	false	false	false	false	false	true	true	-1.16	-0.269	0.275	0.857	-1.74	-0.0398	1.44	-0.351	0.813	0.544	-0.0753	-0.932	0.504	non-significant	non-significant
CFL1	P23528	0.3059139504194536	0.5074725500589852	0.7307405165145331	0.0001950232655769799	0.01728057433080811	0.9636566155992095	0.0003111717053142661	0.357	0.684	0.985	0.000425	0.244	0.982	0.00163	false	false	false	true	false	false	true	true	1.07	0.693	-0.311	2.99	-2.22	-0.0412	2.88	1.06	-0.0167	0.677	0.747	-2.24	0.635	non-significant	non-significant
CHCHD3	C9JRZ6	0.0002480116576535304	0.001907577265184056	0.01572586684329227	0.001965169173360331	0.5565740420124676	0.005485283629320673	0.07549136469133517	0.00085	0.0272	0.219	0.00337	0.821	0.0294	0.114	true	true	false	true	false	true	false	true	-2.16	-1.79	1.18	-1.26	0.277	1.37	-0.696	-1.47	0.688	-1.1	-0.294	0.966	0.27	non-significant	non-significant
CKMT1A	P12532	0.000009812850040095245	0.006457715837028657	0.02922336135289808	0.000003761181818328086	0.4285039417528309	0.05673582373071831	0.01179877912248382	0.0000621	0.0469	0.301	0.0000125	0.74	0.15	0.0255	true	true	false	true	false	false	true	true	-2.49	-1.42	0.969	-1.86	0.344	0.841	-0.923	-1.66	0.824	-0.597	-0.693	1.17	0.244	non-significant	non-significant
CLTC	Q00610	0.04860466312382151	0.0485494876645703	0.5014379058515083	0.00003382282949866571	0.4527471867319145	0.3194590023413485	0.000009098678304500826	0.0757	0.137	0.985	0.0000918	0.757	0.526	0.000119	false	false	false	true	false	false	true	true	1.44	1.44	0.416	2.32	-0.465	0.618	2.52	0.353	-1.09	0.353	0.769	-1.55	0.972	non-significant	non-significant
CNP	P09543	0.6739844280450912	0.426731602724188	0.7935932190767245	0.08338062386592195	0.03325314143910411	0.9353254800688489	0.0005580520182254425	0.704	0.607	0.985	0.104	0.307	0.977	0.00238	false	false	false	false	false	false	true	true	-0.268	0.507	-0.144	0.792	-1.2	-0.0447	1.67	-0.038	0.23	0.737	-0.182	-0.974	0.692	non-significant	non-significant
CNTN1	Q12860	0.00001424201134875994	0.3371539849280628	0.951602334127614	1.603368187352019e-8	0.9587157102426096	0.03539464230410547	0.0002693045841333882	0.0000875	0.507	0.985	1.34e-7	0.973	0.114	0.00144	true	false	false	true	false	false	true	true	2.76	0.548	0.0299	2.77	0.0255	1.06	1.58	1.41	-1.35	-0.804	1.44	-1.33	0.258	non-significant	non-significant
COX4I1	P13073	0.01916451214469869	0.09579840469986924	0.8565826478614883	0.0001737680470679073	0.7171206264640124	0.1106575440510358	0.3945002441102575	0.0339	0.224	0.985	0.000386	0.892	0.238	0.471	true	false	false	true	false	false	false	true	-1.98	-1.39	-0.128	-2.37	0.257	1.15	-0.495	-1.14	0.839	-0.548	-1.27	1.1	0.601	non-significant	non-significant
COX5A	P20674	0.0002212739450475595	0.04533119098944418	0.01969887860779647	0.1374123403614929	0.3234935384085883	0.2906373427742098	0.7044332112119086	0.000784	0.133	0.229	0.161	0.682	0.49	0.736	true	false	false	false	false	false	false	true	-3.7	-1.89	1.93	-0.983	-0.794	0.851	-0.248	-2.28	1.42	-0.468	-0.352	0.631	0.383	non-significant	non-significant
CRMP1	Q14194	0.4522931563688845	0.0129682076507635	0.6064340243751986	0.0297014801067625	0.1463449044097858	0.002153540894324623	0.03773368413716249	0.506	0.0554	0.985	0.0398	0.546	0.0164	0.068	false	false	false	true	false	true	false	true	0.456	-1.56	-0.27	0.956	-0.77	1.7	0.911	0.677	0.221	-1.34	0.407	-0.549	0.362	significant	non-significant
CRYAB	P02511	0.2510868374959558	0.00365216990580335	0.07484523021679038	0.03438852251411379	0.02851845269835935	0.08720868808295368	0.00001079171345756055	0.304	0.0386	0.482	0.0455	0.307	0.205	0.000119	false	true	false	true	false	false	true	true	0.901	2.38	-1.22	1.2	-1.52	-1.17	2.73	0.678	-0.223	2.16	-0.547	-1.74	0.984	non-significant	non-significant
CRYM	Q14894	0.1051970886320279	0.120191392548445	0.1198962378907001	0.05039358657105045	0.1940341855039657	0.002607247102468153	0.002012044169137	0.15	0.264	0.643	0.0646	0.634	0.0188	0.00628	false	false	false	false	false	true	true	true	1.41	-1.35	-1.17	1.21	-0.975	2.36	1.98	1.34	-0.0675	-1.42	0.172	-1.04	0.942	non-significant	non-significant
CS	O75390	0.02212318839931072	0.009245106729607912	0.3243900086344206	0.001604809566800486	0.3202372019474535	0.003895476965448585	0.1843275022827049	0.0379	0.048	0.929	0.00284	0.682	0.0233	0.242	true	true	false	true	false	true	false	true	-1.4	-1.61	0.509	-1.41	0.514	1.56	-0.563	-0.972	0.429	-1.18	-0.462	0.943	0.38	non-significant	non-significant
DDAH1	O94760	0.128370862993912	0.006153330990114943	0.5176031063875448	0.009078879484748786	0.2802918404592999	0.00001817462652373469	0.002820729623837559	0.176	0.0469	0.985	0.0137	0.682	0.000633	0.00807	false	true	false	true	false	true	true	true	0.987	-1.83	-0.36	1.23	-0.603	2.66	1.43	0.892	-0.0942	-1.93	0.533	-0.697	0.729	non-significant	non-significant
DLAT	A0A7P0TAG1	0.00008795472995335039	0.1687082925239575	0.1755315034214601	5.31746972216402e-7	0.2418874250600551	0.1773124866669975	0.086678438891755	0.000409	0.336	0.769	0.00000236	0.669	0.334	0.126	true	false	false	true	false	false	false	true	-4.26	-1.38	1.17	-4.1	1.01	1.17	-1.22	-3.13	1.13	-0.244	-1.95	2.15	0.926	non-significant	non-significant
DLD	E9PEX6	0.00001961527360662063	0.01298941153375977	0.04725124361600064	0.00006474438315979544	0.9076404486241441	0.1056790031280337	0.08144100350848626	0.000117	0.0554	0.449	0.000164	0.967	0.232	0.119	true	false	false	true	false	false	false	true	-3.03	-1.64	1.12	-1.98	0.0638	0.903	-0.796	-1.94	1.09	-0.544	-0.82	1.16	0.359	non-significant	non-significant
DLST	P36957	0.00006388568847373805	0.02887041605243909	0.3116969764423322	1.61086186714193e-9	0.03837899051416262	0.2391011655038851	0.00008175042917271398	0.000311	0.0914	0.927	1.87e-8	0.307	0.41	0.00057	true	false	false	true	false	false	true	true	-2.1	-1.07	0.42	-2.56	0.877	0.49	-1.46	-1.44	0.66	-0.412	-1.02	1.54	0.0783	non-significant	non-significant
DNM1	A0A0D9SFB1	0.2062863777520185	0.06379205440880625	0.4966129346899903	0.01138569463972461	0.005056204798108377	0.1813792331817902	0.01297766203353943	0.263	0.162	0.985	0.0164	0.132	0.335	0.0277	false	false	false	true	false	false	true	true	-1.05	-1.55	0.484	1.52	-2.08	0.958	1.49	-0.0374	1.01	-0.542	0.446	-1.08	0.416	non-significant	non-significant
DPYSL5	Q9BPU6	0.05709740632744312	0.02122635619567797	0.778584583389317	0.002217047738160081	0.9075323654742358	0.3495367297700274	0.02251467486903619	0.0865	0.0807	0.985	0.00374	0.967	0.545	0.0447	false	false	false	true	false	false	true	true	1.67	2.04	0.209	1.97	-0.0865	-0.7	1.43	0.561	-1.11	0.934	0.77	-1.2	0.234	non-significant	non-significant
ENO2	P09104	0.1670365262694039	0.1493877272084896	0.8753937371909839	0.02956636478443317	0.9547954523028864	0.002730973616044166	0.06570614558399648	0.219	0.315	0.985	0.0398	0.973	0.019	0.102	false	false	false	true	false	true	false	true	0.886	-0.925	0.0861	1	-0.0311	1.74	0.842	0.501	-0.385	-1.31	0.587	-0.416	0.426	significant	non-significant
EPB41L3	Q9Y2J2	0.08265044461588734	0.09418169005532537	0.9485935933898044	0.001337849192019031	0.4969306530915805	0.01555299406905538	0.1398320076108577	0.122	0.224	0.985	0.00243	0.805	0.0613	0.194	false	false	false	true	false	false	false	true	1.32	-1.27	0.0418	1.81	-0.442	1.62	0.792	1.03	-0.288	-1.56	1.08	-0.73	0.0618	non-significant	non-significant
FH	P07954	0.0001789918971985381	0.0002759439175742565	0.06184828068055575	0.001034353556473194	0.9563131274060082	0.004051095997805038	0.05767599501406116	0.000693	0.00837	0.482	0.00191	0.973	0.0235	0.0957	true	true	false	true	false	true	false	true	-3.34	-3.22	1.35	-2.03	0.0388	2.14	-1.12	-1.94	1.4	-1.82	-0.584	1.44	0.319	non-significant	non-significant
FTH1	P02794	0.01566327901827075	0.000003936011449743524	0.5076738393542666	0.0881033294746908	0.03730808919977641	0.04900410910506602	0.02266711374344861	0.0295	0.000411	0.985	0.109	0.307	0.142	0.0447	true	true	false	false	false	false	true	true	1.43	3.01	0.329	0.703	1.06	-0.999	0.952	-0.135	-1.57	1.44	0.194	-0.508	0.444	non-significant	non-significant
GAP43	P17677	0.002886643189033876	0.6106340569246537	0.1301838113028864	0.00001186503269637314	0.2569521624721248	0.001664935886654672	0.05447172420643057	0.00622	0.767	0.68	0.000034	0.676	0.0134	0.0911	true	false	false	true	false	true	false	true	2.06	-0.334	0.869	2.28	0.647	1.89	0.91	0.725	-1.33	-1.66	1.59	-0.684	0.226	significant	non-significant
GAPDH	P04406	0.1063552000537515	0.007311442372965744	0.6229014349491608	0.11093959947939	0.2901325171925356	0.1055986850181072	0.5216095155054634	0.15	0.0469	0.985	0.135	0.682	0.232	0.589	false	true	false	false	false	false	false	true	0.389	0.665	0.101	0.272	0.219	-0.338	0.108	0.0419	-0.347	0.317	0.143	-0.128	-0.0206	non-significant	non-significant
GDI1	P31150	0.0007592219376019471	0.6862811150189755	0.6317333295028309	0.000004948274661273243	0.5804650626825951	0.04528176684221031	0.000474915526830681	0.00209	0.804	0.985	0.0000162	0.842	0.133	0.00217	true	false	false	true	false	false	true	true	0.915	0.103	-0.106	0.931	-0.122	0.451	0.675	0.526	-0.389	-0.286	0.421	-0.511	0.165	non-significant	non-significant
GLS	O94925	0.00004334833449437531	0.003879976219560682	0.07829255107470146	0.002748197481175632	0.3960728136882418	0.0105460021370541	0.9937050404576403	0.000216	0.0386	0.482	0.00452	0.736	0.0479	0.994	true	true	false	true	false	true	false	true	-4.2	-2.82	1.44	-2.07	-0.685	2.14	0.00518	-2.5	1.7	-1.12	-1.06	1.01	1.02	non-significant	non-significant
GLUD1	P00367	2.19251280994603e-7	0.06509759021073892	0.2580383118817327	4.031855071847411e-10	0.5421181554007921	0.2073296873190725	0.00001020705530214635	0.0000027	0.162	0.905	7.02e-9	0.821	0.38	0.000119	true	false	false	true	false	false	true	true	-3.16	-0.971	0.509	-2.92	0.273	-0.569	-1.81	-1.83	1.33	0.357	-1.32	1.6	-0.211	non-significant	non-significant
GLUL	P15104	0.0009855761434769117	0.1665259781178708	0.9267782707794321	0.003891170774685041	0.09933045124179861	0.004469413707403974	0.0008127105373159379	0.00251	0.336	0.985	0.00616	0.451	0.0246	0.00309	true	false	false	true	false	true	true	true	3.18	1.27	0.0721	1.94	1.31	2.34	2.29	0.872	-2.31	-1.04	0.945	-0.998	1.3	non-significant	non-significant
GNAO1	P09471	0.0003710592450719412	0.001810831083990388	0.8222695861836089	0.0006080824949482911	0.2310032861953703	0.3558641197197125	0.00008008092923706467	0.00119	0.0272	0.985	0.00119	0.669	0.545	0.00057	true	true	false	true	false	false	true	true	1.1	0.95	-0.0559	0.747	0.301	0.231	0.88	0.314	-0.79	0.16	0.258	-0.49	0.391	non-significant	non-significant
GNB1	P62873	0.0008340281472956083	0.02533351079387324	0.5271048412392362	0.003379895429785481	0.02938961674333587	0.04275463442411781	0.00365912756063577	0.00223	0.0854	0.985	0.00548	0.307	0.13	0.00972	true	false	false	true	false	false	true	true	1.79	1.15	0.274	1.09	0.97	0.899	1.08	0.331	-1.46	-0.304	0.605	-0.485	0.595	non-significant	non-significant
GOT1	P17174	0.05164478248604899	0.429508141263427	0.9815765557890648	0.03115221546532139	0.6414875342868183	0.7558444700215752	0.3540620808154982	0.0794	0.607	0.998	0.0415	0.864	0.854	0.425	false	false	false	true	false	false	false	true	1.61	0.64	-0.0161	1.26	0.326	0.217	0.531	0.74	-0.866	-0.226	0.724	-0.54	-0.00846	non-significant	non-significant
GOT2	P00505	0.00002232686475209589	0.002114407347495953	0.1462420654216064	0.000003684646017340147	0.7508295727081375	0.003742090030609884	0.2135348460404324	0.000123	0.0276	0.698	0.0000124	0.906	0.0233	0.269	true	true	false	true	false	true	false	true	-2.1	-1.45	0.566	-1.66	0.122	1.17	-0.395	-1.33	0.769	-0.677	-0.767	0.891	0.497	non-significant	non-significant
GPI	P06744	0.00021172294911483	0.007412929722854907	0.9277297903607928	0.001689675038722452	0.07162117316272346	0.6685528934148836	0.03025861265273018	0.000763	0.0469	0.985	0.00294	0.39	0.777	0.056	true	true	false	true	false	false	false	true	1.87	1.3	-0.0364	1.09	0.738	0.172	0.731	0.618	-1.25	0.0479	0.582	-0.511	0.22	non-significant	non-significant
GPM6A	P51674	0.005669749510289666	0.007337605850561006	0.9402574991748018	0.000001100878060590997	0.2398311373938059	0.000001388454437724284	0.00008519170660986892	0.0114	0.0469	0.985	0.00000451	0.669	0.000131	0.000571	true	true	false	true	false	true	true	true	2.05	-1.98	0.046	2.82	-0.727	3.42	2.16	1.42	-0.631	-2.61	1.47	-1.36	0.803	non-significant	non-significant
HADHA	H0YFD6	0.002324280031916038	0.2339283669488632	0.7601930805315333	0.0003870695124808472	0.3721202072861758	0.2323968937271575	0.04292558470033327	0.00517	0.425	0.985	0.000785	0.718	0.408	0.0754	true	false	false	true	false	false	false	true	-2.84	-1.06	-0.233	-2.39	-0.685	-0.92	-1.29	-1.13	1.71	0.649	-1.37	1.02	-0.271	non-significant	non-significant
HADHB	P55084	0.000004766001408306619	0.429487492569442	0.3192343619726873	3.818650844754111e-7	0.8878609242408723	0.05679945700873603	0.001682719054018559	0.0000343	0.607	0.927	0.00000177	0.967	0.15	0.0055	true	false	false	true	false	false	true	true	-4.53	-0.692	0.757	-3.67	-0.107	-1.47	-2.05	-2.61	1.92	1.23	-1.85	1.82	-0.237	non-significant	non-significant
HAPLN2	Q9GZV7	0.0004833918731811053	0.0004163080010522869	0.5714990544018413	0.00005939453881258778	0.2020521276040363	0.9184507326206196	0.0006112055733942999	0.00144	0.00967	0.985	0.000153	0.64	0.965	0.00246	true	true	false	true	false	false	true	true	3.33	3.37	0.435	2.77	0.988	-0.0785	2.3	0.795	-2.53	0.839	1.23	-1.54	0.76	non-significant	non-significant
HK1	P19367	0.000234410449935175	0.02714892816047377	0.01332161707206306	0.0007055089069093547	0.3593799200131657	0.05133771630828242	0.06220869075770281	0.000817	0.0895	0.219	0.00134	0.709	0.145	0.101	true	false	false	true	false	false	false	true	-1.46	-0.831	0.812	-0.937	0.291	0.63	-0.492	-1.08	0.378	-0.453	-0.268	0.669	0.177	non-significant	non-significant
HSP90AA1	P07900	0.4710819377686705	0.007173994333632233	0.8195635769395655	0.5072669649590028	0.603555829979571	0.002191171979212074	0.5262053852125788	0.521	0.0469	0.985	0.525	0.858	0.0164	0.591	false	true	false	false	false	true	false	true	-0.289	-1.12	-0.079	-0.188	-0.18	1.12	0.179	-0.0103	0.279	-0.843	-0.0893	0.0986	0.278	non-significant	non-significant
HSP90AB1	P08238	0.05233020590716694	0.04570076091259814	0.3076077888368765	0.002940796596490121	0.1995465128188887	0.9970224486474841	0.00005088402312609255	0.0798	0.133	0.927	0.0048	0.64	1	0.000425	false	false	false	true	false	false	true	true	1.33	1.37	-0.597	1.49	-0.754	-0.00217	2.13	0.731	-0.602	0.773	0.134	-1.36	0.771	non-significant	non-significant
HSPA1B	A0A0G2JIW1	0.02125403678694223	0.009947267256140082	0.9369771702522155	0.3285782772584787	0.06767434140005105	0.4199562267169656	0.6047674918693982	0.037	0.048	0.985	0.357	0.39	0.61	0.662	true	true	false	false	false	false	false	true	1.16	1.31	-0.0335	0.34	0.79	-0.343	0.18	0.246	-0.918	0.396	0.213	-0.127	0.0522	non-significant	non-significant
HSPA8	P11142	0.01312205891192166	0.1676731553939265	0.5451373920549345	0.0001208125094324069	0.8847062207379958	0.09590674031410441	0.0003421133387594698	0.0252	0.336	0.985	0.000277	0.967	0.22	0.00171	true	false	false	true	false	false	true	true	0.763	0.414	0.156	0.881	0.0372	0.434	0.811	0.231	-0.531	-0.118	0.387	-0.494	0.317	non-significant	non-significant
HSPA9	A0A7I2V2G2	3.865618639275079e-10	0.01734867510276045	0.00915850320804029	1.901983076835721e-10	0.8574263840029227	0.9067884412606181	0.0003695762731740165	2.84e-8	0.0697	0.219	3.98e-9	0.967	0.96	0.0018	true	false	false	true	false	false	true	true	-3.72	-1.14	1.09	-2.7	0.0722	-0.047	-1.26	-2.35	1.37	0.231	-1.26	1.44	0.184	non-significant	non-significant
HSPD1	A0A7I2V599	3.725595697261127e-7	0.05816983376161158	0.0189240362550489	1.155893061404015e-9	0.07460378850997681	0.3130739605314365	0.0005392940853917055	0.0000041	0.154	0.229	1.51e-8	0.39	0.519	0.00236	true	false	false	true	false	false	true	true	-2.42	-0.787	0.854	-2.21	0.64	0.357	-1.07	-1.76	0.659	-0.128	-0.911	1.3	0.229	non-significant	non-significant
IDH2	P48735	2.861615262805962e-8	0.02475660784344521	0.1840066925235833	3.163527399345387e-10	0.8601417875829633	0.4934865608047568	0.00008138272324063217	4.98e-7	0.0848	0.785	6.01e-9	0.967	0.67	0.00057	true	false	false	true	false	false	true	true	-3.35	-1.15	0.579	-2.85	0.0761	-0.296	-1.53	-1.93	1.42	0.268	-1.35	1.5	-0.0281	non-significant	non-significant
IDH3A	P50213	0.1623132159610974	0.2199731049389193	0.05396443194346683	0.01013497401880182	0.01492828319139824	0.001401379899621825	0.4981445551745285	0.215	0.409	0.482	0.015	0.24	0.0122	0.575	false	false	false	true	false	true	false	true	-1.23	-1.08	1.49	-1.65	1.91	2.57	-0.419	-1.79	-0.554	-1.63	-0.298	1.35	0.933	significant	non-significant
IDH3B	A0A087WZN1	0.001914319558788968	0.009653145213401099	0.4552189666253147	0.004583525480521659	0.5373411463580782	0.1067562938060816	0.2988093657409366	0.0044	0.048	0.985	0.0072	0.821	0.232	0.365	true	true	false	true	false	false	false	true	-2.62	-2.14	0.516	-1.67	-0.426	1.13	-0.588	-1.3	1.32	-0.828	-0.784	0.889	0.301	non-significant	non-significant
IGSF8	Q969P0	0.0001680448474330547	0.820687118222946	0.716379169251188	0.00000142245144516159	0.5794943337500029	0.001023883142422054	0.001899183040736219	0.000663	0.904	0.985	0.00000561	0.842	0.00973	0.00611	true	false	false	true	false	true	true	true	2.63	-0.145	0.202	2.52	0.308	1.94	1.49	1.25	-1.37	-1.52	1.46	-1.06	0.427	non-significant	non-significant
IMMT	C9J406	0.000001828675972972244	0.009369854823584396	0.009788846796882605	0.00000323167425336039	0.4894916721390945	0.02534462448875693	0.06921365013594379	0.0000166	0.048	0.219	0.0000114	0.799	0.0883	0.106	true	true	false	true	false	false	false	true	-3.76	-1.86	1.6	-2.58	0.412	1.37	-0.899	-2.64	1.12	-0.733	-1.04	1.53	0.636	non-significant	non-significant
LDHA	P00338	0.01998606049945967	0.02885149419682593	0.4895245076878271	0.003769284464216508	0.3295470954665201	0.4856326685682658	0.006658800027865931	0.0351	0.0914	0.985	0.00606	0.682	0.67	0.0156	true	false	false	true	false	false	true	true	2.02	1.89	0.504	1.81	0.714	0.509	1.68	0.332	-1.69	0.203	0.837	-0.973	0.712	non-significant	non-significant
LDHB	A0A5F9ZHM4	0.00009856887315473003	0.006728099927836887	0.3711060309826917	0.002161939966029533	0.002610772097952521	0.05915452277652957	0.0168519098356195	0.000438	0.0469	0.979	0.00367	0.104	0.152	0.0349	true	true	false	true	false	false	true	true	1.38	0.913	0.251	0.74	0.887	0.538	0.564	0.241	-1.14	-0.223	0.491	-0.248	0.315	non-significant	non-significant
LETM1	O95202	0.0185240345042903	0.01532963365739749	0.6693443700636482	0.01033320467773366	0.8373132579577292	0.393127226631401	0.02882450156792894	0.0334	0.0638	0.985	0.015	0.963	0.579	0.0548	true	false	false	true	false	false	false	true	-1.55	-1.59	0.235	-1.2	-0.113	0.472	-1.01	-0.631	0.915	-0.68	-0.396	0.802	-0.208	non-significant	non-significant
MAOB	P27338	1.337233885997991e-8	0.0009148520112819924	0.1108256123203254	1.69560237302398e-9	0.8214589910104735	0.5781189011267287	0.0001956762826632446	3.11e-7	0.0191	0.626	1.87e-8	0.954	0.743	0.00114	true	true	false	true	false	false	true	true	-2.52	-1.29	0.509	-1.94	-0.0709	0.175	-1.04	-1.39	1.13	-0.152	-0.88	1.06	0.0227	non-significant	non-significant
MAP1B	P46821	0.01813069879476228	0.9710353303958916	0.9998025725489823	9.855246695909587e-8	0.02170390519219627	0.06582168803764914	0.000005645703692789949	0.033	0.976	1	6.2e-7	0.267	0.164	0.0000983	true	false	false	true	false	false	true	true	1.84	-0.0273	-0.000161	3.38	-1.54	1.22	2.74	1.31	-0.532	-0.559	1.31	-2.08	0.663	non-significant	non-significant
MAP2	P11137	0.004099423704176567	0.5852284851316236	0.7917122611477794	0.1558218088432023	0.01311571913764179	0.00364270214077812	0.8578590963807174	0.00857	0.76	0.985	0.181	0.24	0.0233	0.883	true	false	false	false	false	true	false	true	1.77	-0.321	0.134	0.596	1.31	1.55	-0.0744	0.621	-1.15	-1.47	0.755	0.159	0.0847	significant	non-significant
MAP6	Q96JE9	0.002577162681940721	0.2212810279957816	0.8663648470292493	8.75079720051266e-9	0.05830634107936188	0.00002667734832961425	1.003363099274954e-7	0.00561	0.409	0.985	7.95e-8	0.39	0.000697	0.00000423	true	false	false	true	false	true	true	true	1.59	-0.617	0.0729	2.5	-0.838	2.02	2.25	0.987	-0.605	-1.22	1.06	-1.44	0.803	non-significant	non-significant
MAPK1	P28482	0.6463615336756398	0.7067652893167023	0.7422958727923251	0.01500226940984564	0.06881603860711899	0.9674945313604859	0.07880220979200293	0.682	0.82	0.985	0.0212	0.39	0.982	0.116	false	false	false	true	false	false	false	true	0.461	-0.378	-0.286	1.79	-1.61	0.0354	1.27	0.847	0.386	0.00847	0.561	-1.23	0.0439	non-significant	non-significant
MAPRE3	Q9UPY8	0.0188207857946362	0.8249246425486818	0.9384962832186807	0.002701867981809656	0.8878746962859057	0.1439664156367009	0.1891169071185417	0.0336	0.904	0.985	0.00448	0.967	0.281	0.247	true	false	false	true	false	false	false	true	2	-0.182	-0.055	1.84	0.1	1.05	0.771	1.15	-0.849	-1.03	1.09	-0.749	0.0228	non-significant	non-significant
MAPT	A0A7P0T936	0.001307409371959874	0.1513072927056353	0.6874878635137254	0.001377979882665839	0.1207226114858482	0.1127347786803897	0.04070405662360575	0.00325	0.316	0.985	0.00248	0.476	0.24	0.0721	true	false	false	true	false	false	false	true	2.61	1.11	0.266	1.84	1.04	1.06	1.13	0.844	-1.77	-0.658	1.11	-0.726	0.406	non-significant	non-significant
MARCKS	P29966	0.006297374150568824	0.6026717924549749	0.5003001508873292	0.000548576756718302	0.3486160522898099	0.1491749468855506	0.1747437869598769	0.0125	0.767	0.985	0.00109	0.703	0.289	0.236	true	false	false	true	false	false	false	true	1.55	0.284	0.318	1.43	0.444	0.688	0.528	0.619	-0.935	-0.651	0.938	-0.491	0.0369	non-significant	non-significant
MBP.1	H7BYR8	0.0003105598819614253	0.03813655292072728	0.1339175654963473	4.788337186059283e-9	0.9219289743440712	0.00658511373854531	9.513482564605696e-8	0.00105	0.117	0.683	4.55e-8	0.967	0.0313	0.00000423	true	false	false	true	false	true	true	true	3.72	2.03	1.25	4.89	0.081	2.35	4.29	0.986	-2.73	-0.706	2.24	-2.65	1.64	non-significant	non-significant
MDH1	A0A5K1VW95	0.000004694573060516838	0.0002153660020241849	0.230539092111287	0.0001940425724123357	0.0003021020102110691	0.4252018283044529	0.06593886314582438	0.0000343	0.00837	0.876	0.000425	0.0316	0.613	0.102	true	true	false	true	true	false	false	true	3.56	2.75	0.717	1.96	2.32	0.474	0.908	0.678	-2.88	-0.133	1.39	-0.567	0.341	non-significant	non-significant
MDH2	P40926	1.852354577008802e-9	0.02072840149441322	0.002775570339193609	8.03524366652858e-10	0.418733223275801	0.5942896320829061	0.0005416784975681381	7.74e-8	0.0802	0.219	1.12e-8	0.74	0.753	0.00236	true	false	false	true	false	false	true	true	-2.72	-0.86	0.984	-1.98	0.253	0.166	-0.947	-1.84	0.88	0.0201	-0.852	1.13	0.187	non-significant	non-significant
NAPB	A0A087WZQ7	0.3372854787952161	0.006168136555817499	0.4933969427224244	0.0003038168865147582	0.1694233190512719	0.0001153708925540551	0.006972266512303633	0.387	0.0469	0.985	0.000629	0.58	0.00189	0.0162	false	true	false	true	false	true	true	true	0.525	-1.56	0.323	1.5	-0.654	1.99	1.08	0.501	-0.0237	-1.58	0.824	-0.678	0.405	non-significant	non-significant
NCAM1.1	P13591	2.42664395512018e-7	0.2162950404641918	0.7642343922783871	4.16907288644669e-12	0.7094799578539095	0.001516366229629258	1.013152815188321e-7	0.00000282	0.407	0.985	2.9e-10	0.892	0.0127	0.00000423	true	false	false	true	false	true	true	true	4.21	0.863	0.18	4.61	-0.223	2.02	3.1	2.08	-2.13	-1.27	2.26	-2.35	0.751	non-significant	non-significant
NDUFS1	P28331	4.070747906008334e-10	0.0003062451712660351	0.00388710436933896	4.397342566756039e-11	0.3761318553183458	0.05560259489616987	0.0001164247083428863	2.84e-8	0.00837	0.219	1.02e-9	0.718	0.15	0.000716	true	true	false	true	false	false	true	true	-3.52	-1.72	1.16	-2.7	0.339	0.746	-1.31	-2.27	1.25	-0.47	-1.12	1.59	0.276	non-significant	non-significant
NFASC	X6RKN2	0.00000856790678352255	0.6701620558614404	0.8781657784267513	0.000002253287535972635	0.1327633846152463	0.00007731256225405116	0.00636638693679285	0.0000578	0.796	0.985	0.00000841	0.514	0.00147	0.0151	true	false	false	true	false	true	true	true	3.37	-0.286	0.0891	2.57	0.886	2.53	1.35	1.56	-1.81	-2.09	1.65	-0.92	0.433	non-significant	non-significant
NME1-NME2	Q32Q12	0.0008219395153876218	0.1820748192775447	0.7380318013013063	3.754569169261975e-7	0.6903772790470697	0.00001657715798614555	0.00004918145500613227	0.00223	0.356	0.985	0.00000177	0.878	0.000633	0.000425	true	false	false	true	false	true	true	true	2.19	-0.825	0.177	2.58	-0.211	2.55	1.94	1.17	-1.01	-1.84	1.35	-1.23	0.714	non-significant	non-significant
NNT	Q13423	8.728671399356745e-7	0.008484901389010193	0.2641809070553274	2.561941685505321e-7	0.6120747980594857	0.33150393969897	0.04418622675169952	0.00000829	0.048	0.905	0.00000137	0.86	0.534	0.0763	true	true	false	true	false	false	false	true	-3.78	-1.82	0.646	-2.85	-0.291	0.56	-0.966	-2.12	1.66	-0.154	-1.47	1.37	0.406	non-significant	non-significant
NPEPPS	E9PLK3	0.008772136534014163	0.9244756712222701	0.9435143074875268	0.04548984230266174	0.1634920934657858	0.1241032606863273	0.9604887082621951	0.0173	0.943	0.985	0.0587	0.579	0.257	0.965	true	false	false	false	false	false	false	true	1.81	-0.063	-0.0408	0.962	0.811	0.897	0.0233	0.86	-0.954	-1.02	0.819	-0.143	-0.12	non-significant	non-significant
OGDH	E9PDF2	0.000002368722969796748	0.01092676758791461	0.01342463713306871	0.000003339890535703602	0.5165235754401767	0.2468815478321356	0.003175802398312681	0.0000198	0.0501	0.219	0.0000116	0.821	0.419	0.00873	true	false	false	true	false	false	true	true	-3.29	-1.61	1.35	-2.28	0.343	0.616	-1.34	-2.17	1.12	-0.489	-0.82	1.46	0.126	non-significant	non-significant
OPA1	A0A2R8Y3X5	0.000002200243703733615	0.1022666914602061	0.01443813903550467	0.000009253005942330144	0.7304374311217475	0.9882728036844891	0.007545726242040784	0.0000192	0.235	0.219	0.0000272	0.892	0.998	0.0171	true	false	false	true	false	false	true	true	-3.49	-1.07	1.41	-2.27	0.192	-0.00819	-1.27	-2.33	1.17	0.098	-0.916	1.36	0.0898	non-significant	non-significant
OXCT1	P55809	7.909740635436116e-9	0.004220939709342031	0.01494533887227033	2.734947215855311e-8	0.853827962900795	0.7789000520062571	0.000607304811559721	2.36e-7	0.0391	0.219	1.91e-7	0.967	0.875	0.00246	true	true	false	true	false	false	true	true	-3.32	-1.4	1.02	-2.23	-0.0746	0.114	-1.22	-1.98	1.34	-0.0646	-0.961	1.26	0.0491	non-significant	non-significant
PACSIN1	Q9BY11	0.0001848447491871232	0.6778226015656854	0.8899523881403497	1.640183866045272e-7	0.6130710092381775	0.0008307912000942416	0.00006283165688639949	0.000702	0.8	0.985	9.26e-7	0.86	0.00871	0.000505	true	false	false	true	false	true	true	true	2.72	-0.279	-0.0803	2.94	-0.294	2.07	2.09	1.53	-1.19	-1.47	1.45	-1.49	0.602	non-significant	non-significant
PARK7	Q99497	0.3969071942143385	0.2714816635784177	0.226415193110523	0.013535099293877	0.9109627734360979	0.0002591393650269534	0.002858023425546227	0.448	0.459	0.876	0.0194	0.967	0.00347	0.00807	false	false	false	true	false	true	true	true	0.583	-0.76	0.725	1.24	0.0664	2.35	1.53	-0.0562	-0.64	-1.4	0.669	-0.573	0.952	non-significant	non-significant
PC	P11498	1.763154041693363e-8	0.06482289031109977	0.8377502658195695	8.378163632544104e-12	0.5405984681541709	0.3556246990882526	0.003719917335172789	3.68e-7	0.162	0.985	4.38e-10	0.821	0.545	0.00972	true	false	false	true	false	false	true	true	-4.79	-1.32	-0.124	-4.55	-0.371	-0.561	-1.51	-2.52	2.27	0.955	-2.65	1.9	0.394	non-significant	non-significant
PCCA	P05165	2.356855940872505e-11	0.1109763423983636	0.9252045448126645	1.660630806672853e-17	0.3530971750300831	0.476351749845732	0.00008737551337461381	4.93e-9	0.249	0.985	3.47e-15	0.703	0.668	0.000571	true	false	false	true	false	false	true	true	-6.22	-1.13	-0.0569	-6.84	0.566	-0.433	-2.13	-3.79	2.43	1.3	-3.84	3	0.868	non-significant	non-significant
PCCB	E9PDR0	1.111977258552591e-7	0.15435248303101	0.443582054244282	3.519955217392593e-11	0.5344606516506478	0.4901378880158266	0.000665353379955068	0.00000155	0.319	0.985	1.01e-9	0.821	0.67	0.00262	true	false	false	true	false	false	true	true	-5.78	-1.32	0.609	-5.66	0.493	-0.548	-2.36	-3.54	2.24	0.924	-2.93	2.74	0.376	non-significant	non-significant
PDHA1	Q5JPU2	5.07809226522014e-9	0.0003204642530553572	0.005727178199875404	2.239769756089806e-8	0.9347757160133172	0.05125091683022796	0.002747185620644705	1.77e-7	0.00837	0.219	1.61e-7	0.967	0.145	0.00797	true	true	false	true	false	false	true	true	-3.83	-2.06	1.32	-2.54	0.0375	0.913	-1.18	-2.37	1.46	-0.601	-1.05	1.49	0.312	non-significant	non-significant
PDHB	P11177	0.02962731688524745	0.6238248535786992	0.1666254083763724	0.007905343637768856	0.2844623676607348	0.5948469813877707	0.1778486873570778	0.0491	0.767	0.769	0.0121	0.682	0.753	0.238	true	false	false	true	false	false	false	true	-2.49	-0.548	1.35	-2.18	1.04	0.515	-1.07	-2.13	0.368	-0.179	-0.775	1.41	0.335	non-significant	non-significant
PDHX	O00330	0.002029706114350453	0.002649844975792791	0.4153608999288202	0.04201394118749426	0.2143525808163649	0.3483336689395333	0.07764268854420302	0.00461	0.0326	0.985	0.0552	0.661	0.545	0.115	true	true	false	false	false	false	false	true	-2.39	-2.32	0.518	-1.08	-0.794	0.597	-0.929	-0.891	1.5	-0.822	-0.373	0.705	-0.225	non-significant	non-significant
PEBP1	P30086	0.08736821821420493	0.609422398477202	0.8929198780468286	0.0001088569038108661	0.1180953168486864	0.006476401339668833	0.00002434422354921694	0.128	0.767	0.985	0.000259	0.476	0.0313	0.000231	false	false	false	true	false	true	true	true	1.91	-0.563	-0.128	3.3	-1.51	2.71	3.66	1.23	-0.689	-1.25	1.1	-2.2	1.46	non-significant	non-significant
PFKM	A0A2R8Y891	0.0587231704789381	0.2292951601780754	0.4831823147909692	0.003857332936038472	0.3427279162931084	0.5726015635222863	0.03298100900759966	0.0883	0.42	0.985	0.00615	0.702	0.743	0.0605	false	false	false	true	false	false	false	true	0.945	0.593	-0.298	1.05	-0.404	-0.24	0.758	0.641	-0.303	0.29	0.343	-0.708	0.0504	non-significant	non-significant
PFN2	C9J712	0.1430144245922807	0.3605268628822113	0.4062151893251806	0.000006762184012526568	0.1122266719956306	0.6555236685880459	0.2257417109673575	0.194	0.534	0.985	0.0000211	0.469	0.777	0.281	false	false	false	true	false	false	false	true	1.3	-0.804	0.632	3.15	-1.22	0.339	0.756	1.19	-0.109	-0.913	1.82	-1.33	-0.575	non-significant	non-significant
PGAM1	P18669	0.04886505373408732	0.05504923448448498	0.8019736596550776	0.01031304836007762	0.6893111661539837	0.7031083757143997	0.008331390072846492	0.0757	0.151	0.985	0.015	0.878	0.804	0.0187	false	false	false	true	false	false	true	true	1.52	1.48	0.164	1.42	0.261	0.249	1.46	0.37	-1.15	0.329	0.534	-0.887	0.578	non-significant	non-significant
PGK1	P00558	0.03582102819254344	0.2608826270929422	0.8692171062034156	0.001645979258226516	0.940502774257848	0.1801632545079758	0.001588784357044371	0.058	0.447	0.985	0.00289	0.968	0.335	0.00536	false	false	false	true	false	false	true	true	1.06	0.558	0.0703	1.16	-0.0318	0.578	1.17	0.385	-0.677	-0.119	0.455	-0.709	0.459	non-significant	non-significant
PHB	P35232	0.002263785516824987	0.6181500944373143	0.2087443139434723	0.00005279639601616311	0.2395408339962819	0.8478956643735444	0.0204450697631285	0.00509	0.767	0.839	0.000138	0.669	0.923	0.0415	true	false	false	true	false	false	true	true	-1.79	-0.277	0.611	-1.75	0.571	-0.0923	-0.94	-1.35	0.448	0.171	-0.735	1.02	0.0787	non-significant	non-significant
PHB2	Q99623	0.001687529084735799	0.5443672825887559	0.05774963272243538	0.0003529873521792838	0.2183076729043961	0.9997527895167221	0.02110502895541091	0.00392	0.72	0.482	0.000723	0.661	1	0.0424	true	false	false	true	false	false	true	true	-1.67	-0.305	0.843	-1.37	0.54	0.000135	-0.845	-1.32	0.352	0.0468	-0.478	0.892	0.047	non-significant	non-significant
PHGDH	A0A286YF22	0.01155559658254864	0.5071862374320825	0.005222778970572699	0.1424618293419865	0.2704509358230396	0.8796584825270471	0.03923203338338877	0.0224	0.684	0.219	0.166	0.681	0.944	0.0701	true	false	false	false	false	false	false	true	2.03	0.515	-1.96	0.813	-0.744	-0.101	1.16	1.81	-0.225	0.29	-0.156	-0.968	0.189	non-significant	non-significant
PLP1	P60201	0.02709232958555784	0.6219335646466098	0.816166320666487	0.00487022997461905	0.6534360513877812	0.01433701984360044	0.002094832239355194	0.0457	0.767	0.985	0.0076	0.864	0.0588	0.00644	true	false	false	true	false	false	true	true	3.26	0.707	0.288	2.99	0.557	3.15	3.3	1.05	-2.21	-1.5	1.34	-1.65	1.64	non-significant	non-significant
PPIA	P62937	0.2529068457940047	0.01010638096242873	0.8532181458399091	0.4004584575587495	0.6488141930959552	0.03073319050401203	0.6141769707503193	0.304	0.048	0.985	0.425	0.864	0.102	0.665	false	true	false	false	false	false	false	true	-0.444	-1.03	0.0618	-0.23	-0.152	0.742	-0.138	-0.097	0.347	-0.684	-0.0352	0.195	0.0573	non-significant	non-significant
PPP3CA	Q08209	0.005497153339521122	0.7738782970875231	0.3451695885078349	1.009423313237326e-7	0.3824932754978722	0.01485219115463783	0.0004783348602546408	0.0112	0.874	0.962	6.2e-7	0.72	0.0597	0.00217	true	false	false	true	false	false	true	true	1.54	-0.153	0.437	2.39	-0.404	1.16	1.41	0.815	-0.729	-0.882	1.25	-1.13	0.279	non-significant	non-significant
PRDX1	Q06830	0.06542862273179137	0.001044538532283577	0.3371196319632569	0.4780702955603849	0.5332955898087841	0.02024472833731751	0.2176347831931414	0.0977	0.0198	0.952	0.5	0.821	0.077	0.272	false	true	false	false	false	false	false	true	0.516	0.959	-0.229	0.138	0.148	-0.57	0.241	0.169	-0.347	0.612	-0.0607	-0.199	0.0426	non-significant	non-significant
PTPRZ1	A0A494C1B4	0.0003208240419741839	0.1385151614577032	0.8139304237100073	0.0001191698983455618	0.4140278901834679	0.5361948588687423	0.06576867649495345	0.00105	0.302	0.985	0.000277	0.74	0.705	0.102	true	false	false	true	false	false	false	true	3.22	1.24	-0.169	2.46	0.588	0.444	1.1	1.54	-1.68	-0.437	1.37	-1.09	0.00747	non-significant	non-significant
RAB1A	E7END7	0.001390012843983069	0.8550903798396655	0.6753617312810141	0.04287273304443708	0.07548291914432723	0.03704094586003139	0.5097597921198587	0.00338	0.912	0.985	0.056	0.39	0.116	0.583	true	false	false	false	false	false	false	true	2.73	0.147	-0.292	1.18	1.26	1.49	0.376	1.23	-1.51	-1.36	0.935	-0.245	0.131	non-significant	non-significant
RAB3A	P20336	0.0004832827512842378	0.455985759087238	0.8278381585850412	0.0001177492707359038	0.2684850600423218	0.0208675620538893	0.01184435390891336	0.00144	0.629	0.985	0.000277	0.681	0.0779	0.0255	true	false	false	true	false	false	true	true	3.7	0.737	0.186	2.93	0.951	2.04	1.82	1.52	-2.18	-1.45	1.7	-1.23	0.588	non-significant	non-significant
RAB7A	A0A6Q8PG52	0.0173792876503042	0.2532752751904002	0.1765568745593723	0.5839929410925371	0.05978999354366984	0.6491877507499971	0.2034717082383035	0.0321	0.437	0.769	0.601	0.39	0.777	0.259	true	false	false	false	false	false	false	true	1.47	0.689	-0.708	-0.232	0.996	-0.236	-0.543	0.74	-0.732	-0.043	0.0322	0.264	-0.279	non-significant	non-significant
RAC1	P63000	0.04265344480711091	0.8347103254782758	0.5486482073509027	0.00001205572901373721	0.3123942645541426	0.1615489415338721	0.001986391660725756	0.0681	0.904	0.985	0.000034	0.682	0.31	0.00628	false	false	false	true	false	false	true	true	1.61	0.162	0.403	2.69	-0.681	0.949	1.79	0.869	-0.739	-0.577	1.27	-1.42	0.372	non-significant	non-significant
SCRN1	Q12765	0.331413424116171	0.4985568321618724	0.9103051435784377	0.0014480320312658	0.08579577623847559	0.8115685375090996	0.1456007861098343	0.383	0.681	0.985	0.00259	0.411	0.902	0.2	false	false	false	true	false	false	false	true	0.64	-0.444	-0.0639	1.57	-0.992	0.135	0.682	0.779	0.139	-0.305	0.715	-0.852	-0.17	non-significant	non-significant
SDHA	P31040	0.000003617679396669507	0.003732035455625114	0.005966524542066885	0.000005217825536564243	0.320136771055467	0.7042365387432826	0.000007267523620813353	0.000028	0.0386	0.219	0.0000168	0.682	0.804	0.000108	true	true	false	true	false	false	true	true	-2.57	-1.49	1.21	-1.78	0.422	0.16	-1.75	-1.62	0.954	-0.532	-0.406	1.38	-0.371	non-significant	non-significant
SH3GL2	Q99962	0.2827870548074088	0.3000680459442105	0.3682297232662177	0.0007424561711495732	0.4275604022082159	0.08368889381264263	0.1029261720275417	0.334	0.482	0.979	0.00139	0.74	0.201	0.144	false	false	false	true	false	false	false	true	0.777	-0.749	0.562	1.83	-0.495	1.1	0.841	0.509	-0.267	-1.02	1.07	-0.763	0.0786	non-significant	non-significant
SIRPA	P78324	0.00003995614293157906	0.980750987286007	0.9179233868975271	4.669301737747657e-9	0.4375212980385751	0.0001679770208016261	3.170584836264944e-7	0.000204	0.981	0.985	4.55e-8	0.744	0.00251	0.00000947	true	false	false	true	false	true	true	true	3.44	0.0183	-0.0675	3.89	-0.51	2.69	3.21	1.82	-1.62	-1.6	1.75	-2.13	1.08	non-significant	non-significant
SLC1A2	P43004	0.0002004869153050999	0.3201479058864319	0.8448495550705437	6.178727840817039e-8	0.6610089313010311	0.2179906654383909	0.001115113886636153	0.000748	0.494	0.985	4.04e-7	0.865	0.389	0.00395	true	false	false	true	false	false	true	true	3.29	0.815	0.138	3.74	-0.31	0.877	2	1.77	-1.53	-0.711	1.91	-1.84	0.166	non-significant	non-significant
SLC25A11	I3L1P8	0.1080348754376688	0.3169898579855413	0.1469291243854866	0.01600603224050363	0.1105103549738718	0.02914973116040388	0.5106302606594493	0.152	0.494	0.698	0.0225	0.469	0.0983	0.583	false	false	false	true	false	false	false	true	-1.63	-1	1.27	-1.76	1.4	1.94	-0.465	-1.77	-0.146	-1.15	-0.505	1.25	0.787	non-significant	non-significant
SLC25A4	P12235	0.0005494349816717164	0.005245597794548755	0.3159102081106206	0.00001024427089912777	0.4380953745686911	0.210687827322318	0.0009148987000094167	0.00159	0.0457	0.927	0.0000297	0.744	0.381	0.0033	true	true	false	true	false	false	true	true	-2.23	-1.75	0.524	-2.11	0.404	0.656	-1.5	-1.25	0.975	-0.779	-0.728	1.38	-0.123	non-significant	non-significant
SNAP25	P60880	0.2609728073006025	0.8663716142456791	0.6749634293013385	0.00015328651324528	0.1057371081227	0.5324787791610721	0.01423694370785309	0.312	0.919	0.985	0.000344	0.46	0.705	0.0298	false	false	false	true	false	false	true	true	0.823	-0.122	0.264	2.12	-1.03	0.394	1.31	0.673	-0.15	-0.272	0.937	-1.18	0.121	non-significant	non-significant
SNAP91	E5RFC6	0.0004731598017989613	0.8396497291591164	0.9465161999920215	0.000002396541642756704	0.9979996992616991	0.003810765759132476	0.0002181464846961913	0.00144	0.904	0.985	0.00000864	0.998	0.0233	0.0012	true	false	false	true	false	true	true	true	1.98	0.106	0.0305	2.01	-0.00114	1.38	1.49	0.968	-1.01	-0.902	0.999	-1.01	0.482	non-significant	non-significant
SNCA	E7EPV7	7.429735678535103e-10	1.503632922628832e-7	0.8816416968341345	3.408197118337668e-15	0.6276402510616325	0.6485895767408898	2.653894634018602e-11	3.88e-8	0.0000314	0.985	3.56e-13	0.864	0.777	5.55e-9	true	true	false	true	false	false	true	true	4.16	3.32	0.0687	4.46	-0.224	-0.21	3.33	1.75	-2.41	0.905	1.82	-2.64	0.695	non-significant	non-significant
SPTAN1	Q13813	0.001264211201730668	0.524707842151303	0.6940692126663799	7.204626771014327e-7	0.2586504583105937	0.02026651876400558	0.000004284094397495498	0.00318	0.703	0.985	0.00000301	0.676	0.077	0.0000814	true	false	false	true	false	false	true	true	2.03	0.377	-0.201	2.41	-0.582	1.23	2.19	1.13	-0.9	-0.523	0.926	-1.48	0.704	non-significant	non-significant
SPTBN1	Q01082	0.00341880625325371	0.09333120492295897	0.8199188654121301	5.627266653650997e-7	0.1557634905455544	0.381512090749439	0.000004038686568562186	0.00729	0.224	0.985	0.00000245	0.561	0.57	0.0000814	true	false	false	true	false	false	true	true	1.55	0.857	-0.0991	2.07	-0.625	0.383	1.86	0.822	-0.726	0.131	0.723	-1.35	0.514	non-significant	non-significant
STX1A	A0A0C4DFZ1	0.0007385204376056993	0.7332363441349419	0.9834202104182452	1.833457733124013e-7	0.3776462602619155	0.0008644926708339049	0.0000103684907201745	0.00206	0.842	0.998	0.00000101	0.718	0.00871	0.000119	true	false	false	true	false	true	true	true	2.65	-0.25	-0.0132	3.2	-0.563	2.26	2.57	1.48	-1.17	-1.42	1.46	-1.74	0.837	non-significant	non-significant
STX1B	P61266	0.03513423986319695	0.02741200260886835	0.6717820066226228	3.516137508931879e-7	0.05528487892038571	0.0001176272216222069	0.00007665727006350366	0.0574	0.0895	0.985	0.00000175	0.385	0.00189	0.00057	false	false	false	true	false	true	true	true	1.42	-1.49	0.241	2.78	-1.11	2.4	2.02	1.11	-0.315	-1.81	1.35	-1.43	0.59	non-significant	non-significant
STXBP1	P61764	0.1627902270870672	0.5731099879886874	0.8818888065687144	0.0006924941692598015	0.238163425726145	0.04101019405818702	0.002294316457147608	0.215	0.753	0.985	0.00133	0.669	0.126	0.00695	false	false	false	true	false	false	true	true	0.796	-0.318	0.0726	1.45	-0.581	1.02	1.29	0.522	-0.274	-0.592	0.595	-0.854	0.431	non-significant	non-significant
SUCLA2	A0A2R8YDQ9	0.0009496434053108857	0.005939093183509457	0.381535603430026	0.010296572199021	0.3119932315230986	0.05979721297425133	0.6385721360177203	0.00245	0.0469	0.98	0.015	0.682	0.152	0.686	true	true	false	true	false	false	false	true	-2.96	-2.42	0.64	-1.59	-0.74	1.4	-0.279	-1.46	1.51	-0.912	-0.819	0.766	0.486	non-significant	non-significant
SV2A	Q7L0J3	0.00002934360674755693	0.008882092809989904	0.2961044053411862	0.000003653575534819306	0.03998850199233375	0.2957330798108442	0.01341428348646934	0.000153	0.048	0.927	0.0000124	0.307	0.494	0.0283	true	true	false	true	false	false	true	true	2.55	1.5	0.5	2.05	1	0.501	0.996	0.757	-1.79	-0.298	1.26	-0.793	0.203	non-significant	non-significant
SYN1	P17600	0.0001106082108481326	0.8324385377740615	0.5360923078871036	3.24954354377082e-7	0.5449043453802573	0.00004400308498593746	0.000006781634463601186	0.000481	0.904	0.985	0.0000017	0.821	0.00102	0.000108	true	false	false	true	false	true	true	true	2.27	0.113	0.288	2.27	0.281	2.1	1.93	0.88	-1.39	-1.27	1.17	-1.1	0.824	non-significant	non-significant
SYN2	Q92777	0.001645814886470652	0.2745288533051308	0.988124717066212	1.470339096481809e-7	0.2154791079350301	0.0002654241771090001	0.00001697998043048502	0.00386	0.459	0.998	8.78e-7	0.661	0.00347	0.000169	true	false	false	true	false	true	true	true	2.02	-0.666	-0.0078	2.67	-0.655	2.07	2.06	1.26	-0.765	-1.43	1.25	-1.42	0.641	non-significant	non-significant
SYNGR3	O43761	0.02156298637928709	0.3212105314721659	0.2619180658878098	0.000002021937361131401	0.5580543699997795	0.0008290567465474022	0.0005949639196531382	0.0372	0.494	0.905	0.00000768	0.821	0.00871	0.00246	true	false	false	true	false	true	true	true	2.29	-0.965	0.947	3.73	-0.492	2.99	2.52	1.08	-1.21	-2.17	2.03	-1.7	0.82	non-significant	non-significant
SYP	P08247	0.0001547809579637949	0.2977154349195056	0.8793886005447537	0.000008129180660887357	0.4247641336815726	0.0339872270659885	0.002685208978341209	0.000622	0.482	0.985	0.0000243	0.74	0.111	0.0079	true	false	false	true	false	false	true	true	3.66	0.931	0.117	3.17	0.617	1.68	1.99	1.6	-2.07	-1.14	1.71	-1.45	0.539	non-significant	non-significant
SYT1	J3KQA0	0.008862934855508816	0.7427832568467335	0.826435558546422	0.002608581067610458	0.4414386802431438	0.141407871437586	0.1839687405221554	0.0173	0.848	0.985	0.00436	0.744	0.279	0.242	true	false	false	true	false	false	false	true	1.57	0.189	0.109	1.29	0.385	0.742	0.546	0.708	-0.861	-0.672	0.818	-0.476	0.0706	non-significant	non-significant
TAGLN3	Q9UI15	0.1439160820385088	0.8771450330141629	0.7347619100141853	0.0213231684821583	0.9139656380872259	0.9523253345676921	0.67174158288716	0.194	0.919	0.985	0.0293	0.967	0.98	0.709	false	false	false	true	false	false	false	true	0.959	-0.1	0.19	1.09	0.0607	-0.0336	-0.194	0.625	-0.335	-0.435	0.815	-0.274	-0.469	non-significant	non-significant
TKT	P29401	0.03132451619980128	0.04120758352790304	0.6902504021687395	0.008048136785960417	0.4864369613497398	0.9652993391731907	0.03556540720052441	0.0515	0.125	0.985	0.0122	0.799	0.982	0.0646	false	false	false	true	false	false	false	true	1.83	1.73	0.285	1.61	0.499	0.0311	1.26	0.461	-1.37	0.362	0.747	-0.868	0.393	non-significant	non-significant
TMSB4X	P62328	0.2513406119284699	0.7481916758078465	0.3592707097208552	0.005946785131629262	0.9256151858363871	0.5436732965973154	0.6854404828727548	0.304	0.85	0.979	0.00914	0.967	0.71	0.72	false	false	false	true	false	false	false	true	0.759	-0.211	0.524	1.34	-0.0531	0.346	0.188	0.395	-0.364	-0.575	0.918	-0.417	-0.229	non-significant	non-significant
TNR	Q92752	0.0006892080347033955	0.9060701785863543	0.9163317254706045	0.00009490157534975595	0.4197265058472234	0.02231091941176568	0.04415240313844854	0.00197	0.936	0.985	0.000228	0.74	0.0804	0.0763	true	false	false	true	false	false	false	true	3.36	0.109	0.084	2.8	0.648	1.89	1.35	1.62	-1.74	-1.63	1.71	-1.09	0.257	non-significant	non-significant
TPI1	P60174	0.004624792890282063	0.4000596258699317	0.5056808254781302	0.0004670976076778323	0.3094173041627019	0.00006043813198807952	0.004663138959855907	0.00948	0.577	0.985	0.000939	0.682	0.00126	0.0115	true	false	false	true	false	true	true	true	1.23	-0.351	0.24	1.11	0.368	1.59	0.872	0.451	-0.783	-1.13	0.691	-0.415	0.457	non-significant	non-significant
TPM3	A0A087WWU8	0.002453803713996843	0.01555935044120269	0.4955807633391178	0.4616187375735772	0.0004547628639806663	0.5054283977213143	0.7921857482002254	0.0054	0.0638	0.985	0.485	0.0317	0.682	0.824	true	false	false	false	true	false	false	true	1.64	1.29	0.304	0.268	1.68	0.297	-0.0957	0.16	-1.48	-0.197	0.464	0.196	0.1	non-significant	non-significant
TPPP	O94811	0.04489871854345612	0.06299847131612121	0.9055345183561685	3.517148721785096e-7	0.0206029923957405	0.0008749641697756911	0.00003410267476501224	0.0711	0.162	0.985	0.00000175	0.267	0.00871	0.00031	false	false	false	true	false	true	true	true	2.02	-1.87	0.101	4.15	-2.03	3.03	3.2	1.72	-0.294	-2.16	1.83	-2.33	0.868	non-significant	non-significant
TUBB3	A0A0B4J269	0.9564190923580809	0.1623766889044289	0.8126736873343654	0.000721015458925656	0.002974762084819169	0.3232425329964181	0.003695038959421852	0.961	0.333	0.985	0.00136	0.104	0.528	0.00972	false	false	false	true	false	false	true	true	0.0413	-1.07	-0.155	1.94	-2.05	0.651	1.63	0.729	0.688	-0.381	0.574	-1.36	0.27	non-significant	non-significant
TUFM	P49411	7.822282324475563e-8	0.008062726404249116	0.009787582883080776	0.000007570175182905856	0.5505670103835159	0.3573843668966509	0.04616847442894035	0.00000123	0.048	0.219	0.0000229	0.821	0.545	0.0791	true	true	false	true	false	false	false	true	-4.66	-2	1.69	-2.59	-0.376	0.581	-1.05	-2.86	1.8	-0.204	-1.17	1.42	0.377	non-significant	non-significant
UBA1	P22314	0.3953801329948425	0.8711397843487411	0.4219991443185808	0.001104955006064948	0.01052493058650523	0.943346404348822	0.0008313381744363699	0.448	0.919	0.985	0.00203	0.22	0.978	0.0031	false	false	false	true	false	false	true	true	0.679	0.129	-0.555	1.96	-1.83	0.0489	2.01	0.929	0.25	0.379	0.374	-1.58	0.428	non-significant	non-significant
UQCRC1	P31930	0.000005571511201448189	0.05558792302147755	0.03020489142521141	0.000001267406164268765	0.3980927653464053	0.4551130107771336	0.005783221185075024	0.0000388	0.151	0.301	0.00000509	0.736	0.651	0.0139	true	false	false	true	false	false	true	true	-2.4	-0.911	0.899	-1.84	0.342	0.302	-0.951	-1.64	0.76	-0.15	-0.74	1.1	0.152	non-significant	non-significant
UQCRC2	H3BRG4	0.00002219374985017822	0.01955218481471862	0.02490589667790574	0.0002032066253414462	0.8858283275821973	0.08459737951718425	0.155669433733784	0.000123	0.0771	0.274	0.000438	0.967	0.201	0.213	true	false	false	true	false	false	false	true	-3.59	-1.83	1.52	-2.17	0.0944	1.15	-0.771	-2.4	1.19	-0.638	-0.88	1.29	0.516	non-significant	non-significant
VCAN	E9PF17	0.0001387734035625689	0.6136519370585197	0.8319685334805551	0.00006519186052618856	0.3202084260279169	0.05572197427668935	0.06469663730933632	0.000569	0.767	0.985	0.000164	0.682	0.15	0.102	true	false	false	true	false	false	false	true	3.58	0.435	-0.158	2.68	0.746	1.46	1.15	1.79	-1.79	-1.36	1.63	-1.05	0.0998	non-significant	non-significant
VCP	P55072	1.295670239136496e-7	0.001908363246767871	0.8032381969142999	0.00008886442145284182	0.0002414119009869058	0.09280607433970155	0.0672148625119178	0.00000169	0.0272	0.985	0.000216	0.0316	0.216	0.103	true	true	false	true	true	false	false	true	3.69	1.93	0.127	1.79	2.03	0.871	0.777	1.14	-2.55	-0.613	1.27	-0.519	0.258	non-significant	non-significant
VDAC2	A0A0A0MR02	0.07827307063541285	0.628334062589126	0.3748476568962507	0.0001376246379394518	0.03087454928113034	0.3464391208517654	0.02912384013085049	0.116	0.768	0.979	0.000313	0.307	0.545	0.0548	false	false	false	true	false	false	false	true	-1.26	-0.339	0.541	-2.06	1.35	0.574	-1.11	-1.27	-0.015	-0.354	-0.73	1.33	0.219	non-significant	non-significant
VSNL1	P62760	0.0929364006891839	0.7780038250095979	0.6420025134281553	0.00002530429302595885	0.1685363017462922	0.728942473945876	0.0887925124680289	0.134	0.874	0.985	0.0000705	0.58	0.828	0.128	false	false	false	true	false	false	false	true	1.03	-0.17	0.243	2	-0.726	0.181	0.737	0.809	-0.219	-0.389	1.05	-0.945	-0.208	non-significant	non-significant
YWHAB	P31946	0.0002057894674179905	0.4348884066576296	0.7738360902369181	0.0002915051122856332	0.08660527437740285	0.003093650637606634	0.007493573314629021	0.000755	0.61	0.985	0.000615	0.411	0.0209	0.0171	true	false	false	true	false	true	true	true	3.05	0.593	0.189	2.1	1.14	2.04	1.49	1.09	-1.97	-1.37	1.28	-0.823	0.671	non-significant	non-significant
YWHAE	P62258	8.229284160768642e-8	0.009833782956563317	0.3891971294799137	1.593492218359447e-9	0.733872242706636	0.8412711706683107	0.002929138000418022	0.00000123	0.048	0.98	1.87e-8	0.892	0.923	0.00816	true	true	false	true	false	false	true	true	1.67	0.699	-0.195	1.4	0.0767	-0.0452	0.577	0.916	-0.753	-0.0536	0.721	-0.676	-0.0988	non-significant	non-significant
YWHAG	P61981	0.00164484423376598	0.8002921864143014	0.886435001681133	0.0002979515618558123	0.4229586948967494	0.04523614854543465	0.06480813394504671	0.00386	0.89	0.985	0.000623	0.74	0.133	0.102	true	false	false	true	false	false	false	true	1.45	0.11	0.0537	1.2	0.302	0.771	0.578	0.68	-0.77	-0.66	0.733	-0.468	0.11	non-significant	non-significant
YWHAZ	P63104	0.0004315270650196635	0.06195943267091143	0.2390901129762064	2.205673348660086e-8	0.98869480419208	0.6628815753643729	0.002371353900365851	0.00137	0.162	0.888	1.61e-7	0.998	0.777	0.00708	true	false	false	true	false	false	true	true	0.957	0.481	0.259	1.21	0.0031	0.0954	0.573	0.398	-0.559	-0.078	0.657	-0.556	0.0174	non-significant	non-significant
ACTB	P60709	0.3083046732875791	0.3487677726036595	0.8575127114526968	0.1168767344379431	0.7681332319766521	0.6469124055955069	0.02840753493683352	0.358	0.521	0.985	0.14	0.914	0.777	0.0545	false	false	false	false	false	false	false	false	0.222	0.204	-0.0337	0.244	-0.0554	0.0861	0.346	0.0808	-0.142	0.0627	0.0471	-0.197	0.149	non-significant	non-significant
AK1	P00568	0.9404900767354238	0.4574535734713858	0.7052091377541505	0.2683326084098399	0.1737546237729397	0.1196365346228935	0.4226059016261081	0.95	0.629	0.985	0.298	0.586	0.25	0.5	false	false	false	false	false	false	false	false	-0.0536	0.536	-0.236	0.566	-0.856	-0.982	0.409	0.246	0.3	0.836	0.0109	-0.555	-0.147	non-significant	non-significant
ATP5F1	P24539	0.1921945775522736	0.05770666787072398	0.902871885886427	0.3587435875955288	0.5193566320600427	0.3488199546354381	0.4269364939581566	0.246	0.154	0.985	0.383	0.821	0.545	0.501	false	false	false	false	false	false	false	false	-1.1	-1.61	0.0879	-0.543	-0.465	0.678	-0.469	-0.26	0.836	-0.777	-0.172	0.371	-0.0984	non-significant	non-significant
BCAN	Q96GW7	0.4770599286523297	0.2445806843545305	0.5327949608055607	0.1039657933000057	0.2537260864412881	0.5363529856400979	0.611392155400379	0.522	0.434	0.985	0.127	0.676	0.705	0.665	false	false	false	false	false	false	false	false	0.53	-0.871	-0.402	0.867	-0.74	0.399	0.267	0.809	0.279	-0.592	0.407	-0.461	-0.194	non-significant	non-significant
CKB	P12277	0.560567369096485	0.6433176064391612	0.5509720045145022	0.3386347377121363	0.479199715785159	0.2224333472432627	0.0906326753666157	0.604	0.774	0.985	0.363	0.795	0.394	0.13	false	false	false	false	false	false	false	false	0.401	-0.319	-0.356	0.468	-0.422	0.733	0.836	0.384	-0.0173	-0.336	0.0279	-0.44	0.397	non-significant	non-significant
CNDP2	Q96KP4	0.1905688312283301	0.7992135226586423	0.3023514009962694	0.7573513646446097	0.813157555810625	0.3655221012374902	0.6429372980768477	0.246	0.89	0.927	0.768	0.949	0.554	0.686	false	false	false	false	false	false	false	false	1.18	-0.228	-0.804	0.195	0.183	0.704	0.294	0.846	-0.337	-0.564	0.0418	-0.154	0.14	non-significant	non-significant
DYNC1H1	Q14204	0.6338410609035425	0.8374093872081483	0.07703193409327502	0.3011343243916692	0.6888442478167114	0.8810306909263834	0.3374203593120978	0.672	0.904	0.482	0.33	0.878	0.944	0.408	false	false	false	false	false	false	false	false	0.258	0.111	-0.844	-0.398	-0.188	0.0701	0.369	0.349	0.0907	0.202	-0.495	-0.0972	0.272	non-significant	non-significant
EEF1A1	P68104	0.5235622218674678	0.0949666654672781	0.585664044329935	0.1347950284959429	0.2990761742960142	0.02843918794813737	0.1062396831543385	0.567	0.224	0.985	0.159	0.682	0.0974	0.148	false	false	false	false	false	false	false	false	0.54	-1.43	-0.4	0.906	-0.765	1.65	0.98	0.731	0.19	-1.24	0.331	-0.575	0.406	non-significant	non-significant
ENO1	P06733	0.2099949766743053	0.2883314316959679	0.2574126702702433	0.4200119714951908	0.3293965770031837	0.8989601173982711	0.6417214508904143	0.264	0.478	0.905	0.443	0.682	0.959	0.686	false	false	false	false	false	false	false	false	0.327	0.276	-0.256	-0.148	0.22	0.0284	0.0852	0.128	-0.2	0.0769	-0.128	0.0201	0.105	non-significant	non-significant
GFAP	P14136	0.2483181411514501	0.3665129494829231	0.01551382082327524	0.7508423145406125	0.368863684706266	0.137294759663522	0.5862301041430458	0.303	0.539	0.219	0.765	0.718	0.276	0.645	false	false	false	false	false	false	false	false	0.715	0.558	-1.33	-0.138	-0.481	-0.801	0.237	0.872	0.157	0.715	-0.462	-0.324	-0.0866	non-significant	non-significant
HBA1	P69905	0.4735969016482864	0.9144704523042946	0.5253710587966078	0.09426358644405593	0.1187853680893257	0.1029857868542924	0.9510400874455841	0.521	0.937	0.985	0.116	0.476	0.231	0.96	false	false	false	false	false	false	false	false	0.909	-0.136	-0.697	-1.52	1.73	1.81	-0.0549	0.018	-0.891	-1.03	-0.679	0.842	0.787	non-significant	non-significant
HBB	P68871	0.2146756802324872	0.3217634817987005	0.7740661230203965	0.2481291352182861	0.03970031518798437	0.6692737144271845	0.516767164553417	0.269	0.494	0.985	0.279	0.307	0.777	0.587	false	false	false	false	false	false	false	false	1.53	1.22	-0.305	-1.01	2.24	0.453	-0.563	0.0853	-1.45	-0.228	-0.219	0.789	0.226	non-significant	non-significant
HSPA12A	A0A6I8PIW1	0.9358860461975537	0.7101850532151093	0.4296476614815438	0.7917595640696762	0.6287563858367631	0.5798417793156885	0.6605516676582714	0.95	0.82	0.985	0.799	0.864	0.743	0.701	false	false	false	false	false	false	false	false	0.0726	0.336	-0.62	-0.169	-0.378	-0.434	0.281	0.255	0.182	0.518	-0.365	-0.196	0.0842	non-significant	non-significant
INA	Q16352	0.4337169328943913	0.5436267027568502	0.2070107058694647	0.3312731514887197	0.248057900033162	0.6110659965101017	0.1016888993810454	0.487	0.72	0.839	0.357	0.673	0.765	0.144	false	false	false	false	false	false	false	false	0.472	0.366	-0.663	0.415	-0.606	-0.265	0.707	0.534	0.0616	0.427	-0.129	-0.544	0.162	non-significant	non-significant
MBP	P02686	0.2221136137555873	0.4433205897578434	0.9158166652060998	0.0841168733510126	0.9053864074930169	0.01257711266549172	0.03015188982828756	0.276	0.618	0.985	0.105	0.967	0.0536	0.056	false	false	false	false	false	false	false	false	0.83	-0.519	-0.0617	0.838	-0.0694	1.51	1.06	0.42	-0.411	-0.929	0.358	-0.48	0.583	non-significant	non-significant
NEFH	P12036	0.2409172870657955	0.02423090681293758	0.5614958016085041	0.2215632283598287	0.07877174609705581	0.1716054963716512	0.5485886386823209	0.296	0.0845	0.985	0.252	0.392	0.326	0.613	false	false	false	false	false	false	false	false	1.24	2.43	-0.527	-0.912	1.62	-1.25	-0.445	0.0496	-1.19	1.24	-0.477	0.435	-0.00987	non-significant	non-significant
NEFL	P07196	0.1285605987570711	0.3794442939638742	0.09150773587192663	0.2234190852299241	0.3497419317671072	0.3322288824319464	0.2318734560891301	0.176	0.555	0.546	0.252	0.703	0.534	0.287	false	false	false	false	false	false	false	false	0.881	0.505	-0.85	0.497	-0.466	-0.483	0.488	0.819	-0.0624	0.443	-0.0312	-0.528	-0.0403	non-significant	non-significant
NEFM	P07197	0.9088531130601291	0.2469769564990885	0.313794309648639	0.9314910983644287	0.4191965502052558	0.0243669007726607	0.8430905111169261	0.931	0.434	0.927	0.931	0.74	0.0863	0.872	false	false	false	false	false	false	false	false	0.0699	0.712	-0.535	-0.0371	-0.429	-1.23	-0.0854	0.296	0.226	0.938	-0.24	-0.202	-0.288	non-significant	non-significant
NSF	I3L0N3	0.4637185666560337	0.842981271800429	0.7718041880332156	0.2659092420852855	0.7217293132566601	0.633992748841528	0.1977610542473903	0.516	0.904	0.985	0.297	0.892	0.777	0.255	false	false	false	false	false	false	false	false	0.546	0.147	-0.187	0.589	-0.229	0.307	0.683	0.339	-0.207	-0.0596	0.153	-0.436	0.247	non-significant	non-significant
PLEC	E9PMV1	0.1678758038068812	0.2393953642906134	0.07574698407204435	0.3310599486726902	0.3215581119482594	0.07980534718748439	0.4767031093391751	0.219	0.431	0.482	0.357	0.682	0.194	0.554	false	false	false	false	false	false	false	false	1.6	1.36	-1.8	0.792	-0.989	-1.77	0.578	1.62	0.0265	1.39	-0.171	-0.963	-0.385	non-significant	non-significant
PRDX2	P32119	0.9030456778215696	0.3988922297632504	0.4398846222949254	0.5947799044028732	0.1813334086111831	0.6548394638170048	0.9268574789648111	0.93	0.577	0.985	0.609	0.602	0.777	0.94	false	false	false	false	false	false	false	false	0.0889	0.618	0.49	-0.275	0.854	0.283	0.0474	-0.508	-0.597	0.0211	-0.0184	0.257	0.304	non-significant	non-significant
QDPR	P09417	0.5776662514342759	0.3281675626013547	0.8791663276372261	0.1118416150603447	0.6025507000883321	0.8522866148119346	0.07700268327856553	0.619	0.497	0.985	0.135	0.858	0.923	0.115	false	false	false	false	false	false	false	false	0.587	1.03	0.139	1.2	-0.475	-0.17	1.34	0.159	-0.428	0.607	0.297	-0.903	0.437	non-significant	non-significant
RPS27A	P62979	0.918152138159436	0.8840206926564402	0.3180376833507036	0.1706565731312953	0.9935480565795388	0.1319690128697799	0.0995997013875147	0.936	0.919	0.927	0.196	0.998	0.268	0.142	false	false	false	false	false	false	false	false	0.12	-0.171	1.02	1.15	-0.0082	1.55	1.39	-0.432	-0.552	-0.723	0.587	-0.56	0.826	non-significant	non-significant
TPM1	H0YKJ4	0.2074084336803444	0.6442815051880444	0.7491432252001434	0.1135437580271615	0.6330334448616717	0.6831027663051265	0.5702843292604052	0.263	0.774	0.985	0.136	0.864	0.789	0.631	false	false	false	false	false	false	false	false	0.623	0.226	0.136	0.556	0.203	0.173	0.197	0.226	-0.397	-0.17	0.362	-0.194	0.00277	non-significant	non-significant
TUBA1B	P68363	0.6043661003339836	0.8806183623925503	0.1175103427787501	0.1648652426752464	0.03736546284676476	0.6469761652384218	0.0708096922191801	0.644	0.919	0.643	0.19	0.307	0.777	0.107	false	false	false	false	false	false	false	false	0.183	-0.0529	-0.485	0.35	-0.652	-0.14	0.459	0.423	0.24	0.187	-0.0615	-0.412	0.0475	non-significant	non-significant
TUBB2A	Q13885	0.7496722387927893	0.9552745767580471	0.658315994541725	0.2770241094860939	0.09352980612840753	0.4055069606901623	0.326807130224995	0.78	0.965	0.985	0.306	0.434	0.593	0.397	false	false	false	false	false	false	false	false	-0.433	-0.076	-0.519	1.05	-2	-0.98	0.945	0.515	0.947	0.871	-0.00471	-1.05	-0.109	non-significant	non-significant
TUBB4A	P04350	0.2816911250093557	0.640076957124626	0.2989197523425431	0.2877659238858518	0.002662599695486248	0.03628401024494645	0.5563689932757832	0.334	0.774	0.927	0.317	0.104	0.115	0.619	false	false	false	false	false	false	false	false	-0.326	-0.141	-0.272	0.227	-0.825	-0.559	0.125	0.198	0.524	0.383	-0.0742	-0.302	-0.176	non-significant	non-significant
TUBB4B	P68371	0.3396417677564738	0.620515448391275	0.07841351896070661	0.07077072886029213	0.03316934014474709	0.2363618169834664	0.06023064956390025	0.388	0.767	0.482	0.0902	0.307	0.41	0.0991	false	false	false	false	false	false	false	false	0.263	0.136	-0.425	0.356	-0.519	-0.283	0.371	0.402	0.14	0.275	-0.0224	-0.379	-0.00756	non-significant	non-significant
UCHL1	D6RE83	0.6649641436318912	0.2462187124987003	0.385853537963197	0.04393586822317687	0.7541311366715995	0.4581433693156539	0.2640307494563993	0.698	0.434	0.98	0.057	0.906	0.651	0.325	false	false	false	false	false	false	false	false	0.161	0.434	0.28	0.542	-0.101	-0.24	0.296	-0.024	-0.185	0.249	0.256	-0.286	0.00967	non-significant	non-significant
VAT1	Q99536	0.1004251348259616	0.01101872745725349	0.1975110113541016	0.1984531769565395	0.6644810512688701	0.07230181637024874	0.04794473249244869	0.144	0.0501	0.826	0.227	0.865	0.178	0.0815	false	false	false	false	false	false	false	false	0.836	1.32	-0.564	0.46	-0.188	-0.794	0.717	0.46	-0.376	0.947	-0.104	-0.564	0.153	non-significant	non-significant
VIM	P08670	0.1240013944890404	0.2966220491808023	0.1756650877427466	0.8259147120185796	0.5415465077929826	0.6011191106601341	0.9244125423123244	0.172	0.482	0.769	0.83	0.821	0.757	0.94	false	false	false	false	false	false	false	false	1.31	0.879	-0.992	-0.13	0.443	-0.379	0.0561	0.783	-0.522	0.357	-0.209	-0.0784	-0.0223	non-significant	non-significant
