# Supplementary material for: Proximity proteomics reveals unique and shared pathological features between multiple system atrophy and Parkinson’s disease
Source: Acta Neuropathol Commun. 2025 Mar 23;13:65. doi: 10.1186/s40478-025-01958-5 (PMC11931798; doi:10.1186/s40478-025-01958-5)
Supplement: Supplementary file 3 — Additional file 3. [file 40478_2025_1958_MOESM3_ESM.csv]

name	ID	MSA_MJFR1_vs_MSA_Negative_p.val	MSA_PSER129_vs_MSA_Negative_p.val	PD.DLB_MJFR1_vs_MSA_MJFR1_p.val	PD.DLB_MJFR1_vs_PD.DLB_Negative_p.val	PD.DLB_Negative_vs_MSA_Negative_p.val	PD.DLB_PSER129_vs_MSA_PSER129_p.val	PD.DLB_PSER129_vs_PD.DLB_Negative_p.val	MSA_MJFR1_vs_MSA_Negative_p.adj	MSA_PSER129_vs_MSA_Negative_p.adj	PD.DLB_MJFR1_vs_MSA_MJFR1_p.adj	PD.DLB_MJFR1_vs_PD.DLB_Negative_p.adj	PD.DLB_Negative_vs_MSA_Negative_p.adj	PD.DLB_PSER129_vs_MSA_PSER129_p.adj	PD.DLB_PSER129_vs_PD.DLB_Negative_p.adj	MSA_MJFR1_vs_MSA_Negative_significant	MSA_PSER129_vs_MSA_Negative_significant	PD.DLB_MJFR1_vs_MSA_MJFR1_significant	PD.DLB_MJFR1_vs_PD.DLB_Negative_significant	PD.DLB_Negative_vs_MSA_Negative_significant	PD.DLB_PSER129_vs_MSA_PSER129_significant	PD.DLB_PSER129_vs_PD.DLB_Negative_significant	significant	MSA_MJFR1_vs_MSA_Negative_ratio	MSA_PSER129_vs_MSA_Negative_ratio	PD.DLB_MJFR1_vs_MSA_MJFR1_ratio	PD.DLB_MJFR1_vs_PD.DLB_Negative_ratio	PD.DLB_Negative_vs_MSA_Negative_ratio	PD.DLB_PSER129_vs_MSA_PSER129_ratio	PD.DLB_PSER129_vs_PD.DLB_Negative_ratio	MSA_MJFR1_centered	MSA_Negative_centered	MSA_PSER129_centered	PD.DLB_MJFR1_centered	PD.DLB_Negative_centered	PD.DLB_PSER129_centered	PSER_significance	MJFR1_significance
ABAT	P80404	7.800217443181822e-10	0.4561813863464877	0.000006009057795514367	0.00000507491743601234	0.7396590243312661	0.8000202507993215	0.252137881579632	5.72e-8	0.646	0.00264	0.0000217	0.93	0.88	0.318	true	false	true	true	false	false	false	true	-6.08	-0.58	3.45	-2.85	0.224	0.17	-0.633	-4.71	1.36	0.784	-1.26	1.59	0.955	non-significant	non-significant
ACAA2	P42765	0.00001001692798537238	0.02851140587912266	0.1765730763846775	7.840491150969867e-11	0.8853247225473662	0.7275235574476152	0.001249395008339655	0.0000787	0.119	0.772	2.87e-9	0.952	0.832	0.00426	true	false	false	true	false	false	true	true	-3.41	-1.54	-0.811	-4.14	-0.0856	-0.207	-1.67	-1.52	1.9	0.354	-2.33	1.81	0.147	non-significant	non-significant
ACAT1	P24752	0.000614584009171121	0.02863176119069628	0.08130884182529197	0.001223986845592699	0.7338970892112318	0.06583929194021826	0.1970134262344129	0.0019	0.119	0.624	0.00226	0.93	0.178	0.254	true	false	false	true	false	false	false	true	-2.3	-1.41	0.963	-1.53	0.184	1.02	-0.577	-1.55	0.757	-0.653	-0.584	0.941	0.364	non-significant	non-significant
ACLY	P53396	0.06527469952065557	0.1098850713045484	0.7911639563326363	0.00001046526486049034	0.11040792759622	0.0005541097676485143	0.0001104855756188712	0.0948	0.281	0.984	0.0000377	0.511	0.0116	0.000737	false	false	false	true	false	true	true	true	1.32	-1.13	0.16	2.46	-0.981	2.25	2.09	0.938	-0.377	-1.51	1.1	-1.36	0.736	non-significant	non-significant
ACO2	Q99798	4.276448876920617e-12	0.00287654830004005	0.0002086571215881985	2.073841527294321e-10	0.8616562998552043	0.3499046834062415	0.000002655705238268012	9.41e-10	0.0329	0.023	5.37e-9	0.94	0.55	0.0000433	true	true	true	true	false	false	true	true	-2.76	-0.916	1.02	-1.7	-0.044	-0.237	-1.11	-1.7	1.06	0.145	-0.68	1.02	-0.0919	non-significant	non-significant
ACOT7	O00154	0.0004946493893615613	0.2736957701275008	0.2431505320667294	0.0881031330349386	0.08764279041928932	0.2804833174907476	0.447980699959459	0.00164	0.488	0.821	0.107	0.497	0.471	0.519	true	false	false	false	false	false	false	true	2.95	0.866	-0.801	0.964	1.18	0.739	0.423	1.43	-1.52	-0.654	0.626	-0.338	0.0852	non-significant	non-significant
ACTC1	P68032	0.01098935636517696	0.09968692504110531	0.895006381905961	0.02951137034156087	0.277857373233204	0.9706350136374928	0.3283880180180805	0.0218	0.27	0.984	0.0385	0.672	0.983	0.398	true	false	false	true	false	false	false	true	5	3.16	-0.216	2.99	1.79	-0.0603	1.31	1.94	-3.06	0.106	1.73	-1.27	0.0462	non-significant	non-significant
ACTN1	P12814	0.01544714800868774	0.5648123761890425	0.2356234669571594	0.0003539054052918169	0.3498638744665499	0.00001870422397348671	0.000312518012649576	0.0289	0.731	0.821	0.000756	0.724	0.00137	0.00158	true	false	false	true	false	true	true	true	2.14	-0.492	0.884	2.33	0.694	3.54	2.35	0.454	-1.69	-2.18	1.34	-0.993	1.36	non-significant	non-significant
ACTR1A	P61163	0.1306061528062548	0.6202567859588792	0.6816662080973248	0.02312019262178897	0.789492158582176	0.002844686534604664	0.006807445375443399	0.167	0.767	0.984	0.0308	0.935	0.0298	0.0166	false	false	false	true	false	true	true	true	1.22	-0.395	0.283	1.32	0.184	2.17	1.59	0.358	-0.861	-1.26	0.641	-0.677	0.914	non-significant	non-significant
ADD1	P35611	0.0009843212988917367	0.1412731811620849	0.2784321796045914	0.00004318375317848736	0.4678470440330069	0.2605235985586619	0.00006870429226361026	0.00273	0.322	0.875	0.000128	0.833	0.453	0.00054	true	false	false	true	false	false	true	true	2.85	1.21	-0.766	2.6	-0.511	0.796	2.52	1.61	-1.25	-0.0388	0.841	-1.76	0.757	non-significant	non-significant
AFG3L2	Q9Y4W6	0.0001992438996343016	0.05469846289435128	0.05343470294769786	0.0006178089523199037	0.7624680532772179	0.088641907579023	0.3076505132156662	0.000812	0.184	0.5	0.00124	0.93	0.215	0.377	true	false	false	true	false	false	false	true	-3.32	-1.61	1.4	-2.13	0.215	1.23	-0.595	-2.31	1.01	-0.6	-0.907	1.23	0.63	non-significant	non-significant
AHCY	P23526	0.00004762714462956587	0.1257097944237243	0.6718721779307183	0.0004760757480838692	0.09420690211275662	0.05597122232910638	0.01562077577119457	0.000256	0.301	0.984	0.000983	0.499	0.163	0.0314	true	false	false	true	false	false	true	true	3.35	1.15	-0.273	1.98	1.1	1.26	1.32	1.39	-1.96	-0.809	1.11	-0.868	0.449	non-significant	non-significant
AHCYL1	O43865	0.02726673063508011	0.06380567698429643	0.1386141024837148	0.003813649914484873	0.1783143825926347	0.2626228692236571	0.004790291965527267	0.0461	0.2	0.691	0.00604	0.533	0.453	0.0129	true	false	false	true	false	false	true	true	1.47	1.22	-0.838	1.39	-0.76	-0.63	1.35	1.07	-0.4	0.82	0.228	-1.16	0.19	non-significant	non-significant
AIFM1	O95831	0.001636654850786368	0.001628255713840522	0.3072432836132996	0.001617819422543821	0.9198865824023799	0.04601334010411184	0.03995519127782614	0.00415	0.0247	0.926	0.00289	0.961	0.144	0.0674	true	true	false	true	false	false	false	true	-1.91	-1.91	0.508	-1.35	-0.0497	1.01	-0.851	-0.963	0.947	-0.964	-0.455	0.898	0.0468	non-significant	non-significant
AK3	Q9UIJ7	0.00001428437662955629	0.01045949619869442	0.00415849704931936	0.004001506360571869	0.8836007518109881	0.5735499649331604	0.005676266375849982	0.000102	0.0639	0.149	0.00631	0.952	0.743	0.0148	true	false	false	true	false	false	true	true	-3.09	-1.69	1.66	-1.36	-0.0805	0.31	-1.3	-1.92	1.18	-0.515	-0.263	1.1	-0.205	non-significant	non-significant
AK4	P27144	0.000863825628559017	0.0170923622426742	0.07625980105776295	0.05421833403974863	0.4838429854291935	0.9432259813861128	0.01419465829769978	0.00248	0.0888	0.61	0.0674	0.841	0.968	0.0292	true	false	false	false	false	false	true	true	-3.22	-2.23	1.41	-1.26	-0.549	0.0557	-1.62	-1.61	1.61	-0.617	-0.195	1.06	-0.561	non-significant	non-significant
AKR1B1	P15121	0.01611286894706084	0.1177337403214667	0.7445076452671849	0.0001261378463129595	0.3840348495782979	0.0000783282631501307	0.0001456925762809726	0.0297	0.288	0.984	0.000325	0.772	0.00383	0.00089	true	false	false	true	false	true	true	true	1.75	-1.11	-0.198	2.08	-0.532	2.64	2.06	1.11	-0.637	-1.75	0.915	-1.17	0.892	non-significant	non-significant
ALDH2	P05091	0.0007409763885601041	0.06015318291911576	0.7447700381290616	0.00001139740765159391	0.6426551035519006	0.8562166580756387	0.02177384878327223	0.00223	0.196	0.984	0.0000408	0.892	0.907	0.0411	true	false	false	true	false	false	true	true	-1.68	-0.892	-0.131	-1.62	-0.187	-0.0729	-0.778	-0.736	0.944	0.0522	-0.867	0.757	-0.0207	non-significant	non-significant
ALDH4A1	P30038	0.000007350850042743175	0.03242139949372912	0.8657209670254327	1.070192424159352e-8	0.9585110554645531	0.8320410923357131	0.005429146075880835	0.0000622	0.13	0.984	1.24e-7	0.976	0.898	0.0142	true	false	false	true	false	false	true	true	-4.06	-1.76	0.117	-3.98	0.0361	0.147	-1.65	-2.19	1.87	0.115	-2.07	1.91	0.262	non-significant	non-significant
ALDH5A1	P51649	1.162666520307723e-8	0.03715328462172433	0.003996076018564148	1.252069235553394e-8	0.5253388770980805	0.9971466827975417	0.0004151568190693553	5.46e-7	0.146	0.149	1.41e-7	0.853	0.997	0.00197	true	false	false	true	false	false	true	true	-3.07	-0.937	1.15	-2.17	0.242	-0.00136	-1.18	-2.04	1.03	0.0908	-0.896	1.27	0.0894	non-significant	non-significant
ALDH6A1	Q02252	0.0000304068021333906	0.1402504314544651	0.7783968173890824	6.668254925415158e-7	0.7320461372965322	0.4480340189412568	0.01151705516298354	0.000178	0.322	0.984	0.00000386	0.93	0.636	0.0251	true	false	false	true	false	false	true	true	-2.69	-0.864	0.141	-2.37	-0.172	-0.381	-1.07	-1.41	1.27	0.41	-1.27	1.1	0.0291	non-significant	non-significant
ALDH7A1	P49419	0.003103609403686306	0.01526876556029212	0.9749223152291789	0.000006371825807496268	0.541287141227973	0.1108939128517548	0.02430428159169315	0.00715	0.085	1	0.0000255	0.854	0.25	0.0447	true	false	false	true	false	false	true	true	-1.3	-1.05	0.0114	-1.51	0.221	0.585	-0.685	-0.699	0.601	-0.447	-0.688	0.822	0.138	non-significant	non-significant
ALDH9A1	P49189	0.1603575923659578	0.3702357745072966	0.5744287469941594	0.05648446801995124	0.6078240572428344	0.2308277825203511	0.001467191844523664	0.201	0.568	0.984	0.07	0.888	0.425	0.00497	false	false	false	false	false	false	true	true	-0.781	-0.495	0.268	-0.758	0.245	-0.575	-1.32	-0.342	0.439	-0.0557	-0.0738	0.684	-0.631	non-significant	non-significant
ALDOA	P04075	0.0003937753713396544	0.1108399321287397	0.6487998171348238	0.0002073023124971606	0.505631715267798	0.7012253743042677	0.0573430534721381	0.00142	0.282	0.984	0.000485	0.848	0.822	0.0901	true	false	false	true	false	false	false	true	0.82	0.347	-0.0846	0.612	0.124	0.0713	0.294	0.407	-0.414	-0.0666	0.322	-0.29	0.00463	non-significant	non-significant
ALDOC	P09972	6.84990713343683e-7	0.006162017553981535	0.999611567349932	4.018986835872241e-9	0.4841299044939384	0.4700927362372727	0.0001801371240356251	0.00000972	0.046	1	5.7e-8	0.841	0.647	0.00103	true	true	false	true	false	false	true	true	1.87	0.927	0.000136	1.68	0.197	0.203	0.934	0.852	-1.02	-0.0954	0.852	-0.826	0.108	non-significant	non-significant
AMPH	P49418	0.1535155709214738	0.4670783711102088	0.07924551325607072	4.787960198598013e-7	0.1781123030938836	0.0001420714409733856	8.520834741843471e-7	0.194	0.655	0.623	0.00000293	0.533	0.00481	0.0000198	false	false	false	true	false	true	true	true	0.991	-0.5	1.06	2.86	-0.809	2.47	2.78	0.222	-0.769	-1.27	1.28	-1.58	1.2	non-significant	non-significant
ANK2	Q01484	0.01434281047227278	0.6858059296169053	0.8851053482634026	1.900519149270266e-7	0.02841061428526908	0.006087725326577904	9.151183582032302e-7	0.0273	0.805	0.984	0.00000138	0.41	0.0426	0.0000198	true	false	false	true	false	true	true	true	2.42	-0.385	-0.119	4.16	-1.86	2.37	3.84	1.65	-0.763	-1.15	1.53	-2.62	1.22	non-significant	non-significant
ANXA6	P08133	8.255462693809712e-7	0.00008472954042296248	0.7660233002709679	0.0002361253092062785	0.003590550940177715	0.6722104371920439	0.006000039646810416	0.000011	0.00466	0.984	0.000541	0.288	0.804	0.0152	true	true	false	true	false	false	true	true	4.22	3.18	-0.19	2.08	1.95	0.27	1.5	1.3	-2.92	0.261	1.11	-0.966	0.531	non-significant	non-significant
AP2A1	O95782	0.005723061373600963	0.3620355857684993	0.9256046159489001	0.00009805106425718017	0.8081817267358431	0.09371183959069665	0.0006118766581841655	0.0122	0.568	0.991	0.000268	0.94	0.227	0.00259	true	false	false	true	false	false	true	true	3.15	0.996	-0.0879	3.29	-0.229	1.6	2.83	1.48	-1.67	-0.671	1.39	-1.9	0.934	non-significant	non-significant
AP2B1	P63010	0.01965681292655189	0.657810096263086	0.6588511188667119	0.001957667882235492	0.7351864478257593	0.05082524556038746	0.02984531727718638	0.0349	0.787	0.984	0.00338	0.93	0.153	0.0534	true	false	false	true	false	false	false	true	2.61	-0.48	-0.414	2.51	-0.317	1.87	1.71	1.64	-0.963	-1.44	1.23	-1.28	0.429	non-significant	non-significant
AP2M1	Q96CW1	0.04313335424086768	0.5532448277757869	0.8479255143962212	0.0001896088488094452	0.4645085417010296	0.008148461904723426	0.001247554659169316	0.0668	0.724	0.984	0.000453	0.831	0.0505	0.00426	false	false	false	true	false	false	true	true	1.64	-0.469	0.131	2.27	-0.502	1.89	1.92	0.911	-0.726	-1.2	1.04	-1.23	0.692	non-significant	non-significant
AQP1	P29972	0.02186602572967661	0.06903675720759221	0.0214597824105677	0.3575632908554971	0.6918485707786967	0.4685198788440516	0.03101535368903741	0.0383	0.208	0.286	0.397	0.922	0.647	0.055	true	false	false	false	false	false	false	true	1.72	1.35	-1.49	0.475	-0.25	-0.458	1.14	1.19	-0.533	0.815	-0.308	-0.783	0.357	non-significant	non-significant
AQP4	P55087	0.03328830344585178	0.7283067651537377	0.5115863851072702	0.0002244261302455428	0.1643426865328373	0.123751774242944	0.002894359022162546	0.0542	0.843	0.984	0.000522	0.53	0.27	0.00856	false	false	false	true	false	false	true	true	1.7	-0.27	-0.443	2.21	-0.948	1.05	1.73	1.3	-0.402	-0.672	0.856	-1.35	0.38	non-significant	non-significant
ARF3	P61204	0.1552689595639308	0.4728765925774269	0.329759089284217	0.02580058605959687	0.4454261056751406	0.06047435029842877	0.01880433279400218	0.195	0.658	0.933	0.0342	0.814	0.171	0.0363	false	false	false	true	false	false	true	true	0.918	0.46	0.542	1.04	0.423	1.06	1.1	0.00891	-0.909	-0.45	0.551	-0.486	0.61	non-significant	non-significant
ARHGDIA	P52565	0.04709107945941063	0.5838831045648012	0.454251481870142	0.0001965404672429959	0.09219361715634491	0.5099810104205031	0.04391121981495989	0.0719	0.743	0.984	0.000467	0.499	0.69	0.0728	false	false	false	true	false	false	false	true	1.76	0.474	-0.562	2.48	-1.28	-0.494	1.26	1.53	-0.224	0.25	0.97	-1.51	-0.244	non-significant	non-significant
ATCAY	Q86WG3	0.0831835707480351	0.4857932724360212	0.4517319049763101	0.002209850529815915	0.1774820948930925	0.1768944906708257	0.02257463959928172	0.114	0.67	0.984	0.00377	0.533	0.355	0.0423	false	false	false	true	false	false	true	true	1.71	-0.679	-0.635	2.22	-1.15	1.15	1.62	1.51	-0.204	-0.883	0.874	-1.35	0.265	non-significant	non-significant
ATP1A1	P05023	0.0002319829723735777	0.49301486394869	0.6376639683585925	4.774589585225725e-8	0.772024906107196	0.03817241179452022	0.000285229005806788	0.000911	0.674	0.984	4.29e-7	0.93	0.129	0.00146	true	false	false	true	false	false	true	true	1.07	0.184	0.109	1.25	-0.0671	0.492	0.743	0.533	-0.536	-0.353	0.642	-0.603	0.14	non-significant	non-significant
ATP1A2	P50993	4.271633026388538e-7	0.001462441974094616	0.5896625506194973	1.412905541268836e-7	0.2353410695265544	0.7390893945932095	0.0005303800936903311	0.00000714	0.0247	0.984	0.00000109	0.609	0.837	0.00241	true	true	false	true	false	false	true	true	1.51	0.861	-0.119	1.13	0.264	0.0735	0.671	0.671	-0.839	0.0223	0.552	-0.575	0.0957	non-significant	non-significant
ATP1A3	P13637	0.0001022406453354533	0.106288885709024	0.8680843167348925	5.137842172150475e-7	0.7736014192843874	0.1410970508494081	0.0004355703461872654	0.000469	0.28	0.984	0.00000305	0.93	0.298	0.00202	true	false	false	true	false	false	true	true	1.23	0.475	0.0417	1.2	0.0722	0.374	0.777	0.556	-0.678	-0.203	0.598	-0.606	0.171	non-significant	non-significant
ATP1B1	P05026	0.06733062189115134	0.5411541992617638	0.2461420597605528	0.00001412455324369264	0.511056425886971	0.02871699110590956	0.00006004888231865408	0.0962	0.714	0.821	0.0000487	0.852	0.11	0.000489	false	false	false	true	false	false	true	true	1.13	0.372	0.615	2.1	-0.347	1.18	1.9	0.309	-0.825	-0.453	0.924	-1.17	0.731	non-significant	non-significant
ATP1B2	P14415	0.0003607555678530674	0.05696590548063514	0.3716825851406148	6.083670349180536e-10	0.005583357798333294	0.2314546326442452	9.116003097373653e-10	0.00132	0.188	0.945	1.34e-8	0.288	0.425	4.01e-7	true	false	false	true	false	false	true	true	2.15	1.08	-0.433	3.12	-1.4	0.583	3.07	1.35	-0.8	0.285	0.917	-2.2	0.868	non-significant	non-significant
ATP2B1	P20020	0.0001059475127672689	0.176363012874334	0.6863166804034189	1.848455636291909e-7	0.7923111593656005	0.008689487746564457	0.00001079689246338308	0.000481	0.379	0.984	0.00000138	0.935	0.0529	0.000125	true	false	false	true	false	false	true	true	3.35	1.08	0.276	3.44	0.18	1.86	2.76	1.36	-1.99	-0.913	1.63	-1.81	0.951	non-significant	non-significant
ATP2B2	Q01814	0.0004292399259671438	0.3334004711381646	0.7317899148407446	1.868805608364916e-10	0.04779527407317902	0.0004951231216100421	9.329778406002038e-7	0.0015	0.543	0.984	5.14e-9	0.434	0.0112	0.0000198	true	false	false	true	false	true	true	true	3.58	-0.918	0.28	5.52	-1.66	3.06	3.8	2.32	-1.26	-2.18	2.6	-2.92	0.883	non-significant	non-significant
ATP2B4	P23634	0.0005523712698321905	0.0881688583428254	0.9415463238594519	0.000002510713394684651	0.9611552341623655	0.2439564219270568	0.0002685977102206882	0.00177	0.246	0.991	0.0000114	0.977	0.433	0.00139	true	false	false	true	false	false	true	true	4.32	2.02	0.0739	4.45	-0.0491	1.18	3.25	1.94	-2.38	-0.364	2.01	-2.43	0.821	non-significant	non-significant
ATP5F1A	P25705	0.002532710051481253	0.2125658623891612	0.03953651506906473	0.0002068394129925124	0.09035138549968665	0.414264520708111	0.00585164454428719	0.00599	0.427	0.422	0.000485	0.499	0.605	0.0149	true	false	false	true	false	false	true	true	-0.89	-0.351	0.51	-0.796	0.416	0.198	-0.569	-0.726	0.164	-0.187	-0.216	0.58	0.0109	non-significant	non-significant
ATP5F1B	P06576	0.1284348814956547	0.389419884380496	0.4872873183505193	0.03500143115092223	0.494697355788718	0.9506004758549993	0.03733147863896584	0.166	0.585	0.984	0.0453	0.848	0.97	0.0647	false	false	false	true	false	false	false	true	-0.654	-0.367	0.256	-0.65	0.252	-0.0228	-0.642	-0.422	0.233	-0.134	-0.166	0.484	-0.157	non-significant	non-significant
ATP5PD	O75947	0.7299049243057554	0.02908825956180153	0.4320588164246173	0.2290480296320743	0.8439454964323008	0.001908051266172597	0.5401834037271842	0.749	0.12	0.984	0.263	0.94	0.0227	0.603	false	false	false	false	false	true	false	true	0.232	-1.51	0.459	0.577	0.115	1.92	0.292	0.105	-0.128	-1.64	0.564	-0.0129	0.279	significant	non-significant
ATP5PO	P48047	0.000469632906051421	0.005519027639177314	0.008444585855963815	0.004577281534171156	0.4110533559570604	0.004415948431493823	0.1491543947839225	0.00158	0.0428	0.177	0.00719	0.807	0.0374	0.203	true	true	false	true	false	true	false	true	-1.19	-0.917	0.75	-0.664	0.225	0.817	-0.326	-0.885	0.304	-0.613	-0.135	0.529	0.203	non-significant	non-significant
ATP6V0A1	Q93050	1.629226347971865e-7	0.01805159407738504	0.5121027939755587	2.411221609628665e-8	0.02592283009723424	0.003882817720465856	0.0000732812176619165	0.00000398	0.0903	0.984	2.41e-7	0.41	0.0342	0.000547	true	false	false	true	false	true	true	true	4.68	1.84	0.428	3.61	1.49	1.98	2.32	1.64	-3.04	-1.2	2.07	-1.54	0.777	non-significant	non-significant
ATP6V1A	P38606	0.07373260872017394	0.7701764505203934	0.6100076371503435	0.000006477772929276071	0.1236393480121864	0.6161841999586719	0.03931611040247546	0.105	0.855	0.984	0.0000257	0.515	0.77	0.0668	false	false	false	true	false	false	false	true	0.867	-0.139	0.21	1.72	-0.643	0.207	0.711	0.675	-0.192	-0.332	0.885	-0.836	-0.125	non-significant	non-significant
ATP6V1B2	P21281	0.0004333951457281884	0.6598350058983146	0.3108336361041397	2.860856664702637e-8	0.9178703073276141	0.001782961892121219	0.00001768749216290276	0.0015	0.787	0.926	2.79e-7	0.961	0.0218	0.000195	true	false	false	true	false	true	true	true	1.79	0.208	0.417	2.25	-0.0421	1.35	1.6	0.74	-1.05	-0.842	1.16	-1.09	0.512	non-significant	non-significant
ATP6V1E1	P36543	0.0002666290352350383	0.584021063110366	0.6523178682238095	4.591793228508843e-7	0.8494591690134542	0.00007319919336103614	0.00007962380136617679	0.00103	0.743	0.984	0.00000285	0.94	0.00383	0.000584	true	false	false	true	false	true	true	true	2.95	-0.409	0.292	3.12	0.123	2.82	2.29	1.38	-1.57	-1.98	1.68	-1.44	0.847	non-significant	non-significant
ATP6V1G2	O95670	0.0232819331036557	0.9554805848966592	0.3629037262849594	0.000002489550575191545	0.4272145109296778	0.4434929589812052	0.07132276771940442	0.0403	0.978	0.945	0.0000114	0.814	0.633	0.108	true	false	false	true	false	false	false	true	1.81	-0.0433	0.614	2.96	-0.535	0.516	1.01	1.09	-0.722	-0.766	1.71	-1.26	-0.249	non-significant	non-significant
ATP6V1H	Q9UI12	0.042333264954983	0.4357504007640552	0.3429083922286754	0.002753428834772782	0.4397119523630066	0.9938395929758268	0.8831024295684478	0.0658	0.631	0.943	0.00462	0.814	0.996	0.906	false	false	false	true	false	false	false	true	1.57	0.59	0.623	1.69	0.507	-0.00505	0.0785	0.6	-0.97	-0.38	1.22	-0.464	-0.385	non-significant	non-significant
BASP1	P80723	0.000006228410096940776	0.2367500237191711	0.6954662247416443	0.00000334164107814683	0.0537622427858495	0.000101989254623377	0.00004914817580543705	0.0000548	0.455	0.984	0.0000147	0.437	0.00413	0.000432	true	false	false	true	false	true	true	true	2.17	0.506	0.144	1.59	0.724	1.57	1.35	0.74	-1.43	-0.928	0.884	-0.71	0.637	non-significant	non-significant
BCAN	Q96GW7	0.00002893100084234716	0.340121587071443	0.4765773746743159	2.915618079746387e-8	0.405007668188743	0.2906176041475378	0.0006067127504500188	0.000172	0.55	0.984	2.79e-7	0.799	0.474	0.00259	true	false	false	true	false	false	true	true	4.43	0.912	-0.588	4.53	-0.688	0.876	2.48	2.74	-1.69	-0.779	2.15	-2.38	0.0967	non-significant	non-significant
CA2	P00918	0.008653107203210364	0.01557840390469841	0.7941972957519509	0.009383206945259664	0.229447004499776	0.5064474101238814	0.006027542368847829	0.0175	0.0852	0.984	0.0139	0.607	0.688	0.0152	true	false	false	true	false	false	true	true	1.89	1.73	0.156	1.32	0.726	0.399	1.41	0.4	-1.49	0.239	0.556	-0.767	0.638	non-significant	non-significant
CADM2	Q8N3J6	0.01710117198565726	0.3689629752201471	0.0848106816432634	1.507578079731476e-9	0.1090893076229593	0.3132398134972537	0.00004622603531096494	0.031	0.568	0.632	2.46e-8	0.511	0.505	0.000417	true	false	false	true	false	false	true	true	2.11	0.773	1.3	4.62	-1.21	0.752	2.73	0.962	-1.15	-0.377	2.26	-2.36	0.375	non-significant	non-significant
CADM3	Q8N126	0.00009300925648460546	0.1292567335375691	0.1027186333802046	1.077205641827852e-11	0.3832294221535375	0.000004720550809438844	0.000003757263654382984	0.000431	0.307	0.654	5.27e-10	0.772	0.000519	0.000059	true	false	false	true	false	true	true	true	3.14	-1.13	1.05	4.75	-0.555	3.31	2.73	1.63	-1.52	-2.64	2.68	-2.07	0.662	non-significant	non-significant
CALM1	P0DP23 (+2)	0.00001311856226683714	0.6457946145203697	0.5926184420276701	6.198497508543903e-11	0.06100468887279813	0.03656686340256845	0.000001208280644820826	0.0000978	0.78	0.984	2.48e-9	0.437	0.129	0.0000222	true	false	false	true	false	false	true	true	2.14	0.201	-0.202	2.66	-0.723	0.811	1.73	1.38	-0.754	-0.553	1.18	-1.48	0.257	non-significant	non-significant
CBR1	P16152	0.2234557093066911	0.1016640316394555	0.03593885916316999	0.2840520430707342	0.1113926149568515	0.002500176127604873	0.6763326411086503	0.272	0.271	0.405	0.323	0.511	0.0275	0.722	false	false	false	false	false	true	false	true	0.671	0.908	-1.02	0.416	-0.764	-1.51	0.161	0.876	0.206	1.11	-0.142	-0.559	-0.397	significant	non-significant
CCT2	P78371	0.3354636498479681	0.3263540401690319	0.8178017853958948	0.0004581087033404857	0.0881846601557971	0.02067206006412051	0.0006589154860352238	0.38	0.541	0.984	0.000951	0.497	0.0911	0.00274	false	false	false	true	false	false	true	true	0.687	-0.7	0.142	1.89	-1.07	1.47	1.83	0.57	-0.116	-0.816	0.712	-1.18	0.651	non-significant	non-significant
CCT3	P49368	0.05182400705851719	0.1443850630340932	0.405477205592909	0.002754911073873182	0.5821287267121851	0.2188294366143546	0.005121388330201871	0.0778	0.327	0.974	0.00462	0.874	0.411	0.0135	false	false	false	true	false	false	true	true	1.8	1.34	0.655	2.02	0.432	0.973	1.88	0.297	-1.5	-0.166	0.952	-1.07	0.807	non-significant	non-significant
CCT4	P50991	0.3243047054254611	0.8317966011151073	0.8304736933483418	0.0001437979898096697	0.01738808710755355	0.8895660018931795	0.001092575037776743	0.371	0.886	0.984	0.000359	0.41	0.932	0.00398	false	false	false	true	false	false	true	true	0.595	0.128	-0.111	1.76	-1.28	0.0722	1.48	0.647	0.0521	0.18	0.536	-1.23	0.252	non-significant	non-significant
CCT5	P48643	0.05720580938527929	0.2934972739562357	0.2087707205275734	0.02092907935748797	0.333845176976597	0.07673459071178719	0.06227394924167796	0.0847	0.506	0.783	0.0282	0.715	0.195	0.0968	false	false	false	true	false	false	false	true	2.32	-1.26	-1.31	2.01	-1	1.86	1.61	2.07	-0.252	-1.51	0.755	-1.26	0.35	non-significant	non-significant
CCT6A	P40227	0.6047014457173634	0.8936235790946587	0.1483771048579023	0.005317463197739188	0.7467881209339384	0.6761910574393366	0.2760928859247652	0.638	0.936	0.702	0.00824	0.93	0.804	0.344	false	false	false	true	false	false	false	true	0.412	0.106	1.01	1.64	-0.223	0.288	0.617	0.000909	-0.411	-0.305	1.01	-0.634	-0.0171	non-significant	non-significant
CCT7	Q99832	0.04558856604930824	0.4294921169734912	0.897651691530031	0.00006172339350009132	0.2674836484564835	0.7749884762366935	0.006608331265143398	0.0701	0.626	0.984	0.000175	0.658	0.865	0.0164	false	false	false	true	false	false	true	true	1.87	0.723	0.102	2.85	-0.883	0.226	1.83	1.13	-0.741	-0.0171	1.23	-1.62	0.209	non-significant	non-significant
CCT8	P50990	0.1462898271293925	0.8997009787159302	0.8350368495134034	0.00001289278995680048	0.04067367614860989	0.3984022267323665	0.0004433581394031633	0.185	0.936	0.984	0.0000454	0.434	0.596	0.00203	false	false	false	true	false	false	true	true	1.18	0.101	0.144	2.77	-1.45	0.587	2.14	0.911	-0.265	-0.164	1.06	-1.72	0.423	non-significant	non-significant
CD47	Q08722	0.001641697074491723	0.2774034872184501	0.3716665904029948	0.6149164827136095	0.01386835121961785	0.03842422910814459	0.3093253152585515	0.00415	0.488	0.945	0.646	0.41	0.129	0.378	true	false	false	false	false	false	false	true	2.7	0.882	-0.627	0.287	1.78	1.48	0.584	0.918	-1.78	-0.898	0.29	0.00304	0.587	non-significant	non-significant
CFL1	P23528	0.05773886895528216	0.5610342942105018	0.7843344741040705	0.0004371824985144728	0.2615948688084173	0.6315602505574927	0.1103978471655451	0.0853	0.73	0.984	0.000916	0.647	0.778	0.159	false	false	false	true	false	false	false	true	0.939	0.282	-0.115	1.3	-0.474	-0.201	0.555	0.708	-0.231	0.0507	0.593	-0.706	-0.151	non-significant	non-significant
CHCHD3	Q9NX63	0.0032726579146602	0.1654102425894185	0.1464705046775953	0.2262614530605662	0.2698700749088804	0.5560248161248593	0.9208280265421886	0.00742	0.362	0.702	0.261	0.66	0.741	0.929	true	false	false	false	false	false	false	true	-2.87	-1.3	1.18	-0.799	-0.891	0.473	0.0651	-1.65	1.22	-0.0787	-0.47	0.329	0.394	non-significant	non-significant
CKMT1A	P12532	0.000009352488847907534	0.0002645419887505764	0.01652271224074904	0.00002290918136237139	0.5729156276773442	0.003595854814177217	0.01451393776847358	0.0000762	0.00895	0.251	0.0000747	0.874	0.0335	0.0296	true	true	false	true	false	true	true	true	-1.93	-1.53	0.828	-1.29	0.189	1.02	-0.691	-1.23	0.698	-0.827	-0.403	0.887	0.196	non-significant	non-significant
CLDN11	O75508	0.3921247754180038	0.0403356854100099	0.5251040668138206	0.0186064667912252	0.7211693068474962	0.02596908405241789	0.548389689738018	0.434	0.153	0.984	0.0253	0.93	0.106	0.608	false	false	false	true	false	false	false	true	0.64	1.56	0.41	1.28	-0.23	-1.48	0.316	0.193	-0.446	1.12	0.604	-0.676	-0.36	non-significant	non-significant
CLTA	P09496	0.01866536327984085	0.06977088356304219	0.5421044135465505	2.796989346340792e-7	0.1313704255844857	0.001212803286863497	0.001102855211659261	0.0335	0.208	0.984	0.00000185	0.515	0.0183	0.00398	true	false	false	true	false	true	true	true	1.6	-1.22	0.348	2.82	-0.872	1.97	1.62	1.15	-0.448	-1.67	1.5	-1.32	0.3	non-significant	non-significant
CLTC	Q00610	0.02871941726449165	0.19398829625886	0.9215703007620409	0.00005043778156057935	0.2494305425509878	0.4684046069959871	0.0001374520336982743	0.0479	0.4	0.991	0.000147	0.624	0.647	0.00086	true	false	false	true	false	false	true	true	2.27	1.32	-0.0858	3.19	-1.01	0.634	2.97	1.17	-1.09	0.228	1.09	-2.1	0.862	non-significant	non-significant
CNDP2	Q96KP4	0.1260313264503015	0.5716554772144873	0.8567027284274127	0.0007242259690498394	0.1822731396943078	0.4704216578215119	0.001663793737931111	0.163	0.735	0.984	0.00142	0.537	0.647	0.00546	false	false	false	true	false	false	true	true	1.27	0.465	-0.128	2.1	-0.957	0.514	1.94	0.82	-0.452	0.0127	0.692	-1.41	0.527	non-significant	non-significant
CNP	P09543	0.2297775108233728	0.01739334737642957	0.3965533991011909	0.0133056061291736	0.1263827872866027	0.2841535997622879	0.0001938912048455015	0.278	0.089	0.974	0.0186	0.515	0.472	0.00107	false	false	false	true	false	false	true	true	0.719	1.46	-0.438	1.08	-0.797	-0.554	1.7	0.39	-0.329	1.13	-0.0477	-1.13	0.577	non-significant	non-significant
CNTN1	Q12860	2.530692369606175e-9	0.0003016894262366177	0.9703273338164287	1.096433335838091e-9	0.02237797640745991	0.01624858241909414	9.437738788681514e-7	1.59e-7	0.00938	1	1.93e-8	0.41	0.0794	0.0000198	true	true	false	true	false	false	true	true	5.71	2.99	0.0246	4.18	1.56	1.65	3.08	2.09	-3.62	-0.628	2.12	-2.06	1.02	non-significant	non-significant
CNTNAP1	P78357	0.0001191212556476267	0.2150794640288636	0.6406910636392742	0.0001196433511649028	0.06361007704560173	0.004614482376797347	0.003334793422108099	0.000524	0.43	0.984	0.000315	0.437	0.0376	0.00959	true	false	false	true	false	true	true	true	4	1.19	0.385	2.83	1.56	2.45	2.08	1.3	-2.71	-1.52	1.68	-1.15	0.93	non-significant	non-significant
COX4I1	P13073	0.06696165553166722	0.5265699195074764	0.1645491099517775	0.001261161635698792	0.04510500231166579	0.1036152739783797	0.1704242022998416	0.0961	0.702	0.739	0.00232	0.434	0.239	0.225	false	false	false	true	false	false	false	true	-0.888	-0.301	0.578	-1.15	0.844	0.68	-0.466	-0.959	-0.0709	-0.372	-0.38	0.773	0.308	non-significant	non-significant
COX5A	P20674	0.0005433459652951544	0.1164700793648736	0.5430894719395025	0.0002805292570464295	0.6381319761374922	0.2350232130530775	0.002898346346174556	0.00176	0.286	0.984	0.000623	0.889	0.425	0.00856	true	false	false	true	false	false	true	true	-1.51	-0.646	0.214	-1.13	-0.165	-0.421	-0.902	-0.708	0.801	0.155	-0.494	0.636	-0.266	non-significant	non-significant
COX5B	P10606	0.09011282731923867	0.001133683564162634	0.5360220979441503	0.01090072880764192	0.4307032886470025	0.02553002169689163	0.00364632938965657	0.122	0.0217	0.984	0.0158	0.814	0.106	0.0102	false	true	false	true	false	false	true	true	-1.49	-3	0.464	-1.62	0.592	1.72	-1.87	-0.611	0.88	-2.12	-0.147	1.47	-0.399	non-significant	non-significant
COX6C	P09669	0.0006758415085698743	0.01913071086989745	0.0396959849062147	0.02977514253992196	0.7824895134734821	0.8487804508915787	0.006381357614891525	0.00207	0.0935	0.422	0.0388	0.933	0.906	0.016	true	false	false	true	false	false	true	true	-1.98	-1.32	0.993	-0.859	-0.13	0.0897	-1.1	-1.09	0.887	-0.428	-0.101	0.757	-0.339	non-significant	non-significant
CRAT	P43155	0.00001610139560610447	0.009904955667407187	0.1137133769722632	0.0001116642996930359	0.6008923721611299	0.0295089860233526	0.6804049147241507	0.000111	0.0614	0.674	0.0003	0.884	0.111	0.725	true	false	false	true	false	false	false	true	-3.42	-1.9	0.982	-2.11	-0.32	1.37	-0.206	-2.1	1.32	-0.576	-1.12	0.999	0.793	non-significant	non-significant
CRMP1	Q14194	0.1461039748873928	0.7739874990462184	0.7674082674180182	0.01029693002614027	0.4393169586012788	0.2335873759104612	0.04893760163925304	0.185	0.855	0.984	0.0152	0.814	0.425	0.0789	false	false	false	true	false	false	false	true	1.58	-0.309	-0.275	2.03	-0.722	1.12	1.53	1.13	-0.451	-0.76	0.855	-1.17	0.358	non-significant	non-significant
CRYAB	P02511	0.3201069306560583	0.0001752667410245275	0.1019904558880012	0.3806722249218855	0.2243068755775161	0.007043833860947433	0.0003814098286152734	0.367	0.00681	0.654	0.421	0.607	0.0477	0.00186	false	true	false	false	false	true	true	true	0.624	2.55	-0.898	0.388	-0.662	-1.52	1.69	0.25	-0.374	2.18	-0.648	-1.04	0.657	non-significant	non-significant
CRYM	Q14894	0.2328391117002978	0.8343745461552612	0.9894684311066549	0.001516284661888731	0.1733743553445793	0.5584220784105987	0.03982784429737223	0.281	0.887	1	0.00275	0.533	0.742	0.0674	false	false	false	true	false	false	false	true	0.76	-0.132	-0.00722	1.51	-0.753	0.321	0.942	0.648	-0.112	-0.244	0.641	-0.865	0.077	non-significant	non-significant
CS	O75390	0.00313082480325168	0.7540481515171781	0.9933741040833661	0.000001451088197731423	0.3493977722632055	0.02635747905973322	0.001011813528945524	0.00717	0.853	1	0.00000709	0.724	0.106	0.00374	true	false	false	true	false	false	true	true	-1	0.101	-0.00231	-1.26	0.261	-0.636	-0.797	-0.616	0.383	0.484	-0.619	0.645	-0.152	non-significant	non-significant
CST3	P01034	0.1306556920736142	0.4578733467208309	0.4079666452342469	0.01945358736575727	0.3045510150872786	0.5201766015839211	0.3193743928683868	0.167	0.646	0.974	0.0264	0.687	0.7	0.389	false	false	false	true	false	false	false	true	1.2	-0.584	-0.565	1.34	-0.702	0.438	0.556	1.18	-0.0218	-0.606	0.616	-0.724	-0.168	non-significant	non-significant
CYC1	P08574	0.0001151907910688639	0.002953097942390044	0.4855776578341844	1.346307731589585e-8	0.1358718218147414	0.04059582753770138	0.0005528658001331475	0.000512	0.0329	0.984	1.48e-7	0.515	0.131	0.00246	true	true	false	true	false	false	true	true	-2.78	-2.06	0.398	-3.24	0.86	1.2	-1.73	-1.71	1.07	-0.994	-1.31	1.93	0.201	non-significant	non-significant
CYCS	P99999	0.001815742525615058	0.04169714003961388	0.9955074718214781	0.00004266502757520721	0.9121437744646301	0.1282646289117718	0.3554284394386404	0.00451	0.153	1	0.000128	0.961	0.275	0.424	true	false	false	true	false	false	false	true	-2.76	-1.74	0.00406	-2.67	-0.0796	1.11	-0.547	-1.49	1.27	-0.471	-1.48	1.19	0.642	non-significant	non-significant
CYFIP2	Q96F07	0.5997503609034247	0.8429948483659988	0.6908504017063447	0.0710072571538027	0.09232371024627317	0.6771654209599767	0.005821956867176637	0.634	0.894	0.984	0.087	0.499	0.804	0.0149	false	false	false	false	false	false	true	true	-0.52	0.196	0.341	1.29	-1.47	0.357	2.02	-0.241	0.279	0.475	0.0998	-1.19	0.831	non-significant	non-significant
CYRIB	Q9NUQ9	0.07639645495703856	0.4671547750505293	0.6264125721436059	0.001546102844257827	0.8612370329191388	0.3123252187288844	0.01615958005997315	0.107	0.655	0.984	0.00278	0.94	0.505	0.032	false	false	false	true	false	false	true	true	1.69	0.683	0.395	2.23	-0.142	0.825	1.65	0.66	-1.03	-0.348	1.06	-1.17	0.477	non-significant	non-significant
DCD	P81605	0.2744219591959035	0.3099149457920262	0.9712376792565578	0.02678112454424364	0.5313126276798166	0.3880806249196981	0.7001800657551471	0.319	0.529	1	0.0354	0.854	0.589	0.741	false	false	false	true	false	false	false	true	-0.789	0.732	0.0224	-1.16	0.389	-0.538	-0.195	-0.742	0.0469	0.779	-0.719	0.436	0.241	non-significant	non-significant
DCTN2	Q13561	0.009732139271697506	0.574945096231263	0.5952762620854082	0.002791674037928646	0.9990558909501313	0.02531592518235564	0.04742704348709748	0.0196	0.735	0.984	0.00465	0.999	0.106	0.077	true	false	false	true	false	false	false	true	2.41	-0.504	-0.413	2	-0.000918	1.79	1.29	1.47	-0.942	-1.45	1.06	-0.943	0.344	non-significant	non-significant
DCXR	Q7Z4W1	0.03478316848062669	0.1574608723191679	0.9188294087386586	0.0005770720579743159	0.536538493020248	0.08286858282947675	0.536674471352415	0.0563	0.35	0.991	0.00117	0.854	0.205	0.601	false	false	false	true	false	false	false	true	-1.51	-0.999	0.0617	-1.83	0.375	1.07	-0.306	-1.01	0.504	-0.496	-0.949	0.878	0.573	non-significant	non-significant
DDAH1	O94760	0.01022999229806038	0.2730950601788887	0.6018232102204852	0.0001879225446066124	0.4498257461940691	0.2726657394780372	0.0003749801780396313	0.0204	0.488	0.984	0.000452	0.814	0.461	0.00185	true	false	false	true	false	false	true	true	2.09	0.865	-0.355	2.25	-0.515	0.75	2.13	1.13	-0.96	-0.0948	0.779	-1.47	0.655	non-significant	non-significant
DECR1	Q16698	2.288067108580813e-11	0.01083755933451417	0.4670255759187399	2.963998172140602e-16	0.5620241515168839	0.01417560150370008	2.068942981433125e-7	3.36e-9	0.0653	0.984	6.52e-14	0.874	0.0701	0.00000828	true	false	false	true	false	false	true	true	-3.11	-0.921	-0.22	-3.15	-0.175	-0.766	-1.51	-1.51	1.6	0.679	-1.73	1.43	-0.0868	non-significant	non-significant
DGLUCY	Q7Z3D6	0.002136788676473885	0.0004166856416342226	0.2134094067883865	0.0009051067366554477	0.03943864639800021	0.04012116612910752	0.8260837186757605	0.00522	0.0115	0.783	0.00175	0.434	0.131	0.857	true	true	false	true	false	false	false	true	-2.66	-3.11	-0.889	-2.05	-1.5	1.49	-0.127	-0.535	2.12	-0.99	-1.42	0.626	0.499	non-significant	non-significant
DLAT	P10515	0.000005482360021381271	0.2735196758689706	0.07252042649041451	0.00001036429467712471	0.9404507973292986	0.1775603754794562	0.002941936386517165	0.0000503	0.488	0.591	0.0000377	0.974	0.355	0.00863	true	false	false	true	false	false	true	true	-2.61	-0.557	0.801	-1.78	-0.0327	-0.596	-1.12	-1.59	1.02	0.46	-0.791	0.985	-0.136	non-significant	non-significant
DLD	P09622	0.000001117232484575056	0.003078274042900443	0.004574817265209964	0.0002291356188751704	0.7844113444772882	0.0723349568597004	0.07190344849093055	0.000014	0.0329	0.149	0.000528	0.933	0.189	0.108	true	true	false	true	false	false	false	true	-2.7	-1.49	1.23	-1.35	-0.113	0.757	-0.619	-1.72	0.978	-0.512	-0.486	0.865	0.246	non-significant	non-significant
DLST	P36957	1.96162594561312e-7	0.05346023487801475	0.003922870995930697	1.963127033285954e-7	0.3458812617388745	0.9201910669148409	0.000183034717056831	0.00000436	0.182	0.149	0.00000138	0.724	0.948	0.00103	true	false	false	true	false	false	true	true	-2.86	-0.915	1.22	-2.02	0.38	-0.0402	-1.34	-1.95	0.912	-0.00367	-0.729	1.29	-0.0439	non-significant	non-significant
DNM1	Q05193	0.6819667117862322	0.4566195430226683	0.7038746119058692	0.01232734675221633	0.0475266164152256	0.1814409025591362	0.00342423896208319	0.706	0.646	0.984	0.0175	0.434	0.36	0.00978	false	false	false	true	false	false	true	true	0.257	-0.468	-0.206	1.15	-1.1	0.733	1.37	0.455	0.198	-0.27	0.248	-0.903	0.463	non-significant	non-significant
DPYSL2	Q16555	0.1108969720666876	0.3866704711803736	0.7577984881918454	0.001673317806089971	0.2480485578489462	0.1991101900813146	0.2889851384046426	0.146	0.585	0.984	0.00298	0.624	0.381	0.359	false	false	false	true	false	false	false	true	0.348	0.187	-0.0575	0.508	-0.217	-0.242	0.162	0.285	-0.0638	0.123	0.227	-0.281	-0.118	non-significant	non-significant
DPYSL3	Q14195	0.3990699523599783	0.7623012008347714	0.6310107828015332	0.003192921905958382	0.04629024477723127	0.6529142632650757	0.01160119060313691	0.44	0.853	0.984	0.00515	0.434	0.792	0.0251	false	false	false	true	false	false	true	true	0.555	-0.198	-0.273	1.44	-1.16	0.255	1.21	0.697	0.142	-0.0559	0.424	-1.02	0.199	non-significant	non-significant
DPYSL5	Q9BPU6	0.002451949690265544	0.003142861371835697	0.9978926120726017	0.0001297186427130721	0.7777370601528586	0.8320551787641033	0.0004298888143787333	0.00583	0.0329	1	0.000332	0.93	0.898	0.00201	true	true	false	true	false	false	true	true	2.3	2.23	0.00164	2.12	0.176	-0.132	1.93	0.777	-1.52	0.714	0.779	-1.35	0.582	non-significant	non-significant
DSG1	Q02413	0.006051479038490747	0.06235184049436285	0.1123585514582006	0.04617639832085388	0.969406118077072	0.6920225432579601	0.03554005829286579	0.0127	0.199	0.674	0.0584	0.983	0.816	0.0621	true	false	false	false	false	false	false	true	-2.79	-1.85	1.35	-1.4	-0.0322	0.333	-1.48	-1.61	1.18	-0.67	-0.256	1.14	-0.337	non-significant	non-significant
DSP	P15924	0.2339762320087149	0.266013614576101	0.8801503296665758	0.01729718674485981	0.63576281349803	0.2016922587398373	0.5583194319238518	0.281	0.484	0.984	0.0239	0.889	0.384	0.614	false	false	false	true	false	false	false	true	-1.37	-1.28	-0.149	-1.98	0.468	1.27	-0.472	-0.839	0.527	-0.748	-0.988	0.995	0.523	non-significant	non-significant
DTD1	Q8TEA8	0.1165400519021991	0.1131646637300718	0.4078927246247726	0.006084851388235835	0.7445118034084316	0.003880815315398251	0.2985173061160578	0.153	0.286	0.974	0.00933	0.93	0.0342	0.368	false	false	false	true	false	true	false	true	1.16	-1.18	0.526	1.48	0.206	1.92	0.541	0.578	-0.586	-1.76	1.1	-0.38	0.161	significant	non-significant
DYNC1H1	Q14204	0.3893310913335268	0.7519060160480838	0.6239007782498001	0.003296918844840801	0.04836163124045342	0.5674682356422642	0.0007240231377404965	0.432	0.853	0.984	0.00529	0.434	0.743	0.00287	false	false	false	true	false	false	true	true	0.808	0.296	-0.398	2.05	-1.64	0.464	2.4	0.789	-0.0191	0.277	0.392	-1.66	0.74	non-significant	non-significant
ECH1	Q13011	0.00002429714260349902	0.001360938070650579	0.1806460621370783	7.470293098060203e-7	0.5354434673181214	0.01857160835966416	0.01227300464931073	0.000153	0.0247	0.772	0.00000421	0.854	0.0851	0.0261	true	true	false	true	false	false	true	true	-3.31	-2.39	0.822	-2.86	0.378	1.48	-1.29	-2	1.3	-1.09	-1.18	1.68	0.391	non-significant	non-significant
ECHS1	P30084	0.00003087793431605631	0.00362301122691786	0.06861029750561723	0.000001398754452937333	0.293426874393604	0.04116578409185979	0.003627610442895799	0.000179	0.0355	0.57	0.00000694	0.683	0.132	0.0102	true	true	false	true	false	false	true	true	-3.16	-2.09	1.1	-2.69	0.624	1.24	-1.48	-2.07	1.09	-0.995	-0.972	1.72	0.241	non-significant	non-significant
EEF1A1	P68104 (+1)	0.01586859600531819	0.04189488644456708	0.04574202818594948	0.5494487804476842	0.188725787982584	0.6328394268573125	0.4623187459472069	0.0293	0.153	0.467	0.583	0.546	0.778	0.533	true	false	false	false	false	false	false	true	0.97	0.81	-0.688	-0.165	0.447	-0.161	0.203	0.466	-0.504	0.306	-0.222	-0.0573	0.145	non-significant	non-significant
EFHD2	Q96C19	0.03109848950966011	0.8201386839426335	0.989558699039955	0.003446588316920507	0.9539242399500012	0.3947321453485825	0.1987983810017336	0.0512	0.886	1	0.00549	0.974	0.593	0.256	false	false	false	true	false	false	false	true	1.73	0.178	0.00885	1.7	0.0391	0.578	0.716	0.955	-0.775	-0.597	0.964	-0.736	-0.0197	non-significant	non-significant
ENO1	P06733	0.002246804796331603	0.2740667871346474	0.08231355705070245	0.000557403724880421	0.289726327199142	0.1831141240628191	0.0000463866596608408	0.00543	0.488	0.624	0.00114	0.683	0.36	0.000417	true	false	false	true	false	false	true	true	0.725	0.247	-0.343	0.588	-0.207	0.261	0.715	0.465	-0.26	-0.0127	0.122	-0.466	0.248	non-significant	non-significant
ENO2	P09104	0.001890863600133389	0.2372463994041756	0.9779535960741081	0.002823976806144171	0.2330659880426947	0.6288405120536174	0.4224222142349554	0.00467	0.455	1	0.00469	0.609	0.778	0.492	true	false	false	true	false	false	false	true	1.06	0.383	-0.00769	0.716	0.335	0.135	0.183	0.475	-0.583	-0.2	0.468	-0.248	-0.0654	non-significant	non-significant
EPB41L1	Q9H4G0	0.780065633721036	0.1395045193179445	0.2385421422439092	0.001405467296849405	0.06164395607420799	0.01048252856246998	0.001102639894216571	0.795	0.322	0.821	0.00256	0.437	0.0591	0.00398	false	false	false	true	false	false	true	true	-0.291	-1.56	1.07	2.5	-1.72	2.4	2.56	-0.0636	0.227	-1.33	1.01	-1.49	1.07	non-significant	non-significant
EPB41L3	Q9Y2J2	0.02132957539929308	0.8590685528491006	0.9220402261897198	3.788094249718129e-8	0.01247880245358557	0.01749643188972662	4.231397609487045e-7	0.0377	0.909	0.991	3.55e-7	0.41	0.081	0.0000155	true	false	false	true	false	false	true	true	1.36	-0.101	0.0483	2.69	-1.28	1.21	2.39	0.942	-0.414	-0.515	0.99	-1.7	0.699	non-significant	non-significant
ETFA	P13804	0.01362832274805783	0.02490483606375888	0.191261598469076	0.0382792820134896	0.9194830692467376	0.1809497716166973	0.08781953411037789	0.0262	0.111	0.779	0.0488	0.961	0.36	0.13	true	false	false	true	false	false	false	true	-2.68	-2.42	1.2	-1.58	0.0918	1.23	-1.29	-1.54	1.14	-1.28	-0.342	1.23	-0.0533	non-significant	non-significant
ETFB	P38117	0.0008741524434248039	0.0005391932568899179	0.8624264627856073	0.000006775257693127035	0.8194232182264416	0.001656144384523671	0.1512741109433829	0.0025	0.014	0.984	0.0000264	0.94	0.0218	0.205	true	true	false	true	false	true	false	true	-2.62	-2.74	0.11	-2.65	0.145	2.13	-0.755	-1.36	1.26	-1.48	-1.25	1.4	0.645	non-significant	non-significant
EZR	P15311	0.07524320657041705	0.7730664316933563	0.1806241570231508	0.01090463137870563	0.1601525824616488	0.8073019157478376	0.06972586223464557	0.106	0.855	0.772	0.0158	0.53	0.884	0.106	false	false	false	true	false	false	false	true	1.49	0.237	-0.963	1.54	-1.01	-0.174	1.08	1.39	-0.0983	0.139	0.429	-1.11	-0.0349	non-significant	non-significant
FABP3	P05413	0.1620100419986472	0.7910619944825098	0.5216321573967999	0.000238528046002573	0.3286994033005199	0.2491247736093178	0.02873264761239875	0.202	0.864	0.984	0.000543	0.712	0.437	0.0516	false	false	false	true	false	false	false	true	1.17	-0.219	0.461	2.34	-0.705	0.833	1.32	0.723	-0.448	-0.668	1.18	-1.15	0.165	non-significant	non-significant
FH	P07954	0.008125860909722676	0.02805108691718625	0.6271244383984508	0.0006294514419638945	0.7677321733970425	0.06270760214966614	0.2219190874857986	0.0167	0.119	0.984	0.00125	0.93	0.174	0.283	true	false	false	true	false	false	false	true	-1.69	-1.39	0.258	-1.59	0.157	1.01	-0.534	-0.982	0.709	-0.676	-0.724	0.866	0.332	non-significant	non-significant
FSCN1	Q16658	0.01548420011323791	0.188949313890281	0.8982374677936423	0.0005172372822412864	0.7773286222080955	0.2287358763113401	0.0005592971643661387	0.0289	0.396	0.984	0.00106	0.93	0.425	0.00246	true	false	false	true	false	false	true	true	2.3	1.22	-0.102	2.43	-0.225	0.966	2.41	0.988	-1.32	-0.0971	0.886	-1.54	0.869	non-significant	non-significant
FTH1	P02794	0.008622737487104612	0.00002843041360276485	0.4337961944395032	0.01763959303732881	0.7101146961366915	0.03196367519779317	0.001249116081491965	0.0175	0.0025	0.984	0.0243	0.93	0.116	0.00426	true	true	false	true	false	false	true	true	1.23	2.09	-0.305	0.778	0.144	-0.856	1.09	0.348	-0.88	1.21	0.0425	-0.736	0.354	non-significant	non-significant
FTL	P02792	0.0006481596276605303	0.000005146926228516156	0.6769781223480089	0.01288715276598566	0.0940159985914683	0.02202216930016858	0.02253384674230197	0.00199	0.00105	0.984	0.0182	0.499	0.0959	0.0423	true	true	false	true	false	false	true	true	2.9	4.1	-0.286	1.44	1.17	-1.62	1.32	0.728	-2.17	1.93	0.442	-1	0.315	non-significant	non-significant
GAP43	P17677	0.0004905237942826613	0.5651334192260469	0.3673117397109691	1.932168350784358e-7	0.8398165690639412	0.008050575556533598	0.0002673065976152143	0.00164	0.731	0.945	0.00000138	0.94	0.0505	0.00139	true	false	false	true	false	false	true	true	2.63	0.404	0.549	3.06	0.123	1.68	1.96	1.1	-1.53	-1.13	1.65	-1.41	0.548	non-significant	non-significant
GAPDH	P04406	0.001347652843860208	0.02646934947951962	0.75579845522458	0.006699609438650641	0.1931504381430149	0.901097914797134	0.146430519493206	0.00357	0.115	0.984	0.0102	0.555	0.937	0.201	true	false	false	true	false	false	false	true	0.879	0.589	-0.0694	0.516	0.293	-0.0277	0.268	0.346	-0.533	0.056	0.277	-0.24	0.0283	non-significant	non-significant
GDA	Q9Y2T3	0.06707796202109702	0.1829128306746857	0.1376339128883619	0.000001403039045734666	0.3743481971965448	0.004611283406674911	0.006746514029962063	0.0961	0.389	0.691	0.00000694	0.766	0.0376	0.0166	false	false	false	true	false	true	true	true	1.77	-1.28	1.23	3.74	-0.732	2.44	1.9	0.951	-0.819	-2.09	2.19	-1.55	0.346	non-significant	non-significant
GDI1	P31150	0.0005167431397805467	0.06274816167646234	0.4710909895072025	0.000006180360888026608	0.5513528587455457	0.5835439297080671	0.0001749101291885491	0.00169	0.199	0.984	0.0000252	0.866	0.743	0.00103	true	false	false	true	false	false	true	true	1.09	0.555	-0.183	1.06	-0.151	0.139	0.845	0.586	-0.505	0.0495	0.403	-0.656	0.188	non-significant	non-significant
GDI2	P50395	0.0009861994028879056	0.002167835233420412	0.8657140242601117	1.634996955828385e-8	0.08600348527309291	0.8328110576736567	7.046710140692675e-8	0.00273	0.0299	0.984	1.75e-7	0.497	0.898	0.00000388	true	true	false	true	false	false	true	true	3.18	2.93	-0.132	4.41	-1.37	-0.165	4.13	1.51	-1.67	1.26	1.38	-3.03	1.1	non-significant	non-significant
GFAP	P14136	0.4770731334613835	0.3735757335151852	0.0140515171059976	0.6637389976063794	0.1760033431843593	0.00563894781304054	0.5419644470773639	0.513	0.571	0.235	0.694	0.533	0.0407	0.604	false	false	false	false	false	true	false	true	0.253	0.317	-0.782	-0.109	-0.42	-0.89	-0.153	0.528	0.275	0.592	-0.254	-0.145	-0.298	significant	non-significant
GLS	O94925	0.001194829103821392	0.2885575860882022	0.008037082618492996	0.01055339892429352	0.3450285455369785	0.07859191561228134	0.6323095925529002	0.00321	0.503	0.177	0.0154	0.724	0.198	0.684	true	false	false	true	false	false	false	true	-3.2	-0.99	2.22	-1.74	0.761	1.44	-0.314	-2.78	0.415	-0.575	-0.566	1.18	0.862	non-significant	non-significant
GLUD1	P00367	0.00001437748926196601	0.009338128257471238	0.8361966465875815	2.019158194992204e-8	0.864780662578707	0.7416303120607639	0.00005785704723171732	0.000102	0.061	0.984	2.12e-7	0.94	0.837	0.00048	true	false	false	true	false	false	true	true	-1.74	-0.966	0.0639	-1.73	0.0526	-0.102	-1.12	-0.84	0.898	-0.0677	-0.776	0.951	-0.17	non-significant	non-significant
GLUL	P15104	0.001237622431571451	0.01150910674232914	0.5190017256443755	0.04879199196770424	0.004614114262525282	0.4633414226828437	0.3333759438246886	0.0033	0.0684	0.984	0.0612	0.288	0.647	0.402	true	false	false	false	false	false	false	true	2.27	1.73	0.369	0.94	1.7	0.42	0.454	0.383	-1.89	-0.155	0.752	-0.188	0.265	non-significant	non-significant
GMFB	P60983	0.02146305590570535	0.7160282944585271	0.002308168956724228	0.3853748509017064	0.8187142072205176	0.8000082836950507	0.939156963201378	0.0378	0.833	0.127	0.425	0.94	0.88	0.943	true	false	false	false	false	false	false	true	1.75	0.269	-2.06	-0.455	0.146	-0.162	-0.0398	1.54	-0.212	0.0564	-0.521	-0.0657	-0.106	non-significant	non-significant
GNAI1	P63096	0.03690455149357196	0.1911750845143564	0.5252196061498207	0.00002839791564090963	0.05390801241608682	0.03798276511364597	0.002805848393668081	0.0593	0.397	0.984	0.0000899	0.437	0.129	0.0084	false	false	false	true	false	false	true	true	2.69	-1.66	-0.694	4.15	-2.15	2.32	2.81	2.47	-0.229	-1.89	1.77	-2.38	0.43	non-significant	non-significant
GNAO1	P09471	0.000001552852396489684	0.02863838115009852	0.9806977928577647	3.438563611594901e-10	0.8261391863088245	0.176232502127785	0.000006210283651986252	0.0000175	0.119	1	8.41e-9	0.94	0.355	0.0000881	true	false	false	true	false	false	true	true	1.77	0.718	-0.00668	1.82	-0.0607	0.377	1.16	0.871	-0.898	-0.18	0.864	-0.958	0.198	non-significant	non-significant
GNAS	Q5JWF2	0.03829350781699641	0.775245122609295	0.8394759520751871	1.223856731722878e-7	0.00565990102690172	0.7072266063921588	0.00006329891832090012	0.0608	0.855	0.984	9.74e-7	0.288	0.822	0.000506	false	false	false	true	false	false	true	true	1.63	0.219	-0.135	3.42	-1.93	0.25	2.4	1.42	-0.215	0.00476	1.28	-2.14	0.255	non-significant	non-significant
GNB1	P62873	0.0762195255889345	0.05847070235429592	0.9839530526544416	0.004772074501780516	0.7555067821870443	0.7840032787189157	0.007741786675596723	0.107	0.192	1	0.00747	0.93	0.869	0.0179	false	false	false	true	false	false	true	true	1.3	1.39	0.0126	1.51	-0.194	-0.171	1.42	0.482	-0.82	0.573	0.495	-1.01	0.402	non-significant	non-significant
GNG2	P59768	0.04993065957225452	0.4281930652280946	0.6054571492043086	0.0002276917269943285	0.1462549410915705	0.01985917721712933	0.0007231058730672146	0.0758	0.626	0.984	0.000527	0.515	0.0892	0.00287	false	false	false	true	false	false	true	true	1.85	-0.733	-0.413	2.61	-1.17	1.92	2.36	1.4	-0.446	-1.18	0.99	-1.62	0.741	non-significant	non-significant
GNG3	P63215	0.003180058567607382	0.3410902693826567	0.8444862384925635	0.00001011882138470674	0.5026071710233841	0.00526897568672597	0.003731417087225184	0.00725	0.55	0.984	0.0000374	0.848	0.04	0.0102	true	false	false	true	false	true	true	true	1.83	-0.564	-0.1	2.07	-0.343	1.49	1.27	1.18	-0.655	-1.22	1.08	-0.998	0.272	non-significant	non-significant
GNG7	O60262	0.00139876292392519	0.6692767370229309	0.229803857706668	0.03828508151867421	0.3306551780039013	0.01346509556824034	0.01405813795596349	0.00366	0.789	0.815	0.0488	0.713	0.0673	0.029	true	false	false	true	false	false	true	true	2.89	0.363	-0.891	1.28	0.719	1.89	1.53	1.42	-1.46	-1.1	0.532	-0.745	0.784	non-significant	non-significant
GOT1	P17174	0.0008119885626639048	0.7499953428220905	0.7598057426911623	0.000004458340539781827	0.6634095548810486	0.5822361312839412	0.1024285082284858	0.00237	0.853	0.984	0.0000192	0.908	0.743	0.149	true	false	false	true	false	false	false	true	2.15	0.191	-0.159	2.21	-0.226	0.286	0.703	1.39	-0.757	-0.567	1.23	-0.983	-0.281	non-significant	non-significant
GOT2	P00505	4.154931955523383e-8	0.005547306591880714	0.005817438484593177	6.900568404297105e-9	0.2809637544219795	0.4388964423161013	0.00005004997070841876	0.00000131	0.0428	0.151	9.2e-8	0.672	0.629	0.000432	true	true	false	true	false	false	true	true	-1.82	-0.799	0.687	-1.39	0.258	0.185	-0.872	-1.2	0.622	-0.176	-0.513	0.881	0.00873	non-significant	non-significant
GPD2	P43304	0.0001802921212177312	0.01568200840096167	0.1978353836742238	0.00002053407709328218	0.6333936106563796	0.02432437001549678	0.2045913351302837	0.000748	0.0852	0.783	0.0000674	0.889	0.104	0.262	true	false	false	true	false	false	false	true	-3.98	-2.44	1.1	-3.28	0.403	1.96	-0.883	-2.61	1.37	-1.07	-1.51	1.77	0.891	non-significant	non-significant
GPI	P06744	0.001373589059011579	0.7265020334358661	0.5462237539391136	0.008060455576127732	0.2875045863203384	0.009368195541781515	0.01585893014544233	0.00362	0.843	0.984	0.012	0.683	0.0551	0.0317	true	false	false	true	false	false	true	true	1.58	0.162	-0.242	0.905	0.429	1.08	0.818	0.714	-0.862	-0.7	0.472	-0.433	0.385	non-significant	non-significant
GPM6A	P51674	0.000006890748866244089	0.200072770818649	0.5043480414260965	3.949738248527137e-10	0.9914969386744197	0.002348515793726748	7.049129327645981e-7	0.0000594	0.409	0.984	9.15e-9	0.994	0.0265	0.0000198	true	false	false	true	false	true	true	true	3.43	0.87	0.39	3.82	-0.0062	1.87	2.75	1.49	-1.93	-1.06	1.88	-1.94	0.81	non-significant	non-significant
GRHPR	Q9UBQ7	0.6576208633835237	0.8270407968263483	0.8871133606551337	0.01322381254602405	0.1534371090107824	0.8648350844934865	0.06680018083598954	0.684	0.886	0.984	0.0186	0.52	0.908	0.103	false	false	false	true	false	false	false	true	0.381	0.188	0.106	1.56	-1.07	-0.127	1.14	0.435	0.0539	0.242	0.54	-1.02	0.115	non-significant	non-significant
GSN	P06396	0.01291728834233136	0.04146479722701292	0.1595579769761403	0.04827362288057811	0.9248107928162141	0.6134436874114134	0.01775932015444768	0.0249	0.153	0.739	0.0607	0.964	0.77	0.0349	true	false	false	false	false	false	true	true	1.71	1.39	-0.819	0.95	-0.0543	-0.291	1.15	0.939	-0.776	0.613	0.12	-0.83	0.322	non-significant	non-significant
GSTP1	P09211	0.002957650757673422	0.005151264838560583	0.2233520795052913	0.7764138528609288	0.03541868829927999	0.6755738284119397	0.3253720847670302	0.00689	0.0412	0.809	0.8	0.434	0.804	0.395	true	true	false	false	false	false	false	true	2.22	2.07	-0.752	0.142	1.32	-0.256	0.494	0.717	-1.5	0.574	-0.0352	-0.177	0.317	non-significant	non-significant
HADHA	P40939	0.0002928238382257264	0.2838404223170362	0.3247145158166344	0.001901517732019819	0.3961484432519243	0.1636856137202946	0.03173803755548721	0.0011	0.498	0.933	0.00329	0.791	0.34	0.0561	true	false	false	true	false	false	false	true	-3.56	-0.978	0.777	-2.11	-0.669	-1.11	-1.41	-1.82	1.73	0.755	-1.05	1.06	-0.351	non-significant	non-significant
HADHB	P55084	0.00001029072977887136	0.9187497397493518	0.3191132372275607	1.973745485036699e-7	0.7714380903333473	0.08470088007354887	0.01083825133165771	0.0000787	0.947	0.926	0.00000138	0.93	0.208	0.024	true	false	false	true	false	false	true	true	-3.01	-0.0618	0.525	-2.64	0.152	-0.92	-1.13	-1.93	1.08	1.02	-1.41	1.23	0.0966	non-significant	non-significant
HAPLN2	Q9GZV7	0.000001385111203618239	0.00002262242481277711	0.7076338136377756	7.95149185998548e-7	0.03817180091055059	0.9667690442372776	0.0001499491651793608	0.0000165	0.00249	0.984	0.00000442	0.434	0.983	0.000904	true	true	false	true	false	false	true	true	3.84	3.26	0.224	2.8	1.27	0.0249	2.02	1.14	-2.71	0.555	1.36	-1.44	0.58	non-significant	non-significant
HIBADH	P31937	0.003566911226967325	0.005870921549531667	0.81552649482261	0.0003466830950314793	0.5380088847916358	0.5869420072480707	0.01064891172389459	0.00801	0.0445	0.984	0.000744	0.854	0.743	0.0237	true	true	false	true	false	false	true	true	-3.18	-2.99	-0.209	-2.83	-0.554	0.488	-1.95	-1.06	2.12	-0.872	-1.27	1.56	-0.383	non-significant	non-significant
HK1	P19367	0.003833098486408964	0.02006883673844083	0.2604064839396233	0.0003753856443809083	0.449377428020998	0.007746512975159488	0.3587457817458919	0.00848	0.0963	0.848	0.000798	0.814	0.05	0.425	true	false	false	true	false	false	false	true	-0.965	-0.762	0.312	-0.862	0.209	0.764	-0.207	-0.675	0.291	-0.472	-0.363	0.499	0.292	non-significant	non-significant
HPCA	P84074	0.1387495923637467	0.7952855019064631	0.9647991010396033	0.006262640550557132	0.5184594756452197	0.1329846536100398	0.0261682987732449	0.177	0.866	0.999	0.00957	0.853	0.284	0.0478	false	false	false	true	false	false	true	true	1.11	-0.192	-0.0283	1.5	-0.415	0.976	1.2	0.686	-0.425	-0.617	0.658	-0.84	0.36	non-significant	non-significant
HPRT1	P00492	0.1213179995299437	0.8297745722008646	0.5543884635129113	0.0000167925192561684	0.1305556734559046	0.214330033624153	0.0005498674441384723	0.158	0.886	0.984	0.0000568	0.515	0.405	0.00246	false	false	false	true	false	false	true	true	1.49	0.203	0.485	3.23	-1.26	1.03	2.48	0.866	-0.62	-0.417	1.35	-1.88	0.61	non-significant	non-significant
HSD17B10	Q99714	0.00002077000935452898	0.006266604388842787	0.5386168990140567	0.000001205858362878281	0.7728490679867412	0.5785677128424271	0.00007220195061114869	0.000132	0.046	0.984	0.00000617	0.93	0.743	0.000547	true	true	false	true	false	false	true	true	-2.65	-1.59	0.297	-2.21	-0.139	-0.268	-1.72	-1.21	1.44	-0.153	-0.913	1.3	-0.421	non-significant	non-significant
HSDL2	Q6YN16	0.00005021580199647646	0.02174148718069235	0.3614221481029672	0.00001922128910222343	0.7213130073702497	0.5649396140286826	0.0007350113451051357	0.000263	0.102	0.945	0.0000641	0.93	0.743	0.00289	true	false	false	true	false	false	true	true	-4.18	-2.21	0.74	-3.15	-0.288	-0.465	-2.38	-2.05	2.13	-0.0751	-1.31	1.84	-0.54	non-significant	non-significant
HSP90AB1	P08238	0.4443319396709238	0.5590341649629693	0.4508846059760918	0.0591331934395775	0.1536136916257075	0.984537036163496	0.01315542095423172	0.483	0.73	0.984	0.0729	0.52	0.991	0.0274	false	false	false	false	false	false	true	true	0.622	0.474	-0.531	1.1	-1.01	-0.0136	1.47	0.603	-0.0192	0.455	0.0719	-1.03	0.442	non-significant	non-significant
HSPA1A	P0DMV8 (+1)	0.00006941790969196899	0.0001731826805458111	0.4575545451765568	0.0003834925808178615	0.2395148197166311	0.3647692841170518	0.002322572891205525	0.000336	0.00681	0.984	0.000811	0.613	0.565	0.0072	true	true	false	true	false	false	true	true	1.22	1.14	-0.18	0.755	0.286	-0.22	0.634	0.459	-0.762	0.378	0.279	-0.476	0.159	non-significant	non-significant
HSPA2	P54652	0.2491000414232039	0.2440666812911382	0.468771800038191	0.002953431172214888	0.05689872654513521	0.04644159318029824	0.1272460454410402	0.294	0.458	0.984	0.00481	0.437	0.144	0.181	false	false	false	true	false	false	false	true	1.67	1.69	-0.903	3.18	-2.42	-2.53	1.57	1.85	0.184	1.87	0.948	-2.23	-0.665	non-significant	non-significant
HSPA5	P11021	0.002952089664657303	0.08178955262867282	0.3640294256046527	0.2886730219614096	0.0715873222707968	0.1724052498937044	0.05686655244465072	0.00689	0.235	0.945	0.327	0.46	0.351	0.09	true	false	false	false	false	false	false	true	3.66	2.07	-0.923	0.883	1.86	1.4	1.61	1.23	-2.43	-0.359	0.312	-0.571	1.04	non-significant	non-significant
HSPA8	P11142	0.000001301467342259653	0.00008047792736321437	0.3348082799618365	0.00006352622619845127	0.06353844171173297	0.7149761990943353	0.001533539434669399	0.0000159	0.00466	0.933	0.000179	0.437	0.828	0.00511	true	true	false	true	false	false	true	true	1.14	0.886	-0.172	0.638	0.335	-0.0647	0.487	0.445	-0.699	0.188	0.274	-0.364	0.123	non-significant	non-significant
HSPA9	P38646	3.652935446030991e-7	0.003787416510486353	0.01899760817109826	8.133763763018266e-7	0.836564821607926	0.1016489854896112	0.01489834759832242	0.00000696	0.0362	0.264	0.00000442	0.94	0.238	0.0302	true	true	false	true	false	false	true	true	-2.26	-1.15	0.792	-1.53	0.0674	0.543	-0.673	-1.43	0.823	-0.326	-0.641	0.891	0.218	non-significant	non-significant
HSPD1	P10809	8.012411452139588e-7	0.02013897603598642	0.1997996632501313	7.824868159456258e-10	0.2947570541081347	0.1610907835037275	0.004922730432624822	0.000011	0.0963	0.783	1.56e-8	0.683	0.336	0.013	true	false	false	true	false	false	true	true	-1.79	-0.749	0.35	-1.73	0.285	0.383	-0.651	-1.17	0.621	-0.128	-0.822	0.906	0.255	non-significant	non-significant
HSPE1	P61604	0.0328105741856437	0.3475574169169353	0.09375225651040352	0.0001568711984495397	0.0142947947800597	0.02593630981152177	0.1072311559803943	0.0537	0.551	0.649	0.000383	0.41	0.106	0.155	false	false	false	true	false	false	false	true	-1.6	-0.689	1.08	-2.13	1.6	1.45	-0.844	-1.76	-0.155	-0.844	-0.678	1.45	0.606	non-significant	non-significant
IARS2	Q9NSE4	0.00005403728498361055	0.000007147758313160402	0.1304480915519997	0.01783744793226211	0.1106439534593682	0.0133480538673203	0.04388628089286428	0.00028	0.00105	0.691	0.0245	0.511	0.0673	0.0728	true	true	false	true	false	false	false	true	-4.31	-4.91	1.28	-1.67	-1.35	2.15	-1.41	-1.7	2.61	-2.3	-0.415	1.26	-0.152	non-significant	non-significant
IDH2	P48735	0.00004068849909677902	0.4403514539468435	0.7670705098458481	2.398401321816645e-7	0.9790317120249232	0.1549265134914983	0.005775091374742561	0.000224	0.635	0.984	0.00000162	0.988	0.325	0.0149	true	false	false	true	false	false	true	true	-1.89	-0.321	0.106	-1.79	0.00944	-0.517	-0.848	-1.06	0.826	0.505	-0.956	0.835	-0.0128	non-significant	non-significant
IDH3A	P50213	0.0006012534796425436	0.01334135249878849	0.0621217499823856	0.00008726438446198327	0.2461016118475189	0.005615822888795312	0.1361391283362681	0.0019	0.0772	0.554	0.00024	0.622	0.0407	0.19	true	false	false	true	false	true	false	true	-1.8	-1.25	0.805	-1.49	0.494	1.23	-0.521	-1.34	0.456	-0.796	-0.537	0.95	0.429	significant	non-significant
IDH3B	O43837	0.0009922898333216128	0.01831439676547986	0.3911532804098038	0.0001468391870670365	0.8526296728835083	0.02070200449823209	0.4537706937169705	0.00273	0.0905	0.974	0.000363	0.94	0.0911	0.524	true	false	false	true	false	false	false	true	-2.58	-1.79	0.547	-2.15	0.118	1.52	-0.39	-1.61	0.972	-0.818	-1.06	1.09	0.7	non-significant	non-significant
IDH3G	P51553	0.0003046679486303669	0.003142070780649511	0.1366604967986656	0.0006902798451757235	0.9715495151560126	0.07431919171332119	0.03775186576755989	0.00113	0.0329	0.691	0.00136	0.983	0.191	0.0649	true	true	false	true	false	false	false	true	-2.84	-2.26	0.949	-1.87	-0.0224	1.14	-1.1	-1.6	1.24	-1.02	-0.652	1.22	0.123	non-significant	non-significant
IGHG3	P01860	0.02787800004266947	0.07042571204463687	0.6622063341893822	0.04976078799470202	0.5916667641777686	0.07379551509012224	0.7788761460897989	0.0468	0.208	0.984	0.0622	0.88	0.191	0.812	true	false	false	false	false	false	false	true	2.33	1.9	-0.389	1.46	0.478	-1.62	-0.204	1.26	-1.07	0.829	0.87	-0.589	-0.793	non-significant	non-significant
IGSF8	Q969P0	0.000001463322500516522	0.4114261775396877	0.7300240631212642	1.924015009818697e-11	0.2125833424667261	0.003448274229226767	6.880094856353224e-8	0.0000169	0.61	0.984	8.47e-10	0.592	0.0335	0.00000388	true	false	false	true	false	true	true	true	3.2	0.474	-0.172	3.66	-0.627	1.53	2.64	1.81	-1.39	-0.914	1.64	-2.02	0.62	non-significant	non-significant
IMMT	Q16891	0.00006057641762864592	0.1328806055103198	0.02652984763617167	0.00007768832729780381	0.4706021934890156	0.1249018580354622	0.2601556534984673	0.000306	0.314	0.334	0.000216	0.835	0.27	0.327	true	false	false	true	false	false	false	true	-3.44	-1.18	1.54	-2.39	0.488	1.05	-0.624	-2.58	0.86	-0.325	-1.05	1.35	0.723	non-significant	non-significant
IVD	P26440	0.000003213559751165597	0.003324098253216876	0.3120814593225792	6.461751142457364e-8	0.8648235073951033	0.7559120267965725	0.00001066762418553766	0.0000321	0.034	0.926	5.36e-7	0.94	0.846	0.000125	true	true	false	true	false	false	true	true	-3.43	-1.99	0.567	-2.96	0.0949	-0.173	-2.26	-1.73	1.7	-0.293	-1.16	1.79	-0.466	non-significant	non-significant
JUP	P14923	0.0182229632685581	0.002045266993737924	0.6449699962447955	0.02259246014738947	0.1785854498658581	0.1006485863875257	0.3645141808073581	0.0329	0.0299	0.984	0.0302	0.533	0.238	0.431	true	true	false	true	false	false	false	true	-2.55	-3.41	-0.417	-1.74	-1.23	1.51	-0.673	-0.532	2.02	-1.39	-0.949	0.788	0.115	non-significant	non-significant
KBTBD11	O94819	0.8624987540182605	0.344405292850039	0.239129207248688	0.224437335386234	0.05200928472308915	0.07683900501802678	0.001871498434022563	0.868	0.551	0.821	0.259	0.437	0.195	0.0061	false	false	false	false	false	false	true	true	0.156	-0.854	-0.924	0.779	-1.55	1.4	2.1	0.626	0.47	-0.384	-0.298	-1.08	1.02	non-significant	non-significant
KPNB1	Q14974	0.5982899739233491	0.328902694786099	0.8065380016249295	0.005275015067645938	0.0481139217109493	0.1012431608910214	0.003011911930988841	0.634	0.541	0.984	0.0082	0.434	0.238	0.00878	false	false	false	true	false	false	true	true	0.473	-0.879	-0.19	1.85	-1.57	1.29	1.98	0.712	0.239	-0.64	0.522	-1.33	0.652	non-significant	non-significant
KRT1	P04264	0.02249802658655946	0.2485341345652011	0.8387821438129474	0.002760774374939245	0.9480615025874025	0.4226512839532868	0.009270493554163556	0.0393	0.461	0.984	0.00462	0.974	0.61	0.021	true	false	false	true	false	false	true	true	-0.858	-0.424	0.0643	-0.815	0.0206	-0.254	-0.699	-0.393	0.465	0.0411	-0.329	0.486	-0.213	non-significant	non-significant
KRT10	P13645	0.0286355416870796	0.016823361547762	0.8412906626362775	0.002952877408372293	0.8100330750133318	0.9175074498525458	0.003471524152884892	0.0479	0.0888	0.984	0.00481	0.94	0.948	0.00985	true	false	false	true	false	false	true	true	-0.818	-0.898	-0.063	-0.805	-0.0756	0.0326	-0.79	-0.222	0.596	-0.303	-0.285	0.52	-0.27	non-significant	non-significant
KRT14	P02533	0.01883477344415459	0.0179489593589175	0.5720447010547803	0.02942622254443458	0.683481161882681	0.5627569131368204	0.02867927632472711	0.0337	0.0903	0.984	0.0385	0.918	0.743	0.0516	true	false	false	true	false	false	false	true	-0.909	-0.917	0.184	-0.593	-0.132	0.188	-0.596	-0.354	0.555	-0.361	-0.17	0.423	-0.173	non-significant	non-significant
KRT2	P35908	0.0414401931975743	0.1412219946270927	0.8784880670488637	0.0009551461540432527	0.7525214444791581	0.57305911688177	0.002571464707328127	0.0649	0.322	0.984	0.00182	0.93	0.743	0.0078	false	false	false	true	false	false	true	true	-0.766	-0.546	-0.0485	-0.915	0.1	-0.179	-0.826	-0.3	0.466	-0.0804	-0.349	0.566	-0.26	non-significant	non-significant
KRT5	P13647	0.007693749355458701	0.06558637180341602	0.9436571110230603	0.0008254412744103466	0.8267767826582558	0.5851461171149994	0.003655837775373905	0.0159	0.202	0.991	0.00161	0.94	0.743	0.0102	true	false	false	true	false	false	true	true	-1.08	-0.729	0.0237	-0.982	-0.0735	-0.184	-0.839	-0.425	0.655	-0.0743	-0.401	0.581	-0.258	non-significant	non-significant
KRT6A	P02538	0.006527366894542868	0.1142814101190255	0.9016070103006123	0.002042573210425866	0.6224064413868279	0.6422751646750187	0.02998569617506721	0.0135	0.286	0.984	0.00351	0.888	0.784	0.0534	true	false	false	true	false	false	false	true	-1.16	-0.652	0.0435	-0.94	-0.174	-0.164	-0.642	-0.489	0.668	0.0163	-0.445	0.495	-0.147	non-significant	non-significant
KRT6B	P04259	0.01150565784994298	0.328932110067143	0.7971510885313209	0.001785554980826182	0.944929049307375	0.4098722335689519	0.02458078637787615	0.0227	0.541	0.984	0.00312	0.974	0.605	0.0451	true	false	false	true	false	false	true	true	-4.66	-1.74	0.395	-4.16	-0.106	-1.27	-2.91	-2.31	2.35	0.61	-1.91	2.25	-0.661	non-significant	non-significant
KRT78	Q8N1N4	0.01657817394736531	0.002359769277072206	0.40342606962267	0.6151661256625577	0.1119113559591338	0.04921555153633198	0.9151508687913852	0.0303	0.0305	0.974	0.646	0.511	0.151	0.926	true	true	false	false	false	false	false	true	-3.66	-4.74	1.07	-0.525	-2.06	2.57	-0.111	-1.21	2.45	-2.29	-0.137	0.387	0.276	non-significant	non-significant
KRT9	P35527	0.05494231426184934	0.3231219158879036	0.6508020579829149	0.01805346122254853	0.8539147520632862	0.3357806821044981	0.007030078902841724	0.0819	0.541	0.984	0.0247	0.94	0.531	0.0171	false	false	false	true	false	false	true	true	-0.752	-0.381	0.15	-0.663	0.0611	-0.321	-0.764	-0.35	0.402	0.0211	-0.2	0.463	-0.3	non-significant	non-significant
L1CAM	P32004	0.1294126671023074	0.5352434578525085	0.2380315653017595	0.000001586882967616084	0.1242521515293224	0.1977062370184909	0.01157288780744192	0.166	0.709	0.821	0.00000767	0.515	0.381	0.0251	false	false	false	true	false	false	true	true	1.15	-0.465	0.771	2.93	-1.01	0.843	1.39	0.787	-0.362	-0.827	1.56	-1.37	0.0154	non-significant	non-significant
LANCL1	O43813	0.02480651378826204	0.7533484974690916	0.5370455792103234	0.001340945349981342	0.6158371657207109	0.1121699646874046	0.07660415836168565	0.0425	0.853	0.984	0.00245	0.888	0.251	0.115	true	false	false	true	false	false	false	true	1.78	0.242	0.412	1.86	0.335	1.07	0.982	0.701	-1.08	-0.837	1.11	-0.744	0.238	non-significant	non-significant
LDHA	P00338	0.0007321382748498389	0.01715564101827199	0.5151596223668169	0.0001052984835854959	0.1784052518277545	0.183364258185679	0.001144005900345155	0.00222	0.0888	0.984	0.000286	0.533	0.36	0.00406	true	false	false	true	false	false	true	true	1.06	0.724	0.166	0.882	0.346	0.342	0.72	0.277	-0.785	-0.0612	0.443	-0.439	0.28	non-significant	non-significant
LDHB	P07195	0.0004649535437150419	0.0453368057735755	0.9604863998172566	0.01342195271059128	0.0314941991642723	0.7413229005569177	0.5522767377749935	0.00157	0.16	0.997	0.0187	0.431	0.837	0.609	true	false	false	true	false	false	false	true	1.04	0.567	-0.0119	0.502	0.53	0.0791	0.116	0.374	-0.669	-0.102	0.362	-0.14	-0.0232	non-significant	non-significant
LETM1	O95202	0.0001922357533312078	0.08917211158326044	0.01063662882624765	0.0000148546284045012	0.05773626218533619	0.7194701925101639	0.00007032965856926649	0.000791	0.247	0.195	0.0000507	0.437	0.829	0.000543	true	false	false	true	false	false	true	true	-2.23	-0.949	1.26	-1.89	0.921	0.171	-1.7	-1.69	0.535	-0.413	-0.43	1.46	-0.242	non-significant	non-significant
LGALS1	P09382	0.02930533227730963	0.6724981235727863	0.8153693426499296	0.00008691027375854592	0.4856926596660329	0.05289481015663566	0.009960386045622762	0.0485	0.791	0.984	0.00024	0.841	0.158	0.0224	true	false	false	true	false	false	true	true	1.32	-0.249	0.119	1.79	-0.356	1.01	1.11	0.79	-0.528	-0.776	0.909	-0.883	0.231	non-significant	non-significant
LRPPRC	P42704	0.0007881471929238401	0.004661415766673047	0.6647282705922818	0.005550944605940959	0.1830229799347513	0.8373992458313637	0.007272017517500448	0.00231	0.041	0.984	0.00857	0.537	0.901	0.0173	true	true	false	true	false	false	true	true	-3.22	-2.66	0.337	-1.84	-1.04	-0.159	-1.78	-1.07	2.15	-0.508	-0.731	1.11	-0.667	non-significant	non-significant
MAOB	P27338	0.003738980625028892	0.2609845455720682	0.8932821482629547	0.00001318140415308992	0.5414889293564356	0.4812243638246331	0.002359338082013351	0.00835	0.478	0.984	0.000046	0.854	0.656	0.00726	true	false	false	true	false	false	true	true	-0.928	-0.344	0.0353	-1.05	0.161	-0.186	-0.691	-0.506	0.422	0.0773	-0.471	0.583	-0.109	non-significant	non-significant
MAP1A	P78559	0.1075850362651114	0.2762023089808789	0.7534967979587304	0.0003126832999448208	0.3273622308521459	0.00007501387376747121	0.000009624236153079569	0.142	0.488	0.984	0.000684	0.712	0.00383	0.000125	false	false	false	true	false	true	true	true	1.33	-0.894	0.222	2.25	-0.696	3.08	2.88	0.608	-0.725	-1.62	0.829	-1.42	1.46	non-significant	non-significant
MAP1B	P46821	0.001154768102886671	0.4020881614693923	0.5442196946618134	1.000068235419201e-8	0.02172420143988331	0.0661009286205113	9.340243730454297e-8	0.00312	0.6	0.984	1.22e-7	0.41	0.178	0.00000457	true	false	false	true	false	false	true	true	2.18	0.53	-0.331	3.14	-1.29	1.02	2.84	1.41	-0.77	-0.241	1.08	-2.06	0.782	non-significant	non-significant
MAP1LC3A	Q9H492	0.0000202616789539787	0.01429204242898065	0.2048018585137773	0.001539990474936837	0.1448409210429814	0.7762349715000842	0.03776152641000428	0.000131	0.0817	0.783	0.00278	0.515	0.865	0.0649	true	false	false	true	false	false	false	true	3	1.6	-0.697	1.5	0.804	0.155	0.947	1.41	-1.59	0.00732	0.71	-0.785	0.162	non-significant	non-significant
MAP2	P11137	0.0008851884202318637	0.5881932239532914	0.6403118541893853	0.006876963917923105	0.02762659371705636	0.0005063154402846681	0.01310694916775848	0.00251	0.743	0.984	0.0104	0.41	0.0112	0.0274	true	false	false	true	false	true	true	true	2.89	0.441	0.329	1.62	1.6	2.63	1.48	0.766	-2.12	-1.68	1.1	-0.527	0.951	non-significant	non-significant
MAP6	Q96JE9	0.0004430406726857246	0.7303871987915969	0.09514839094321824	9.938730061254272e-10	0.7919105192025055	0.0002273165054631775	0.00002201076574936455	0.00152	0.843	0.649	1.82e-8	0.935	0.00714	0.000225	true	false	false	true	false	true	true	true	2.02	-0.184	0.782	2.92	-0.122	1.85	1.79	0.848	-1.17	-1.35	1.63	-1.29	0.495	non-significant	non-significant
MAPK1	P28482	0.1015903428765457	0.2596839595617383	0.7935473409738445	0.00003871307269547647	0.04339584982964234	0.03203551309823334	0.0007146862449446213	0.135	0.478	0.984	0.000117	0.434	0.116	0.00287	false	false	false	true	false	false	true	true	0.905	-0.618	-0.123	1.76	-0.976	1.04	1.4	0.823	-0.0824	-0.7	0.7	-1.06	0.338	non-significant	non-significant
MAPRE3	Q9UPY8	0.003814815204699476	0.2654703425017786	0.6549658272243952	2.819779607182099e-7	0.06552774659568911	0.001090128776185602	0.00001000681353079238	0.00848	0.484	0.984	0.00000185	0.437	0.0171	0.000125	true	false	false	true	false	true	true	true	2.31	-0.852	-0.294	3.25	-1.24	2.29	2.68	1.65	-0.655	-1.51	1.36	-1.89	0.784	non-significant	non-significant
MAPT	P10636	2.299971409942701e-7	0.0393795841444915	0.7875576733256215	3.385876416102211e-9	0.1962725097358023	0.0117527922551355	0.0000352515935560758	0.0000046	0.153	0.984	4.97e-8	0.561	0.0631	0.000347	true	false	false	true	false	false	true	true	2.81	0.972	0.107	2.4	0.52	1.04	1.49	1.18	-1.63	-0.661	1.29	-1.11	0.381	non-significant	non-significant
MARCKS	P29966	0.0001458779435243246	0.2389379511121556	0.2039568593066493	0.000001683868238449033	0.1230848076522723	1.728048633779343e-7	0.0002288787198100748	0.000617	0.455	0.783	0.00000805	0.515	0.0000253	0.00121	true	false	false	true	false	true	true	true	2.65	-0.758	0.71	2.49	0.865	3.43	1.81	0.907	-1.74	-2.5	1.62	-0.878	0.93	non-significant	non-significant
MCCC1	Q96RQ3	0.0001303074288668274	0.0008645691902179261	0.9890610626273113	0.0001098710866958957	0.1793332970274108	0.5880047316515544	0.0002030842860967305	0.000557	0.02	1	0.000297	0.533	0.743	0.0011	true	true	false	true	false	false	true	true	-4.02	-3.43	0.0114	-2.88	-1.13	-0.452	-2.75	-1.19	2.83	-0.594	-1.18	1.7	-1.05	non-significant	non-significant
MDH1	P40925	0.00004007194935715723	0.01490811670467083	0.1866431519410366	0.0001352171657164792	0.002551856887233882	0.07085500220699592	0.06022269347902451	0.000223	0.0841	0.775	0.00034	0.288	0.188	0.094	true	false	false	true	false	false	false	true	1.66	0.919	0.421	1.07	1.01	0.581	0.494	0.354	-1.3	-0.386	0.774	-0.3	0.194	non-significant	non-significant
MDH2	P40926	0.002068242527531021	0.0829375652577945	0.03588452055172082	0.0002493280409136026	0.107758809736304	0.1926803976066562	0.005852286353958932	0.00508	0.237	0.405	0.00056	0.511	0.373	0.0149	true	false	false	true	false	false	true	true	-0.824	-0.446	0.471	-0.71	0.357	0.288	-0.515	-0.649	0.175	-0.271	-0.178	0.533	0.0172	non-significant	non-significant
ME3	Q16798	0.00001735972412433637	0.004919777238420464	0.009447099101938548	0.000006278501192775242	0.1886753099864159	0.4561492812479688	0.000013918125659729	0.000118	0.0411	0.189	0.0000253	0.546	0.645	0.000157	true	true	false	true	false	false	true	true	-3.18	-1.95	1.54	-2.39	0.759	0.427	-2.28	-2.08	1.1	-0.845	-0.531	1.86	-0.418	non-significant	non-significant
MSN	P26038	0.009410554836329443	0.0739757563563082	0.2683695960204445	0.01148198836359025	0.8911968390201861	0.6711477048312755	0.002062986642675381	0.019	0.215	0.862	0.0163	0.954	0.804	0.00663	true	false	false	true	false	false	true	true	2.52	1.7	-0.9	1.73	-0.11	0.343	2.15	1.26	-1.26	0.44	0.363	-1.37	0.783	non-significant	non-significant
MTCH1	Q9NZJ7	0.02778451565739291	0.004954592237762027	0.1911392083915884	0.2226698765200842	0.7714732700328448	0.1229088221536601	0.0632825362752885	0.0468	0.0411	0.779	0.258	0.93	0.269	0.0977	true	true	false	false	false	false	false	true	-2.5	-3.25	1.26	-0.96	-0.278	1.49	-1.48	-1.13	1.37	-1.89	0.129	1.09	-0.391	non-significant	non-significant
NAPA	P54920	0.0005814791645714253	0.9032001438608188	0.06418668039278898	0.003630919359370639	0.9049338873920691	0.2318379486620556	0.1517280339628372	0.00185	0.936	0.554	0.00577	0.961	0.425	0.205	true	false	false	true	false	false	false	true	3.06	-0.101	-1.35	1.79	-0.0856	0.864	0.849	2.2	-0.859	-0.959	0.848	-0.944	-0.095	non-significant	non-significant
NAPB	Q9H115	0.313809694803182	0.009513336118092864	0.3507467919316982	0.00001938920374722129	0.07796428947493664	0.00001599435712886939	0.00008835887111113839	0.361	0.061	0.945	0.0000641	0.47	0.00137	0.000632	false	false	false	true	false	true	true	true	0.785	-2.09	0.629	2.62	-1.2	3.25	2.36	0.627	-0.158	-2.25	1.26	-1.36	0.997	non-significant	non-significant
NCAM1	P13591	5.234841414550909e-9	0.004145004131898687	0.9215505990946596	1.462946616244521e-10	0.149420011426728	0.00126344352531798	3.521096914394793e-8	2.88e-7	0.038	0.991	4.6e-9	0.518	0.0183	0.0000031	true	true	false	true	false	true	true	true	4.64	1.93	-0.0545	3.77	0.808	1.9	3.02	1.86	-2.78	-0.851	1.8	-1.97	1.05	non-significant	non-significant
NCKAP1	Q9Y2A7	0.625096240053514	0.04214541043803708	0.3199604017328235	0.09732792031493076	0.07547310065277318	0.0008504660260710314	0.0006808391888607929	0.653	0.153	0.926	0.118	0.461	0.0145	0.0028	false	false	false	false	false	true	true	true	0.438	-1.87	-0.776	1.07	-1.41	2.77	2.31	0.784	0.345	-1.52	0.0075	-1.06	1.25	non-significant	non-significant
NDRG2	Q9UN36	0.01242254141383677	0.1749746178116728	0.1315849827521216	0.01043471919809441	0.4811418401698395	0.7052388105940794	0.02322936216169826	0.0243	0.379	0.691	0.0153	0.841	0.822	0.0431	true	false	false	true	false	false	true	true	2.9	1.53	-1.48	2.11	-0.684	-0.367	1.85	1.99	-0.916	0.617	0.506	-1.6	0.251	non-significant	non-significant
NDUFA10	O95299	0.0008291317934331683	0.001586949892566094	0.6928274514299284	0.000910861057453675	0.1081430669247584	0.3305973424083968	0.126632511626317	0.0024	0.0247	0.984	0.00176	0.511	0.527	0.181	true	true	false	true	false	false	false	true	-2.89	-2.71	-0.277	-2.03	-1.14	0.684	-0.884	-0.86	2.03	-0.68	-1.14	0.888	0.00388	non-significant	non-significant
NDUFA12	Q9UI09	0.02932104778353306	0.4959942007039042	0.5382676166147776	0.9998513231826756	0.05377479319062113	0.3749967010536344	0.7203042420121565	0.0485	0.676	0.984	1	0.437	0.575	0.758	true	false	false	false	false	false	false	true	1.62	0.493	-0.386	0.0000952	1.23	0.558	-0.183	0.604	-1.02	-0.524	0.217	0.217	0.0341	non-significant	non-significant
NDUFA7	O95182	0.4442263620075929	0.08764126068313628	0.2749745510162799	0.317677796450815	0.304318369016249	0.006096921873649592	0.8346135844129914	0.483	0.246	0.87	0.356	0.687	0.0426	0.864	false	false	false	false	false	true	false	true	-0.744	-1.68	0.923	-0.689	0.867	2.41	-0.143	-0.867	-0.124	-1.81	0.055	0.744	0.601	significant	non-significant
NDUFA9	Q16795	0.0004002589396821912	0.0096733267738805	0.05144968487098855	0.0001220111934065111	0.3134060260350304	0.0004242746982412396	0.692876594693878	0.00143	0.061	0.492	0.00032	0.697	0.011	0.736	true	false	false	true	false	true	false	true	-3.29	-2.32	1.49	-2.56	0.757	2.84	-0.241	-2.55	0.742	-1.58	-1.06	1.5	1.26	significant	non-significant
NDUFB4	O95168	3.351683392348657e-10	0.001611530894043255	0.0003730204015588534	0.0001258142613086292	0.04305610798177852	0.2703793281555432	0.0008798328488972816	2.95e-8	0.0247	0.0274	0.000325	0.434	0.459	0.00331	true	true	true	true	false	false	true	true	-3.97	-1.64	1.63	-1.46	-0.881	-0.472	-1.23	-2.16	1.81	0.165	-0.528	0.928	-0.307	non-significant	non-significant
NDUFB7	P17568	0.05513309380660395	0.1558672406526958	0.1028693729335611	0.03991356579105898	0.03229610504047485	0.0006666018065002079	0.7997779012724289	0.082	0.35	0.654	0.0508	0.431	0.0128	0.832	false	false	false	false	false	true	false	true	1.65	-1.21	1.21	1.26	1.61	2.67	-0.151	0.287	-1.37	-2.58	1.5	0.241	0.0897	significant	non-significant
NDUFS1	P28331	0.000002574645849048494	0.002425225852519438	0.008337570906581597	0.000001045892992190744	0.2547718246015013	0.01224354479900226	0.00828184158276288	0.000027	0.0305	0.177	0.00000548	0.633	0.0646	0.0189	true	true	false	true	false	false	true	true	-2.32	-1.38	1.03	-1.72	0.428	0.97	-0.838	-1.63	0.696	-0.684	-0.601	1.12	0.285	non-significant	non-significant
NDUFS2	O75306	1.585582717511442e-8	0.05450795100954803	0.00016514602952058	0.0000141716304182412	0.9189050313564652	0.7057038882286306	0.0182078310551905	5.99e-7	0.184	0.023	0.0000487	0.961	0.822	0.0354	true	false	true	true	false	false	true	true	-3.95	-1.12	2.03	-1.97	0.0504	0.187	-0.986	-2.76	1.19	0.0644	-0.732	1.24	0.251	non-significant	non-significant
NDUFS7	O75251	0.4609054606891417	0.6278507141317271	0.2103507280642933	0.01953422241689721	0.124004583586169	0.1988668255196294	0.007086969538961971	0.498	0.773	0.783	0.0264	0.515	0.381	0.0171	false	false	false	true	false	false	true	true	-0.742	-0.487	1.1	1.71	-1.36	1.13	2	-0.526	0.216	-0.271	0.573	-1.14	0.856	non-significant	non-significant
NDUFV1	P49821	0.000002799375585060537	0.07003838088607146	0.00578469289782646	5.202899397384916e-7	0.1423740302884842	0.1094540358279856	0.01819635025683349	0.0000286	0.208	0.151	0.00000305	0.515	0.249	0.0354	true	false	false	true	false	false	true	true	-3.26	-1.12	1.52	-2.52	0.78	0.854	-1.05	-2.5	0.759	-0.362	-0.98	1.54	0.492	non-significant	non-significant
NFASC	O94856	1.980211498853866e-7	0.5740339662578914	0.8549874132236503	2.140964430055217e-13	0.2176879163563331	0.0002895850933828711	7.87306053409872e-9	0.00000436	0.735	0.984	1.57e-11	0.598	0.00849	0.00000117	true	false	false	true	false	true	true	true	4.41	0.403	0.113	5.3	-0.771	2.43	3.61	2.41	-2	-1.6	2.53	-2.77	0.838	non-significant	non-significant
NFS1	Q9Y697	0.00001037244990471619	0.002841594638937618	0.7394649201424583	0.000007370117980799645	0.2104542967222748	0.5658952418471075	0.0007525479333713311	0.0000787	0.0329	0.984	0.0000282	0.59	0.743	0.00293	true	true	false	true	false	false	true	true	-3.48	-2.2	0.202	-2.51	-0.766	-0.349	-1.79	-1.38	2.1	-0.107	-1.18	1.33	-0.455	non-significant	non-significant
NIPSNAP1	Q9BPW8	0.000002190749433013847	0.008327759906613474	0.6458766135828442	9.952680860509051e-13	0.1730073228138926	0.1017391796078837	0.0009217262804660642	0.0000235	0.0561	0.984	6.26e-11	0.533	0.238	0.00344	true	false	false	true	false	false	true	true	-3.26	-1.65	-0.239	-4.22	0.715	0.863	-1.5	-1.92	1.34	-0.31	-2.16	2.06	0.554	non-significant	non-significant
NIPSNAP2	O75323	0.003909782732718782	0.02529611498883411	0.7475545559642518	0.00005199689735412965	0.6372907776933192	0.2493863424610587	0.01938213001194627	0.0086	0.111	0.984	0.000151	0.889	0.437	0.0372	true	false	false	true	false	false	true	true	-2.51	-1.91	0.231	-2.62	0.338	0.831	-1.41	-1.35	1.16	-0.746	-1.12	1.5	0.0859	non-significant	non-significant
NME2	P22392	1.240599349791637e-8	0.0025172161964534	0.8379111102434734	1.312236607600912e-9	0.1138258262412451	0.00491482176569899	1.980015915052498e-7	5.46e-7	0.0308	0.984	2.22e-8	0.511	0.0386	0.00000828	true	true	false	true	false	true	true	true	3.66	1.67	-0.0927	2.84	0.727	1.34	2.28	1.44	-2.21	-0.544	1.35	-1.49	0.793	non-significant	non-significant
NNT	Q13423	1.632356577593087e-8	0.07437047119979441	0.000280663739845259	0.000001255598280597507	0.5902518586498395	0.2398823471214683	0.08029549877145568	5.99e-7	0.215	0.0247	0.00000635	0.88	0.431	0.119	true	false	true	true	false	false	false	true	-4.21	-1.11	2.08	-2.42	0.284	0.625	-0.767	-3.1	1.11	0.00087	-1.02	1.39	0.626	non-significant	non-significant
NPEPPS	P55786	0.02276523982115541	0.9690902764101228	0.6143081040591352	0.00003439009643769743	0.1261737393036646	0.2489046617038995	0.002038018691212731	0.0396	0.986	0.984	0.000105	0.515	0.437	0.00659	true	false	false	true	false	false	true	true	1.79	-0.0296	-0.334	2.48	-1.03	0.768	1.76	1.34	-0.457	-0.486	1	-1.48	0.282	non-significant	non-significant
NPTN	Q9Y639	0.00005721064744698562	0.1085072483328623	0.3653104692540831	0.0000305548001501746	0.664523964673837	0.002343007120196412	8.86718266272603e-7	0.000293	0.28	0.945	0.0000953	0.908	0.0265	0.0000198	true	false	false	true	false	true	true	true	2.94	1.08	-0.52	2.17	0.248	1.84	2.67	1.25	-1.69	-0.61	0.729	-1.44	1.23	non-significant	non-significant
NRCAM	Q92823	0.01576677653073563	0.06402166185218396	0.7046525521574536	0.000007596258992589188	0.1085212075184579	0.01700398979939288	0.02287438856721732	0.0293	0.2	0.984	0.0000288	0.511	0.0804	0.0426	true	false	false	true	false	false	true	true	1.87	-1.42	-0.246	2.68	-1.06	1.6	1.24	1.65	-0.219	-1.63	1.41	-1.28	-0.0326	non-significant	non-significant
NRGN	Q92686	0.6091052916390947	0.02497017257303379	0.9408792216576506	0.02491289487073466	0.2257890366006795	0.0005090432057520038	0.007120265313612762	0.641	0.111	0.991	0.0331	0.607	0.0112	0.0171	false	false	false	true	false	true	true	true	0.495	-2.23	0.0621	1.58	-1.02	3.13	1.92	0.592	0.0969	-2.14	0.654	-0.926	0.995	non-significant	non-significant
NSF	P46459	0.0601572339442218	0.2380956253132839	0.78238505888076	0.03741568389143739	0.8442696268813933	0.6779061990390525	0.0562992914875759	0.0882	0.455	0.984	0.048	0.94	0.804	0.0894	false	false	false	true	false	false	false	true	2.04	1.26	-0.254	1.61	0.181	0.383	1.47	0.87	-1.17	0.094	0.616	-0.989	0.477	non-significant	non-significant
OGDH	Q02218	4.382885538507961e-7	0.3696503050596724	0.03103501937372211	8.108060929029743e-7	0.949624307178474	0.5419835789945923	0.04051752911462397	0.00000714	0.568	0.379	0.00000442	0.974	0.727	0.068	true	false	false	true	false	false	false	true	-5.35	-0.813	1.73	-3.66	0.0494	-0.478	-1.34	-3.58	1.76	0.95	-1.85	1.81	0.473	non-significant	non-significant
OGDHL	Q9ULD0	5.832180019259172e-7	0.226828174185293	0.1227918702486409	5.234767834913612e-8	0.8585715539551615	0.9440902767020074	0.04758214283802547	0.00000885	0.446	0.676	4.52e-7	0.94	0.968	0.077	true	false	false	true	false	false	false	true	-3.99	-0.832	0.926	-3.17	0.105	-0.0415	-0.979	-2.6	1.39	0.555	-1.68	1.49	0.513	non-significant	non-significant
OPA1	O60313	0.00001397246622950316	0.1845745571534075	0.0153953933677915	0.001716550033970714	0.6825986910974382	0.2358733319187204	0.9449171340847636	0.000102	0.389	0.242	0.00302	0.918	0.425	0.947	true	false	false	true	false	false	false	true	-2.85	-0.784	1.27	-1.38	-0.207	0.605	0.0286	-2.01	0.842	0.0579	-0.741	0.635	0.663	non-significant	non-significant
OTUB1	Q96FW1	0.2659890277968522	0.3157088892194159	0.487281169551829	0.005568092025186759	0.08152172537974965	0.3356831867719512	0.05878234423340404	0.312	0.532	0.984	0.00857	0.485	0.531	0.092	false	false	false	true	false	false	false	true	1.16	-1.05	-0.626	2.13	-1.59	0.87	1.42	1.42	0.261	-0.785	0.798	-1.33	0.0841	non-significant	non-significant
OXCT1	P55809	6.848093875349267e-7	0.1014664858002202	0.01756197507673922	0.000006962715210476838	0.9420535202382707	0.2683872255343235	0.3708383136422367	0.00000972	0.271	0.258	0.0000269	0.974	0.458	0.437	true	false	false	true	false	false	false	true	-2.79	-0.803	1.03	-1.74	-0.0304	0.466	-0.307	-1.92	0.874	0.0714	-0.894	0.844	0.537	non-significant	non-significant
PACSIN1	Q9BY11	5.871784122688079e-8	0.2373481150565754	0.4268260599315156	1.62331358912915e-13	0.06524767021246623	0.04029540333111779	5.167469246115696e-8	0.00000156	0.455	0.984	1.43e-11	0.437	0.131	0.00000379	true	false	false	true	false	false	true	true	2.65	0.483	-0.28	3.03	-0.661	0.739	1.88	1.65	-0.998	-0.515	1.37	-1.66	0.223	non-significant	non-significant
PALM	O75781	0.002450341835054435	0.1641410138652483	0.09583603421164794	0.0005816400954353627	0.02154005132101609	0.001029972210596148	0.00149312183387	0.00583	0.361	0.649	0.00117	0.41	0.0168	0.00502	true	false	false	true	false	true	true	true	2.38	1.04	1.09	1.94	1.52	2.25	1.77	0.155	-2.22	-1.18	1.24	-0.697	1.07	non-significant	non-significant
PARK7	Q99497	0.001486487060347135	0.1163551210221849	0.3313140636451997	0.000666291408159343	0.06327090242329671	0.0008551912542916658	0.00009044917306267219	0.00387	0.286	0.933	0.00132	0.437	0.0145	0.000632	true	false	false	true	false	true	true	true	2.24	1.06	0.561	1.71	1.09	2.05	2.02	0.319	-1.92	-0.865	0.881	-0.832	1.19	non-significant	non-significant
PC	P11498	2.16410997224616e-10	0.2040764740603228	0.6203450174328569	2.619358805028016e-15	0.8476807134800106	0.1038983134524906	0.0007737601528775931	2.38e-8	0.416	0.984	3.84e-13	0.94	0.239	0.00299	true	false	false	true	false	false	true	true	-4.31	-0.672	-0.225	-4.45	-0.0872	-0.75	-1.34	-2.42	1.9	1.23	-2.64	1.81	0.476	non-significant	non-significant
PCCA	P05165	1.294226224887897e-15	0.222565802354898	0.01918075454754468	4.059694685378196e-19	0.379825799925996	0.7292801094959376	0.002175414727039221	5.69e-13	0.443	0.264	1.79e-16	0.77	0.832	0.00689	true	false	false	true	false	false	true	true	-7.64	-0.767	1.31	-6.81	0.476	-0.187	-1.43	-5.19	2.45	1.68	-3.89	2.92	1.49	non-significant	non-significant
PCCB	P05166	3.835997867664208e-8	0.2447486629609701	0.747031866979412	1.312675528906684e-13	0.50204210191573	0.1662117925383794	0.0001252085523145249	0.0000013	0.458	0.984	1.43e-11	0.848	0.342	0.000807	true	false	false	true	false	false	true	true	-4.9	-0.863	-0.206	-5.53	0.429	-0.893	-2.18	-2.83	2.07	1.21	-3.03	2.5	0.313	non-significant	non-significant
PCMT1	P22061	0.2544715065726513	0.7496763293835862	0.6744299583223926	0.007580510572803473	0.1752063752402103	0.7521100790264151	0.4028080283334035	0.299	0.853	0.984	0.0113	0.533	0.844	0.473	false	false	false	true	false	false	false	true	0.875	-0.243	-0.277	1.5	-0.904	-0.208	0.453	0.973	0.0984	-0.145	0.696	-0.806	-0.353	non-significant	non-significant
PCSK1N	Q9UHG2	0.005838930672688242	0.1827108443612236	0.7164973921463409	5.948709748374887e-8	0.1085117292439652	0.03250867173140289	0.007670200160264213	0.0124	0.389	0.984	5.03e-7	0.511	0.117	0.0179	true	false	false	true	false	false	true	true	1.74	-0.812	0.19	2.78	-0.851	1.15	1.19	1.32	-0.417	-1.23	1.51	-1.27	-0.0819	non-significant	non-significant
PDHA1	P08559	5.84599699088611e-8	0.1211958621061035	0.000724292283711966	0.000007948605000906421	0.8319715994937593	0.3589379334982237	0.1803419696485	0.00000156	0.295	0.0455	0.0000299	0.94	0.558	0.235	true	false	true	true	false	false	false	true	-3.48	-0.839	1.68	-1.91	0.0981	0.426	-0.511	-2.53	0.953	0.113	-0.857	1.05	0.54	non-significant	non-significant
PDHB	P11177	0.001659000776257503	0.03231632998901602	0.01062334359522638	0.02833394350562605	0.5209863063672158	0.02428217487187374	0.2945085688073265	0.00417	0.13	0.195	0.0373	0.853	0.104	0.365	true	false	false	true	false	false	false	true	-2.92	-1.93	2.02	-1.4	0.488	1.76	-0.653	-2.26	0.669	-1.26	-0.24	1.16	0.504	non-significant	non-significant
PDHX	O00330	0.001599809641214716	0.0001856309066007687	0.2013866499699289	0.001714882088642856	0.8915103722205318	0.0006444158152426104	0.1551618055929335	0.00409	0.00681	0.783	0.00302	0.954	0.0128	0.208	true	true	false	true	false	true	false	true	-3.33	-4.05	1.11	-2.34	0.117	3.15	-1.01	-1.85	1.49	-2.56	-0.736	1.6	0.593	non-significant	non-significant
PEBP1	P30086	0.0001098720223584519	0.00006314007331467648	0.6176160112897647	0.0001466803147411531	0.3158352053071578	0.01011273200091795	0.08928952624184694	0.000493	0.00463	0.984	0.000363	0.698	0.0585	0.131	true	true	false	true	false	false	false	true	1.61	1.68	-0.165	1.12	0.333	-0.883	0.466	0.675	-0.94	0.742	0.51	-0.607	-0.141	non-significant	non-significant
PFN1	P07737	0.0000662511784023057	0.04615516816147752	0.3348922903961755	0.2395975422968237	0.00290469952334738	0.3715469181232212	0.889169961325049	0.000324	0.16	0.933	0.275	0.288	0.574	0.91	true	false	false	false	false	false	false	true	4.08	1.89	-0.779	0.778	2.52	0.721	0.0914	1.54	-2.54	-0.646	0.762	-0.0157	0.0757	non-significant	non-significant
PFN2	P35080	0.01263851387394944	0.007061260387977442	0.7574252820183376	7.611950549649848e-9	0.002845709415184038	0.005128335509081974	0.001136521610580313	0.0246	0.0493	0.984	9.85e-8	0.288	0.0396	0.00406	true	true	false	true	false	true	true	true	1.41	-1.54	-0.146	2.76	-1.49	1.39	1.34	1.51	0.096	-1.44	1.36	-1.39	-0.053	non-significant	non-significant
PGAM1	P18669	0.00006141050146918119	0.002283288678683432	0.5626648673969921	0.00003268359839713139	0.4516329546510363	0.7422937445525736	0.002225278451914647	0.000307	0.0304	0.984	0.000101	0.814	0.837	0.00699	true	true	false	true	false	false	true	true	2.65	1.94	-0.301	1.96	0.392	-0.171	1.37	1.14	-1.51	0.424	0.84	-1.12	0.253	non-significant	non-significant
PGK1	P00558	0.03430174727385967	0.422249365474234	0.8579227885184249	0.000005659918191802916	0.06555809114773745	0.1028699797976121	0.000002004210463982363	0.0557	0.619	0.984	0.0000235	0.437	0.239	0.0000339	false	false	false	true	false	false	true	true	0.912	0.338	-0.065	1.53	-0.682	0.602	1.62	0.527	-0.384	-0.0463	0.462	-1.07	0.555	non-significant	non-significant
PHB1	P35232	0.08942958901921773	0.1677657131410664	0.09142195042987925	0.03742172964951614	0.1477712755777168	0.06779330676228654	0.1423323119071475	0.122	0.365	0.649	0.048	0.516	0.182	0.198	false	false	false	true	false	false	false	true	-0.913	-0.738	0.786	-0.798	0.671	0.853	-0.556	-0.877	0.037	-0.701	-0.0904	0.708	0.152	non-significant	non-significant
PHB2	Q99623	0.008194517889340886	0.5083527894934939	0.004741738033011806	0.1658227085775127	0.3581059104769579	0.6260998705695315	0.1462317809844275	0.0168	0.686	0.149	0.196	0.736	0.778	0.201	true	false	false	false	false	false	false	true	-0.936	-0.225	0.871	-0.336	0.271	0.143	-0.353	-0.834	0.101	-0.124	0.0363	0.373	0.0196	non-significant	non-significant
PKM	P14618	0.0004533523812393122	0.005133371353662947	0.9285206889970137	0.00001020821049804135	0.6964536212492793	0.6435538736169439	0.0001100149913053495	0.00155	0.0412	0.991	0.0000374	0.923	0.784	0.000737	true	true	false	true	false	false	true	true	0.927	0.72	0.0191	0.864	0.083	0.0984	0.735	0.334	-0.594	0.126	0.353	-0.511	0.225	non-significant	non-significant
PLCB1	Q9NQ66	0.08137085159785551	0.008413569853163804	0.4338864589373337	0.01136101738732309	0.3786743395516267	0.03093471854655363	0.9322936576695451	0.112	0.0561	0.984	0.0162	0.77	0.115	0.939	false	false	false	true	false	false	false	true	1.28	-1.98	-0.491	1.34	-0.553	1.39	-0.0434	1.44	0.158	-1.83	0.949	-0.395	-0.439	non-significant	non-significant
PMP2	P02689	0.3702426983491676	0.8065629572545168	0.947587301006605	0.01093612856779954	0.2944766763689769	0.81197793380938	0.1824829371419205	0.413	0.874	0.993	0.0158	0.683	0.887	0.237	false	false	false	true	false	false	false	true	0.77	0.21	0.0487	1.6	-0.782	-0.176	0.815	0.646	-0.125	0.0851	0.695	-0.907	-0.0913	non-significant	non-significant
PPIA	P62937	0.001720889596674282	0.003629061144868762	0.7077265323995757	0.00890085102242145	0.2187571091103146	0.2688038299457992	0.153226253082186	0.0043	0.0355	0.984	0.0132	0.598	0.458	0.206	true	true	false	true	false	false	false	true	1.15	1.05	-0.112	0.664	0.37	-0.332	0.352	0.429	-0.717	0.337	0.317	-0.347	0.0052	non-significant	non-significant
PPP2R1A	P30153	0.1066466030190278	0.2067016953984707	0.4597722927804557	0.002856440526201294	0.1605776021910099	0.8278042877574173	0.0004167935174568436	0.141	0.419	0.984	0.00472	0.53	0.898	0.00197	false	false	false	true	false	false	true	true	1.65	1.29	-0.648	2.25	-1.24	0.19	2.72	1.05	-0.603	0.684	0.403	-1.84	0.874	non-significant	non-significant
PPP3CA	Q08209	0.0008883375363826551	0.773921291267401	0.4919321354039586	0.00002345818577812974	0.3506739019499695	0.001318265347209002	0.01130508028534449	0.00251	0.855	0.984	0.0000753	0.724	0.0183	0.0249	true	false	false	true	false	true	true	true	2.29	-0.185	0.384	2.15	0.523	1.91	1.2	0.962	-1.33	-1.51	1.35	-0.803	0.395	non-significant	non-significant
PRDX1	Q06830	0.0238939261045101	0.01241660071657062	0.06211193584458522	0.6155974698111537	0.7084923514483743	0.01674732313494659	0.8567304010379975	0.0411	0.0728	0.554	0.646	0.93	0.0804	0.883	true	false	false	false	false	false	false	true	0.722	0.805	-0.511	0.11	0.1	-0.665	0.0396	0.452	-0.27	0.535	-0.0592	-0.169	-0.13	non-significant	non-significant
PRDX2	P32119	0.000603212498238473	0.0007873506127300997	0.1831502040121321	0.5507687371706348	0.01911874511979185	0.1097806430468464	0.8964778806401831	0.0019	0.0192	0.772	0.583	0.41	0.249	0.915	true	true	false	false	false	false	false	true	1.09	1.06	-0.344	0.125	0.62	-0.416	0.0272	0.403	-0.686	0.377	0.0587	-0.0663	-0.0391	non-significant	non-significant
PRDX3	P30048	9.192430431897738e-7	0.3895162964690744	0.000144348408280447	0.0000561792698373382	0.2342496046557931	0.5858924469341414	0.00156778027859305	0.0000119	0.585	0.023	0.000161	0.609	0.743	0.00519	true	false	true	true	false	false	true	true	-2.26	-0.342	1.42	-1.25	0.412	-0.187	-0.941	-1.76	0.501	0.159	-0.334	0.913	-0.0286	non-significant	non-significant
PRDX6	P30041	0.00009280600002476622	0.001502497385327602	0.3703656457607187	0.01322535415193399	0.05547124853735613	0.4682694691776764	0.1430028079516728	0.000431	0.0247	0.945	0.0186	0.437	0.647	0.198	true	true	false	true	false	false	false	true	2.8	2.2	-0.509	1.19	1.11	-0.412	0.685	1.09	-1.71	0.493	0.584	-0.604	0.0817	non-significant	non-significant
PRNP	P04156	0.003023065737156386	0.4728214958615476	0.6434423096310431	0.00002328625660559776	0.8280196869309673	0.1157672251158882	0.009348768942718036	0.007	0.658	0.984	0.0000753	0.94	0.256	0.0211	true	false	false	true	false	false	true	true	2.81	0.648	0.361	3.01	0.169	1.24	1.72	1.27	-1.55	-0.901	1.63	-1.38	0.343	non-significant	non-significant
PRRT2	Q7Z6L0	0.0002180478098650761	0.6180696064898861	0.3474344951234845	0.0009178165596035901	0.4234624004645324	0.003652217444468299	0.04468639190624257	0.00088	0.766	0.945	0.00176	0.814	0.0335	0.0736	true	false	false	true	false	true	false	true	2.22	-0.276	-0.453	1.39	0.385	1.47	0.805	1.26	-0.96	-1.24	0.812	-0.575	0.23	significant	non-significant
PRSS1	P07477	0.0004068587711188788	0.2236498895637313	0.7351737775695109	0.0006001465305746207	0.2934692195853996	0.02897178408462442	0.002515145375194073	0.00143	0.443	0.984	0.00121	0.683	0.11	0.00769	true	false	false	true	false	false	true	true	-2.19	-0.705	0.168	-1.5	-0.526	-1.12	-1.3	-0.897	1.29	0.588	-0.729	0.767	-0.529	non-significant	non-significant
PTPN11	Q06124	0.4155752336176403	0.8662116678871655	0.7184224350856531	0.0003105663815501005	0.01213395932600101	0.02725393883049989	0.5202598629529569	0.455	0.914	0.984	0.000683	0.41	0.108	0.593	false	false	false	true	false	false	false	true	0.605	0.125	-0.231	2.04	-1.67	-1.46	0.338	1.11	0.503	0.628	0.877	-1.17	-0.83	non-significant	non-significant
PTPRZ1	P23471	0.04188562464358422	0.6641269899497344	0.7900902773363646	0.00004620297624938531	0.12831801854929	0.6573109044100827	0.05528991910805943	0.0654	0.788	0.984	0.000136	0.515	0.795	0.0881	false	false	false	true	false	false	false	true	2.18	0.453	-0.241	3.33	-1.39	-0.401	1.45	1.75	-0.424	0.0292	1.51	-1.82	-0.372	non-significant	non-significant
PYGB	P11216	0.06594421851739503	0.453897614409537	0.06356638890417111	0.00334435440380147	0.02871681618473695	0.0379020549535658	0.00008974727702067145	0.0954	0.646	0.554	0.00535	0.41	0.129	0.000632	false	false	false	true	false	false	true	true	1.06	-0.424	-0.925	1.23	-1.1	1.04	1.72	1.07	0.00718	-0.417	0.14	-1.09	0.624	non-significant	non-significant
Q8NF91-DECOY	Q8NF91-DECOY	0.00330703818250277	0.006385694015131244	0.3309898145898325	0.1022735488620648	0.002496247403849048	0.04645779038145331	0.01177025718571887	0.00746	0.0461	0.933	0.124	0.288	0.144	0.0254	true	true	false	false	false	false	true	true	-2.13	-1.96	-0.583	-0.808	-1.91	-1.22	-1.27	0.0572	2.19	0.224	-0.526	0.283	-0.992	non-significant	non-significant
Q9Y5S2-DECOY	Q9Y5S2-DECOY	0.1526814769624565	0.5887529913606117	0.04024605196116784	0.02145081664953991	0.02164070360779214	0.58473119746448	0.004309602415159913	0.193	0.743	0.422	0.0289	0.41	0.743	0.0116	false	false	false	true	false	false	true	true	1.14	0.428	-1.44	1.33	-1.62	-0.375	1.68	1.38	0.24	0.668	-0.056	-1.38	0.293	non-significant	non-significant
QDPR	P09417	0.04528121476808739	0.001108117306198215	0.8656759665322604	0.011073672089557	0.7036877553613637	0.0804424271044145	0.02721840146949834	0.0699	0.0217	0.984	0.016	0.927	0.2	0.0495	false	true	false	true	false	false	true	true	0.911	1.55	0.0651	0.83	0.146	-0.685	0.714	0.197	-0.714	0.832	0.262	-0.567	0.147	non-significant	non-significant
RAB10	P61026	0.0009106816525789031	0.04708655822326606	0.8565348474600911	0.0003404583487890325	0.4543117001968738	0.1875478094078394	0.000809055825639481	0.00255	0.162	0.984	0.000734	0.816	0.367	0.0031	true	false	false	true	false	false	true	true	2.63	1.51	-0.116	2.03	0.483	0.856	1.88	0.98	-1.65	-0.143	0.864	-1.17	0.713	non-significant	non-significant
RAB11A	P62491 (+1)	0.005208965870774113	0.8961171460520287	0.6919082745144391	0.001300983169674674	0.8498594404263334	0.01233682906237336	0.00802127973666027	0.0112	0.936	0.984	0.00239	0.94	0.0646	0.0184	true	false	false	true	false	false	true	true	2.12	-0.0945	-0.248	1.75	0.119	1.63	1.41	1.11	-1.01	-1.1	0.863	-0.889	0.526	non-significant	non-significant
RAB1A	P62820	0.002265780826608858	0.3890342761258194	0.5317458527144077	0.00175769306908791	0.1050660631143831	0.03954064374229094	0.07836985165158188	0.00545	0.585	0.984	0.00308	0.511	0.131	0.117	true	false	false	true	false	false	false	true	1.32	0.352	0.221	0.956	0.581	0.745	0.516	0.416	-0.9	-0.547	0.637	-0.319	0.197	non-significant	non-significant
RAB21	Q9UL25	0.4016196874169981	0.1164028155097025	0.7160474963943009	0.795369736373875	0.1267704117394762	0.007846064724791338	0.003839185926888774	0.442	0.286	0.984	0.816	0.515	0.05	0.0104	false	false	false	false	false	false	true	true	0.517	0.978	0.194	-0.113	0.823	-1.48	-1.32	0.121	-0.397	0.582	0.314	0.427	-0.894	non-significant	non-significant
RAB2A	P61019	0.004639072579789023	0.2441622758255875	0.934217951397217	7.029315076251295e-7	0.2305300580462995	0.001750202075436912	0.0003261854349597034	0.0101	0.458	0.991	0.00000402	0.607	0.0218	0.00163	true	false	false	true	false	true	true	true	2.34	-0.926	0.0564	3.22	-0.826	2.27	2.17	1.54	-0.805	-1.73	1.59	-1.63	0.537	non-significant	non-significant
RAB3A	P20336	0.01672891987717938	0.3197946683755871	0.8760592619806598	0.0000729912244086701	0.5819987259595871	0.4325610276101038	0.003692464081320271	0.0304	0.537	0.984	0.000205	0.874	0.622	0.0102	true	false	false	true	false	false	true	true	2.49	1.01	0.136	3.11	-0.481	0.687	2.17	1.25	-1.24	-0.235	1.39	-1.72	0.451	non-significant	non-significant
RAB5C	P51148	0.0007798853831607064	0.1369433006388108	0.2728285565043463	0.0001818241688812796	0.05883808996923631	0.3875709474861424	0.408370543457476	0.00231	0.32	0.87	0.00044	0.437	0.589	0.477	true	false	false	true	false	false	false	true	2.48	1.04	0.658	1.98	1.15	0.517	0.404	0.789	-1.69	-0.651	1.45	-0.538	-0.134	non-significant	non-significant
RAB6B	Q9NRW1	0.0007660967012960771	0.9049047872045117	0.6691146839268827	1.673314270537745e-7	0.6294299131526797	0.01155909102050851	0.0006966704921706623	0.00229	0.936	0.984	0.00000127	0.889	0.0628	0.00284	true	false	false	true	false	false	true	true	2.58	-0.0856	0.265	3.15	-0.3	1.63	1.84	1.4	-1.19	-1.27	1.66	-1.49	0.356	non-significant	non-significant
RAB7A	P51149	0.01272110507046323	0.8300260803712922	0.8890166107859028	0.0002801712653541503	0.7127017591227528	0.07175758297316125	0.02034667084829932	0.0247	0.886	0.984	0.000623	0.93	0.189	0.0388	true	false	false	true	false	false	true	true	2.13	-0.177	-0.0997	2.3	-0.263	1.31	1.4	1.27	-0.863	-1.04	1.17	-1.13	0.271	non-significant	non-significant
RAC1	P63000	0.001025296826074708	0.04433802214025735	0.648999425988777	0.00004176468263829524	0.9068125440694748	0.605259765414279	0.0005928469467098723	0.0028	0.157	0.984	0.000126	0.961	0.763	0.00256	true	false	false	true	false	false	true	true	2.86	1.68	-0.322	2.62	-0.0827	0.366	2.13	1.36	-1.51	0.176	1.03	-1.59	0.542	non-significant	non-significant
RALA	P11233	0.00009276413299409986	0.2892869184278786	0.8386243483657456	4.289125219330193e-8	0.5151567086264971	0.3568683814155331	0.001236688647680757	0.000431	0.503	0.984	3.93e-7	0.853	0.557	0.00426	true	false	false	true	false	false	true	true	2.51	0.624	-0.103	2.74	-0.331	0.469	1.42	1.46	-1.05	-0.429	1.36	-1.38	0.0402	non-significant	non-significant
RAN	P62826	0.04006143348405717	0.4175385967226286	0.5140608916317108	0.000001781626951018292	0.1634084668308849	0.2856299042614495	0.0001265367468136792	0.063	0.614	0.984	0.00000843	0.53	0.472	0.000807	false	false	false	true	false	false	true	true	1.93	0.745	0.518	3.56	-1.12	0.852	2.71	0.98	-0.947	-0.202	1.5	-2.06	0.65	non-significant	non-significant
RAP1A	P62834	0.2854949709355256	0.7996012489959197	0.7772553814791137	0.003064021493512734	0.3082984348009402	0.3228474462978101	0.006736890829620516	0.331	0.869	0.984	0.00496	0.692	0.518	0.0166	false	false	false	true	false	false	true	true	1.14	0.269	0.26	2.34	-0.941	0.912	2.12	0.618	-0.521	-0.252	0.878	-1.46	0.661	non-significant	non-significant
RHOA	P61586	0.1179179453575186	0.7910600505592775	0.8780090046108311	0.007021808634248537	0.7533684288893935	0.0007193194361818054	0.000004896279392819159	0.154	0.864	0.984	0.0106	0.93	0.0132	0.0000718	false	false	false	true	false	true	true	true	1.31	0.218	0.109	1.64	-0.224	2.59	3.03	0.249	-1.06	-0.839	0.359	-1.28	1.75	non-significant	non-significant
RTN1	Q16799	0.04946706140977661	0.9624714186007082	0.4034954062241782	0.002887648809360002	0.5538365836347459	0.06456245015920506	0.1042467560398917	0.0753	0.983	0.974	0.00476	0.867	0.178	0.151	false	false	false	true	false	false	false	true	1.94	0.0454	0.702	2.15	0.496	1.58	1.13	0.663	-1.28	-1.23	1.36	-0.783	0.344	non-significant	non-significant
S100A6	P06703	0.5444775043690251	0.615958433847803	0.4893196042916612	0.01125655427746738	0.4508063353912212	0.1253703407633723	0.03880836597112746	0.58	0.766	0.984	0.0162	0.814	0.27	0.0662	false	false	false	true	false	false	false	true	-0.472	0.39	-0.467	-1.45	0.509	-1.05	-1.16	-0.222	0.25	0.64	-0.688	0.759	-0.405	non-significant	non-significant
SCRN1	Q12765	0.1194577488162683	0.9743574322012671	0.8887056600522913	0.00001245285486952682	0.02382186226657348	0.7839696539184486	0.01687932887776402	0.156	0.987	0.984	0.0000442	0.41	0.869	0.0333	false	false	false	true	false	false	true	true	1.28	-0.0261	-0.0985	2.83	-1.64	-0.193	1.42	1.29	0.01	-0.0161	1.2	-1.63	-0.209	non-significant	non-significant
SDHA	P31040	0.000004777738387533697	0.0072567910847695	0.02289874700455559	0.0001134848159228656	0.8305265336742553	0.2897859726384115	0.02023471044697155	0.0000447	0.0499	0.296	0.000303	0.94	0.474	0.0387	true	true	false	true	false	false	true	true	-2.68	-1.44	1.04	-1.54	-0.0953	0.474	-0.871	-1.62	1.06	-0.385	-0.576	0.961	0.0894	non-significant	non-significant
SEPTIN11	Q9NVA2	0.002712727092853776	0.004345269721355139	0.679550213058654	0.03522580051241213	0.1446931757328964	0.4165153717863099	0.1580276942002477	0.00638	0.039	0.984	0.0455	0.515	0.605	0.211	true	true	false	true	false	false	false	true	1.74	1.65	-0.197	0.84	0.703	-0.388	0.555	0.585	-1.16	0.491	0.388	-0.452	0.103	non-significant	non-significant
SEPTIN3	Q9UH03	0.0003898596537669888	0.001073209571131727	0.4478303304811238	3.718525585882438e-7	0.2272734184797705	1.295815502601101e-8	0.000006739924083943182	0.00142	0.0217	0.984	0.00000237	0.607	0.0000057	0.0000927	true	true	false	true	false	true	true	true	2.18	-1.99	-0.376	2.41	-0.601	3.45	2.06	1.57	-0.613	-2.6	1.19	-1.21	0.843	non-significant	non-significant
SEPTIN5	Q99719	0.0154927349913646	0.5994843617992269	0.7906772759804872	0.001020003663232846	0.7666355213016034	0.001765632260241884	0.00483319523546356	0.0289	0.751	0.984	0.00191	0.93	0.0218	0.0129	true	false	false	true	false	true	true	true	2.02	-0.424	0.186	2	0.207	2.32	1.69	0.888	-1.14	-1.56	1.07	-0.928	0.759	non-significant	non-significant
SEPTIN7	Q16181	0.009878058112575675	0.5913886826646395	0.9424330704413554	0.0004108442572020255	0.9518212147704885	0.05425738962338771	0.003293845190115927	0.0198	0.743	0.991	0.000865	0.974	0.16	0.00953	true	false	false	true	false	false	true	true	1.21	0.243	0.0282	1.22	0.0236	0.769	0.988	0.545	-0.668	-0.425	0.573	-0.644	0.345	non-significant	non-significant
SEPTIN8	Q92599	0.0006121568310627406	0.001027344828417292	0.4018564750825204	0.5211865413079284	0.005893867470402649	0.5178872354277807	0.527801591590095	0.0019	0.0217	0.974	0.557	0.288	0.699	0.598	true	true	false	false	false	false	false	true	2.85	2.71	-0.564	0.352	1.93	-0.435	0.346	0.787	-2.06	0.652	0.223	-0.129	0.217	non-significant	non-significant
SEPTIN9	Q9UHD8	0.69149707273963	0.9703373563211393	0.5938995791629749	0.006921628143342084	0.02116987417477157	0.8293090195283624	0.002260905520801789	0.714	0.986	0.984	0.0105	0.41	0.898	0.00706	false	false	false	true	false	false	true	true	0.293	0.0274	-0.341	1.47	-1.52	0.138	1.68	0.569	0.276	0.303	0.228	-1.24	0.441	non-significant	non-significant
SFXN1	Q9H9B4	0.0002294991026126964	0.3474427487631638	0.2079241715638668	0.00004804971397717168	0.7468006634459723	0.1127934826096228	0.0005720773660390697	0.00091	0.551	0.783	0.000141	0.93	0.251	0.00249	true	false	false	true	false	false	true	true	-2.72	-0.643	0.749	-2.16	0.19	-0.948	-1.78	-1.6	1.12	0.481	-0.85	1.31	-0.467	non-significant	non-significant
SH3GL2	Q99962	0.01630659834126522	0.1075434498205331	0.8441361927721868	0.000006781312943463113	0.1410743882598375	0.01697315690044391	0.01427632107352675	0.0299	0.28	0.984	0.0000264	0.515	0.0804	0.0292	true	false	false	true	false	false	true	true	1.78	-1.17	-0.122	2.59	-0.926	1.54	1.29	1.47	-0.312	-1.48	1.35	-1.24	0.0505	non-significant	non-significant
SIRPA	P78324	0.0005170468779798171	0.5040176688959003	0.7869844842294706	2.529568996009078e-9	0.1343994324520104	0.002665291767983358	3.388966142852451e-8	0.00169	0.682	0.984	3.84e-8	0.515	0.0286	0.0000031	true	false	false	true	false	true	true	true	2.69	0.482	0.168	3.8	-0.945	1.98	3.4	1.36	-1.32	-0.841	1.53	-2.27	1.13	non-significant	non-significant
SIRT2	Q8IXJ6	0.3745327736064088	0.6166514719923004	0.1475333815804939	0.03092006723339824	0.02889978908788518	0.4747668047324853	0.01277729364526013	0.417	0.766	0.702	0.0401	0.41	0.651	0.0269	false	false	false	true	false	false	true	true	0.692	0.389	-0.984	1.22	-1.51	-0.481	1.42	0.993	0.301	0.69	0.00816	-1.21	0.208	non-significant	non-significant
SLC1A2	P43004	0.000005730407747716383	0.4097821964478249	0.8699626136540681	2.009235454348536e-7	0.2811289862155911	0.0001310471161458913	0.00001065471977881751	0.0000515	0.609	0.984	0.00000138	0.672	0.00481	0.000125	true	false	false	true	false	true	true	true	3.78	0.607	0.104	3.2	0.69	2.66	2.58	1.55	-2.23	-1.62	1.66	-1.54	1.04	non-significant	non-significant
SLC1A3	P43003	0.00001975101409774447	0.7883218310914164	0.3660970135186076	0.00002645229965785702	0.4367593559854137	0.003443373514555684	0.01841425758150048	0.00013	0.864	0.945	0.0000843	0.814	0.0335	0.0357	true	false	false	true	false	true	true	true	3.32	-0.187	-0.547	2.3	0.47	1.85	1.2	1.88	-1.44	-1.63	1.33	-0.969	0.229	non-significant	non-significant
SLC25A11	Q02978	0.05037460505078237	0.6343634637144269	0.1453887659366202	0.000005527417559093621	0.6674626410023126	0.8607352889667748	0.1619011047790744	0.0762	0.775	0.702	0.0000232	0.909	0.907	0.215	false	false	false	true	false	false	false	true	-1.49	-0.354	-0.949	-2.71	0.277	-0.113	-0.744	-0.7	0.789	0.435	-1.65	1.07	0.322	non-significant	non-significant
SLC25A12	O75746	0.0002442650351989471	0.08661657923602094	0.004141647281544046	0.0004410561149273968	0.1365962029962224	0.04941682942420229	0.069593447386379	0.000951	0.246	0.149	0.00092	0.515	0.151	0.106	true	false	false	true	false	false	false	true	-3.13	-1.37	2.05	-2.11	1.03	1.37	-1.03	-2.62	0.513	-0.859	-0.568	1.54	0.511	non-significant	non-significant
SLC25A22	Q9H936	0.00003476282891823853	0.003976011549561865	0.458663461217872	0.00003441658468551498	0.4197421714135116	0.09639682462815836	0.226285880346765	0.000196	0.0372	0.984	0.000105	0.814	0.232	0.288	true	true	false	true	false	false	false	true	-2.46	-1.62	0.344	-1.74	-0.375	0.782	-0.461	-1.27	1.19	-0.426	-0.922	0.817	0.356	non-significant	non-significant
SLC25A3	Q00325	0.02648939366625825	0.1000908761251692	0.5863871434150816	0.00254057344191587	0.6103281024208878	0.2352811988522171	0.1330167536189132	0.045	0.27	0.984	0.0043	0.888	0.425	0.188	true	false	false	true	false	false	false	true	-0.891	-0.652	0.184	-0.879	0.172	0.404	-0.42	-0.546	0.345	-0.306	-0.362	0.518	0.0978	non-significant	non-significant
SLC25A4	P12235	0.00008585584481280383	0.1339074838062886	0.1046499089193376	0.000967804992174503	0.6471852239476723	0.293292399928175	0.7707414959134857	0.000411	0.315	0.654	0.00184	0.893	0.476	0.806	true	false	false	true	false	false	false	true	-1.2	-0.423	0.397	-0.694	-0.11	0.255	-0.0573	-0.78	0.421	-0.00173	-0.383	0.31	0.253	non-significant	non-significant
SLC25A6	P12236	0.006097076868016971	0.3707390626583706	0.1244356910634913	0.1671087882788486	0.5395251114420638	0.6534898548959613	0.9747404545050061	0.0128	0.568	0.676	0.197	0.854	0.792	0.975	true	false	false	false	false	false	false	true	-3.48	-1.09	1.63	-1.2	-0.645	0.471	0.0271	-2.28	1.2	0.108	-0.644	0.552	0.579	non-significant	non-significant
SLC9A3R1	O14745	0.0000640175229261577	0.4924870101439229	0.6203419410399361	0.0001256134455443154	0.2459574538808957	0.01047468412006704	0.007293547313296313	0.000316	0.674	0.984	0.000325	0.622	0.0591	0.0173	true	false	false	true	false	false	true	true	2.84	0.443	-0.276	1.91	0.651	1.48	1.27	1.33	-1.51	-1.06	1.05	-0.855	0.42	non-significant	non-significant
SNAP25	P60880	0.00002832638569210335	0.1945245077727302	0.6692897066173593	4.867076144462859e-7	0.3200719487732266	0.007839184646478892	0.0002132962810220214	0.000171	0.4	0.984	0.00000293	0.704	0.05	0.00114	true	false	false	true	false	false	true	true	2.9	0.816	0.231	2.6	0.539	1.5	1.77	1.16	-1.74	-0.928	1.39	-1.2	0.569	non-significant	non-significant
SNAP91	O60641	0.00005023226686888807	0.1376675386443083	0.8716173897200411	8.718312828066998e-7	0.5033819335417373	0.0281685232240199	0.0001849793520439198	0.000263	0.32	0.984	0.00000468	0.848	0.11	0.00103	true	false	false	true	false	false	true	true	3.79	1.27	0.118	3.42	0.492	1.66	2.44	1.6	-2.19	-0.92	1.72	-1.7	0.735	non-significant	non-significant
SNCA	P37840	4.807861019077263e-7	0.000003375829253656909	0.9580008003918705	1.794469651511281e-9	0.5687520737382178	0.4168039820881502	6.320805606671675e-7	0.00000756	0.00105	0.997	2.82e-8	0.874	0.605	0.0000198	true	true	false	true	false	false	true	true	4.23	3.81	-0.0327	3.85	0.355	-0.507	2.95	1.59	-2.64	1.17	1.56	-2.29	0.666	non-significant	non-significant
SNCB	Q16143	0.0001248393111737819	0.2919032429136426	0.778122727427961	4.634526223851823e-9	0.1705279153851008	0.004740360810794677	0.0003935414545129094	0.000544	0.506	0.984	6.37e-8	0.533	0.0379	0.0019	true	false	false	true	false	true	true	true	4.23	-1.07	-0.246	5.19	-1.21	2.59	2.73	2.92	-1.3	-2.37	2.68	-2.51	0.212	non-significant	non-significant
SNCG	O76070	0.00003448618811299708	0.5170462393847347	0.6230453675123083	6.773117326285431e-10	0.113292165912804	0.0004133914624132033	8.80710135806434e-7	0.000196	0.694	0.984	1.42e-8	0.511	0.011	0.0000198	true	false	false	true	false	true	true	true	2.72	-0.384	-0.252	3.3	-0.824	1.95	2.39	1.75	-0.975	-1.36	1.5	-1.8	0.594	non-significant	non-significant
SOD2	P04179	0.002235275329243433	0.1583669886650825	0.2806463031671476	0.002945504697143417	0.9297469575057031	0.845585197192889	0.03630769531947056	0.00543	0.35	0.876	0.00481	0.967	0.905	0.0631	true	false	false	true	false	false	false	true	-1.69	-0.745	0.491	-1.16	-0.0399	-0.0881	-0.793	-0.958	0.731	-0.0145	-0.467	0.691	-0.103	non-significant	non-significant
SPTAN1	Q13813	0.0001581038867817786	0.3633891286041587	0.4246534658511248	5.097468925790154e-8	0.1651161384234009	0.03744120650401624	0.000001189995624372126	0.000663	0.568	0.984	4.49e-7	0.53	0.129	0.0000222	true	false	false	true	false	false	true	true	1.66	0.367	-0.279	1.87	-0.489	0.744	1.6	0.988	-0.67	-0.302	0.709	-1.16	0.441	non-significant	non-significant
SPTBN1	Q01082	0.0007876467595757604	0.3318289232395435	0.2996949373757345	2.995639950374548e-7	0.0736344266033455	0.1922796406091668	0.000004499900143923891	0.00231	0.543	0.916	0.00000194	0.46	0.373	0.0000683	true	false	false	true	false	false	true	true	1.49	0.403	-0.373	1.76	-0.652	0.471	1.53	0.979	-0.506	-0.103	0.606	-1.16	0.368	non-significant	non-significant
SPTBN2	O15020	0.006139980213210501	0.6431017796502507	0.1826216105738565	0.001682458334536349	0.449346487796673	0.1115819279419615	0.02866206944232138	0.0128	0.78	0.772	0.00299	0.814	0.25	0.0516	true	false	false	true	false	false	false	true	2.77	-0.448	-1.13	2.28	-0.635	1.35	1.54	2.09	-0.682	-1.13	0.96	-1.32	0.22	non-significant	non-significant
STMN1	P16949	0.0002265504606505785	0.04129212978786935	0.1022287806021129	9.188489841040528e-7	0.1085168827268666	0.03851630599271231	0.0008669780772520429	0.000906	0.153	0.654	0.00000487	0.511	0.129	0.00329	true	false	false	true	false	false	true	true	2.56	1.33	0.917	2.57	0.9	1.17	1.61	0.595	-1.96	-0.627	1.51	-1.06	0.546	non-significant	non-significant
STX1A	Q16623	0.001149085722407297	0.5433913947476924	0.9002381993710247	1.027929066040531e-8	0.109058575527678	0.02608328819058979	0.000001060971608352784	0.00312	0.714	0.984	1.22e-7	0.511	0.106	0.0000212	true	false	false	true	false	false	true	true	2.62	0.461	0.0822	3.77	-1.07	1.5	3.03	1.48	-1.14	-0.683	1.56	-2.21	0.82	non-significant	non-significant
STX1B	P61266	0.000002118847361935122	0.07087021359722598	0.9594794555886128	1.589030770114162e-10	0.6545750206264416	1.676603521932936e-7	0.000001521022423103725	0.0000233	0.208	0.997	4.66e-9	0.9	0.0000253	0.0000268	true	false	false	true	false	true	true	true	2.66	-0.897	0.0214	2.87	-0.189	2.62	1.91	1.52	-1.13	-2.03	1.55	-1.32	0.592	non-significant	non-significant
STXBP1	P61764	0.09954502791565809	0.5003258313228087	0.9864441720988073	0.000005770774547332449	0.02839528404458593	0.4043862135400729	0.00002186635050877161	0.133	0.679	1	0.0000237	0.41	0.602	0.000225	false	false	false	true	false	false	true	true	0.523	0.211	0.00459	1.14	-0.61	0.226	1.05	0.362	-0.16	0.0507	0.367	-0.77	0.277	non-significant	non-significant
SUCLA2	Q9P2R7	0.00001529379806637029	0.03028142573984499	0.006520566457038398	0.007966890883491203	0.6179324154236887	0.07374917709542285	0.7588027536606899	0.000107	0.123	0.159	0.0119	0.888	0.191	0.797	true	false	false	true	false	false	false	true	-4.52	-2.07	2.29	-1.82	-0.403	1.47	-0.202	-3.07	1.45	-0.623	-0.774	1.05	0.846	non-significant	non-significant
SUCLG1	P53597	0.0001282662545557366	0.0003197872610361351	0.8168867606916308	0.000001125882360836717	0.6446268589552597	0.006804857260585888	0.1443618810981877	0.000553	0.00938	0.984	0.00000583	0.892	0.0468	0.2	true	true	false	true	false	true	false	true	-3.25	-3.02	-0.156	-3.09	-0.31	1.9	-0.811	-1.48	1.77	-1.25	-1.63	1.46	0.65	non-significant	non-significant
SUCLG2	Q96I99	0.00004780030492272471	0.002174675518545512	0.4147083855512816	0.00003007762012709235	0.5587079495121714	0.8612475175946634	0.0001776449701295348	0.000256	0.0299	0.974	0.0000945	0.872	0.907	0.00103	true	true	false	true	false	false	true	true	-3.15	-2.27	0.496	-2.3	-0.355	-0.106	-2.02	-1.35	1.8	-0.472	-0.854	1.44	-0.577	non-significant	non-significant
SV2A	Q7L0J3	0.0004049736825133986	0.02508997328833943	0.5646210142235089	0.000131114266568832	0.1217630548663656	0.395025159702392	0.02072815618097382	0.00143	0.111	0.984	0.000333	0.515	0.593	0.0393	true	false	false	true	false	false	true	true	3.8	2.3	0.497	2.94	1.35	0.736	1.68	1.19	-2.61	-0.309	1.69	-1.25	0.427	non-significant	non-significant
SV2B	Q7L1I2	4.23623046909376e-7	0.06850756986531929	0.5058085318970267	1.110321829894691e-7	0.313544399881583	0.03276684690787877	0.0001845593110807261	0.00000714	0.208	0.984	9.05e-7	0.697	0.117	0.00103	true	false	false	true	false	false	true	true	3.64	1.14	-0.354	2.75	0.539	1.17	1.77	1.75	-1.89	-0.754	1.39	-1.36	0.412	non-significant	non-significant
SYN1	P17600	0.0002822415758230776	0.7586003109959066	0.8892989075452751	0.000009476580723822122	0.74704804715649	0.02910429490229581	0.007541962830834689	0.00108	0.853	0.984	0.0000353	0.93	0.11	0.0177	true	false	false	true	false	false	true	true	1.82	0.143	-0.0559	1.64	0.13	0.901	0.914	0.952	-0.872	-0.73	0.896	-0.743	0.172	non-significant	non-significant
SYN2	Q92777	0.06133516346267886	0.5231971617091322	0.5233327809083208	0.000003147614411556792	0.1363022070980561	0.01139113529504331	0.0001387458405802992	0.0897	0.7	0.984	0.000014	0.515	0.0627	0.00086	false	false	false	true	false	false	true	true	1.58	-0.53	0.458	3.12	-1.08	1.88	2.44	0.95	-0.631	-1.16	1.41	-1.71	0.724	non-significant	non-significant
SYNGR1	O43759	0.000009920131580417206	0.9284450136861974	0.9565916872511081	1.240209607690171e-7	0.5068030464757316	0.0001032775810742623	0.00009848634920416751	0.0000787	0.952	0.997	9.74e-7	0.848	0.00413	0.000677	true	false	false	true	false	true	true	true	4.81	-0.0867	0.0455	4.3	0.556	3.56	2.92	2.31	-2.5	-2.59	2.36	-1.94	0.973	non-significant	non-significant
SYNGR3	O43761	6.009442439430744e-8	0.006858978565445056	0.7435696828257532	8.951020977249624e-10	0.1399734928816739	0.05520279016113669	0.00003894687059927817	0.00000156	0.0487	0.984	1.71e-8	0.515	0.162	0.000365	true	true	false	true	false	false	true	true	3.84	1.67	0.167	3.25	0.763	1	1.9	1.58	-2.27	-0.6	1.75	-1.5	0.401	non-significant	non-significant
SYNJ1	O43426	0.070644124664458	0.9828624096145242	0.8337074649685325	0.000002081526013284513	0.03890777313218428	0.8515950403121412	0.007462556799132904	0.101	0.99	0.984	0.00000964	0.434	0.907	0.0177	false	false	false	true	false	false	true	true	1.51	-0.0175	0.149	3.15	-1.5	0.132	1.61	1.28	-0.225	-0.243	1.43	-1.72	-0.111	non-significant	non-significant
SYP	P08247	3.797557377025165e-7	0.3896211128999971	0.8261232200546873	8.792278449143887e-11	0.8688471850662192	0.005461590768450889	0.00003653260169163796	0.00000696	0.585	0.984	2.98e-9	0.94	0.0407	0.000349	true	false	false	true	false	true	true	true	3.07	0.444	0.0978	3.09	0.0735	1.3	1.67	1.57	-1.5	-1.05	1.67	-1.42	0.243	non-significant	non-significant
SYT1	P21579	0.07901338251827396	0.2419177762322838	0.6346555943258996	0.0002395003465454391	0.4756684948272405	0.009394316244653079	0.01498496250812042	0.11	0.458	0.984	0.000543	0.839	0.0551	0.0302	false	false	false	true	false	false	true	true	2.09	-1.38	0.482	3.3	-0.725	2.74	2.09	1.3	-0.793	-2.17	1.78	-1.52	0.568	non-significant	non-significant
TAGLN3	Q9UI15	0.04009524712433177	0.2309683128298345	0.5469216274656032	0.0002010817771999073	0.1450013234099789	0.01304787788781184	0.002116947183633229	0.063	0.452	0.984	0.000476	0.515	0.0668	0.00675	false	false	false	true	false	false	true	true	1.7	-0.975	-0.422	2.31	-1.03	1.8	1.86	1.38	-0.318	-1.29	0.958	-1.35	0.507	non-significant	non-significant
TALDO1	P37837	0.03723187719328457	0.06177323722385027	0.8076035897680098	0.002966153788622665	0.7385836171278535	0.7186657279891195	0.010422548975492	0.0595	0.199	0.984	0.00482	0.93	0.829	0.0233	false	false	false	true	false	false	true	true	2.1	1.87	-0.207	2.17	-0.284	-0.306	1.85	0.952	-1.15	0.725	0.745	-1.43	0.419	non-significant	non-significant
TCP1	P17987	0.09218622959202788	0.8736257477968569	0.8550366610017971	0.01131257495758031	0.9913836420503476	0.1684134142529965	0.1471767873682313	0.125	0.92	0.984	0.0162	0.994	0.345	0.201	false	false	false	true	false	false	false	true	1.7	-0.158	0.157	1.85	0.00928	1.2	1.03	0.883	-0.817	-0.975	1.04	-0.808	0.222	non-significant	non-significant
TF	P02787	0.09451896180392609	0.3638968949203275	0.8169632430288858	0.0003250614122734379	0.1536476000066615	0.9032565813123907	0.5314032967605851	0.127	0.568	0.984	0.000705	0.52	0.937	0.598	false	false	false	true	false	false	false	true	1.3	-0.695	-0.153	2.1	-0.953	0.0802	0.338	1.32	0.0278	-0.667	1.17	-0.925	-0.587	non-significant	non-significant
TKT	P29401	0.2427607376936524	0.04608680973443701	0.7643097428823274	0.001814339832364439	0.3005563394951296	0.4182614773424669	0.00268868407339805	0.289	0.16	0.984	0.00316	0.687	0.605	0.0081	false	false	false	true	false	false	true	true	0.678	1.18	0.15	1.35	-0.52	-0.405	1.29	0.232	-0.446	0.731	0.382	-0.966	0.325	non-significant	non-significant
TNC	P24821	0.005248102907932766	0.9811183003467774	0.01125122898827036	0.007560217292516296	0.1304387941689408	0.9043402771903584	0.09510932367943505	0.0113	0.99	0.198	0.0113	0.515	0.937	0.139	true	false	false	true	false	false	false	true	1.51	-0.0122	-1.17	1.01	-0.683	-0.0536	0.617	1.43	-0.0732	-0.0853	0.258	-0.756	-0.139	non-significant	non-significant
TNR	Q92752	2.13002450871646e-7	0.05626124085142612	0.8294495932113525	5.835283951942729e-12	0.4400677776100169	0.007541663834260075	8.007962803439779e-9	0.00000446	0.188	0.984	3.21e-10	0.814	0.05	0.00000117	true	false	false	true	false	false	true	true	3.87	1.23	-0.118	4.18	-0.423	1.52	3.18	1.95	-1.92	-0.689	1.84	-2.34	0.834	non-significant	non-significant
TPI1	P60174	0.00002697113948163509	0.3148483171300109	0.5154589450800227	0.0001710596061525368	0.1647550261931458	0.003643832464417319	0.001184355298056116	0.000165	0.532	0.984	0.000416	0.53	0.0335	0.00417	true	false	false	true	false	true	true	true	2.03	0.439	-0.245	1.26	0.529	1.15	1.06	0.89	-1.14	-0.704	0.645	-0.614	0.448	non-significant	non-significant
TPM2	P07951	0.1634576877842321	0.3674007756382563	0.579042789517241	0.02877478292357908	0.7292996527758662	0.003551880560540354	0.04492565392355554	0.203	0.568	0.984	0.0378	0.93	0.0335	0.0738	false	false	false	true	false	true	false	true	1.09	-0.698	0.371	1.23	0.231	2.05	1.12	0.368	-0.718	-1.42	0.739	-0.487	0.632	significant	non-significant
TPM4	P67936	0.01468120304173653	0.9968813357715818	0.7677098306373428	0.001000591280128326	0.8069314519940923	0.4587945023666343	0.2324856898393499	0.0277	0.999	0.984	0.00188	0.94	0.647	0.295	true	false	false	true	false	false	false	true	2.98	-0.0046	-0.301	2.93	-0.249	0.758	1	1.94	-1.04	-1.04	1.64	-1.29	-0.284	non-significant	non-significant
TPPP	O94811	0.1251958145514664	0.7518181247446412	0.943826659210159	0.000005172845722243762	0.02183259215189566	0.06144878479089766	0.00001880526492694245	0.162	0.853	0.991	0.0000219	0.41	0.171	0.000202	false	false	false	true	false	false	true	true	0.965	-0.196	0.0379	2.28	-1.27	1.03	2.1	0.755	-0.21	-0.407	0.793	-1.48	0.62	non-significant	non-significant
TPPP3	Q9BW30	0.196576235156778	0.9989235790671513	0.8027762007676642	0.002059986625520814	0.1636745861252247	0.7477781002444142	0.1881515638247886	0.242	0.999	0.984	0.00353	0.53	0.841	0.243	false	false	false	true	false	false	false	true	0.844	-0.000873	-0.14	1.49	-0.79	-0.18	0.609	0.81	-0.0344	-0.0353	0.67	-0.824	-0.216	non-significant	non-significant
TUBA1B	P68363	0.2671676208909525	0.5899808405359834	0.1541473267900864	0.0166678561479826	0.03423910697524669	0.2794652440285337	0.571672797767039	0.312	0.743	0.722	0.0231	0.434	0.471	0.623	false	false	false	true	false	false	false	true	0.28	-0.135	-0.313	0.439	-0.472	-0.236	0.1	0.459	0.179	0.0434	0.146	-0.293	-0.193	non-significant	non-significant
TUBB	P07437	0.004309719109094154	0.9233468415949854	0.878584057787279	0.0003032779631192189	0.9080104226075573	0.004229628633328444	0.0006204269373363082	0.00939	0.949	0.984	0.000671	0.961	0.0365	0.0026	true	false	false	true	false	true	true	true	5.67	0.182	-0.25	5.23	0.189	4.92	4.91	2.64	-3.03	-2.85	2.39	-2.84	2.07	non-significant	non-significant
TUBB2A	Q13885	0.01186710668633036	0.304777292121944	0.2923584518577467	0.0001183259035165354	0.1429587600288527	0.5869322678020363	0.01195349315892247	0.0233	0.522	0.9	0.000314	0.515	0.743	0.0256	true	false	false	true	false	false	true	true	0.82	0.324	-0.288	0.935	-0.403	-0.148	0.579	0.625	-0.195	0.129	0.337	-0.598	-0.0188	non-significant	non-significant
TUBB3	Q13509	0.02618911345309443	0.7402218784949081	0.1984324160823464	0.0001486373345842305	0.046709430333434	0.6995993218660694	0.01615788101679148	0.0447	0.853	0.783	0.000365	0.434	0.822	0.032	true	false	false	true	false	false	true	true	0.651	0.0944	-0.32	0.833	-0.502	-0.0951	0.501	0.607	-0.0449	0.0495	0.287	-0.547	-0.0457	non-significant	non-significant
TUBB4A	P04350	0.04630570233383791	0.4456402956993492	0.2566829269978467	0.000928181541533042	0.09894785987452392	0.4126384243648528	0.03802120963141097	0.071	0.639	0.848	0.00178	0.511	0.605	0.0651	false	false	false	true	false	false	false	true	0.593	0.222	-0.288	0.727	-0.422	-0.207	0.437	0.525	-0.0681	0.154	0.237	-0.49	-0.0527	non-significant	non-significant
TUBB4B	P68371	0.03839197889707854	0.5432397068724111	0.3137963141910359	0.0003149807785149258	0.08652635659482105	0.5871228373182324	0.0237443059719347	0.0608	0.714	0.926	0.000686	0.497	0.743	0.0439	false	false	false	true	false	false	true	true	0.624	0.179	-0.258	0.809	-0.443	-0.138	0.484	0.543	-0.081	0.0978	0.285	-0.524	-0.0404	non-significant	non-significant
TUFM	P49411	0.00002462308852158683	0.277376818510466	0.04666368886219193	0.000983799318666187	0.6005854252218126	0.7082327930092236	0.1774275487655226	0.000153	0.488	0.467	0.00186	0.884	0.822	0.233	true	false	false	true	false	false	false	true	-3.34	-0.775	1.25	-1.76	-0.322	-0.23	-0.683	-2.12	1.22	0.44	-0.871	0.893	0.21	non-significant	non-significant
UBB	P0CG47 (+1)	0.05912539059550682	0.0001471754600710321	0.1194203974208165	0.0002473820126033915	0.5778405376761343	0.5623386684841941	0.00005292530805287061	0.087	0.00681	0.676	0.000558	0.874	0.743	0.000448	false	true	false	true	false	false	true	true	0.745	1.6	0.529	1.09	0.187	-0.194	1.22	-0.153	-0.898	0.704	0.376	-0.712	0.51	non-significant	non-significant
UBE2N	P61088	0.006051317438374008	0.01630358286658621	0.319564198638247	0.211792281281911	0.2024215425612251	0.08582381783540934	0.841018133780715	0.0127	0.0875	0.926	0.246	0.571	0.21	0.869	true	false	false	false	false	false	false	true	2.24	1.94	-0.676	0.695	0.87	-1.18	-0.111	1.07	-1.17	0.766	0.391	-0.305	-0.415	non-significant	non-significant
UBE2V2	Q15819	0.004180276028097201	0.1082092795736097	0.8881554669942805	0.0007919942108036273	0.6888614560846469	0.06152538092326765	0.6463394587446396	0.00915	0.28	0.984	0.00155	0.921	0.171	0.697	true	false	false	true	false	false	false	true	2.52	-1.36	-0.102	2.12	0.29	1.38	-0.271	1.78	-0.733	-2.1	1.68	-0.443	-0.714	non-significant	non-significant
UCHL1	P09936	0.09346436213786094	0.108651330525989	0.7224117722058963	0.001182184897096971	0.6192311846728016	0.8042639870723518	0.0119918458249747	0.126	0.28	0.984	0.00219	0.888	0.882	0.0256	false	false	false	true	false	false	true	true	0.515	0.492	0.0929	0.738	-0.13	-0.0648	0.557	0.202	-0.313	0.179	0.295	-0.443	0.114	non-significant	non-significant
UQCRC1	P31930	0.000004671026501989175	0.02046620171751218	0.03582354725891529	0.000004385310992183158	0.684320965670001	0.2839702004046074	0.01350889220632418	0.0000447	0.0968	0.405	0.0000191	0.918	0.472	0.028	true	false	false	true	false	false	true	true	-2.26	-1.04	0.809	-1.6	0.153	0.405	-0.785	-1.46	0.796	-0.242	-0.656	0.948	0.163	non-significant	non-significant
UQCRC2	P22695	0.0002874634290885734	0.2578876690763029	0.005833515343028828	0.002428346964764682	0.3364382325896182	0.3285392253771505	0.1165817025362835	0.00109	0.477	0.151	0.00413	0.715	0.526	0.168	true	false	false	true	false	false	false	true	-2.32	-0.673	1.47	-1.34	0.494	0.502	-0.664	-1.87	0.448	-0.225	-0.396	0.942	0.277	non-significant	non-significant
VAMP2	P63027	0.0762513808122716	0.1028432337893988	0.1148104519271273	0.000002069719834144162	0.4415788766463098	0.001327559244319953	0.007587273141125676	0.107	0.273	0.674	0.00000964	0.814	0.0183	0.0178	false	false	false	true	false	true	true	true	1.7	-1.56	1.3	3.63	-0.629	2.79	1.85	0.884	-0.816	-2.38	2.19	-1.45	0.41	non-significant	non-significant
VAT1	Q99536	0.02335578777837623	0.04423132673194159	0.7498396892162882	0.00005632380866537791	0.2147614312420749	0.9053842749677604	0.0000355031872766958	0.0403	0.157	0.984	0.000161	0.594	0.937	0.000347	true	false	false	true	false	false	true	true	1.69	1.49	-0.2	2.28	-0.786	0.0746	2.35	0.835	-0.86	0.633	0.634	-1.65	0.708	non-significant	non-significant
VCAN	P13611	0.000007845779080880076	0.03352404899299577	0.7805767163730141	8.308024870398813e-9	0.8051659566526348	0.0606486357226934	8.225249933362596e-7	0.0000651	0.133	0.984	1.04e-7	0.94	0.171	0.0000198	true	false	false	true	false	false	true	true	3.7	1.6	-0.177	3.68	-0.156	1.21	2.97	1.74	-1.96	-0.364	1.56	-2.12	0.85	non-significant	non-significant
VCP	P55072	0.000003362635983481538	0.004808825412530713	0.6199169303161327	3.865869977444791e-7	0.44244701317862	0.1650908597075129	0.0000108264069482157	0.0000329	0.0411	0.984	0.00000243	0.814	0.341	0.000125	true	true	false	true	false	false	true	true	3.91	2.17	-0.316	3.1	0.49	0.894	2.58	1.64	-2.26	-0.0898	1.33	-1.77	0.804	non-significant	non-significant
VDAC1	P21796	0.3491982120283261	0.6987959868784203	0.2262260601149548	0.005126019653459503	0.01463968937757533	0.6271916803597897	0.003735320520860359	0.392	0.818	0.809	0.008	0.41	0.778	0.0102	false	false	false	true	false	false	true	true	-0.305	-0.126	0.343	-0.673	0.71	0.136	-0.699	-0.426	-0.121	-0.246	-0.0831	0.589	-0.11	non-significant	non-significant
VDAC2	P45880	0.001581146474965769	0.4827168212281355	0.599139194681529	0.00001899929977069122	0.5767017559860039	0.3748510602502403	0.007889698317014377	0.00407	0.668	0.984	0.0000638	0.874	0.575	0.0182	true	false	false	true	false	false	true	true	-1.33	-0.279	0.181	-1.34	0.192	-0.306	-0.777	-0.808	0.521	0.243	-0.628	0.713	-0.0633	non-significant	non-significant
VSNL1	P62760	0.0003000973419875069	0.1840131468429216	0.9972249385961802	0.000003087161858907888	0.8692255008955859	0.04434118946444261	0.0001166827248406211	0.00112	0.389	1	0.0000139	0.94	0.14	0.000766	true	false	false	true	false	false	true	true	2.6	0.891	0.002	2.51	0.0947	1.18	1.98	1.15	-1.45	-0.557	1.15	-1.35	0.627	non-significant	non-significant
VTN	P04004	0.01931725302310433	0.4430002321571558	0.7359272677229782	0.0001354204732190982	0.3432630775082648	0.4676782612622435	0.3344585615833255	0.0344	0.637	0.984	0.00034	0.724	0.647	0.402	true	false	false	true	false	false	false	true	1.47	-0.468	-0.178	1.8	-0.502	0.384	0.418	1.2	-0.268	-0.737	1.02	-0.77	-0.353	non-significant	non-significant
WBP2	Q969T9	0.3109948124721045	0.1260059036922226	0.7709953413683798	0.001029647785455704	0.0533597275516046	0.1770702080365032	0.06318195459976832	0.358	0.301	0.984	0.00192	0.437	0.355	0.0977	false	false	false	true	false	false	false	true	0.795	-1.21	-0.197	1.93	-1.33	0.921	1.05	1.07	0.274	-0.936	0.872	-1.06	-0.0146	non-significant	non-significant
YWHAB	P31946	0.4992191130910945	0.633543369388808	0.6496892073049939	0.02232852878890611	0.1155119283831185	0.9480888645315644	0.2334941453322177	0.533	0.775	0.984	0.03	0.511	0.97	0.295	false	false	false	true	false	false	false	true	0.459	-0.323	-0.267	1.13	-0.937	-0.0382	0.576	0.69	0.231	-0.0926	0.423	-0.706	-0.131	non-significant	non-significant
YWHAE	P62258	0.00001929684572941893	0.2695713925000218	0.4161222682953931	2.323176652541704e-8	0.3974178091263105	0.9889351450366867	0.01240127539196868	0.000129	0.488	0.974	2.38e-7	0.791	0.993	0.0262	true	false	false	true	false	false	true	true	1.4	0.325	-0.206	1.4	-0.215	-0.00351	0.536	0.917	-0.479	-0.155	0.711	-0.694	-0.158	non-significant	non-significant
YWHAG	P61981	0.01406281502637566	0.8299701148989655	0.5201863023249338	0.01785360830083591	0.7677786999389186	0.1527646052846714	0.2716927948282698	0.0269	0.886	0.984	0.0245	0.93	0.322	0.34	true	false	false	true	false	false	false	true	0.728	-0.0614	-0.159	0.495	0.0731	0.358	0.224	0.445	-0.282	-0.344	0.286	-0.209	0.0143	non-significant	non-significant
YWHAH	Q04917	0.01467661189867637	0.04150441539988965	0.7243978607415316	0.01585369726434688	0.598092389737382	0.8413173229008591	0.04400306489718134	0.0277	0.153	0.984	0.0221	0.884	0.903	0.0728	true	false	false	true	false	false	false	true	3.23	2.67	-0.39	2.26	0.584	-0.221	1.86	1.27	-1.96	0.708	0.879	-1.38	0.487	non-significant	non-significant
YWHAZ	P63104	0.001574625408950095	0.2354262221202419	0.2827101993885716	0.0005810936969761078	0.8235832799638326	0.8547936238468772	0.08711830506528924	0.00407	0.455	0.876	0.00117	0.94	0.907	0.129	true	false	false	true	false	false	false	true	0.82	0.292	-0.229	0.638	-0.0472	-0.0387	0.301	0.519	-0.301	-0.00866	0.29	-0.348	-0.0474	non-significant	non-significant
ACTBL2	Q562R1	0.830769559321365	0.9760192713476158	0.5454541158079852	0.8321587679116791	0.8524963538644216	0.06518294873471016	0.04692065338711309	0.838	0.987	0.984	0.85	0.94	0.178	0.0767	false	false	false	false	false	false	false	false	0.254	0.0357	-0.623	-0.178	-0.191	-1.93	-1.71	0.768	0.514	0.55	0.145	0.323	-1.38	non-significant	non-significant
ACTG1	P63261	0.07687683388016042	0.3397283630383803	0.2418437477375915	0.1865785315787124	0.8507224681750054	0.4076300880818242	0.5696075100545708	0.107	0.55	0.821	0.219	0.94	0.604	0.622	false	false	false	false	false	false	false	false	0.363	0.193	-0.206	0.19	-0.0328	-0.145	0.0811	0.263	-0.1	0.0931	0.057	-0.133	-0.0519	non-significant	non-significant
ADD3	Q9UEY8	0.6712454260008552	0.1150828797890049	0.2132572881908948	0.6878889645742616	0.2773688753093589	0.2669417518229345	0.6548077860468462	0.697	0.286	0.783	0.716	0.672	0.458	0.704	false	false	false	false	false	false	false	false	0.426	-1.6	-1.09	0.285	-0.949	0.97	0.317	1.06	0.63	-0.973	-0.0346	-0.319	-0.0023	non-significant	non-significant
AK1	P00568	0.6544040996196272	0.9966946214967864	0.9199699129541062	0.05254030175374875	0.04677667608806257	0.729802826479869	0.04392683700785002	0.682	0.999	0.991	0.0655	0.434	0.832	0.0728	false	false	false	false	false	false	false	false	-0.274	-0.00253	0.0532	0.857	-1.08	-0.183	0.892	0.0865	0.36	0.358	0.14	-0.717	0.175	non-significant	non-significant
AKR7A2	O43488	0.2421455046832094	0.7580763814669264	0.52983292765817	0.8945671653049524	0.4027904547836327	0.4809578439728955	0.5499642748350457	0.289	0.853	0.984	0.905	0.798	0.656	0.608	false	false	false	false	false	false	false	false	1.06	-0.276	-0.488	-0.0839	0.651	0.548	-0.379	0.638	-0.418	-0.694	0.15	0.233	-0.146	non-significant	non-significant
ALB	P02768	0.947363115209645	0.7602660922250651	0.9240590905031928	0.4217335496543033	0.52355454254708	0.2193925577007685	0.0669660627848884	0.947	0.853	0.991	0.457	0.853	0.411	0.103	false	false	false	false	false	false	false	false	0.0249	0.115	-0.0311	-0.215	0.209	-0.405	-0.499	0.0287	0.00378	0.119	-0.00246	0.213	-0.286	non-significant	non-significant
ANXA2	P07355	0.7519616673163528	0.3479477704880684	0.2612277453520088	0.9982547740832849	0.4458211670287271	0.9768090990166076	0.717744899629752	0.769	0.551	0.848	1	0.814	0.986	0.757	false	false	false	false	false	false	false	false	0.354	-1.06	-1.1	-0.00173	-0.742	0.0282	-0.286	0.991	0.637	-0.42	-0.107	-0.105	-0.392	non-significant	non-significant
ANXA5	P08758	0.922600511493538	0.09776940093758844	0.4104188975577215	0.9281938600283424	0.4324598538582132	0.05340927342436625	0.3568646891561433	0.925	0.269	0.974	0.937	0.814	0.159	0.424	false	false	false	false	false	false	false	false	0.077	1.33	-0.567	0.0505	-0.541	-1.36	0.519	0.154	0.0772	1.41	-0.413	-0.464	0.0554	non-significant	non-significant
ATP5F1C	P36542	0.3849855580016978	0.5296347573883718	0.8211512580095948	0.1753873544654352	0.9083303303355243	0.03891696809500511	0.1233822755376784	0.428	0.704	0.984	0.206	0.961	0.13	0.177	false	false	false	false	false	false	false	false	0.999	-0.722	0.224	1.11	0.114	2.1	1.27	0.365	-0.635	-1.36	0.589	-0.521	0.745	non-significant	non-significant
ATP5PB	P24539	0.3382269605252419	0.4564769734943609	0.1334499754264282	0.6538592748471159	0.439577696732265	0.03194025841567382	0.4886683043366351	0.383	0.646	0.691	0.685	0.814	0.116	0.56	false	false	false	false	false	false	false	false	-0.519	-0.403	0.71	-0.171	0.362	1.03	0.265	-0.679	-0.16	-0.562	0.0312	0.202	0.467	non-significant	non-significant
BLVRB	P30043	0.2755108624534341	0.5147013964783547	0.6891078461911709	0.08466106710157377	0.5724712288357732	0.6140602099376521	0.6987206688169548	0.32	0.693	0.984	0.103	0.874	0.77	0.741	false	false	false	false	false	false	false	false	1.31	-0.777	-0.412	1.48	-0.582	0.52	0.326	1.24	-0.0709	-0.848	0.823	-0.653	-0.328	non-significant	non-significant
CAMK2A	Q9UQM7	0.7724631307580792	0.1757691356449718	0.5991627989999926	0.6940367263163315	0.6078784488551221	0.1211770392695309	0.5366634836993421	0.789	0.379	0.984	0.72	0.888	0.267	0.601	false	false	false	false	false	false	false	false	0.266	-1.26	-0.419	0.256	-0.409	1.25	0.402	0.502	0.237	-1.02	0.0834	-0.172	0.23	non-significant	non-significant
CAMKV	Q8NCB2	0.08451558770427883	0.5740206079663794	0.1341258169038459	0.8700714670166143	0.5211978062788427	0.2431140003532971	0.1520180575013136	0.115	0.735	0.691	0.886	0.853	0.433	0.205	false	false	false	false	false	false	false	false	1.71	0.549	-1.28	-0.113	0.542	0.993	0.999	0.901	-0.81	-0.261	-0.38	-0.267	0.732	non-significant	non-significant
CEND1	Q8N111	0.2993431649348047	0.7899656491834495	0.2621899594987031	0.4882583580683131	0.623871671909153	0.9694458270008832	0.3541298646637309	0.346	0.864	0.848	0.523	0.888	0.983	0.423	false	false	false	false	false	false	false	false	-0.785	-0.2	0.735	-0.369	0.32	0.0249	-0.495	-0.697	0.0885	-0.112	0.0387	0.408	-0.0869	non-significant	non-significant
CKB	P12277	0.6189314822775828	0.361093881593923	0.1398078283777444	0.4795821414101387	0.1388273782739853	0.3398915245483946	0.0552643121066478	0.648	0.568	0.691	0.515	0.515	0.536	0.0881	false	false	false	false	false	false	false	false	0.16	0.295	-0.416	0.161	-0.417	-0.267	0.445	0.253	0.0929	0.388	-0.163	-0.324	0.121	non-significant	non-significant
CRYZ	Q08257	0.4500818169931549	0.06778635783277367	0.6952861929264962	0.7263678604926183	0.8437898511127152	0.0187733601120092	0.5615186494630117	0.488	0.207	0.984	0.752	0.94	0.0852	0.616	false	false	false	false	false	false	false	false	-0.616	-1.52	0.276	-0.201	-0.139	1.71	0.335	-0.317	0.3	-1.22	-0.0404	0.161	0.496	non-significant	non-significant
GATD3B	A0A0B4J2D5 (+1)	0.4148727158183699	0.4175471264343851	0.1636633141732119	0.8939276051735314	0.7227797009027892	0.7973922368144236	0.2079417241691153	0.455	0.614	0.739	0.905	0.93	0.88	0.266	false	false	false	false	false	false	false	false	-0.517	-0.514	0.77	0.0595	0.194	0.14	-0.567	-0.419	0.098	-0.416	0.352	0.292	-0.275	non-significant	non-significant
GNAQ	P50148	0.0935027587265933	0.208361988569596	0.5526218405869083	0.07262950578968386	0.904622980814986	0.01746617843814573	0.1777714053175984	0.126	0.421	0.984	0.0888	0.961	0.081	0.233	false	false	false	false	false	false	false	false	1.58	-1.18	-0.478	1.2	-0.0963	1.98	0.893	1.14	-0.446	-1.62	0.658	-0.542	0.351	non-significant	non-significant
H2AW	Q7L7L0 (+1)	0.7994974450001271	0.639121170894589	0.5980612355745781	0.3798409051448282	0.6276724394812305	0.2420095180560052	0.1352281767224724	0.809	0.779	0.984	0.421	0.889	0.433	0.189	false	false	false	false	false	false	false	false	0.207	0.382	-0.372	-0.508	0.342	0.831	0.871	-0.168	-0.374	0.00771	-0.54	-0.0321	0.839	non-significant	non-significant
HBA1	P69905	0.7973280164557152	0.6631523046456276	0.8610426537605876	0.2880753340219734	0.3226371788046771	0.2531149962552024	0.6715405727182671	0.808	0.788	0.984	0.327	0.706	0.442	0.719	false	false	false	false	false	false	false	false	0.196	-0.332	-0.116	-0.576	0.657	0.76	-0.229	-0.0479	-0.244	-0.576	-0.163	0.413	0.184	non-significant	non-significant
HBB	P68871	0.2466353216008599	0.7552279444180263	0.716285308628291	0.3095422670564471	0.07422268045443622	0.7252802297483489	0.1795084134469807	0.293	0.853	0.984	0.348	0.46	0.832	0.234	false	false	false	false	false	false	false	false	1.33	0.355	-0.358	-0.822	1.79	0.346	-1.09	0.371	-0.956	-0.602	0.0134	0.835	-0.255	non-significant	non-significant
HRNR	Q86YZ3	0.06233226631616918	0.009709147999681452	0.1843015116795122	0.150644410578465	0.7399101705923006	0.01078541818033888	0.3361115410101343	0.0908	0.061	0.772	0.179	0.93	0.0601	0.403	false	false	false	false	false	false	false	false	-1.44	-2.03	0.877	-0.776	0.217	1.73	-0.516	-0.908	0.528	-1.5	-0.0315	0.745	0.229	non-significant	non-significant
HSP90AA1	P07900	0.0815752096366062	0.2466118017424269	0.1831856115653887	0.404153456949193	0.985006665113334	0.4447844301696575	0.4916847207650912	0.112	0.46	0.772	0.442	0.992	0.633	0.562	false	false	false	false	false	false	false	false	0.565	0.372	-0.371	0.189	0.00519	-0.212	0.155	0.381	-0.184	0.188	0.00986	-0.179	-0.0235	non-significant	non-significant
HSPA12A	O43301	0.2244106878137105	0.6543340431294862	0.2126236723631059	0.7842695202688781	0.7035451364390344	0.6296642110448265	0.671979165725421	0.272	0.784	0.783	0.806	0.927	0.778	0.719	false	false	false	false	false	false	false	false	1.27	0.466	-1.13	-0.201	0.343	-0.435	-0.312	0.967	-0.308	0.158	-0.166	0.0349	-0.277	non-significant	non-significant
INA	Q16352	0.2667449754919411	0.1499201666804128	0.1243027067569409	0.3400113302820347	0.2967324472111437	0.05037898194905774	0.3726815031135851	0.312	0.338	0.676	0.379	0.684	0.153	0.438	false	false	false	false	false	false	false	false	0.45	0.586	-0.543	0.273	-0.366	-0.697	0.255	0.461	0.0115	0.598	-0.0815	-0.354	-0.0996	non-significant	non-significant
KPRP	Q5T749	0.4632006303225525	0.6473566006314395	0.4424437961567013	0.9785139730779613	0.9545256138997018	0.07094296341396694	0.09887097018167888	0.5	0.78	0.984	0.983	0.974	0.188	0.145	false	false	false	false	false	false	false	false	-0.768	-0.478	0.697	-0.0199	-0.0516	1.67	1.24	-0.866	-0.0979	-0.576	-0.169	-0.149	1.09	non-significant	non-significant
KRT16	P08779	0.05285838586082463	0.02505259962351856	0.5292689271857693	0.1154515923641321	0.7255142012738572	0.4111453008882151	0.07342702593849275	0.0791	0.111	0.984	0.138	0.93	0.605	0.11	false	false	false	false	false	false	false	false	-0.775	-0.904	0.214	-0.442	-0.119	0.28	-0.505	-0.299	0.476	-0.427	-0.0848	0.357	-0.148	non-significant	non-significant
KRT17	Q04695	0.03211303422368052	0.02747253291981882	0.09450848437319788	0.4133634819258578	0.8627262682097131	0.05846754977677726	0.5290518384245906	0.0527	0.119	0.649	0.45	0.94	0.167	0.598	false	false	false	false	false	false	false	false	-2.2	-2.27	1.47	-0.58	-0.15	1.67	-0.445	-1.38	0.824	-1.44	0.0944	0.674	0.229	non-significant	non-significant
KRT86	O43790	0.3537219265649316	0.4324629254172743	0.3409056896424535	0.4052033950590423	0.5737415349158796	0.2144736795645354	0.27027044699746	0.396	0.628	0.943	0.442	0.874	0.405	0.339	false	false	false	false	false	false	false	false	-1.32	1.11	1.17	-0.834	0.689	-1.53	-1.11	-1.32	-0.005	1.11	-0.15	0.684	-0.425	non-significant	non-significant
LAP3	P28838	0.9175040877898902	0.9043097621856819	0.923044926123089	0.3994584866059551	0.4766238678067036	0.6876678378845806	0.1294672419971679	0.922	0.936	0.991	0.439	0.839	0.813	0.183	false	false	false	false	false	false	false	false	-0.0969	0.113	0.0783	0.56	-0.579	0.326	1.02	-0.0634	0.0335	0.146	0.0149	-0.545	0.472	non-significant	non-significant
MAPK3	P27361	0.3488432161330551	0.8249397886503553	0.3079991650699985	0.5500628561170096	0.6694539167100102	0.235253035513971	0.5298813423854337	0.392	0.886	0.926	0.583	0.909	0.425	0.598	false	false	false	false	false	false	false	false	1.05	0.248	-0.995	0.474	-0.414	-1.16	-0.499	1.19	0.137	0.385	0.197	-0.277	-0.776	non-significant	non-significant
MAPRE2	Q15555	0.2339126507941833	0.08722105202985161	0.413156077899708	0.1996383804282548	0.6224948648895373	0.03442568642952593	0.4235018529067587	0.281	0.246	0.974	0.234	0.888	0.122	0.492	false	false	false	false	false	false	false	false	1.15	-1.67	-0.684	0.881	-0.411	1.81	0.546	1.17	0.0143	-1.66	0.484	-0.396	0.15	non-significant	non-significant
MBP	P02686	0.2409739187086917	0.0229907093572784	0.7533043822867209	0.4217358008945609	0.695222487940165	0.04348958858972551	0.7622556390204596	0.288	0.106	0.984	0.457	0.923	0.139	0.799	false	false	false	false	false	false	false	false	0.328	0.651	-0.0756	0.158	0.0943	-0.498	0.0594	0.108	-0.22	0.431	0.0326	-0.126	-0.0664	non-significant	non-significant
MIF	P14174	0.1027189527918613	0.329237885547769	0.225593952912936	0.112079975754584	0.5329071957162375	0.9010046662934067	0.05054123342031094	0.137	0.541	0.809	0.135	0.854	0.937	0.0812	false	false	false	false	false	false	false	false	-1.15	-0.678	0.731	-0.788	0.374	0.0744	-0.977	-0.8	0.346	-0.332	-0.0685	0.719	-0.258	non-significant	non-significant
NCDN	Q9UBB6	0.03528697599710403	0.06554860358004239	0.5175096800947009	0.1229218641182575	0.5694892567792134	0.2626084497679844	0.5643882257194137	0.0569	0.202	0.984	0.147	0.874	0.453	0.618	false	false	false	false	false	false	false	false	1.8	1.57	-0.469	0.923	0.412	-0.815	0.341	0.873	-0.93	0.638	0.405	-0.518	-0.177	non-significant	non-significant
NDUFA13	Q9P0J0	0.07572994334225992	0.6096547937438466	0.01442687279648946	0.04762585691444709	0.2305271992084821	0.4606757550882374	0.8819606783963629	0.107	0.762	0.235	0.06	0.607	0.647	0.906	false	false	false	false	false	false	false	false	-1.54	-0.435	1.87	1.22	-0.89	-0.545	-0.0892	-0.977	0.562	0.127	0.89	-0.328	-0.418	non-significant	non-significant
NEFH	P12036	0.6938617492442756	0.6285587841030188	0.3706679819770362	0.321337285127315	0.5898773166860047	0.0579732093768692	0.3077778609528191	0.715	0.773	0.945	0.359	0.88	0.167	0.377	false	false	false	false	false	false	false	false	-0.196	0.241	-0.388	-0.351	-0.233	-0.835	-0.361	0.112	0.308	0.549	-0.275	0.0757	-0.285	non-significant	non-significant
NEFL	P07196	0.613038193511054	0.1901908628440686	0.1145038040155087	0.7278649528729032	0.1975430378070534	0.008781568118248486	0.9041948447180301	0.644	0.397	0.674	0.752	0.561	0.0529	0.92	false	false	false	false	false	false	false	false	0.2	0.524	-0.549	0.0975	-0.446	-0.936	0.0337	0.388	0.188	0.712	-0.161	-0.258	-0.225	non-significant	non-significant
NEFM	P07197	0.2049829606218635	0.09884624451282485	0.1241273802198922	0.8940079271025653	0.8487825454887227	0.1069096221223883	0.5490040443687783	0.251	0.27	0.676	0.905	0.94	0.245	0.608	false	false	false	false	false	false	false	false	0.565	0.741	-0.596	0.0416	-0.0729	-0.626	0.188	0.418	-0.147	0.593	-0.179	-0.22	-0.0328	non-significant	non-significant
PDE1B	Q01064	0.2482234208571272	0.226313311172253	0.3613488133953084	0.05662330651525795	0.5036251943461822	0.01247223383000461	0.5296162839674394	0.294	0.446	0.945	0.07	0.848	0.0646	0.598	false	false	false	false	false	false	false	false	0.907	-0.951	0.619	1.07	0.453	1.75	0.347	0.295	-0.613	-1.56	0.914	-0.16	0.187	non-significant	non-significant
PFKM	P08237	0.03733574296703254	0.04055519253302365	0.2464277924028981	0.68643602935701	0.3350778753104975	0.5484185500878134	0.2984092497500949	0.0595	0.153	0.821	0.716	0.715	0.733	0.368	false	false	false	false	false	false	false	false	1.43	1.41	-0.677	0.191	0.562	-0.349	0.495	0.588	-0.842	0.564	-0.0892	-0.28	0.215	non-significant	non-significant
PFKP	Q01813	0.3319848587913605	0.2995504905839654	0.3906710625038488	0.5347273974783796	0.01591836970656016	0.9715465323080824	0.1293664768761433	0.378	0.515	0.974	0.57	0.41	0.983	0.183	false	false	false	false	false	false	false	false	-0.888	-0.95	-0.679	0.4	-1.97	-0.0281	0.989	0.319	1.21	0.257	-0.36	-0.76	0.229	non-significant	non-significant
PGM1	P36871	0.05116520698031583	0.6472568109419539	0.7473506271578825	0.05953933406758637	0.6821906103906858	0.2845604075036594	0.1478157751155114	0.0771	0.78	0.984	0.0732	0.918	0.472	0.201	false	false	false	false	false	false	false	false	1.82	0.419	-0.255	1.24	0.324	0.852	0.947	0.871	-0.952	-0.533	0.616	-0.628	0.319	non-significant	non-significant
PHGDH	O43175	0.2096811484871985	0.3430693841211893	0.4010670290830173	0.1253347204411344	0.5165612271584774	0.2892505679275348	0.4040917402076983	0.256	0.551	0.974	0.149	0.853	0.474	0.473	false	false	false	false	false	false	false	false	1.32	0.991	-0.759	1.14	-0.585	-0.96	0.616	1.06	-0.257	0.734	0.3	-0.842	-0.226	non-significant	non-significant
PIN1	Q13526	0.1913169664363531	0.9067022162215554	0.5334598843861239	0.04269092422308299	0.4277594408418005	0.3565102756118803	0.05712199824606078	0.236	0.936	0.984	0.0541	0.814	0.557	0.0901	false	false	false	false	false	false	false	false	0.933	-0.0829	-0.382	1.04	-0.487	0.567	0.972	0.717	-0.216	-0.299	0.335	-0.704	0.268	non-significant	non-significant
PLEC	Q15149	0.4247141104789189	0.7010826873143712	0.06739833855163363	0.4252965676579235	0.116213957110673	0.4052147253930893	0.1460148771823814	0.464	0.818	0.57	0.46	0.511	0.602	0.201	false	false	false	false	false	false	false	false	1.24	0.595	-2.5	0.876	-2.14	-1.12	1.61	1.91	0.668	1.26	-0.593	-1.47	0.142	non-significant	non-significant
PLP1	P60201	0.4867568579962797	0.1256847541392195	0.5888700677788166	0.2908388068442092	0.6326975181740557	0.6357287932214064	0.03301040329728762	0.522	0.301	0.984	0.328	0.889	0.779	0.0579	false	false	false	false	false	false	false	false	0.276	0.614	0.185	0.297	0.164	0.162	0.612	-0.134	-0.41	0.204	0.0508	-0.246	0.366	non-significant	non-significant
PSAT1	Q9Y617	0.06613119603403188	0.04418349955143489	0.0483105468526721	0.317231704589494	0.4991234815442273	0.05742747505656547	0.1760383528778258	0.0954	0.157	0.472	0.356	0.848	0.166	0.232	false	false	false	false	false	false	false	false	1.6	1.75	-1.49	0.605	-0.499	-1.43	0.823	1.24	-0.357	1.4	-0.251	-0.856	-0.0331	non-significant	non-significant
Q8IVF4-DECOY	Q8IVF4-DECOY	0.7827099241093932	0.4782807029017015	0.1189182825409544	0.1416777952027071	0.01662619551335475	0.07904042214458422	0.06956803730456174	0.795	0.664	0.676	0.168	0.41	0.198	0.106	false	false	false	false	false	false	false	false	0.189	0.488	-0.94	0.722	-1.47	-1.06	0.897	0.736	0.546	1.03	-0.204	-0.926	-0.0283	non-significant	non-significant
RAB5B	P61020	0.1623829001730195	0.3133738389524892	0.4070972408476237	0.4336702094189524	0.07371672193674678	0.286495751375607	0.6064249143912481	0.202	0.532	0.974	0.468	0.46	0.472	0.659	false	false	false	false	false	false	false	false	1.26	0.901	0.641	0.494	1.4	0.826	0.324	-0.101	-1.36	-0.455	0.54	0.0462	0.37	non-significant	non-significant
RNH1	P13489	0.1734570827772073	0.3988426586375051	0.7929587469641404	0.2087310740799497	0.7714964060291221	0.1005212068747385	0.6245524154339518	0.215	0.597	0.984	0.244	0.93	0.238	0.677	false	false	false	false	false	false	false	false	1.36	-0.838	-0.225	0.887	0.249	1.43	0.343	0.863	-0.497	-1.33	0.639	-0.248	0.0942	non-significant	non-significant
RUFY3	Q7L099	0.3320355569392958	0.6684540690950755	0.9346747513232159	0.2704353784275672	0.7627906476515832	0.3789519232185389	0.9152886766277759	0.378	0.789	0.991	0.309	0.93	0.579	0.926	false	false	false	false	false	false	false	false	-0.84	0.369	-0.0611	-0.676	-0.225	-0.659	-0.0648	-0.473	0.367	0.736	-0.534	0.142	0.0771	non-significant	non-significant
SLC25A5	P05141	0.572666170952544	0.6504576137426678	0.5551261530955334	0.4576514781827744	0.06935591370329273	0.07731895396020277	0.4814999021321507	0.609	0.782	0.984	0.492	0.455	0.196	0.553	false	false	false	false	false	false	false	false	0.6	-0.481	0.543	-0.559	1.7	1.65	-0.53	-0.306	-0.906	-1.39	0.237	0.796	0.266	non-significant	non-significant
SLC3A2	P08195	0.3434028299049688	0.4897117649985415	0.4589118169865004	0.1046713193489758	0.6196633232797953	0.3946096070814643	0.161073369841285	0.387	0.673	0.984	0.126	0.888	0.593	0.214	false	false	false	false	false	false	false	false	0.885	0.644	0.598	1.08	0.4	0.688	0.932	0.000857	-0.884	-0.241	0.599	-0.484	0.447	non-significant	non-significant
SRI	P30626	0.4896890042046609	0.8862890563228009	0.8394960946349546	0.8177247726613543	0.2376469765930928	0.02775955908086863	0.1339920836453478	0.524	0.931	0.984	0.837	0.611	0.109	0.188	false	false	false	false	false	false	false	false	0.652	0.135	0.165	-0.154	0.971	1.85	1.01	-0.273	-0.926	-0.791	-0.108	0.0456	1.06	non-significant	non-significant
TUBA4A	P68366	0.7254947183196427	0.7699674222922247	0.5876809984703004	0.2729736650858314	0.3019116399996065	0.1384051816510109	0.329777616303906	0.746	0.855	0.984	0.311	0.687	0.294	0.399	false	false	false	false	false	false	false	false	0.213	-0.177	-0.285	0.473	-0.545	-0.788	-0.42	0.56	0.348	0.17	0.276	-0.197	-0.617	non-significant	non-significant
UBA1	P22314	0.08060609669547641	0.3252474835285655	0.09085482871150496	0.211944435086342	0.488853459978824	0.857242268895424	0.04751045603357797	0.112	0.541	0.649	0.246	0.844	0.907	0.077	false	false	false	false	false	false	false	false	1.73	0.96	-1.45	0.865	-0.583	-0.151	1.39	1.32	-0.411	0.549	-0.13	-0.995	0.398	non-significant	non-significant
UQCRFS1P1	P0C7P4	0.1903492831900365	0.1572622808789787	0.1635215919779849	0.4044723421619921	0.5725373943297138	0.6749199091035634	0.03214996849403897	0.235	0.35	0.739	0.442	0.874	0.804	0.0566	false	false	false	false	false	false	false	false	-0.854	-0.924	0.788	-0.382	0.316	0.235	-1.01	-0.559	0.295	-0.629	0.229	0.611	-0.394	non-significant	non-significant
VIM	P08670	0.2202848976787024	0.06243828210239238	0.1054885241762763	0.9579054450892202	0.862550602753378	0.02730566833282592	0.9053702472980423	0.268	0.199	0.654	0.964	0.94	0.108	0.92	false	false	false	false	false	false	false	false	0.662	1.02	-0.763	-0.02	-0.0803	-1.05	0.045	0.523	-0.139	0.88	-0.239	-0.219	-0.174	non-significant	non-significant
