# Supplementary material for: Proximity proteomics reveals unique and shared pathological features between multiple system atrophy and Parkinson’s disease
Source: Acta Neuropathol Commun. 2025 Mar 23;13:65. doi: 10.1186/s40478-025-01958-5 (PMC11931798; doi:10.1186/s40478-025-01958-5)
Supplement: Supplementary file 7 — Additional file 7. [file 40478_2025_1958_MOESM7_ESM.txt]

GO.ID	Description	p.Val	FDR	Phenotype	Genes
GO:0017111	ribonucleoside triphosphate phosphatase activity	5.1347556804246654e-14	5.1347556804246654e-14	+1	SEPTIN11,HSP90AB1,TPPP,PFN2,RAB3A,RAC1,ATP2B1,ATP1A2,VCP,HSPA8,GNAO1,GNAI1,RAN,GNAS,RAB2A,HSPA2,RAB6B,RALA,SEPTIN3,RAP1A,RAB7A,GNG3,RAB10,SEPTIN5,RAB5C,RAB11A,ATP6V1H,SEPTIN7,RAB1A,HSPA1A
GO:0008092	cytoskeletal protein binding	5.091982848714368e-11	5.091982848714368e-11	+1	CALM2,HSP90AB1,SNCA,TPPP,MAP1B,PFN2,CFL1,RAB3A,ADD1,MAP6,SPTAN1,SPTBN1,ANXA6,MAPT,MAPRE3,ALDOC,MARCKS,ALDOA,ANK2,RAB6B,PRNP,TPM4,RALA,NRCAM,CALM1,STMN1,FSCN1,FABP3,ACTN1,SPTBN2,MAP1A,ATCAY,RAB10,DCTN2,RAB11A,MAP1LC3A,TPPP3
GO:0050839	cell adhesion molecule binding	5.189391219873343e-11	5.189391219873343e-11	+1	YWHAB,HSP90AB1,A0A804F6T5,SIRPA,CNTN1,ADD1,NFASC,PTPRZ1,SPTAN1,SPTBN1,YWHAE,YWHAZ,ALDOA,HSPA8,RAN,CCT8,NRCAM,FSCN1,ACTN1,SPTBN2,NPTN,PTPN11,RAB10,VTN,PARK7,SEPTIN7,RAB1A,LDHA,HSPA1A,ENO1
GO:0032555	purine ribonucleotide binding	2.010355835856752e-10	2.010355835856752e-10	+1	HSP90AB1,RAC1,SYN2,SYN1,ANXA6,TUBB3,ATP1A2,ATP1A1,ATP1A3,PGK1,HSPA8,ATP2B2,TUBB,GNAI1,RAN,RAB2A,HSPA2,NME2,RALA,ACLY,RAP1A,RAB7A,RAB10,RAB5C,RAB11A,SEPTIN7,TUBB2A,TUBB4B,HSPA1A,TUBB4A
GO:0060090	molecular adaptor activity	1.2232684527617238e-8	1.2232684527617238e-8	+1	SEPTIN11,SNCA,STX1A,AP2A1,STX1B,RAC1,SYN1,SNAP25,MAPT,EPB41L3,NAPB,HSPA8,ANK2,VAMP2,ATP1B2,PRNP,AP2B1,SEPTIN3,AP2M1,MAP1A,ATP1B1,PTPN11,SEPTIN5,SLC9A3R1,SEPTIN7
GO:0019829	ATPase-coupled monoatomic cation transmembrane transporter activity	1.780567845578399e-7	1.780567845578399e-7	+1	ATP6V1E1,ATP6V1B2,ATP2B1,ATP1A2,ATP1A1,ATP1A3,ATP2B2,ATP2B4,ATP6V1A
GO:1903136	cuprous ion binding	0.0000032190099720670157	0.0000032190099720670157	+1	SNCA,SNCB,SNCG,PRNP,PARK7
GO:0000149	SNARE binding	0.000003543836440732478	0.000003543836440732478	+1	SNCA,STX1A,STX1B,SNAP25,SNAP91,NAPB,STXBP1,SYT1,VAMP2,RAB11A,PRRT2
GO:0044183	protein folding chaperone	0.000004687407746158362	0.000004687407746158362	+1	HSPA8,HSPA2,CCT7,CCT8,CCT3,CCT2,CCT4,HSPA1A
GO:0051082	unfolded protein binding	0.00009984215979820407	0.00009984215979820407	+1	HSP90AB1,HSPA8,HSPA2,CCT7,CCT8,CCT3,CCT2,CCT4,TUBB4B,HSPA1A
GO:0019904	protein domain specific binding	0.00043585953165885353	0.00043585953165885353	+1	CALM2,YWHAB,HSP90AB1,CLTC,BASP1,ATP2B1,MAPT,VCP,HSPA8,ATP2B2,ATP2B4,HSPA2,SYNJ1,L1CAM,CNTNAP1,CALM1,SLC9A3R1,LANCL1,HSPA1A
GO:0023023	MHC protein complex binding	0.0004432948597705352	0.0004432948597705352	+1	HSP90AB1,A0A804F6T5,YWHAE,HSPA8,CYRIB,ATP1B1
GO:0005200	structural constituent of cytoskeleton	0.0005152710532813964	0.0005152710532813964	+1	SPTAN1,SPTBN1,TUBB3,EPB41L3,TUBB,SPTBN2,TUBB2A,TUBB4B,TUBB4A
GO:0050750	low-density lipoprotein particle receptor binding	0.0016966693897843637	0.0016966693897843637	+1	AP2A1,CLTC,SYT1,AP2M1,LANCL1
GO:0030276	clathrin binding	0.0017163104290874678	0.0017163104290874678	+1	AP2A1,CLTC,SNAP91,SYT1,CLTA,AP2B1,AP2M1
GO:0010856	adenylate cyclase activator activity	0.002106133166791872	0.002106133166791872	+1	CALM2,GNAS,CALM1
GO:0051117	ATPase binding	0.006880515658512736	0.006880515658512736	+1	ATP6V1E1,PPP3CA,ATP6V0A1,ANK2,ATP1B2,RALA,ATP1B1
GO:0031489	myosin V binding	0.0069810826278785265	0.0069810826278785265	+1	RAB3A,RAB6B,RAB10,RAB11A
GO:1990239	steroid hormone binding	0.010364435709155875	0.010364435709155875	+1	ATP1A2,ATP1A1,ATP1A3
GO:0005093	Rab GDP-dissociation inhibitor activity	0.04992724616488559	0.04992724616488559	+1	GDI1,GDI2
GO:0051430	corticotropin-releasing hormone receptor 1 binding	0.04992724616488559	0.04992724616488559	+1	GNAO1,GNAS
GO:0031821	G protein-coupled serotonin receptor binding	0.04992724616488559	0.04992724616488559	+1	GNAO1,GNAI1
GO:0031852	mu-type opioid receptor binding	0.04992724616488559	0.04992724616488559	+1	GNAO1,GNAS
GO:0099003	vesicle-mediated transport in synapse	8.850510514690769e-19	8.850510514690769e-19	+1	SNCA,STX1A,AP2A1,PACSIN1,RAB3A,STX1B,SYN1,SNAP25,SNAP91,SH3GL2,NAPB,STXBP1,SYT1,SNCB,VAMP2,SNCG,SYNJ1,AMPH,AP2B1,RAP1A,AP2M1,SEPTIN5,PRRT2
GO:0065008	regulation of biological quality	1.0979996568290465e-18	1.0979996568290465e-18	+1	CALM2,HSP90AB1,YWHAG,GPI,SNCA,STX1A,SYP,PFN2,AP2A1,CFL1,RAB3A,STX1B,RAC1,ADD1,SYN2,ATP6V1B2,PPP3CA,SYN1,SNAP25,ATP2B1,ATP1A2,ATP6V0A1,MAPT,SH3GL2,EPB41L3,VCP,NAPB,STXBP1,YWHAE,ATP1A1,SYT1,ATP1A3,YWHAZ,ALDOA,HSPA8,ATP2B4,SYNGR1,ANK2,VAMP2,GNAS,SYNJ1,ATP1B2,PRNP,L1CAM,CCT7,CNTNAP1,CCT8,NRCAM,CALM1,AP2B1,RAP1A,SLC1A3,RAB7A,AP2M1,DDAH1,MAP1A,CYRIB,AQP4,NPTN,ATP1B1,TF,AKR1B1,CCT3,SEPTIN5,SLC9A3R1,CCT2…
GO:0007399	nervous system development	6.695128128179525e-15	6.695128128179525e-15	+1	MBP,NCAM1,CALM2,HSP90AB1,YWHAG,SNCA,TPPP,SYNGR3,MAP1B,CFL1,PACSIN1,RAB3A,GPM6A,TNR,STX1B,CNTN1,HAPLN2,RAC1,VCAN,NFASC,IGSF8,MAP6,PTPRZ1,GAP43,BASP1,SPTBN1,DPYSL5,TUBB3,ATP1A2,MAPT,SH3GL2,EPB41L3,STXBP1,MARCKS,YWHAE,SYT1,YWHAZ,GDI1,ATP2B2,CADM2,BCAN,GDA,RAB6B,SYNJ1,ATP1B2,L1CAM,CNTNAP1,NRCAM,CALM1,STMN1,RAP1A,TAGLN3,MAP1A,ATCAY,NPTN,RTN1,PTPN11,RAB10,RAB11A,UBB,TUBB2A,DPYSL2
GO:0006096	glycolytic process	0.000013553189187031235	0.000013553189187031235	+1	GPI,A0A804F6T5,ALDOC,PGK1,TPI1,ALDOA,PGAM1,LDHA,ENO2,ENO1
GO:0030003	intracellular monoatomic cation homeostasis	0.000013689046522825928	0.000013689046522825928	+1	CALM2,SNCA,ATP6V1B2,ATP2B1,ANXA6,ATP1A2,ATP6V0A1,YWHAE,ATP1A1,ATP1A3,ATP2B2,ATP2B4,ANK2,ATP1B2,PRNP,CALM1,RAB7A,NPTN,ATP1B1,ATP6V1A,ATP6V1H
GO:0061077	chaperone-mediated protein folding	0.0009116290054232912	0.0009116290054232912	+1	HSPA8,HSPA2,CCT7,CCT8,CCT3,CCT2,CCT4,HSPA1A
GO:0042221	response to chemical	0.0018979372215369328	0.0018979372215369328	+1	NCAM1,CALM2,HSP90AB1,A0A804F6T5,SNCA,SIRPA,TNR,CNTN1,RAC1,ADD1,NFASC,PPP3CA,GAP43,ATP2B1,DPYSL5,TUBB3,ATP1A2,MAPT,VCP,ATP1A1,SYT1,ATP1A3,PGK1,HSPA8,GNAO1,ATP2B4,GNAI1,VAMP2,GNAS,HSPA2,PRNP,L1CAM,RALA,NRCAM,CALM1,GNG2,NPEPPS,RAP1A,DDAH1,PPP2R1A,CYRIB,GOT1,AQP4,NPTN,TF,AKR1B1,PTPN11,RAB10,PALM,WBP2,LANCL1,MAPK1,ATP6V1A,PARK7,HSPA1A,ENO1
GO:0032212	positive regulation of telomere maintenance via telomerase	0.0029028524419461884	0.0029028524419461884	+1	CCT7,CCT8,CCT3,CCT2,MAPK1,CCT4
GO:0010882	regulation of cardiac muscle contraction by calcium ion signaling	0.006935438123146399	0.006935438123146399	+1	CALM2,ATP1A2,ANK2,CALM1,ATP1B1
GO:0032409	regulation of transporter activity	0.009450799539052401	0.009450799539052401	+1	CALM2,SNCA,SYNGR3,PPP3CA,ATP1A2,YWHAE,ANK2,VAMP2,ATP1B2,PRNP,CALM1,ATP1B1,SLC9A3R1
GO:0098739	import across plasma membrane	0.009516297544704594	0.009516297544704594	+1	SLC1A2,PPP3CA,ATP1A2,ATP1A1,ATP1A3,ATP2B4,ATP1B2,PRNP,SLC1A3,ATP1B1,SLC9A3R1
GO:0019932	second-messenger-mediated signaling	0.010305659409290397	0.010305659409290397	+1	CALM2,PPP3CA,ATP1A2,MAPT,ATP2B4,ANK2,GNAI1,GNAS,PRNP,CALM1,DDAH1,PPP2R1A,ATP1B1
GO:0072583	clathrin-dependent endocytosis	0.010935276032860632	0.010935276032860632	+1	AP2A1,CLTC,SNAP91,CLTA,AP2B1,AP2M1
GO:0006936	muscle contraction	0.013861205846136912	0.013861205846136912	+1	CALM2,ATP2B1,ANXA6,ATP1A2,ATP1A1,ALDOA,GNAO1,ATP2B4,ANK2,TPM4,CALM1,ATP1B1,ENO1
GO:0006796	phosphate-containing compound metabolic process	0.01934274962015982	0.01934274962015982	+1	CALM2,YWHAB,HSP90AB1,YWHAG,GPI,SNCA,SIRPA,PFN2,RAC1,PTPRZ1,PPP3CA,MDH1,ATP1A2,MAPT,MAPRE3,SH3GL2,VCP,ALDOC,YWHAE,YWHAZ,PGK1,TPI1,ALDOA,HSPA8,ATP2B4,RAN,HPRT1,SYNJ1,PRNP,NME2,CALM1,ACLY,FABP3,RAP1A,PPP2R1A,NPTN,TALDO1,ATP1B1,PTPN11,PGAM1,SLC9A3R1,VTN,MAPK1,PARK7,TKT,HSPA1A,UCHL1,ENO1
GO:0031400	negative regulation of protein modification process	0.01954164885379175	0.01954164885379175	+1	CALM2,YWHAB,YWHAG,SNCA,TPPP,SIRPA,MAPT,SH3GL2,YWHAE,ATP2B4,PRNP,CALM1,PPP2R1A,PARK7,HSPA1A,UCHL1
GO:1901020	negative regulation of calcium ion transmembrane transporter activity	0.048402933996070895	0.048402933996070895	+1	CALM2,PPP3CA,ATP1A2,YWHAE,CALM1
GO:0031982	vesicle	4.99466463734157e-51	4.99466463734157e-51	+1	CALM2,YWHAB,UBA1,HSP90AB1,YWHAG,GPI,A0A804F6T5,LDHB,SNCA,SIRPA,SYNGR3,PEBP1,ATP6V1E1,STX1A,SYP,PFN2,AP2A1,CFL1,PACSIN1,RAB3A,GPM6A,STX1B,CNTN1,RAC1,SYN2,NFASC,ATP6V1B2,IGSF8,MAP6,SPTAN1,CLTC,SYN1,SNAP25,BASP1,ATP2B1,SPTBN1,SV2A,SNAP91,ANXA6,MDH1,TUBB3,ATP1A2,ATP6V0A1,SH3GL2,VCP,ALDOC,NAPB,STXBP1,MARCKS,YWHAE,ATP1A1,SYT1,ATP1A3,YWHAZ,PGK1,TPI1,ALDOA,HSPA8,ATP2B2,TUBB,GDI2,SYNGR1,GNAI1,VAMP2,RAN,GN…
GO:0045202	synapse	1.9223952416202366e-23	1.9223952416202366e-23	+1	SNCA,TPPP,SLC1A2,SYNGR3,MAP1B,STX1A,SYP,PACSIN1,RAB3A,STX1B,RAC1,ADD1,SYN2,PPP3CA,GAP43,SYN1,CADM3,SNAP25,ATP2B1,SV2A,SNAP91,MAPT,SH3GL2,SYT1,ATP1A3,YWHAZ,HSPA8,ATP2B2,SNCB,SYNGR1,VAMP2,SNCG,SYNJ1,ATP1B2,PRNP,AMPH,CLTA,SV2B,SEPTIN3,RAP1A,ACTN1,MAP1A,ATCAY,NPTN,RAB10,SEPTIN5,RAB11A,PRRT2
GO:0044297	cell body	7.363265184676933e-9	7.363265184676933e-9	+1	MBP,HSP90AB1,SNCA,SLC1A2,MAP1B,GPM6A,ATP1A2,MAPT,ATP1A3,TUBB,SNCB,CADM2,SNCG,ATP1B2,L1CAM,SLC1A3,MAP1A,PPP2R1A,UBB
GO:0044304	main axon	0.0000031988816767916916	0.0000031988816767916916	+1	MBP,NFASC,SPTBN1,MAPT,EPB41L3,CNTNAP1,NRCAM,MAP1A
GO:0032153	cell division site	0.010282383801347729	0.010282383801347729	+1	SEPTIN11,RALA,SEPTIN3,SEPTIN5,RAB11A,SEPTIN7
GO:0030315	T-tubule	0.01888844611927259	0.01888844611927259	+1	ATP1A2,ATP1A1,ATP2B4,ANK2,ATP1B1
GO:0008091	spectrin	0.026629157484016886	0.026629157484016886	+1	SPTAN1,SPTBN1,SPTBN2
GO:0031252	cell leading edge	0.034241768315910394	0.034241768315910394	+1	CFL1,PACSIN1,RAC1,SPTBN1,TUBB3,MAPT,EPB41L3,ATP2B2,AMPH,NME2,FSCN1,ACTN1
GO:0070032	synaptobrevin 2-SNAP-25-syntaxin-1a-complexin I complex	0.045533089593735906	0.045533089593735906	+1	SNAP25,VAMP2
