# Supplementary material for: Proximity proteomics reveals unique and shared pathological features between multiple system atrophy and Parkinson’s disease
Source: Acta Neuropathol Commun. 2025 Mar 23;13:65. doi: 10.1186/s40478-025-01958-5 (PMC11931798; doi:10.1186/s40478-025-01958-5)
Supplement: Supplementary file 9 — Additional file 9. [file 40478_2025_1958_MOESM9_ESM.xls]

23-3052, Samples report created on 01/25/2023
Experiment: 23-3052
	Peak List Generator: unknown
		Version: unknown
		Charge States Calculated: unknown
		Deisotoped: unknown
		Textual Annotation: unknown
	Database Set: 1 Database
		Database Name: the uniprot-SP-human_20190906_20200629 database
			Version: unknown
			Taxonomy: All Entries
			Number of Proteins: 20432
		Does database contain common contaminants?: unknown
	Search Engine Set: 1 Search Engine
		Search Engine: Mascot
			Version: 2.8.0
			Samples: All Samples
			Fragment Tolerance: 0.050 Da (Monoisotopic)
			Parent Tolerance: 10.0 PPM (Monoisotopic)
			Fixed Modifications: +57 on C (Carbamidomethyl)
			Variable Modifications: +1 on NQ (Deamidated), +16 on M (Oxidation), +42 on Peptide N-Terminal  (Acetyl)
			Database: the uniprot-SP-human_20190906_20200629 database (unknown version, 20432 entries)
			Digestion Enzyme: Trypsin
			Max Missed Cleavages: 3
			Probability Model: 
				20221223_bbm1840_23-3052_Killinger_01 (F008429): Peptide Prophet with Delta Mass Correction [+2 and below,+3,+4,+5,+6,+7 and above]
				20221223_bbm1840_23-3052_Killinger_02 (F008430): Peptide Prophet with Delta Mass Correction [+2 and below,+3,+4,+5,+6,+7 and above]
				20221223_bbm1840_23-3052_Killinger_03 (F008431): Peptide Prophet with Delta Mass Correction [+2 and below,+3,+4,+5,+6,+7 and above]
				20221223_bbm1840_23-3052_Killinger_04 (F008432): Peptide Prophet with Delta Mass Correction [+2 and below,+3,+4,+5,+6,+7 and above]
				20221223_bbm1840_23-3052_Killinger_05 (F008433): Peptide Prophet with Delta Mass Correction [+2 and below,+3,+4,+5,+6,+7 and above]
				20221223_bbm1840_23-3052_Killinger_06 (F008434): Peptide Prophet with Delta Mass Correction [+2 and below,+3,+4,+5,+6,+7 and above]
				20221223_bbm1840_23-3052_Killinger_07 (F008435): Peptide Prophet with Delta Mass Correction [+2 and below,+3,+4,+5,+6,+7 and above]
				20221223_bbm1840_23-3052_Killinger_08 (F008436): Peptide Prophet with Delta Mass Correction [+2 and below,+3,+4,+5,+6,+7 and above]
				20221223_bbm1840_23-3052_Killinger_09 (F008437): Peptide Prophet with Delta Mass Correction [+2 and below,+3,+4,+5,+6,+7 and above]
				20221223_bbm1840_23-3052_Killinger_10 (F008438): Peptide Prophet with Delta Mass Correction [+2 and below,+3,+4,+5,+6,+7 and above]
				20221223_bbm1840_23-3052_Killinger_11 (F008440): Peptide Prophet with Delta Mass Correction [+2 and below,+3,+4,+5,+6,+7 and above]
				20221223_bbm1840_23-3052_Killinger_12 (F008442): Peptide Prophet with Delta Mass Correction [+2 and below,+3,+4,+5,+6,+7 and above]
				20221223_bbm1840_23-3052_Killinger_13 (F008444): Peptide Prophet with Delta Mass Correction [+2 and below,+3,+4,+5,+6,+7 and above]
				20221223_bbm1840_23-3052_Killinger_14 (F008464): Peptide Prophet with Delta Mass Correction [+2 and below,+3,+4,+5,+6,+7 and above]
				20221223_bbm1840_23-3052_Killinger_15 (F008446): Peptide Prophet with Delta Mass Correction [+2 and below,+3,+4,+5,+6,+7 and above]
				20221223_bbm1840_23-3052_Killinger_16 (F008448): Peptide Prophet with Delta Mass Correction [+2 and below,+3,+4,+5,+6,+7 and above]
				20221223_bbm1840_23-3052_Killinger_17 (F008450): Peptide Prophet with Delta Mass Correction [+2 and below,+3,+4,+5,+6,+7 and above]
				20221223_bbm1840_23-3052_Killinger_18 (F008452): Peptide Prophet with Delta Mass Correction [+2 and below,+3,+4,+5,+6,+7 and above]
				20221223_bbm1840_23-3052_Killinger_19 (F008454): Peptide Prophet with Delta Mass Correction [+2 and below,+3,+4,+5,+6,+7 and above]
				20221223_bbm1840_23-3052_Killinger_20 (F008456): Peptide Prophet with Delta Mass Correction [+2 and below,+3,+4,+5,+6,+7 and above]
				20221223_bbm1840_23-3052_Killinger_21 (F008441): Peptide Prophet with Delta Mass Correction [+2 and below,+3,+4,+5,+6,+7 and above]
				20221223_bbm1840_23-3052_Killinger_22 (F008443): Peptide Prophet with Delta Mass Correction [+2 and below,+3,+4,+5,+6,+7 and above]
				20221223_bbm1840_23-3052_Killinger_23 (F008445): Peptide Prophet with Delta Mass Correction [+2 and below,+3,+4,+5,+6,+7 and above]
				20221223_bbm1840_23-3052_Killinger_24 (F008447): Peptide Prophet with Delta Mass Correction [+2 and below,+3,+4,+5,+6,+7 and above]
				20221223_bbm1840_23-3052_Killinger_25 (F008449): Peptide Prophet with Delta Mass Correction [+2 and below,+3,+4,+5,+6,+7 and above]
				20221223_bbm1840_23-3052_Killinger_26 (F008451): Peptide Prophet with Delta Mass Correction [+2 and below,+3,+4,+5,+6,+7 and above]
				20221223_bbm1840_23-3052_Killinger_27 (F008453): Peptide Prophet with Delta Mass Correction [+2 and below,+3,+4,+5,+6,+7 and above]
				20221223_bbm1840_23-3052_Killinger_28 (F008455): Peptide Prophet with Delta Mass Correction [+2 and below,+3,+4,+5,+6,+7 and above]
				20221223_bbm1840_23-3052_Killinger_29 (F008457): Peptide Prophet with Delta Mass Correction [+2 and below,+3,+4,+5,+6,+7 and above]
				20221223_bbm1840_23-3052_Killinger_30 (F008458): Peptide Prophet with Delta Mass Correction [+2 and below,+3,+4,+5,+6,+7 and above]
				20221223_bbm1840_23-3052_Killinger_31 (F008459): Peptide Prophet with Delta Mass Correction [+2 and below,+3,+4,+5,+6,+7 and above]
				20221223_bbm1840_23-3052_Killinger_32 (F008460): Peptide Prophet with Delta Mass Correction [+2 and below,+3,+4,+5,+6,+7 and above]
				20221223_bbm1840_23-3052_Killinger_33 (F008461): Peptide Prophet with Delta Mass Correction [+2 and below,+3,+4,+5,+6,+7 and above]
				20221223_bbm1840_23-3052_Killinger_34 (F008462): Peptide Prophet with Delta Mass Correction [+2 and below,+3,+4,+5,+6,+7 and above]
				20221223_bbm1840_23-3052_Killinger_35 (F008419): Peptide Prophet with Delta Mass Correction [+2 and below,+3,+4,+5,+6,+7 and above]
				20221223_bbm1840_23-3052_Killinger_36 (F008420): Peptide Prophet with Delta Mass Correction [+2 and below,+3,+4,+5,+6,+7 and above]
				20221223_bbm1840_23-3052_Killinger_37 (F008421): Peptide Prophet with Delta Mass Correction [+2 and below,+3,+4,+5,+6,+7 and above]
				20221223_bbm1840_23-3052_Killinger_38 (F008422): Peptide Prophet with Delta Mass Correction [+2 and below,+3,+4,+5,+6,+7 and above]
				20221223_bbm1840_23-3052_Killinger_39 (F008423): Peptide Prophet with Delta Mass Correction [+2 and below,+3,+4,+5,+6,+7 and above]
				20221223_bbm1840_23-3052_Killinger_40 (F008424): Peptide Prophet with Delta Mass Correction [+2 and below,+3,+4,+5,+6,+7 and above]
				20221223_bbm1840_23-3052_Killinger_41 (F008425): Peptide Prophet with Delta Mass Correction [+2 and below,+3,+4,+5,+6,+7 and above]
				20221223_bbm1840_23-3052_Killinger_42 (F008426): Peptide Prophet with Delta Mass Correction [+2 and below,+3,+4,+5,+6,+7 and above]
				20221223_bbm1840_23-3052_Killinger_43 (F008427): Peptide Prophet with Delta Mass Correction [+2 and below,+3,+4,+5,+6,+7 and above]
				20221223_bbm1840_23-3052_Killinger_44 (F008428): Peptide Prophet with Delta Mass Correction [+2 and below,+3,+4,+5,+6,+7 and above]
				20221223_bbm1840_23-3052_Killinger_45 (F008463): Peptide Prophet with Delta Mass Correction [+2 and below,+3,+4,+5,+6,+7 and above]
	Scaffold: Version: Scaffold_5.2.1
		Modification Metadata Set: 2334 modifications
			Source: C:\Program Files\Scaffold\parameters\unimod.xml
			Comment: 
		Protein Grouping Strategy: Experiment-wide grouping with binary peptide-protein weights
		Peptide Thresholds: 90.0% minimum 
		Protein Thresholds: 95.0% minimum and 2 peptides minimum
		Peptide FDR: 0.1% (Decoy)
		Protein FDR: 0.6% (Decoy)
		GO Annotation Source(s): 
		Pathway Annotation Source(s): 
		Alternate ID Source(s): FASTA:UniProt/Swiss-Prot Alt. Accession (UniProtKB)

									Quantitative Value (Normalized Total Spectra)	Quantitative Value (Normalized Total Spectra)	Quantitative Value (Normalized Total Spectra)	Quantitative Value (Normalized Total Spectra)	Quantitative Value (Normalized Total Spectra)	Quantitative Value (Normalized Total Spectra)	Quantitative Value (Normalized Total Spectra)	Quantitative Value (Normalized Total Spectra)	Quantitative Value (Normalized Total Spectra)	Quantitative Value (Normalized Total Spectra)	Quantitative Value (Normalized Total Spectra)	Quantitative Value (Normalized Total Spectra)	Quantitative Value (Normalized Total Spectra)	Quantitative Value (Normalized Total Spectra)	Quantitative Value (Normalized Total Spectra)	Quantitative Value (Normalized Total Spectra)	Quantitative Value (Normalized Total Spectra)	Quantitative Value (Normalized Total Spectra)	Quantitative Value (Normalized Total Spectra)	Quantitative Value (Normalized Total Spectra)	Quantitative Value (Normalized Total Spectra)	Quantitative Value (Normalized Total Spectra)	Quantitative Value (Normalized Total Spectra)	Quantitative Value (Normalized Total Spectra)	Quantitative Value (Normalized Total Spectra)	Quantitative Value (Normalized Total Spectra)	Quantitative Value (Normalized Total Spectra)	Quantitative Value (Normalized Total Spectra)	Quantitative Value (Normalized Total Spectra)	Quantitative Value (Normalized Total Spectra)	Quantitative Value (Normalized Total Spectra)	Quantitative Value (Normalized Total Spectra)	Quantitative Value (Normalized Total Spectra)	Quantitative Value (Normalized Total Spectra)	Quantitative Value (Normalized Total Spectra)	Quantitative Value (Normalized Total Spectra)	Quantitative Value (Normalized Total Spectra)	Quantitative Value (Normalized Total Spectra)	Quantitative Value (Normalized Total Spectra)	Quantitative Value (Normalized Total Spectra)	Quantitative Value (Normalized Total Spectra)	Quantitative Value (Normalized Total Spectra)	Quantitative Value (Normalized Total Spectra)	Quantitative Value (Normalized Total Spectra)	Quantitative Value (Normalized Total Spectra)	
23-3052									1	2	3	4	5	6	7	8	9	10	11	12	13	14	15	16	17	18	19	20	21	22	23	24	25	26	27	28	29	30	31	32	33	34	35	36	37	38	39	40	41	42	43	44	45
#	Visible?	Starred?	Identified Proteins (857)	Accession Number	Alternate ID	Molecular Weight	Protein Grouping Ambiguity	Taxonomy	1	2	3	4	5	6	7	8	9	10	11	12	13	14	15	16	17	18	19	20	21	22	23	24	25	26	27	28	29	30	31	32	33	34	35	36	37	38	39	40	41	42	43	44	45
1	true	Empty	Glial fibrillary acidic protein OS=Homo sapiens OX=9606 GN=GFAP PE=1 SV=1	P14136	GFAP	50 kDa	true	unknown	206.71	194.86	208.19	150.75	153.25	202.84	98.189	221.92	145.76	85.639	152.10	248.33	104.53	57.773	158.22	269.45	254.89	276.19	259.13	180.85	178.54	147.72	149.86	160.24	62.050	145.44	128.76	95.973	89.318	105.88	265.06	319.43	198.56	149.19	129.50	177.48	116.90	142.04	147.62	82.536	147.51	166.79	103.41	68.718	133.26	
2	true	Empty	Keratin, type II cytoskeletal 1 OS=Homo sapiens OX=9606 GN=KRT1 PE=1 SV=6	P04264	KRT1	66 kDa	true	unknown	108.46	87.604	205.52	133.79	347.07	223.87	229.52	163.46	133.61	115.75	309.99	117.79	144.65	119.31	111.75	73.651	95.711	190.42	125.64	189.34	79.774	123.65	121.76	73.010	62.780	197.96	99.457	70.972	108.82	84.375	55.385	66.779	112.15	68.593	114.31	71.331	100.05	82.716	70.335	84.894	133.23	91.202	65.953	77.508	133.26	
3	true	Empty	Tubulin beta-4A chain OS=Homo sapiens OX=9606 GN=TUBB4A PE=1 SV=2	P04350	TUBB4A	50 kDa	true	unknown	88.043	103.98	29.361	97.985	52.587	36.060	35.594	55.209	77.218	49.878	30.419	63.801	67.575	50.237	57.536	84.429	104.78	62.505	105.03	80.107	84.523	85.350	65.563	73.958	75.920	36.360	58.608	95.973	68.785	56.250	99.891	114.64	84.570	98.602	79.936	98.504	82.148	86.894	89.439	93.540	60.906	81.343	92.009	74.312	70.902	
4	true	Empty	Tubulin beta-4B chain OS=Homo sapiens OX=9606 GN=TUBB4B PE=1 SV=1	P68371	TUBB4B	50 kDa	true	unknown	81.663	103.98	28.026	96.100	54.089	30.050	33.139	53.044	68.541	51.760	28.971	61.837	68.631	52.749	58.642	79.040	93.696	59.598	101.10	80.107	81.674	83.161	68.239	73.010	75.920	37.707	55.944	95.166	66.732	57.904	97.913	114.64	80.893	99.460	83.933	101.90	78.989	89.400	93.781	99.043	59.954	82.986	94.452	74.312	73.464	
5	true	Empty	Tubulin beta chain OS=Homo sapiens OX=9606 GN=TUBB PE=1 SV=2	P07437	TUBB	50 kDa	true	unknown	0.00000	99.885	0.00000	93.274	0.00000	0.00000	0.00000	0.00000	65.071	50.819	0.00000	60.856	66.519	0.00000	0.00000	79.040	94.703	0.00000	0.00000	0.00000	80.724	80.973	66.901	72.062	75.920	41.747	55.056	94.360	63.652	57.904	98.902	113.52	79.974	97.745	79.936	101.05	77.936	85.223	92.912	97.471	61.857	83.808	92.009	74.312	71.756	
6	true	Empty	Tubulin beta-2A chain OS=Homo sapiens OX=9606 GN=TUBB2A PE=1 SV=1	Q13885	TUBB2A	50 kDa	true	unknown	74.007	100.70	22.688	86.679	43.572	27.045	27.002	49.797	64.203	51.760	23.177	58.893	62.296	46.469	53.110	81.734	96.718	53.784	97.173	74.039	80.724	77.690	66.901	66.372	75.190	39.054	51.504	93.553	61.599	56.250	100.88	111.30	80.893	105.46	80.735	99.354	74.776	86.894	89.439	98.257	61.857	82.986	92.009	72.714	74.319	
7	true	Empty	Keratin, type II cytoskeletal 2 epidermal OS=Homo sapiens OX=9606 GN=KRT2 PE=1 SV=2	P35908	KRT2	65 kDa	true	unknown	84.215	48.305	121.45	73.488	216.36	117.19	212.33	103.92	87.629	76.229	191.21	67.727	103.47	75.356	68.601	44.909	44.329	111.93	71.653	114.09	60.781	66.748	60.211	46.461	34.310	98.308	51.504	41.938	76.999	61.213	38.572	46.745	65.266	47.158	70.344	40.760	70.563	55.144	49.495	49.521	76.132	50.942	40.712	46.345	67.485	
8	true	Empty	Keratin, type I cytoskeletal 10 OS=Homo sapiens OX=9606 GN=KRT10 PE=1 SV=6	P13645	KRT10	59 kDa	true	unknown	77.835	60.586	114.77	64.067	225.37	109.68	193.92	88.768	78.953	61.171	166.58	57.911	80.245	81.635	60.855	35.029	41.307	87.217	50.059	84.962	51.284	54.711	64.225	43.616	28.470	98.308	53.280	41.131	65.705	46.323	43.517	41.180	59.750	46.300	65.547	45.006	49.500	50.967	52.100	47.949	80.890	47.655	39.083	43.948	64.068	
9	true	Empty	Actin, cytoplasmic 2 OS=Homo sapiens OX=9606 GN=ACTG1 PE=1 SV=1	P63261	ACTG1	42 kDa	true	unknown	62.523	73.686	60.056	43.339	45.074	82.637	38.048	53.044	58.130	56.466	52.148	61.837	61.240	42.702	49.791	67.363	66.494	75.588	73.616	65.542	55.082	61.277	58.873	56.891	59.860	51.174	55.056	57.261	56.466	64.522	67.253	73.457	64.347	65.163	64.748	67.085	70.563	71.019	60.784	53.452	55.196	64.088	55.368	56.733	63.214	
10	true	Empty	Tubulin beta-3 chain OS=Homo sapiens OX=9606 GN=TUBB3 PE=1 SV=2	Q13509	TUBB3	50 kDa	true	unknown	63.799	77.779	25.357	67.836	34.557	22.537	25.775	38.971	55.527	34.820	24.625	44.170	49.625	30.142	38.726	61.076	71.531	42.155	73.616	47.336	60.781	59.088	48.168	55.943	64.240	35.014	36.408	70.165	45.172	34.743	73.188	86.812	66.185	76.310	62.350	76.426	67.404	62.664	62.520	65.242	49.486	58.337	66.767	55.934	54.671	
11	true	Empty	Keratin, type I cytoskeletal 9 OS=Homo sapiens OX=9606 GN=KRT9 PE=1 SV=3	P35527	KRT9	62 kDa	true	unknown	43.383	42.574	88.082	80.084	148.75	133.72	65.050	81.190	68.541	46.114	159.34	55.948	73.910	74.100	50.897	36.825	46.344	95.938	52.022	93.458	29.441	43.769	62.887	29.394	28.470	95.615	51.504	34.679	43.119	56.250	27.693	32.276	51.477	39.441	55.955	29.721	50.553	37.598	39.944	41.661	69.471	51.763	41.526	43.948	82.861	
12	true	Empty	Dihydropyrimidinase-related protein 2 OS=Homo sapiens OX=9606 GN=DPYSL2 PE=1 SV=1	Q16555	DPYSL2	62 kDa	true	unknown	54.867	54.855	45.376	45.224	42.070	52.587	31.912	38.971	49.454	42.349	50.699	45.151	41.179	27.630	42.046	53.891	52.389	71.227	68.708	55.832	40.837	49.240	41.478	49.305	47.450	44.441	44.400	52.422	62.625	36.397	61.319	53.423	68.943	43.728	62.350	51.800	78.989	66.006	46.890	55.024	64.712	66.553	42.340	56.733	62.359	
13	true	Empty	Spectrin alpha chain, non-erythrocytic 1 OS=Homo sapiens OX=9606 GN=SPTAN1 PE=1 SV=3	Q13813	SPTAN1	285 kDa		unknown	24.244	53.217	12.011	42.397	7.5124	13.522	6.1368	25.981	30.366	18.822	7.2427	27.483	15.838	13.815	17.703	51.196	45.337	15.990	32.391	24.275	50.334	42.675	40.140	54.994	59.130	28.280	41.736	54.035	40.039	79.411	86.045	62.327	51.477	72.880	55.955	65.387	45.287	60.993	52.969	62.098	52.341	59.158	58.625	52.737	57.234	
14	true	Empty	Tubulin alpha-1B chain OS=Homo sapiens OX=9606 GN=TUBA1B PE=1 SV=1	P68363	TUBA1B	50 kDa	true	unknown	62.523	66.317	25.357	61.240	37.562	27.045	28.229	37.889	38.175	46.114	27.522	29.446	45.402	37.678	32.087	44.909	52.389	47.969	59.874	35.199	42.736	31.733	33.450	43.616	51.830	30.974	27.528	49.196	33.879	31.434	58.352	51.197	49.639	54.874	55.955	50.951	46.340	56.815	47.759	47.949	33.308	47.655	53.740	38.354	41.858	
15	true	Empty	Spectrin beta chain, non-erythrocytic 1 OS=Homo sapiens OX=9606 GN=SPTBN1 PE=1 SV=2	Q01082	SPTBN1	275 kDa	true	unknown	37.003	45.849	13.346	38.629	9.0149	4.5074	8.5916	27.063	24.293	23.527	5.7942	26.502	19.005	17.583	26.555	46.705	40.299	15.990	42.206	41.267	42.736	38.298	34.788	47.409	46.720	37.707	44.400	49.196	37.986	71.139	69.231	63.440	56.073	64.306	62.350	59.442	50.553	47.625	54.705	53.452	49.486	51.763	48.040	46.345	54.671	
16	true	Empty	Actin, alpha cardiac muscle 1 OS=Homo sapiens OX=9606 GN=ACTC1 PE=1 SV=1	P68032	ACTC1	42 kDa	true	unknown	49.763	0.00000	0.00000	32.976	0.00000	79.632	0.00000	42.219	46.851	43.290	0.00000	48.096	48.570	0.00000	0.00000	53.891	52.389	0.00000	54.967	48.550	40.837	41.581	0.00000	39.823	40.880	36.360	36.408	39.518	43.119	0.00000	52.418	57.875	49.639	45.443	47.962	50.951	52.659	52.638	42.549	43.233	40.921	47.655	43.969	41.551	46.129	
17	true	Empty	Tubulin alpha-4A chain OS=Homo sapiens OX=9606 GN=TUBA4A PE=1 SV=1	P68366	TUBA4A	50 kDa	true	unknown	57.419	61.405	25.357	60.298	37.562	22.537	27.002	32.476	36.440	40.467	24.625	27.483	43.290	33.910	33.194	41.316	46.344	46.515	56.930	33.985	38.938	30.638	29.436	41.720	47.450	30.974	28.416	45.970	31.826	0.00000	51.429	47.858	45.962	51.445	51.958	47.554	43.181	55.144	42.549	46.377	32.356	44.369	49.668	36.756	38.441	
18	true	Empty	Keratin, type II cytoskeletal 6B OS=Homo sapiens OX=9606 GN=KRT6B PE=1 SV=5	P04259	KRT6B	60 kDa	true	unknown	66.351	23.743	76.071	48.992	115.69	87.144	88.370	57.375	42.513	32.938	120.23	39.262	45.402	38.934	42.046	35.927	0.00000	65.412	35.336	57.046	36.088	38.298	50.844	0.00000	27.010	83.494	42.624	0.00000	0.00000	0.00000	0.00000	0.00000	34.012	0.00000	35.971	30.570	40.021	0.00000	0.00000	0.00000	42.824	23.006	0.00000	0.00000	40.149	
19	true	Empty	ATP synthase subunit alpha, mitochondrial OS=Homo sapiens OX=9606 GN=ATP5F1A PE=1 SV=1	P25705	ATP5F1A	60 kDa		unknown	43.383	38.480	60.056	32.033	40.567	61.602	76.097	44.384	35.572	63.053	46.353	48.096	64.407	69.076	64.175	33.233	34.254	47.969	28.465	38.840	27.541	43.769	58.873	31.290	37.960	41.747	39.960	37.099	57.492	19.853	17.802	17.808	33.092	16.291	25.579	19.531	32.649	46.789	26.050	29.084	29.501	38.617	31.755	47.943	28.190	
20	true	Empty	Keratin, type II cytoskeletal 6A OS=Homo sapiens OX=9606 GN=KRT6A PE=1 SV=3	P02538	KRT6A	60 kDa	true	unknown	61.247	25.381	80.075	44.282	105.17	79.632	77.324	55.209	39.043	29.174	115.88	34.354	44.346	36.422	39.833	33.233	26.195	62.505	32.391	53.405	34.189	31.733	41.478	21.808	21.900	75.414	41.736	20.969	29.773	28.125	21.758	17.808	28.496	18.863	36.771	31.420	37.915	16.710	19.972	22.010	41.873	20.541	23.613	19.177	40.149	
21	true	Empty	Keratin, type II cytoskeletal 5 OS=Homo sapiens OX=9606 GN=KRT5 PE=1 SV=3	P13647	KRT5	62 kDa	true	unknown	51.039	24.562	77.405	43.339	117.19	75.124	93.280	64.952	39.043	34.820	115.88	36.317	44.346	33.910	36.513	27.843	23.172	56.691	31.409	53.405	25.642	36.109	38.802	19.912	19.710	59.254	30.192	20.162	30.799	28.125	20.769	18.921	31.254	20.578	33.573	22.079	30.542	20.888	23.445	24.368	41.873	23.006	23.613	22.373	35.878	
22	true	Empty	Glutamate dehydrogenase 1, mitochondrial OS=Homo sapiens OX=9606 GN=GLUD1 PE=1 SV=2	P00367	GLUD1	61 kDa		unknown	62.523	32.749	114.77	47.108	72.119	66.109	61.368	75.778	47.719	65.877	47.802	65.764	48.570	67.820	89.623	33.233	20.150	75.588	26.502	32.771	38.938	30.638	53.520	34.134	24.090	47.134	31.968	12.904	26.693	14.890	21.758	10.017	22.981	17.148	16.787	22.079	16.851	18.381	20.840	14.935	17.130	24.649	14.656	23.172	17.939	
23	true	Empty	Keratin, type I cytoskeletal 14 OS=Homo sapiens OX=9606 GN=KRT14 PE=1 SV=4	P02533	KRT14	52 kDa	true	unknown	48.487	31.930	73.402	37.686	105.17	73.622	72.415	43.302	37.307	29.174	112.99	32.391	39.067	46.469	47.578	23.353	22.165	46.515	24.539	49.764	32.290	30.638	45.492	19.912	20.440	65.988	41.736	24.195	35.933	29.779	21.758	17.808	37.689	24.865	38.369	32.269	33.702	25.901	26.918	29.870	48.534	27.936	27.684	30.364	46.129	
24	true	Empty	Sodium/potassium-transporting ATPase subunit alpha-3 OS=Homo sapiens OX=9606 GN=ATP1A3 PE=1 SV=3	P13637	ATP1A3	112 kDa	true	unknown	14.036	32.749	14.680	26.380	15.025	19.532	15.956	7.5778	23.426	23.527	34.765	22.576	29.564	21.351	18.810	26.047	31.232	33.433	24.539	32.771	19.944	40.486	41.478	29.394	33.580	37.707	28.416	42.744	49.279	34.743	38.572	46.745	50.558	36.869	40.767	33.967	64.244	50.131	37.339	44.805	63.761	43.547	43.969	47.144	41.858	
25	true	Empty	Keratin, type I cytoskeletal 16 OS=Homo sapiens OX=9606 GN=KRT16 PE=1 SV=4	P08779	KRT16	51 kDa	true	unknown	40.831	28.656	62.725	36.744	97.661	60.099	56.459	35.724	36.440	29.174	117.33	26.502	38.011	40.190	48.684	22.454	20.150	42.155	21.594	43.695	33.239	31.733	42.816	17.067	18.980	71.374	49.728	22.582	29.773	26.470	19.780	17.808	34.931	24.865	42.366	33.967	34.755	26.737	26.050	29.084	49.486	27.936	27.684	31.163	44.420	
26	true	Empty	Fructose-bisphosphate aldolase A OS=Homo sapiens OX=9606 GN=ALDOA PE=1 SV=2	P04075	ALDOA	39 kDa	true	unknown	22.968	26.199	13.346	31.091	30.050	28.547	20.865	21.651	28.631	25.410	28.971	27.483	27.452	23.863	27.662	26.945	32.239	31.979	32.391	43.695	24.692	33.921	29.436	26.549	29.930	28.280	31.080	30.647	44.146	44.669	36.594	38.954	42.285	33.439	45.563	36.515	45.287	37.598	37.339	36.158	48.534	41.082	35.012	38.354	36.732	
27	true	Empty	Propionyl-CoA carboxylase alpha chain, mitochondrial OS=Homo sapiens OX=9606 GN=PCCA PE=1 SV=4	P05165	PCCA	80 kDa		unknown	51.039	26.199	106.77	37.686	61.602	88.646	89.598	80.108	30.366	85.639	68.081	42.206	73.910	91.683	89.623	23.353	23.172	74.134	18.649	48.550	43.686	41.581	52.182	13.275	13.870	53.867	23.088	31.453	23.613	9.9264	0.00000	1.1130	0.00000	0.00000	0.00000	0.00000	0.00000	0.00000	0.00000	1.5721	0.00000	0.82164	0.00000	2.3972	2.5627	
28	true	Empty	Sodium/potassium-transporting ATPase subunit alpha-1 OS=Homo sapiens OX=9606 GN=ATP1A1 PE=1 SV=1	P05023	ATP1A1	113 kDa	true	unknown	15.312	30.293	18.684	26.380	13.522	19.532	15.956	7.5778	20.823	25.410	27.522	18.649	24.285	20.095	19.916	22.454	25.187	26.165	23.557	26.702	18.044	38.298	30.774	30.342	35.770	30.974	33.744	34.679	45.172	28.125	33.627	42.293	48.720	31.724	40.767	33.118	58.978	48.460	34.734	46.377	56.147	45.190	36.641	49.541	42.712	
29	true	Empty	Tubulin alpha-8 chain OS=Homo sapiens OX=9606 GN=TUBA8 PE=1 SV=1	Q9NY65	TUBA8	50 kDa	true	unknown	0.00000	0.00000	0.00000	47.108	0.00000	0.00000	0.00000	0.00000	0.00000	0.00000	0.00000	0.00000	0.00000	0.00000	0.00000	0.00000	0.00000	0.00000	44.170	0.00000	26.591	0.00000	0.00000	0.00000	37.230	0.00000	0.00000	34.679	25.666	0.00000	0.00000	0.00000	0.00000	37.726	0.00000	0.00000	0.00000	0.00000	0.00000	0.00000	0.00000	0.00000	0.00000	0.00000	0.00000	
30	true	Empty	Sodium/potassium-transporting ATPase subunit alpha-2 OS=Homo sapiens OX=9606 GN=ATP1A2 PE=1 SV=1	P50993	ATP1A2	112 kDa	true	unknown	11.484	27.018	12.011	24.496	12.020	18.030	13.501	16.238	19.955	18.822	18.831	24.539	25.341	17.583	25.449	40.418	30.224	30.526	34.354	26.702	17.095	32.827	29.436	31.290	29.930	33.667	26.640	31.453	44.146	41.360	42.528	58.988	45.962	36.011	35.172	38.213	51.606	43.447	37.339	34.586	58.051	38.617	39.083	38.354	44.420	
31	true	Empty	Hexokinase-1 OS=Homo sapiens OX=9606 GN=HK1 PE=1 SV=3	P19367	HK1	102 kDa		unknown	45.935	22.106	42.706	40.513	24.040	25.542	44.185	43.302	29.499	58.348	14.485	53.003	46.458	50.237	50.897	15.269	22.165	30.526	13.742	33.985	26.591	33.921	36.126	26.549	33.580	22.894	38.184	31.453	48.252	47.978	13.846	13.356	19.304	20.578	15.188	17.833	20.011	25.901	26.050	22.796	11.420	19.719	28.498	28.766	17.939	
32	true	Empty	Plectin OS=Homo sapiens OX=9606 GN=PLEC PE=1 SV=3	Q15149	PLEC	532 kDa	true	unknown	53.591	68.773	13.346	17.901	1.5025	1.5025	1.2274	64.952	16.485	8.4698	0.00000	28.465	7.3910	0.00000	13.278	118.56	46.344	7.2680	48.096	10.924	97.819	15.319	12.042	55.943	13.140	5.3867	23.088	13.710	0.00000	21.507	98.902	73.457	19.304	39.441	15.188	64.537	0.00000	5.0131	27.787	12.577	3.8066	18.898	20.356	1.5981	19.647	
33	true	Empty	Neurofilament medium polypeptide OS=Homo sapiens OX=9606 GN=NEFM PE=1 SV=3	P07197	NEFM	102 kDa	true	unknown	15.312	57.311	9.3420	29.207	22.537	25.542	17.183	25.981	27.764	23.527	24.625	18.649	23.229	18.839	12.171	43.113	80.599	18.897	55.948	30.344	47.485	33.921	32.112	17.067	20.440	21.547	7.9921	43.551	20.533	24.816	40.550	57.875	15.627	42.871	17.586	33.118	20.011	23.395	24.313	20.437	28.550	11.503	25.241	22.373	15.376	
34	true	Empty	Glyceraldehyde-3-phosphate dehydrogenase OS=Homo sapiens OX=9606 GN=GAPDH PE=1 SV=3	P04406	GAPDH	36 kDa		unknown	15.312	19.649	13.346	26.380	22.537	30.050	22.093	21.651	29.499	16.940	31.868	27.483	14.782	23.863	19.916	26.945	23.172	36.340	37.299	33.985	18.994	28.450	28.098	28.445	29.200	35.014	25.752	24.195	39.013	26.470	31.649	25.599	40.446	24.007	45.563	29.721	48.446	35.092	27.787	29.084	39.018	38.617	24.427	32.761	28.190	
35	true	Empty	Neurofilament light polypeptide OS=Homo sapiens OX=9606 GN=NEFL PE=1 SV=3	P07196	NEFL	62 kDa	true	unknown	21.692	58.130	14.680	30.149	28.547	39.065	17.183	23.816	19.087	24.468	36.214	11.779	27.452	13.815	9.9581	38.622	70.524	24.711	58.893	38.840	41.787	28.450	18.732	17.067	17.520	14.814	11.544	37.905	22.586	16.544	34.616	46.745	20.223	32.582	21.583	32.269	24.223	25.066	23.445	20.437	23.791	12.325	21.170	22.373	16.231	
36	true	Empty	ATP synthase subunit beta, mitochondrial OS=Homo sapiens OX=9606 GN=ATP5F1B PE=1 SV=3	P06576	ATP5F1B	57 kDa		unknown	30.624	26.199	48.045	21.670	34.557	39.065	51.549	30.311	26.896	42.349	31.868	31.409	38.011	40.190	44.258	20.658	20.150	50.876	23.557	25.489	20.893	37.204	40.140	27.497	27.010	33.667	30.192	25.808	35.933	3.3088	15.824	15.582	22.062	16.291	24.780	16.984	32.649	27.572	18.235	18.865	25.695	23.828	21.170	29.565	23.919	
37	true	Empty	Heat shock cognate 71 kDa protein OS=Homo sapiens OX=9606 GN=HSPA8 PE=1 SV=1	P11142	HSPA8	71 kDa	true	unknown	16.588	24.562	12.011	15.075	15.025	22.537	15.956	19.486	29.499	18.822	21.728	20.612	24.285	16.327	18.810	26.945	30.224	33.433	42.206	32.771	25.642	31.733	28.098	31.290	27.740	24.240	30.192	29.034	31.826	28.125	36.594	31.163	33.092	30.867	35.971	27.174	40.021	33.421	32.129	29.870	31.405	33.687	30.127	31.962	26.481	
38	true	Empty	Aconitate hydratase, mitochondrial OS=Homo sapiens OX=9606 GN=ACO2 PE=1 SV=2	Q99798	ACO2	85 kDa		unknown	43.383	36.843	76.071	47.108	37.562	40.567	57.686	50.879	32.102	62.112	33.316	39.262	41.179	45.213	58.642	20.658	26.195	47.969	16.686	32.771	23.742	22.979	29.436	18.015	16.790	28.280	16.872	17.743	27.719	14.890	4.9451	5.5649	6.4347	12.861	5.5955	11.039	12.638	15.875	14.762	14.149	9.5165	13.968	13.842	19.976	15.376	
39	true	Empty	2',3'-cyclic-nucleotide 3'-phosphodiesterase OS=Homo sapiens OX=9606 GN=CNP PE=1 SV=2	P09543	CNP	48 kDa		unknown	11.484	35.205	5.3383	37.686	10.517	13.522	1.2274	10.825	32.969	2.8233	5.7942	20.612	7.3910	11.303	22.129	52.094	43.322	49.423	51.040	37.626	47.485	32.827	36.126	22.756	20.440	24.240	27.528	39.518	17.453	34.743	34.616	16.695	19.304	45.443	15.188	24.626	16.851	24.230	50.364	11.005	12.371	12.325	26.056	9.5886	23.919	
40	true	Empty	Pyruvate kinase PKM OS=Homo sapiens OX=9606 GN=PKM PE=1 SV=4	P14618	PKM	58 kDa		unknown	15.312	17.193	8.0075	26.380	15.025	16.527	14.728	9.7429	22.558	18.822	18.831	18.649	13.726	13.815	19.916	25.149	28.210	21.804	41.225	25.489	24.692	31.733	29.436	26.549	24.820	20.200	28.416	23.388	28.746	36.397	26.704	26.712	23.900	30.867	28.777	27.174	35.808	30.079	28.655	29.870	32.356	31.222	25.241	28.766	24.773	
41	true	Empty	Alpha-internexin OS=Homo sapiens OX=9606 GN=INA PE=1 SV=2	Q16352	INA	55 kDa	true	unknown	19.140	54.036	10.677	24.496	22.537	27.045	14.728	16.238	20.823	11.293	23.177	18.649	24.285	17.583	11.065	36.825	62.464	20.351	48.096	32.771	37.988	33.921	29.436	16.119	19.710	17.507	13.320	39.518	21.560	8.2720	33.627	46.745	17.465	30.867	24.780	33.967	17.904	25.066	26.918	21.223	19.033	13.968	25.241	15.981	19.647	
42	true	Empty	Myelin basic protein OS=Homo sapiens OX=9606 GN=MBP PE=1 SV=3	P02686	MBP	33 kDa		unknown	14.036	22.106	22.688	21.670	19.532	24.040	17.183	12.990	26.896	15.057	30.419	27.483	21.117	15.071	29.874	35.029	25.187	33.433	44.170	33.985	21.843	25.167	21.408	16.119	16.060	25.587	13.320	27.421	24.640	38.051	23.737	24.486	23.900	23.150	20.783	22.079	35.808	25.066	25.182	19.651	28.550	19.719	19.542	15.182	28.190	
43	true	Empty	Albumin OS=Homo sapiens OX=9606 GN=ALB PE=1 SV=2	P02768	ALB	69 kDa		unknown	19.140	18.012	24.022	19.785	40.567	43.572	22.093	24.898	20.823	29.174	47.802	30.428	26.397	15.071	22.129	22.454	21.157	21.804	35.336	42.481	17.095	22.979	18.732	24.653	18.250	36.360	20.424	13.710	23.613	8.2720	18.791	15.582	18.385	21.435	45.563	27.174	29.489	19.217	23.445	30.656	40.921	22.184	8.9566	20.775	20.502	
44	true	Empty	Vimentin OS=Homo sapiens OX=9606 GN=VIM PE=1 SV=4	P08670	VIM	54 kDa	true	unknown	20.416	27.018	30.695	10.364	9.0149	27.045	11.046	30.311	26.896	6.5877	21.728	31.409	11.614	6.2796	19.916	61.076	36.269	33.433	45.151	25.489	29.441	10.942	14.718	37.927	7.3000	33.667	28.416	10.484	10.266	16.544	38.572	32.276	24.819	17.148	21.583	37.364	10.532	11.697	26.050	7.0745	29.501	28.757	13.842	7.1915	17.085	
45	true	Empty	Malate dehydrogenase, mitochondrial OS=Homo sapiens OX=9606 GN=MDH2 PE=1 SV=3	P40926	MDH2	36 kDa		unknown	33.175	21.287	37.368	24.496	21.035	37.562	36.821	34.641	22.558	37.644	23.177	31.409	35.899	55.261	37.620	14.371	24.180	31.979	13.742	30.344	25.642	29.544	25.422	20.860	21.170	21.547	23.976	22.582	30.799	21.507	11.868	14.469	15.627	17.148	12.790	21.229	15.798	20.052	23.445	25.154	15.226	21.363	20.356	27.967	20.502	
46	true	Empty	Aspartate aminotransferase, mitochondrial OS=Homo sapiens OX=9606 GN=GOT2 PE=1 SV=3	P00505	GOT2	48 kDa		unknown	35.727	21.287	44.041	32.033	39.065	37.562	42.958	32.476	29.499	46.114	37.662	35.336	43.290	47.725	53.110	14.371	19.142	37.794	12.760	31.557	20.893	24.073	32.112	21.808	20.440	22.894	23.976	17.743	25.666	14.890	7.9122	7.7909	10.112	12.004	7.9936	13.587	11.585	16.710	16.498	13.363	10.468	17.254	14.656	24.771	17.085	
47	true	Empty	14-3-3 protein zeta/delta OS=Homo sapiens OX=9606 GN=YWHAZ PE=1 SV=1	P63104	YWHAZ	28 kDa	true	unknown	24.244	22.924	9.3420	20.728	16.527	16.527	17.183	12.990	18.220	13.175	15.934	21.594	20.061	21.351	18.810	21.556	25.187	23.258	20.612	30.344	16.145	24.073	22.746	18.964	21.900	14.814	18.648	26.614	20.533	36.397	31.649	42.293	22.981	29.152	24.780	23.777	27.383	23.395	25.182	32.228	23.791	27.114	29.313	25.570	29.898	
48	true	Empty	60 kDa heat shock protein, mitochondrial OS=Homo sapiens OX=9606 GN=HSPD1 PE=1 SV=2	P10809	HSPD1	61 kDa		unknown	39.555	26.199	44.041	27.323	22.537	36.060	42.958	36.806	21.690	48.937	34.765	32.391	40.123	43.957	47.578	9.8800	18.135	36.340	14.723	35.199	21.843	22.979	32.112	15.171	21.170	26.934	26.640	24.195	29.773	24.816	5.9341	8.9038	11.950	11.146	6.3949	11.039	9.4787	14.204	11.288	11.005	6.6616	8.2164	15.471	18.378	12.814	
49	true	Empty	Syntaxin-binding protein 1 OS=Homo sapiens OX=9606 GN=STXBP1 PE=1 SV=1	P61764	STXBP1	68 kDa		unknown	25.520	28.656	6.6729	25.438	12.020	7.5124	12.274	8.6603	13.014	18.822	5.7942	13.742	15.838	17.583	8.8517	20.658	26.195	18.897	19.631	25.489	17.095	25.167	25.422	22.756	24.090	24.240	22.200	27.421	18.480	31.434	15.824	20.034	25.739	30.867	27.178	25.475	25.276	22.559	26.050	28.298	25.695	24.649	30.127	19.177	21.356	
50	true	Empty	Creatine kinase B-type OS=Homo sapiens OX=9606 GN=CKB PE=1 SV=1	P12277	CKB	43 kDa	true	unknown	19.140	28.656	13.346	23.554	15.025	10.517	11.046	17.321	15.617	10.352	7.2427	22.576	23.229	21.351	15.490	34.131	36.269	14.536	31.409	20.634	24.692	25.167	24.084	23.704	18.980	12.120	19.536	28.227	12.320	16.544	17.802	20.034	21.142	24.007	18.385	22.928	12.638	20.888	19.972	16.507	10.468	15.611	18.727	15.182	11.959	
51	true	Empty	Keratin, type I cytoskeletal 17 OS=Homo sapiens OX=9606 GN=KRT17 PE=1 SV=2	Q04695	KRT17	48 kDa	true	unknown	37.003	9.8247	33.364	23.554	55.592	34.557	31.912	27.063	16.485	15.999	65.184	13.742	19.005	22.607	29.874	10.778	12.090	24.711	0.00000	23.061	19.944	18.602	28.098	11.378	13.140	41.747	26.640	12.097	18.480	11.581	15.824	0.00000	19.304	12.861	19.984	15.285	13.691	15.039	15.630	16.507	22.840	13.146	16.285	15.981	23.919	
52	true	Empty	Stress-70 protein, mitochondrial OS=Homo sapiens OX=9606 GN=HSPA9 PE=1 SV=2	P38646	HSPA9	74 kDa	true	unknown	28.072	29.474	38.703	31.091	24.040	22.537	31.912	40.054	19.087	41.408	17.383	35.336	36.955	41.446	43.152	15.269	18.135	18.897	8.8339	15.779	27.541	18.602	25.422	13.275	16.790	20.200	15.984	17.743	22.586	24.816	8.9012	3.3389	7.3539	12.004	3.1974	11.039	10.532	9.1907	16.498	12.577	2.8550	11.503	15.471	15.182	13.668	
53	true	Empty	Alpha-enolase OS=Homo sapiens OX=9606 GN=ENO1 PE=1 SV=2	P06733	ENO1	47 kDa	true	unknown	14.036	17.193	12.011	16.017	12.020	9.0149	12.274	14.073	13.882	11.293	8.6913	16.686	11.614	15.071	13.278	30.538	17.127	13.082	21.594	14.565	18.994	20.790	16.056	18.964	22.630	18.854	22.200	20.162	21.560	23.162	24.726	20.034	22.981	19.720	22.382	21.229	20.011	21.723	15.630	17.293	19.033	21.363	13.842	19.177	15.376	
54	true	Empty	Guanine nucleotide-binding protein G(o) subunit alpha OS=Homo sapiens OX=9606 GN=GNAO1 PE=1 SV=4	P09471	GNAO1	40 kDa	true	unknown	14.036	13.100	2.6692	10.364	6.0099	9.0149	9.8189	4.3302	10.411	9.4109	10.140	5.8893	10.559	6.2796	5.5323	16.167	15.112	17.443	8.8339	16.992	11.396	17.508	18.732	17.067	16.060	13.467	19.536	17.743	29.773	16.544	25.715	21.147	27.577	21.435	33.573	22.079	35.808	29.243	26.050	28.298	27.598	24.649	21.170	28.766	27.336	
55	true	Empty	14-3-3 protein epsilon OS=Homo sapiens OX=9606 GN=YWHAE PE=1 SV=1	P62258	YWHAE	29 kDa	true	unknown	10.208	12.281	6.6729	14.132	10.517	12.020	8.5916	9.7429	13.882	7.5287	5.7942	11.779	6.3352	10.047	8.8517	21.556	13.097	7.2680	18.649	16.992	9.4970	9.8480	16.056	15.171	18.250	6.7334	14.208	14.517	20.533	14.890	22.747	32.276	23.900	30.009	21.583	23.777	27.383	23.395	19.972	24.368	23.791	22.184	21.984	25.570	24.773	
56	true	Empty	Isocitrate dehydrogenase [NADP], mitochondrial OS=Homo sapiens OX=9606 GN=IDH2 PE=1 SV=2	P48735	IDH2	51 kDa	true	unknown	30.624	20.468	40.037	29.207	19.532	12.020	24.547	34.641	22.558	38.585	10.140	32.391	38.011	43.957	46.471	19.760	19.142	37.794	21.594	24.275	20.893	13.131	18.732	16.119	15.330	12.120	16.872	13.710	9.2398	21.507	6.9231	5.5649	4.5962	11.146	8.7929	9.3409	2.1064	6.6841	11.288	9.4326	4.7583	10.681	13.842	9.5886	11.105	
57	true	Empty	Fructose-bisphosphate aldolase C OS=Homo sapiens OX=9606 GN=ALDOC PE=1 SV=2	P09972	ALDOC	39 kDa	true	unknown	6.3799	9.0060	4.0037	12.248	9.0149	6.0099	6.1368	6.4952	10.411	10.352	15.934	10.797	9.5027	6.2796	11.065	20.658	15.112	7.2680	27.483	16.992	8.5473	19.696	13.380	19.912	16.060	13.467	13.320	19.356	25.666	28.125	23.737	23.373	26.658	30.009	27.178	22.928	38.968	25.066	25.182	28.298	30.453	24.649	26.056	27.168	29.898	
58	true	Empty	Heat shock protein HSP 90-alpha OS=Homo sapiens OX=9606 GN=HSP90AA1 PE=1 SV=5	P07900	HSP90AA1	85 kDa	true	unknown	15.312	18.831	8.0075	16.959	10.517	10.517	11.046	10.825	19.087	14.116	7.2427	10.797	22.173	20.095	16.597	22.454	26.195	10.175	26.502	15.779	15.195	10.942	13.380	21.808	21.170	9.4268	12.432	25.808	15.400	13.235	16.813	17.808	14.708	18.863	26.379	20.380	9.4787	15.039	13.025	15.721	12.371	18.076	17.913	16.780	16.231	
59	true	Empty	Amine oxidase [flavin-containing] B OS=Homo sapiens OX=9606 GN=MAOB PE=1 SV=3	P27338	MAOB	59 kDa	true	unknown	19.140	20.468	32.030	12.248	28.547	22.537	27.002	27.063	17.352	28.233	20.280	32.391	21.117	16.327	32.087	17.964	11.082	24.711	14.723	29.130	19.944	14.225	17.394	12.326	11.680	17.507	12.432	12.097	17.453	16.544	14.835	13.356	7.3539	12.861	7.1942	14.436	6.3191	15.039	14.762	12.577	10.468	12.325	7.3281	13.584	11.959	
60	true	Empty	Heat shock-related 70 kDa protein 2 OS=Homo sapiens OX=9606 GN=HSPA2 PE=1 SV=1	P54652	HSPA2	70 kDa	true	unknown	10.208	15.556	8.0075	12.248	0.00000	15.025	0.00000	0.00000	24.293	0.00000	0.00000	18.649	0.00000	0.00000	12.171	20.658	24.180	24.711	35.336	24.275	16.145	18.602	20.070	19.912	0.00000	17.507	0.00000	16.936	0.00000	0.00000	23.737	18.921	22.062	20.578	22.382	18.682	21.064	19.217	20.840	17.293	16.178	21.363	16.285	0.00000	16.231	
61	true	Empty	14-3-3 protein gamma OS=Homo sapiens OX=9606 GN=YWHAG PE=1 SV=2	P61981	YWHAG	28 kDa	true	unknown	20.416	22.106	6.6729	16.959	7.5124	9.0149	11.046	12.990	15.617	14.116	13.037	16.686	16.894	18.839	14.384	15.269	15.112	10.175	15.705	14.565	15.195	17.508	20.070	13.275	11.680	10.773	13.320	19.356	21.560	28.125	19.780	26.712	12.869	25.722	20.783	19.531	15.798	18.381	20.840	24.368	19.033	19.719	19.542	19.177	18.793	
62	true	Empty	Aldehyde dehydrogenase, mitochondrial OS=Homo sapiens OX=9606 GN=ALDH2 PE=1 SV=2	P05091	ALDH2	56 kDa	true	unknown	34.451	22.924	36.034	25.438	22.537	16.527	24.547	32.476	19.955	31.056	8.6913	27.483	26.397	28.886	50.897	17.964	11.082	18.897	14.723	21.847	25.642	9.8480	17.394	11.378	17.520	14.814	16.872	10.484	10.266	16.544	10.879	8.9038	6.4347	19.720	3.1974	10.190	2.1064	9.1907	15.630	11.005	2.8550	8.2164	10.585	11.187	11.959	
63	true	Empty	Clathrin heavy chain 1 OS=Homo sapiens OX=9606 GN=CLTC PE=1 SV=5	Q00610	CLTC	192 kDa		unknown	11.484	22.924	0.00000	18.843	1.5025	0.00000	8.5916	3.2476	8.6761	7.5287	0.00000	1.9631	9.5027	5.0237	1.1065	13.473	19.142	5.8144	8.8339	16.992	17.095	21.885	12.042	19.912	31.390	6.7334	15.096	20.969	20.533	13.235	20.769	15.582	18.385	17.148	24.780	19.531	17.904	27.572	19.103	26.726	8.5649	15.611	25.241	21.574	17.085	
64	true	Empty	Beta-actin-like protein 2 OS=Homo sapiens OX=9606 GN=ACTBL2 PE=1 SV=2	Q562R1	ACTBL2	42 kDa	true	unknown	21.692	14.737	12.011	14.132	10.517	22.537	0.00000	12.990	20.823	15.057	13.037	19.631	15.838	17.583	15.490	19.760	17.127	20.351	12.760	12.137	12.346	0.00000	16.056	18.015	0.00000	14.814	14.208	11.291	18.480	0.00000	17.802	17.808	16.546	15.433	12.790	16.984	16.851	19.217	16.498	18.079	17.130	0.00000	16.285	17.579	11.959	
65	true	Empty	Brain acid soluble protein 1 OS=Homo sapiens OX=9606 GN=BASP1 PE=1 SV=2	P80723	BASP1	23 kDa		unknown	8.9319	2.4562	2.6692	8.4794	4.5074	10.517	7.3642	7.5778	11.279	12.234	1.4485	10.797	9.5027	12.559	6.6388	7.1854	4.0299	7.2680	7.8524	14.565	9.4970	24.073	25.422	18.964	19.710	17.507	25.752	12.904	21.560	36.397	15.824	17.808	22.062	18.863	27.178	16.984	33.702	22.559	15.630	28.298	28.550	23.828	22.799	23.972	22.210	
66	true	Empty	L-lactate dehydrogenase B chain OS=Homo sapiens OX=9606 GN=LDHB PE=1 SV=2	P07195	LDHB	37 kDa	true	unknown	10.208	9.0060	4.0037	13.190	10.517	16.527	8.5916	10.825	14.749	12.234	14.485	18.649	10.559	10.047	14.384	16.167	13.097	10.175	19.631	14.565	9.4970	18.602	17.394	11.378	10.950	10.773	12.432	12.097	20.533	21.507	17.802	14.469	17.465	18.863	16.787	16.134	24.223	22.559	18.235	15.721	21.888	13.968	16.285	17.579	14.522	
67	true	Empty	Keratin, type II cytoskeletal 1b OS=Homo sapiens OX=9606 GN=KRT77 PE=1 SV=3	Q7Z794	KRT77	62 kDa	true	unknown	0.00000	0.00000	22.688	0.00000	67.612	28.547	47.867	21.651	17.352	0.00000	37.662	0.00000	0.00000	0.00000	0.00000	0.00000	0.00000	0.00000	0.00000	0.00000	0.00000	0.00000	0.00000	0.00000	0.00000	29.627	13.320	0.00000	17.453	0.00000	0.00000	0.00000	0.00000	0.00000	0.00000	10.190	0.00000	0.00000	0.00000	0.00000	0.00000	0.00000	0.00000	0.00000	0.00000	
68	true	Empty	Synapsin-1 OS=Homo sapiens OX=9606 GN=SYN1 PE=1 SV=3	P17600	SYN1	74 kDa	true	unknown	15.312	8.1873	5.3383	10.364	1.5025	7.5124	6.1368	5.4127	13.882	15.057	1.4485	8.8339	10.559	10.047	6.6388	8.9818	10.075	11.629	3.9262	8.4962	6.6479	14.225	10.704	12.326	16.790	8.0801	14.208	23.388	14.373	31.434	19.780	14.469	28.496	21.435	28.777	28.023	21.064	20.052	18.235	22.010	17.130	27.114	21.984	22.373	27.336	
69	true	Empty	Creatine kinase U-type, mitochondrial OS=Homo sapiens OX=9606 GN=CKMT1A PE=1 SV=1	P12532	CKMT1A	47 kDa	true	unknown	11.484	18.012	25.357	18.843	18.030	10.517	24.547	28.146	11.279	40.467	7.2427	24.539	33.788	30.142	19.916	5.3891	12.090	5.8144	5.8893	7.2825	18.044	12.036	9.3661	6.6373	17.520	8.0801	15.096	14.517	15.400	18.198	2.9671	4.4519	4.5962	6.8593	4.7962	6.7934	7.3723	7.5197	7.8150	9.4326	3.8066	9.8597	12.214	13.584	9.3966	
70	true	Empty	Gamma-enolase OS=Homo sapiens OX=9606 GN=ENO2 PE=1 SV=3	P09104	ENO2	47 kDa	true	unknown	5.1039	13.918	4.0037	13.190	4.5074	15.025	12.274	6.4952	10.411	6.5877	11.588	9.8155	6.3352	7.5356	7.7452	9.8800	13.097	10.175	6.8708	12.137	5.6982	10.942	10.704	7.5854	14.600	9.4268	11.544	11.291	15.400	9.9264	12.857	10.017	12.869	13.719	22.382	11.039	22.117	15.039	11.288	15.721	18.081	13.968	11.399	15.182	14.522	
71	true	Empty	Heat shock 70 kDa protein 1A OS=Homo sapiens OX=9606 GN=HSPA1A PE=1 SV=1	P0DMV8 (+1)	HSPA1A	70 kDa	true	unknown	7.6559	12.281	5.3383	11.306	6.0099	10.517	4.9095	11.908	17.352	9.4109	10.140	13.742	16.894	6.2796	6.6388	16.167	25.187	15.990	21.594	20.634	14.245	16.413	18.732	17.067	18.250	12.120	13.320	16.936	16.426	13.235	21.758	17.808	17.465	15.433	16.787	16.134	14.745	17.546	17.367	19.651	16.178	16.433	17.099	19.976	11.959	
72	true	Empty	Ubiquitin carboxyl-terminal hydrolase isozyme L1 OS=Homo sapiens OX=9606 GN=UCHL1 PE=1 SV=2	P09936	UCHL1	25 kDa		unknown	10.208	19.649	6.6729	14.132	9.0149	12.020	7.3642	8.6603	11.279	14.116	5.7942	11.779	13.726	15.071	7.7452	17.964	19.142	10.175	21.594	20.634	13.296	13.131	21.408	8.5336	15.330	12.120	9.7681	18.549	17.453	34.743	13.846	14.469	15.627	14.576	16.787	15.285	18.957	15.875	14.762	24.368	15.226	15.611	17.099	18.378	15.376	
73	true	Empty	Dihydropyrimidinase-related protein 1 OS=Homo sapiens OX=9606 GN=CRMP1 PE=1 SV=1	Q14194	CRMP1	62 kDa	true	unknown	22.968	14.737	0.00000	11.306	13.522	0.00000	11.046	9.7429	11.279	13.175	0.00000	10.797	9.5027	7.5356	13.278	14.371	14.105	17.443	15.705	0.00000	10.447	10.942	10.704	13.275	13.140	14.814	8.8801	16.130	18.480	16.544	21.758	21.147	24.819	13.719	23.181	22.928	23.170	17.546	14.762	18.865	18.081	21.363	11.399	16.780	17.939	
74	true	Empty	Dihydropyrimidinase-related protein 3 OS=Homo sapiens OX=9606 GN=DPYSL3 PE=1 SV=1	Q14195	DPYSL3	62 kDa	true	unknown	20.416	18.012	9.3420	11.306	9.0149	9.0149	6.1368	9.7429	12.147	12.234	7.2427	11.779	6.3352	0.00000	9.9581	15.269	10.075	13.082	17.668	8.4962	15.195	10.942	9.3661	13.275	12.410	14.814	13.320	15.323	17.453	16.544	19.780	21.147	22.981	11.146	16.787	18.682	21.064	18.381	13.025	12.577	14.275	18.076	11.399	15.182	16.231	
75	true	Empty	NADH-ubiquinone oxidoreductase 75 kDa subunit, mitochondrial OS=Homo sapiens OX=9606 GN=NDUFS1 PE=1 SV=3	P28331	NDUFS1	79 kDa		unknown	22.968	16.375	25.357	12.248	19.532	19.532	28.229	29.229	17.352	35.762	15.934	26.502	24.285	38.934	25.449	3.5927	8.0599	21.804	3.9262	13.351	22.793	14.225	16.056	12.326	14.600	5.3867	19.536	13.710	16.426	16.544	3.9561	3.3389	6.4347	3.4296	2.3981	5.9442	3.1596	7.5197	8.6834	11.005	3.8066	9.0381	12.214	19.177	6.8339	
76	true	Empty	Neurofilament heavy polypeptide OS=Homo sapiens OX=9606 GN=NEFH PE=1 SV=4	P12036	NEFH	112 kDa	true	unknown	10.208	41.755	6.6729	20.728	13.522	21.035	11.046	20.568	14.749	10.352	18.831	7.8524	19.005	8.7915	7.7452	17.065	36.269	13.082	25.520	14.565	29.441	15.319	14.718	5.6891	11.680	6.7334	5.3280	20.969	9.2398	4.9632	17.802	24.486	6.4347	15.433	7.1942	17.833	10.532	8.3552	9.5517	14.935	15.226	4.9299	10.585	9.5886	6.8339	
77	true	Empty	14-3-3 protein beta/alpha OS=Homo sapiens OX=9606 GN=YWHAB PE=1 SV=3	P31946	YWHAB	28 kDa	true	unknown	15.312	20.468	8.0075	14.132	15.025	10.517	12.274	11.908	0.00000	10.352	8.6913	15.705	9.5027	10.047	6.6388	11.676	10.075	11.629	17.668	12.137	0.00000	16.413	18.732	13.275	10.220	10.773	13.320	18.549	16.426	26.470	17.802	23.373	14.708	18.006	17.586	16.134	13.691	15.039	16.498	19.651	13.323	15.611	17.913	15.182	17.085	
78	true	Empty	Hornerin OS=Homo sapiens OX=9606 GN=HRNR PE=1 SV=2	Q86YZ3	HRNR	282 kDa		unknown	3.8279	9.0060	28.026	20.728	58.597	46.577	23.320	21.651	17.352	14.116	31.868	15.705	26.397	12.559	5.5323	0.89818	1.0075	18.897	6.8708	19.420	15.195	18.602	21.408	5.6891	12.410	36.360	15.984	5.6455	7.1865	16.544	1.9780	5.5649	8.2731	6.8593	10.392	3.3967	12.638	7.5197	7.8150	10.219	20.936	13.146	9.7708	11.187	31.607	
79	true	Empty	Pyruvate carboxylase, mitochondrial OS=Homo sapiens OX=9606 GN=PC PE=1 SV=2	P11498	PC	130 kDa		unknown	26.796	18.831	32.030	26.380	24.040	22.537	24.547	32.476	13.014	29.174	17.383	21.594	31.676	22.607	32.087	18.862	12.090	23.258	14.723	20.634	30.390	15.319	13.380	6.6373	10.220	25.587	8.8801	8.8714	3.0799	3.3088	1.9780	1.1130	0.91924	4.2871	0.79936	2.5475	1.0532	0.83552	1.7367	0.78605	0.95165	1.6433	1.6285	0.79905	1.7085	
80	true	Empty	Pyruvate dehydrogenase E1 component subunit alpha, somatic form, mitochondrial OS=Homo sapiens OX=9606 GN=PDHA1 PE=1 SV=3	P08559	PDHA1	43 kDa	true	unknown	21.692	12.281	30.695	14.132	18.030	12.020	22.093	21.651	8.6761	31.056	7.2427	21.594	30.620	40.190	29.874	7.1854	11.082	18.897	6.8708	18.206	19.944	10.942	14.718	10.430	13.870	13.467	13.320	10.484	16.426	19.853	0.00000	1.1130	1.8385	6.0019	3.9968	3.3967	3.1596	6.6841	5.2100	7.0745	1.9033	9.8597	5.6997	10.388	6.8339	
81	true	Empty	Peroxiredoxin-1 OS=Homo sapiens OX=9606 GN=PRDX1 PE=1 SV=1	Q06830	PRDX1	22 kDa	true	unknown	10.208	9.8247	12.011	11.306	7.5124	12.020	8.5916	10.825	13.882	5.6466	17.383	14.723	10.559	7.5356	13.278	24.251	17.127	17.443	25.520	14.565	16.145	16.413	9.3661	12.326	8.0300	14.814	13.320	13.710	11.293	4.9632	20.769	17.808	12.869	16.291	11.990	12.738	11.585	12.533	12.157	11.005	12.371	12.325	8.9566	11.986	11.105	
82	true	Empty	Rab GDP dissociation inhibitor alpha OS=Homo sapiens OX=9606 GN=GDI1 PE=1 SV=2	P31150	GDI1	51 kDa	true	unknown	11.484	15.556	6.6729	9.4216	3.0050	6.0099	7.3642	4.3302	10.411	9.4109	10.140	7.8524	7.3910	7.5356	6.6388	15.269	13.097	13.082	18.649	8.4962	13.296	17.508	14.718	14.223	13.140	9.4268	15.096	12.904	12.320	13.235	14.835	20.034	16.546	12.004	19.984	14.436	20.011	15.875	16.498	11.791	19.033	15.611	13.842	13.584	13.668	
83	true	Empty	Methylmalonate-semialdehyde dehydrogenase [acylating], mitochondrial OS=Homo sapiens OX=9606 GN=ALDH6A1 PE=1 SV=2	Q02252	ALDH6A1	58 kDa		unknown	24.244	12.281	36.034	22.612	21.035	13.522	24.547	31.394	18.220	23.527	2.8971	28.465	16.894	30.142	45.365	13.473	9.0673	26.165	10.797	12.137	19.944	7.6596	14.718	11.378	8.7600	9.4268	8.8801	8.0649	4.1066	9.9264	3.9561	1.1130	3.6769	8.5741	3.9968	5.9442	3.1596	2.5066	6.0784	2.3582	0.95165	6.5731	4.8854	5.5934	7.6881	
84	true	Empty	MICOS complex subunit MIC60 OS=Homo sapiens OX=9606 GN=IMMT PE=1 SV=1	Q16891	IMMT	84 kDa		unknown	17.864	11.462	20.019	16.017	10.517	13.522	27.002	27.063	11.279	31.997	4.3456	21.594	29.564	40.190	37.620	6.2872	11.082	10.175	1.9631	14.565	25.642	12.036	9.3661	7.5854	17.520	9.4268	16.872	12.904	13.346	21.507	1.9780	1.1130	0.00000	7.7167	1.5987	4.2459	0.00000	5.0131	5.2100	9.4326	0.00000	4.9299	13.842	10.388	7.6881	
85	true	Empty	Keratin, type I cytoskeletal 13 OS=Homo sapiens OX=9606 GN=KRT13 PE=1 SV=4	P13646	KRT13	50 kDa	true	unknown	17.864	0.00000	0.00000	16.017	0.00000	0.00000	35.594	17.321	0.00000	0.00000	39.111	0.00000	0.00000	15.071	0.00000	0.00000	0.00000	24.711	8.8339	0.00000	0.00000	0.00000	0.00000	0.00000	10.220	0.00000	0.00000	0.00000	0.00000	0.00000	0.00000	0.00000	0.00000	0.00000	0.00000	0.00000	0.00000	14.204	0.00000	0.00000	0.00000	0.00000	0.00000	0.00000	10.251	
86	true	Empty	Cytochrome b-c1 complex subunit 1, mitochondrial OS=Homo sapiens OX=9606 GN=UQCRC1 PE=1 SV=3	P31930	UQCRC1	53 kDa	true	unknown	17.864	16.375	28.026	16.959	15.025	18.030	25.775	16.238	13.882	30.115	8.6913	22.576	23.229	33.910	26.555	8.9818	11.082	14.536	3.9262	16.992	12.346	14.225	17.394	10.430	13.140	10.773	13.320	11.291	15.400	6.6176	3.9561	3.3389	5.5154	6.8593	1.5987	4.2459	7.3723	5.0131	8.6834	7.8605	1.9033	9.8597	10.585	15.182	6.8339	
87	true	Empty	Dihydrolipoyl dehydrogenase, mitochondrial OS=Homo sapiens OX=9606 GN=DLD PE=1 SV=2	P09622	DLD	54 kDa		unknown	22.968	17.193	26.692	12.248	22.537	10.517	18.411	18.403	11.279	35.762	11.588	18.649	23.229	25.119	22.129	3.5927	7.0524	15.990	5.8893	12.137	18.994	8.7538	14.718	7.5854	13.870	5.3867	10.656	16.936	13.346	19.853	0.98902	2.2260	3.6769	7.7167	4.7962	5.9442	9.4787	6.6841	7.8150	11.005	1.9033	7.3948	8.9566	11.986	7.6881	
88	true	Empty	Neural cell adhesion molecule 1 OS=Homo sapiens OX=9606 GN=NCAM1 PE=1 SV=3	P13591	NCAM1	95 kDa		unknown	2.5520	0.81873	2.6692	0.00000	1.5025	1.5025	2.4547	0.00000	2.6028	0.94109	4.3456	1.9631	1.0559	2.5119	1.1065	8.0836	3.0224	1.4536	4.9077	4.8550	5.6982	15.319	14.718	15.171	10.220	10.773	13.320	12.097	12.320	14.890	15.824	15.582	28.496	15.433	25.579	20.380	24.223	25.901	15.630	14.149	25.695	18.898	13.842	20.775	23.064	
89	true	Empty	V-type proton ATPase catalytic subunit A OS=Homo sapiens OX=9606 GN=ATP6V1A PE=1 SV=2	P38606	ATP6V1A	68 kDa		unknown	8.9319	9.8247	5.3383	7.5373	10.517	7.5124	3.6821	2.1651	8.6761	8.4698	10.140	8.8339	3.1676	3.7678	4.4258	5.3891	10.075	10.175	5.8893	12.137	1.8994	10.942	2.6760	12.326	11.680	6.7334	12.432	16.936	14.373	21.507	11.868	11.130	18.385	13.719	16.787	15.285	11.585	20.888	14.762	17.293	18.081	21.363	17.913	18.378	18.793	
90	true	Empty	Peroxiredoxin-2 OS=Homo sapiens OX=9606 GN=PRDX2 PE=1 SV=5	P32119	PRDX2	22 kDa	true	unknown	10.208	6.5498	9.3420	7.5373	3.0050	15.025	6.1368	9.7429	8.6761	7.5287	15.934	14.723	9.5027	13.815	9.9581	14.371	13.097	17.443	18.649	15.779	9.4970	15.319	12.042	10.430	7.3000	10.773	12.432	9.6779	14.373	9.9264	12.857	17.808	13.789	12.861	11.990	10.190	21.064	10.026	12.157	7.0745	14.275	13.146	8.9566	10.388	11.959	
91	true	Empty	Transketolase OS=Homo sapiens OX=9606 GN=TKT PE=1 SV=3	P29401	TKT	68 kDa		unknown	2.5520	5.7311	9.3420	3.7686	4.5074	3.0050	2.4547	5.4127	11.279	2.8233	10.140	10.797	3.1676	1.2559	0.00000	14.371	9.0673	7.2680	22.576	9.7100	7.5976	6.5654	8.0281	13.275	5.8400	10.773	4.4400	9.6779	10.266	8.2720	4.9451	6.6779	13.789	6.8593	5.5955	10.190	8.4255	9.1907	9.5517	8.6466	8.5649	9.0381	5.6997	7.9905	5.9797	
92	true	Empty	NAD(P) transhydrogenase, mitochondrial OS=Homo sapiens OX=9606 GN=NNT PE=1 SV=3	Q13423	NNT	114 kDa		unknown	21.692	13.918	22.688	20.728	7.5124	13.522	22.093	21.651	10.411	31.056	7.2427	20.612	28.508	31.398	32.087	5.3891	12.090	14.536	3.9262	10.924	15.195	13.131	12.042	8.5336	14.600	10.773	14.208	11.291	10.266	9.9264	0.98902	1.1130	0.00000	4.2871	0.79936	5.9442	1.0532	1.6710	5.2100	9.4326	0.95165	4.9299	8.1424	8.7896	5.1254	
93	true	Empty	Cytochrome b-c1 complex subunit 2, mitochondrial OS=Homo sapiens OX=9606 GN=UQCRC2 PE=1 SV=3	P22695	UQCRC2	48 kDa		unknown	5.1039	11.462	22.688	12.248	12.020	12.020	18.411	19.486	8.6761	23.527	7.2427	20.612	19.005	25.119	17.703	8.0836	7.0524	13.082	4.9077	8.4962	10.447	8.7538	14.718	8.5336	16.790	2.6934	13.320	9.6779	17.453	13.235	0.98902	1.1130	6.4347	7.7167	1.5987	6.7934	6.3191	8.3552	6.0784	10.219	0.95165	10.681	7.3281	12.785	5.9797	
94	true	Empty	Propionyl-CoA carboxylase beta chain, mitochondrial OS=Homo sapiens OX=9606 GN=PCCB PE=1 SV=3	P05166	PCCB	58 kDa		unknown	17.864	11.462	32.030	18.843	16.527	33.055	25.775	28.146	7.8085	31.056	18.831	20.612	27.452	36.422	36.513	5.3891	12.090	30.526	3.9262	21.847	14.245	13.131	22.746	0.94818	3.6500	18.854	5.3280	8.0649	6.1599	0.00000	0.00000	0.00000	0.91924	0.85741	0.79936	0.00000	1.0532	0.83552	1.7367	0.00000	0.95165	0.82164	0.81424	0.79905	0.00000	
95	true	Empty	ADP/ATP translocase 3 OS=Homo sapiens OX=9606 GN=SLC25A6 PE=1 SV=4	P12236	SLC25A6	33 kDa	true	unknown	12.760	13.100	16.015	11.306	13.522	0.00000	14.728	11.908	9.5437	15.057	7.2427	12.760	15.838	17.583	16.597	10.778	13.097	14.536	0.00000	14.565	12.346	9.8480	14.718	12.326	10.950	10.773	11.544	11.291	11.293	0.00000	5.9341	0.00000	0.00000	10.289	0.00000	8.4918	5.2659	9.1907	10.420	8.6466	0.00000	0.00000	9.7708	11.187	5.9797	
96	true	Empty	Hemoglobin subunit beta OS=Homo sapiens OX=9606 GN=HBB PE=1 SV=2	P68871	HBB	16 kDa	true	unknown	2.5520	7.3686	1.3346	4.7108	6.0099	16.527	8.5916	9.7429	9.5437	12.234	14.485	15.705	6.3352	47.725	11.065	19.760	17.127	0.00000	12.760	19.420	6.6479	9.8480	10.704	6.6373	8.7600	10.773	11.544	5.6455	31.826	0.00000	16.813	11.130	3.6769	7.7167	10.392	9.3409	7.3723	7.5197	7.8150	12.577	8.5649	7.3948	1.6285	34.359	2.5627	
97	true	Empty	Heat shock protein HSP 90-beta OS=Homo sapiens OX=9606 GN=HSP90AB1 PE=1 SV=4	P08238	HSP90AB1	83 kDa	true	unknown	7.6559	9.8247	8.0075	11.306	4.5074	0.00000	3.6821	7.5778	13.882	8.4698	4.3456	4.9077	9.5027	7.5356	6.6388	17.065	17.127	5.8144	19.631	8.4962	13.296	9.8480	12.042	15.171	16.790	10.773	7.9921	18.549	10.266	4.9632	10.879	14.469	10.112	8.5741	15.188	11.039	4.2127	8.3552	8.6834	12.577	6.6616	9.0381	9.7708	7.1915	11.105	
98	true	Empty	Vesicle-fusing ATPase OS=Homo sapiens OX=9606 GN=NSF PE=1 SV=3	P46459	NSF	83 kDa		unknown	14.036	16.375	0.00000	15.075	1.5025	0.00000	2.4547	6.4952	9.5437	7.5287	0.00000	3.9262	7.3910	5.0237	5.5323	9.8800	17.127	4.3608	3.9262	8.4962	13.296	14.225	10.704	4.7409	16.060	1.3467	12.432	21.775	7.1865	13.235	14.835	12.243	6.4347	16.291	7.9936	13.587	8.4255	10.026	18.235	12.577	3.8066	5.7515	16.285	7.1915	10.251	
99	true	Empty	Hemoglobin subunit alpha OS=Homo sapiens OX=9606 GN=HBA1 PE=1 SV=2	P69905	HBA1	15 kDa		unknown	7.6559	9.8247	4.0037	5.6530	15.025	13.522	6.1368	6.4952	6.9409	12.234	17.383	12.760	10.559	54.005	11.065	16.167	18.135	0.00000	14.723	14.565	10.447	12.036	13.380	8.5336	8.7600	12.120	9.7681	6.4520	34.906	4.9632	11.868	11.130	4.5962	6.8593	9.5923	7.6426	10.532	10.026	6.9467	11.005	6.6616	8.2164	1.6285	33.560	6.8339	
100	true	Empty	Microtubule-associated protein 1B OS=Homo sapiens OX=9606 GN=MAP1B PE=1 SV=2	P46821	MAP1B	271 kDa	true	unknown	2.5520	9.8247	1.3346	5.6530	3.0050	3.0050	1.2274	1.0825	6.0733	1.8822	0.00000	3.9262	5.2793	0.00000	2.2129	6.2872	4.0299	2.9072	13.742	7.2825	8.5473	10.942	9.3661	9.4818	14.600	9.4268	8.8801	19.356	10.266	9.9264	14.835	12.243	14.708	15.433	19.984	15.285	12.638	10.026	13.025	14.935	10.468	10.681	13.028	12.785	17.085	
101	true	Empty	Polyubiquitin-B OS=Homo sapiens OX=9606 GN=UBB PE=1 SV=1	P0CG47 (+1)	UBB	26 kDa		unknown	6.3799	8.1873	2.6692	3.7686	1.5025	3.0050	6.1368	4.3302	10.411	2.8233	7.2427	3.9262	5.2793	3.7678	3.3194	19.760	17.127	8.7217	15.705	8.4962	13.296	8.7538	9.3661	8.5336	5.8400	9.4268	7.9921	11.291	16.426	23.162	5.9341	11.130	5.5154	4.2871	6.3949	7.6426	8.4255	10.862	9.5517	7.8605	11.420	7.3948	10.585	11.986	10.251	
102	true	Empty	Succinyl-CoA:3-ketoacid coenzyme A transferase 1, mitochondrial OS=Homo sapiens OX=9606 GN=OXCT1 PE=1 SV=1	P55809	OXCT1	56 kDa		unknown	16.588	11.462	20.019	20.728	12.020	15.025	12.274	25.981	9.5437	24.468	5.7942	17.668	19.005	16.327	22.129	8.9818	10.075	11.629	9.8155	9.7100	14.245	14.225	16.056	8.5336	13.870	8.0801	15.096	10.484	9.2398	23.162	1.9780	2.2260	2.7577	7.7167	0.79936	5.9442	3.1596	5.8486	4.3417	6.2884	0.95165	6.5731	8.9566	7.1915	5.1254	
103	true	Empty	14-3-3 protein theta OS=Homo sapiens OX=9606 GN=YWHAQ PE=1 SV=1	P27348	YWHAQ	28 kDa	true	unknown	11.484	13.100	6.6729	13.190	0.00000	0.00000	0.00000	9.7429	12.147	0.00000	0.00000	10.797	8.4469	0.00000	0.00000	9.8800	13.097	0.00000	14.723	12.137	9.4970	13.131	14.718	10.430	7.3000	0.00000	0.00000	16.936	11.293	16.544	15.824	21.147	0.00000	17.148	0.00000	0.00000	10.532	10.026	12.157	12.577	0.00000	14.790	14.656	11.986	12.814	
104	true	Empty	ADP/ATP translocase 1 OS=Homo sapiens OX=9606 GN=SLC25A4 PE=1 SV=4	P12235	SLC25A4	33 kDa	true	unknown	12.760	12.281	17.349	10.364	12.020	12.020	12.274	10.825	8.6761	15.057	5.7942	11.779	14.782	17.583	15.490	8.9818	11.082	13.082	6.8708	14.565	11.396	10.942	14.718	13.275	9.4899	9.4268	10.656	12.097	10.266	14.890	4.9451	4.4519	4.5962	9.4315	4.7962	7.6426	4.2127	8.3552	9.5517	7.8605	5.7099	9.8597	7.3281	9.5886	5.9797	
105	true	Empty	Contactin-1 OS=Homo sapiens OX=9606 GN=CNTN1 PE=1 SV=1	Q12860	CNTN1	113 kDa		unknown	1.2760	0.81873	0.00000	0.94216	0.00000	3.0050	0.00000	0.00000	2.6028	1.8822	1.4485	1.9631	1.0559	1.2559	1.1065	3.5927	2.0150	2.9072	1.9631	6.0687	0.94970	9.8480	9.3661	12.326	9.4899	8.0801	10.656	6.4520	15.400	19.853	14.835	13.356	22.062	12.004	19.185	12.738	21.064	20.888	13.893	14.149	25.695	13.968	16.285	20.775	15.376	
106	true	Empty	Microtubule-associated protein tau OS=Homo sapiens OX=9606 GN=MAPT PE=1 SV=5	P10636	MAPT	79 kDa		unknown	6.3799	1.6375	2.6692	2.8265	0.00000	1.5025	1.2274	4.3302	8.6761	3.7644	2.8971	5.8893	4.2234	3.7678	3.3194	4.4909	4.0299	10.175	4.9077	3.6412	6.6479	10.942	12.042	10.430	15.330	2.6934	9.7681	8.0649	10.266	19.853	13.846	15.582	17.465	12.004	16.787	15.285	24.223	18.381	11.288	18.865	16.178	17.254	15.471	18.378	17.939	
107	true	Empty	Triosephosphate isomerase OS=Homo sapiens OX=9606 GN=TPI1 PE=1 SV=4	P60174	TPI1	27 kDa		unknown	5.1039	7.3686	1.3346	8.4794	1.5025	6.0099	6.1368	3.2476	9.5437	5.6466	5.7942	8.8339	7.3910	3.7678	3.3194	8.9818	10.075	1.4536	7.8524	8.4962	10.447	13.131	10.704	12.326	9.4899	14.814	10.656	12.097	10.266	13.235	13.846	13.356	13.789	16.291	15.987	11.888	14.745	10.026	13.025	14.935	12.371	14.790	11.399	13.584	14.522	
108	true	Empty	ADP/ATP translocase 2 OS=Homo sapiens OX=9606 GN=SLC25A5 PE=1 SV=7	P05141	SLC25A5	33 kDa	true	unknown	10.208	12.281	0.00000	12.248	10.517	10.517	11.046	10.825	7.8085	13.175	7.2427	9.8155	14.782	18.839	13.278	8.9818	11.082	0.00000	7.8524	0.00000	12.346	12.036	14.718	13.275	10.220	10.773	11.544	10.484	9.2398	0.00000	3.9561	4.4519	3.6769	11.146	4.7962	7.6426	5.2659	7.5197	9.5517	7.8605	4.7583	9.8597	8.9566	9.5886	7.6881	
109	true	Empty	Phosphoglycerate kinase 1 OS=Homo sapiens OX=9606 GN=PGK1 PE=1 SV=3	P00558	PGK1	45 kDa		unknown	3.8279	17.193	4.0037	7.5373	3.0050	3.0050	1.2274	3.2476	6.9409	6.5877	2.8971	2.9446	8.4469	3.7678	3.3194	10.778	12.090	2.9072	11.779	8.4962	10.447	13.131	9.3661	8.5336	13.140	6.7334	11.544	8.8714	13.346	23.162	9.8902	12.243	9.1924	10.289	9.5923	8.4918	13.691	10.862	7.8150	11.791	10.468	11.503	9.7708	11.187	8.5424	
110	true	Empty	Elongation factor Tu, mitochondrial OS=Homo sapiens OX=9606 GN=TUFM PE=1 SV=2	P49411	TUFM	50 kDa		unknown	16.588	18.831	16.015	26.380	10.517	7.5124	15.956	29.229	6.9409	22.586	2.8971	18.649	17.950	22.607	19.916	7.1854	13.097	13.082	10.797	12.137	16.145	6.5654	9.3661	5.6891	9.4899	5.3867	10.656	12.097	6.1599	11.581	0.00000	0.00000	2.7577	12.861	2.3981	7.6426	2.1064	4.1776	6.9467	3.9303	0.00000	4.9299	9.7708	7.9905	5.1254	
111	true	Empty	Syntaxin-1B OS=Homo sapiens OX=9606 GN=STX1B PE=1 SV=1	P61266	STX1B	33 kDa	true	unknown	1.2760	6.5498	1.3346	4.7108	3.0050	1.5025	2.4547	1.0825	2.6028	2.8233	2.8971	2.9446	5.2793	6.2796	1.1065	2.6945	1.0075	2.9072	1.9631	1.2137	1.8994	8.7538	10.704	8.5336	10.220	9.4268	8.8801	12.904	16.426	13.235	14.835	12.243	15.627	16.291	20.783	16.134	23.170	19.217	12.157	19.651	17.130	16.433	13.842	15.182	17.939	
112	true	Empty	Alpha-crystallin B chain OS=Homo sapiens OX=9606 GN=CRYAB PE=1 SV=2	P02511	CRYAB	20 kDa		unknown	2.5520	5.7311	9.3420	5.6530	3.0050	3.0050	1.2274	2.1651	13.882	4.7055	5.7942	5.8893	1.0559	1.2559	4.4258	33.233	42.314	20.351	52.022	15.779	17.095	20.790	13.380	8.5336	7.3000	25.587	9.7681	8.0649	2.0533	6.6176	6.9231	7.7909	6.4347	6.8593	6.3949	5.0951	5.2659	4.1776	7.8150	2.3582	4.7583	2.4649	3.2569	1.5981	7.6881	
113	true	Empty	L-lactate dehydrogenase A chain OS=Homo sapiens OX=9606 GN=LDHA PE=1 SV=2	P00338	LDHA	37 kDa	true	unknown	5.1039	4.9124	2.6692	5.6530	4.5074	7.5124	4.9095	3.2476	7.8085	4.7055	5.7942	7.8524	4.2234	6.2796	7.7452	8.9818	8.0599	7.2680	11.779	6.0687	3.7988	10.942	10.704	7.5854	11.680	6.7334	11.544	9.6779	14.373	14.890	8.9012	10.017	7.3539	8.5741	9.5923	6.7934	10.532	10.862	11.288	9.4326	13.323	9.0381	10.585	12.785	11.105	
114	true	Empty	Alpha-aminoadipic semialdehyde dehydrogenase OS=Homo sapiens OX=9606 GN=ALDH7A1 PE=1 SV=5	P49419	ALDH7A1	58 kDa		unknown	14.036	7.3686	22.688	7.5373	13.522	9.0149	14.728	18.403	13.014	16.940	8.6913	16.686	11.614	12.559	24.342	11.676	7.0524	2.9072	10.797	4.8550	16.145	7.6596	13.380	9.4818	5.1100	13.467	7.9921	4.0325	7.1865	11.581	7.9122	4.4519	4.5962	6.0019	2.3981	5.0951	6.3191	5.8486	7.8150	3.1442	3.8066	4.1082	4.0712	3.9953	7.6881	
115	true	Empty	Voltage-dependent anion-selective channel protein 1 OS=Homo sapiens OX=9606 GN=VDAC1 PE=1 SV=2	P21796	VDAC1	31 kDa		unknown	11.484	4.9124	8.0075	9.4216	9.0149	13.522	15.956	16.238	6.9409	17.881	7.2427	15.705	11.614	20.095	18.810	6.2872	9.0673	11.629	5.8893	10.924	7.5976	12.036	9.3661	6.6373	8.7600	5.3867	9.7681	6.4520	20.533	6.6176	5.9341	6.6779	8.2731	6.0019	5.5955	5.0951	10.532	10.026	7.8150	10.219	6.6616	9.8597	7.3281	14.383	6.8339	
116	true	Empty	Cytoplasmic dynein 1 heavy chain 1 OS=Homo sapiens OX=9606 GN=DYNC1H1 PE=1 SV=5	Q14204	DYNC1H1	532 kDa		unknown	6.3799	15.556	1.3346	11.306	0.00000	0.00000	0.00000	2.1651	6.0733	1.8822	0.00000	2.9446	4.2234	1.2559	1.1065	17.964	19.142	2.9072	14.723	0.00000	31.340	4.3769	2.6760	9.4818	14.600	4.0401	7.9921	20.162	3.0799	4.9632	12.857	11.130	1.8385	16.291	3.9968	9.3409	5.2659	5.8486	9.5517	5.5024	1.9033	6.5731	8.9566	3.1962	5.1254	
117	true	Empty	Serine/threonine-protein phosphatase 2B catalytic subunit alpha isoform OS=Homo sapiens OX=9606 GN=PPP3CA PE=1 SV=1	Q08209	PPP3CA	59 kDa	true	unknown	3.8279	5.7311	0.00000	2.8265	1.5025	1.5025	2.4547	2.1651	6.9409	4.7055	1.4485	5.8893	5.2793	7.5356	4.4258	2.6945	8.0599	2.9072	0.00000	7.2825	1.8994	7.6596	4.0140	10.430	16.790	6.7334	7.9921	12.904	17.453	11.581	8.9012	11.130	13.789	9.4315	12.790	11.888	14.745	18.381	15.630	14.149	11.420	13.968	15.471	19.177	18.793	
118	true	Empty	Dihydropteridine reductase OS=Homo sapiens OX=9606 GN=QDPR PE=1 SV=2	P09417	QDPR	26 kDa		unknown	3.8279	4.0936	6.6729	3.7686	6.0099	9.0149	4.9095	1.0825	13.014	3.7644	11.588	7.8524	7.3910	2.5119	4.4258	14.371	21.157	15.990	21.594	7.2825	9.4970	12.036	9.3661	6.6373	5.8400	13.467	7.9921	7.2585	9.2398	8.2720	7.9122	7.7909	10.112	5.1445	12.790	7.6426	15.798	6.6841	9.5517	7.8605	12.371	8.2164	6.5139	9.5886	11.105	
119	true	Empty	Ferritin heavy chain OS=Homo sapiens OX=9606 GN=FTH1 PE=1 SV=2	P02794	FTH1	21 kDa		unknown	2.5520	4.0936	5.3383	2.8265	9.0149	9.0149	3.6821	3.2476	9.5437	4.7055	8.6913	6.8708	3.1676	1.2559	5.5323	18.862	27.202	17.443	31.409	9.7100	8.5473	10.942	9.3661	10.430	7.3000	14.814	8.8801	9.6779	11.293	9.9264	9.8902	12.243	11.031	6.8593	7.1942	6.7934	7.3723	7.5197	11.288	7.0745	13.323	7.3948	3.2569	8.7896	11.105	
120	true	Empty	Alpha-synuclein OS=Homo sapiens OX=9606 GN=SNCA PE=1 SV=1	P37840	SNCA	14 kDa	true	unknown	0.00000	3.2749	0.00000	3.7686	0.00000	1.5025	0.00000	0.00000	0.86761	0.94109	0.00000	2.9446	1.0559	3.7678	2.2129	12.574	20.150	4.3608	30.428	7.2825	2.8491	9.8480	5.3521	8.5336	10.220	5.3867	7.1040	5.6455	14.373	19.853	10.879	13.356	15.627	12.004	15.987	11.039	15.798	11.697	9.5517	15.721	12.371	20.541	10.585	16.780	18.793	
121	true	Empty	Succinate-semialdehyde dehydrogenase, mitochondrial OS=Homo sapiens OX=9606 GN=ALDH5A1 PE=1 SV=2	P51649	ALDH5A1	57 kDa		unknown	12.760	10.643	22.688	10.364	18.030	12.020	19.638	18.403	13.882	19.763	11.588	13.742	22.173	22.607	18.810	6.2872	9.0673	11.629	5.8893	9.7100	8.5473	9.8480	13.380	5.6891	3.6500	8.0801	5.3280	8.0649	6.1599	13.235	0.98902	1.1130	1.8385	3.4296	3.1974	3.3967	5.2659	8.3552	5.2100	3.9303	0.95165	2.4649	4.0712	6.3924	4.2712	
122	true	Empty	Dihydrolipoyllysine-residue succinyltransferase component of 2-oxoglutarate dehydrogenase complex, mitochondrial OS=Homo sapiens OX=9606 GN=DLST PE=1 SV=4	P36957	DLST	49 kDa		unknown	15.312	6.5498	22.688	12.248	16.527	18.030	17.183	18.403	14.749	17.881	18.831	15.705	16.894	15.071	26.555	4.4909	7.0524	21.804	3.9262	12.137	8.5473	6.5654	9.3661	8.5336	5.1100	10.773	9.7681	4.8390	7.1865	4.9632	0.98902	1.1130	4.5962	4.2871	1.5987	3.3967	2.1064	8.3552	5.2100	5.5024	1.9033	4.9299	4.8854	7.1915	5.9797	
123	true	Empty	Dynamin-1 OS=Homo sapiens OX=9606 GN=DNM1 PE=1 SV=2	Q05193	DNM1	97 kDa	true	unknown	16.588	7.3686	1.3346	21.670	3.0050	1.5025	1.2274	2.1651	9.5437	3.7644	1.4485	3.9262	3.1676	10.047	5.5323	5.3891	9.0673	2.9072	5.8893	6.0687	10.447	7.6596	8.0281	9.4818	13.870	2.6934	11.544	12.904	4.1066	11.581	9.8902	5.5649	4.5962	18.006	5.5955	8.4918	6.3191	9.1907	8.6834	10.219	1.9033	4.1082	11.399	8.7896	7.6881	
124	true	Empty	Peptidyl-prolyl cis-trans isomerase A OS=Homo sapiens OX=9606 GN=PPIA PE=1 SV=2	P62937	PPIA	18 kDa		unknown	6.3799	8.1873	5.3383	5.6530	1.5025	6.0099	2.4547	6.4952	6.9409	5.6466	7.2427	6.8708	7.3910	7.5356	11.065	15.269	16.120	7.2680	13.742	7.2825	5.6982	6.5654	6.6901	10.430	11.680	5.3867	7.1040	12.097	8.2132	13.235	14.835	11.130	10.112	10.289	6.3949	11.039	8.4255	8.3552	11.288	10.219	10.468	9.0381	11.399	9.5886	10.251	
125	true	Empty	Citrate synthase, mitochondrial OS=Homo sapiens OX=9606 GN=CS PE=1 SV=2	O75390	CS	52 kDa		unknown	12.760	4.9124	20.019	9.4216	9.0149	9.0149	12.274	11.908	7.8085	18.822	7.2427	10.797	14.782	18.839	17.703	8.0836	12.090	23.258	6.8708	15.779	6.6479	8.7538	8.0281	6.6373	5.1100	6.7334	5.3280	7.2585	8.2132	11.581	4.9451	4.4519	5.5154	6.0019	3.9968	4.2459	4.2127	5.0131	6.9467	6.2884	3.8066	5.7515	5.6997	6.3924	4.2712	
126	true	Empty	Guanine nucleotide-binding protein G(I)/G(S)/G(T) subunit beta-1 OS=Homo sapiens OX=9606 GN=GNB1 PE=1 SV=3	P62873	GNB1	37 kDa	true	unknown	5.1039	4.0936	1.3346	5.6530	7.5124	6.0099	2.4547	4.3302	9.5437	8.4698	0.00000	4.9077	6.3352	8.7915	7.7452	12.574	11.082	11.629	11.779	13.351	7.5976	12.036	12.042	11.378	8.0300	9.4268	10.656	8.0649	11.293	9.9264	7.9122	11.130	11.031	8.5741	10.392	11.888	9.4787	12.533	11.288	10.219	13.323	9.0381	7.3281	11.187	8.5424	
127	true	Empty	Keratin, type II cuticular Hb6 OS=Homo sapiens OX=9606 GN=KRT86 PE=1 SV=1	O43790	KRT86	53 kDa	true	unknown	3.8279	7.3686	0.00000	6.5951	0.00000	4.5074	7.3642	6.4952	6.9409	3.7644	31.868	3.9262	5.2793	1.2559	2.2129	8.9818	10.075	4.3608	6.8708	7.2825	4.7485	0.00000	5.3521	4.7409	2.1900	6.7334	34.632	0.00000	6.1599	0.00000	4.9451	0.00000	1.8385	2.5722	3.1974	4.2459	7.3723	0.00000	6.0784	3.9303	32.356	5.7515	39.898	0.00000	0.00000	
128	true	Empty	Septin-7 OS=Homo sapiens OX=9606 GN=SEPTIN7 PE=1 SV=2	Q16181	SEPTIN7	51 kDa		unknown	6.3799	6.5498	2.6692	6.5951	1.5025	1.5025	2.4547	5.4127	6.0733	5.6466	7.2427	6.8708	4.2234	5.0237	4.4258	11.676	2.0150	10.175	4.9077	4.8550	9.4970	9.8480	12.042	5.6891	8.7600	5.3867	4.4400	11.291	7.1865	23.162	8.9012	8.9038	8.2731	12.861	7.9936	14.436	10.532	9.1907	9.5517	14.935	6.6616	11.503	8.1424	7.1915	10.251	
129	true	Empty	Calmodulin-1 OS=Homo sapiens OX=9606 GN=CALM1 PE=1 SV=1	P0DP23 (+2)	CALM1	17 kDa		unknown	2.5520	5.7311	4.0037	2.8265	3.0050	3.0050	2.4547	1.0825	6.0733	3.7644	2.8971	0.98155	2.1117	2.5119	1.1065	3.5927	3.0224	5.8144	5.8893	4.8550	2.8491	8.7538	5.3521	6.6373	10.220	8.0801	7.1040	5.6455	14.373	8.2720	7.9122	14.469	24.819	10.289	19.185	9.3409	24.223	22.559	8.6834	9.4326	13.323	18.076	8.1424	11.986	13.668	
130	true	Empty	Keratin, type II cuticular Hb4 OS=Homo sapiens OX=9606 GN=KRT84 PE=2 SV=2	Q9NSB2	KRT84	65 kDa	true	unknown	0.00000	0.00000	0.00000	0.00000	0.00000	0.00000	0.00000	0.00000	0.00000	0.00000	21.728	0.00000	0.00000	0.00000	0.00000	0.00000	0.00000	0.00000	0.00000	0.00000	0.00000	0.00000	0.00000	0.00000	0.00000	0.00000	7.1040	0.00000	0.00000	0.00000	0.00000	0.00000	0.00000	0.00000	0.00000	0.00000	0.00000	0.00000	0.00000	0.00000	0.00000	5.7515	0.00000	0.00000	0.00000	
131	true	Empty	ATP synthase subunit O, mitochondrial OS=Homo sapiens OX=9606 GN=ATP5PO PE=1 SV=1	P48047	ATP5PO	23 kDa		unknown	14.036	6.5498	8.0075	6.5951	12.020	9.0149	13.501	7.5778	10.411	12.234	7.2427	14.723	8.4469	13.815	12.171	3.5927	4.0299	7.2680	3.9262	10.924	7.5976	9.8480	10.704	5.6891	8.7600	10.773	8.8801	8.8714	14.373	4.9632	2.9671	3.3389	5.5154	3.4296	4.7962	5.0951	9.4787	8.3552	6.9467	5.5024	4.7583	8.2164	5.6997	8.7896	5.9797	
132	true	Empty	14-3-3 protein eta OS=Homo sapiens OX=9606 GN=YWHAH PE=1 SV=4	Q04917	YWHAH	28 kDa	true	unknown	10.208	7.3686	0.00000	9.4216	0.00000	0.00000	0.00000	5.4127	6.0733	6.5877	0.00000	5.8893	7.3910	10.047	5.5323	10.778	10.075	7.2680	8.8339	7.2825	3.7988	8.7538	9.3661	5.6891	6.5700	4.0401	7.9921	10.484	7.1865	9.9264	11.868	11.130	11.950	11.146	8.7929	11.039	8.4255	7.5197	11.288	12.577	5.7099	6.5731	11.399	7.1915	9.3966	
133	true	Empty	Neurofascin OS=Homo sapiens OX=9606 GN=NFASC PE=1 SV=4	O94856	NFASC	150 kDa		unknown	1.2760	0.00000	0.00000	0.00000	0.00000	0.00000	0.00000	0.00000	2.6028	0.00000	0.00000	0.00000	0.00000	0.00000	0.00000	4.4909	0.00000	0.00000	1.9631	1.2137	0.00000	4.3769	5.3521	9.4818	8.7600	5.3867	5.3280	4.8390	12.320	8.2720	11.868	12.243	18.385	9.4315	17.586	11.039	16.851	15.875	13.893	11.005	24.743	15.611	10.585	19.177	20.502	
134	true	Empty	Synaptosomal-associated protein 25 OS=Homo sapiens OX=9606 GN=SNAP25 PE=1 SV=1	P60880	SNAP25	23 kDa		unknown	3.8279	6.5498	1.3346	0.94216	0.00000	3.0050	1.2274	2.1651	4.3381	1.8822	2.8971	2.9446	3.1676	2.5119	1.1065	1.7964	3.0224	7.2680	0.98155	7.2825	0.94970	13.131	5.3521	6.6373	9.4899	8.0801	8.8801	10.484	13.346	21.507	8.9012	10.017	12.869	9.4315	12.790	10.190	14.745	20.052	10.420	11.791	17.130	11.503	12.214	12.785	13.668	
135	true	Empty	Keratin, type II cuticular Hb1 OS=Homo sapiens OX=9606 GN=KRT81 PE=1 SV=3	Q14533	KRT81	55 kDa	true	unknown	0.00000	0.00000	0.00000	0.00000	0.00000	0.00000	0.00000	0.00000	0.00000	0.00000	30.419	0.00000	0.00000	0.00000	0.00000	0.00000	0.00000	0.00000	0.00000	0.00000	0.00000	0.00000	0.00000	0.00000	0.00000	0.00000	29.304	0.00000	0.00000	0.00000	0.00000	0.00000	0.00000	0.00000	0.00000	0.00000	0.00000	0.00000	0.00000	0.00000	23.791	0.00000	32.569	0.00000	0.00000	
136	true	Empty	Keratin, type II cytoskeletal 4 OS=Homo sapiens OX=9606 GN=KRT4 PE=1 SV=5	P19013	KRT4	56 kDa	true	unknown	0.00000	0.00000	0.00000	0.00000	0.00000	0.00000	0.00000	0.00000	0.00000	0.00000	0.00000	0.00000	0.00000	0.00000	0.00000	8.9818	0.00000	0.00000	6.8708	0.00000	0.00000	0.00000	0.00000	0.00000	5.8400	0.00000	0.00000	0.00000	0.00000	0.00000	0.00000	0.00000	0.00000	6.0019	7.1942	5.9442	0.00000	7.5197	0.00000	5.5024	0.00000	0.00000	0.00000	5.5934	0.00000	
137	true	Empty	Prohibitin-2 OS=Homo sapiens OX=9606 GN=PHB2 PE=1 SV=2	Q99623	PHB2	33 kDa		unknown	8.9319	7.3686	9.3420	5.6530	4.5074	13.522	8.5916	9.7429	5.2057	15.999	4.3456	6.8708	6.3352	13.815	7.7452	6.2872	7.0524	10.175	3.9262	7.2825	4.7485	5.4711	6.6901	6.6373	8.0300	4.0401	7.9921	4.8390	9.2398	16.544	2.9671	3.3389	5.5154	3.4296	3.1974	5.9442	5.2659	5.8486	6.9467	5.5024	5.7099	8.2164	8.1424	8.7896	7.6881	
138	true	Empty	2-oxoglutarate dehydrogenase, mitochondrial OS=Homo sapiens OX=9606 GN=OGDH PE=1 SV=3	Q02218	OGDH	116 kDa	true	unknown	19.140	6.5498	16.015	16.017	12.020	9.0149	19.638	22.733	6.0733	22.586	4.3456	16.686	14.782	16.327	24.342	7.1854	8.0599	15.990	2.9446	14.565	11.396	12.036	9.3661	9.4818	8.7600	9.4268	7.9921	4.0325	3.0799	0.00000	0.00000	0.00000	0.00000	3.4296	0.00000	2.5475	0.00000	0.00000	2.6050	1.5721	0.00000	1.6433	1.6285	4.7943	1.7085	
139	true	Empty	Rab GDP dissociation inhibitor beta OS=Homo sapiens OX=9606 GN=GDI2 PE=1 SV=2	P50395	GDI2	51 kDa	true	unknown	0.00000	4.9124	4.0037	0.00000	0.00000	0.00000	0.00000	0.00000	6.9409	3.7644	0.00000	0.00000	0.00000	0.00000	0.00000	9.8800	7.0524	8.7217	11.779	6.0687	6.6479	9.8480	8.0281	8.5336	7.3000	9.4268	7.9921	6.4520	6.1599	3.3088	8.9012	10.017	8.2731	6.0019	10.392	8.4918	12.638	6.6841	9.5517	6.2884	10.468	5.7515	7.3281	7.9905	9.3966	
140	true	Empty	4-aminobutyrate aminotransferase, mitochondrial OS=Homo sapiens OX=9606 GN=ABAT PE=1 SV=3	P80404	ABAT	56 kDa		unknown	14.036	5.7311	17.349	11.306	12.020	7.5124	13.501	17.321	13.882	11.293	7.2427	18.649	14.782	17.583	18.810	5.3891	8.0599	18.897	3.9262	13.351	15.195	9.8480	13.380	14.223	8.0300	10.773	7.9921	5.6455	3.0799	8.2720	0.00000	0.00000	0.91924	0.85741	0.00000	0.00000	0.00000	2.5066	2.6050	4.7163	2.8550	2.4649	4.0712	6.3924	3.4170	
141	true	Empty	Isocitrate dehydrogenase [NAD] subunit alpha, mitochondrial OS=Homo sapiens OX=9606 GN=IDH3A PE=1 SV=1	P50213	IDH3A	40 kDa		unknown	10.208	9.8247	6.6729	10.364	6.0099	10.517	17.183	18.403	12.147	14.116	2.8971	11.779	13.726	15.071	15.490	5.3891	9.0673	7.2680	2.9446	1.2137	12.346	10.942	6.6901	7.5854	11.680	8.0801	7.9921	9.6779	5.1332	8.2720	0.98902	3.3389	3.6769	3.4296	2.3981	4.2459	2.1064	3.3421	6.0784	5.5024	1.9033	5.7515	7.3281	6.3924	5.1254	
142	true	Empty	Succinate--CoA ligase [ADP-forming] subunit beta, mitochondrial OS=Homo sapiens OX=9606 GN=SUCLA2 PE=1 SV=3	Q9P2R7	SUCLA2	50 kDa		unknown	16.588	9.8247	4.0037	18.843	10.517	0.00000	9.8189	16.238	6.0733	17.881	1.4485	10.797	16.894	21.351	19.916	0.89818	7.0524	2.9072	3.9262	3.6412	9.4970	7.6596	9.3661	9.4818	13.870	1.3467	10.656	11.291	5.1332	8.2720	0.00000	1.1130	0.00000	6.0019	0.00000	2.5475	1.0532	1.6710	2.6050	7.0745	0.00000	3.2866	6.5139	4.7943	1.7085	
143	true	Empty	Cytochrome c oxidase subunit 4 isoform 1, mitochondrial OS=Homo sapiens OX=9606 GN=COX4I1 PE=1 SV=1	P13073	COX4I1	20 kDa		unknown	2.5520	4.9124	10.677	8.4794	4.5074	6.0099	9.8189	10.825	6.0733	15.999	4.3456	11.779	10.559	16.327	15.490	4.4909	6.0449	8.7217	0.98155	13.351	8.5473	6.5654	8.0281	6.6373	8.7600	5.3867	8.8801	7.2585	10.266	4.9632	1.9780	2.2260	2.7577	6.0019	3.1974	2.5475	4.2127	4.1776	3.4734	5.5024	2.8550	4.9299	4.8854	9.5886	5.9797	
144	true	Empty	Phosphoglycerate mutase 1 OS=Homo sapiens OX=9606 GN=PGAM1 PE=1 SV=2	P18669	PGAM1	29 kDa		unknown	0.00000	9.8247	1.3346	2.8265	4.5074	3.0050	1.2274	3.2476	6.0733	0.94109	2.8971	3.9262	5.2793	2.5119	2.2129	10.778	10.075	5.8144	8.8339	7.2825	4.7485	9.8480	8.0281	4.7409	8.0300	4.0401	9.7681	9.6779	3.0799	14.890	12.857	11.130	10.112	12.861	11.191	12.738	11.585	9.1907	8.6834	12.577	9.5165	11.503	10.585	6.3924	8.5424	
145	true	Empty	Plasma membrane calcium-transporting ATPase 4 OS=Homo sapiens OX=9606 GN=ATP2B4 PE=1 SV=2	P23634	ATP2B4	138 kDa	true	unknown	2.5520	0.00000	0.00000	0.00000	0.00000	0.00000	0.00000	1.0825	1.7352	2.8233	0.00000	2.9446	3.1676	0.00000	3.3194	4.4909	3.0224	0.00000	3.9262	4.8550	0.00000	8.7538	8.0281	3.7927	8.7600	8.0801	7.9921	8.0649	7.1865	14.890	6.9231	6.6779	16.546	9.4315	16.787	12.738	14.745	15.039	11.288	11.791	11.420	12.325	7.3281	11.986	8.5424	
146	true	Empty	Acetyl-CoA acetyltransferase, mitochondrial OS=Homo sapiens OX=9606 GN=ACAT1 PE=1 SV=1	P24752	ACAT1	45 kDa		unknown	6.3799	12.281	9.3420	14.132	4.5074	7.5124	8.5916	17.321	4.3381	16.940	2.8971	11.779	10.559	15.071	21.023	4.4909	3.0224	5.8144	3.9262	2.4275	10.447	8.7538	6.6901	6.6373	5.8400	2.6934	8.8801	10.484	5.1332	8.2720	1.9780	1.1130	0.91924	6.0019	2.3981	5.0951	1.0532	1.6710	4.3417	6.2884	0.00000	5.7515	7.3281	7.1915	7.6881	
147	true	Empty	Phosphate carrier protein, mitochondrial OS=Homo sapiens OX=9606 GN=SLC25A3 PE=1 SV=2	Q00325	SLC25A3	40 kDa		unknown	8.9319	7.3686	10.677	6.5951	6.0099	6.0099	7.3642	7.5778	7.8085	15.057	2.8971	9.8155	11.614	13.815	16.597	5.3891	7.0524	4.3608	3.9262	8.4962	9.4970	6.5654	6.6901	6.6373	8.7600	5.3867	6.2160	5.6455	7.1865	6.6176	3.9561	4.4519	2.7577	7.7167	3.1974	2.5475	4.2127	2.5066	6.9467	7.8605	3.8066	3.2866	7.3281	11.187	5.1254	
148	true	Empty	Elongation factor 1-alpha 1 OS=Homo sapiens OX=9606 GN=EEF1A1 PE=1 SV=1	P68104 (+1)	EEF1A1	50 kDa	true	unknown	7.6559	4.9124	2.6692	6.5951	1.5025	4.5074	3.6821	8.6603	10.411	4.7055	4.3456	7.8524	7.3910	5.0237	4.4258	13.473	12.090	4.3608	6.8708	7.2825	7.5976	5.4711	6.6901	9.4818	8.0300	8.0801	6.2160	7.2585	5.1332	4.9632	10.879	10.017	4.5962	6.8593	7.9936	11.039	3.1596	4.1776	6.0784	3.9303	6.6616	3.2866	4.8854	6.3924	5.1254	
149	true	Empty	Keratin, type II cuticular Hb3 OS=Homo sapiens OX=9606 GN=KRT83 PE=1 SV=2	P78385	KRT83	54 kDa	true	unknown	0.00000	0.00000	0.00000	0.00000	0.00000	0.00000	0.00000	0.00000	0.00000	0.00000	0.00000	0.00000	0.00000	0.00000	0.00000	0.00000	0.00000	0.00000	0.00000	0.00000	0.00000	0.00000	0.00000	0.00000	0.00000	0.00000	23.976	0.00000	0.00000	0.00000	0.00000	0.00000	0.00000	0.00000	0.00000	0.00000	0.00000	0.00000	0.00000	0.00000	0.00000	0.00000	0.00000	0.00000	0.00000	
150	true	Empty	Ras-related protein Rab-3A OS=Homo sapiens OX=9606 GN=RAB3A PE=1 SV=1	P20336	RAB3A	25 kDa	true	unknown	3.8279	1.6375	1.3346	0.94216	1.5025	1.5025	0.00000	1.0825	4.3381	4.7055	0.00000	4.9077	4.2234	6.2796	2.2129	2.6945	4.0299	5.8144	1.9631	6.0687	2.8491	6.5654	4.0140	8.5336	10.950	2.6934	7.1040	4.8390	10.266	4.9632	7.9122	10.017	11.950	5.1445	10.392	9.3409	15.798	12.533	7.8150	9.4326	9.5165	10.681	7.3281	11.187	9.3966	
151	true	Empty	Keratin, type II cuticular Hb5 OS=Homo sapiens OX=9606 GN=KRT85 PE=1 SV=1	P78386	KRT85	56 kDa	true	unknown	0.00000	0.00000	0.00000	0.00000	0.00000	0.00000	0.00000	0.00000	4.3381	0.00000	20.280	0.00000	0.00000	0.00000	0.00000	0.00000	0.00000	0.00000	0.00000	8.4962	0.00000	0.00000	0.00000	0.00000	0.00000	0.00000	23.088	0.00000	0.00000	0.00000	0.00000	0.00000	0.00000	0.00000	0.00000	0.00000	6.3191	0.00000	0.00000	0.00000	15.226	0.00000	30.941	0.00000	0.00000	
152	true	Empty	Protein kinase C and casein kinase substrate in neurons protein 1 OS=Homo sapiens OX=9606 GN=PACSIN1 PE=1 SV=1	Q9BY11	PACSIN1	51 kDa		unknown	1.2760	2.4562	1.3346	5.6530	1.5025	1.5025	1.2274	1.0825	1.7352	1.8822	2.8971	0.98155	1.0559	2.5119	0.00000	2.6945	4.0299	2.9072	1.9631	6.0687	2.8491	3.2827	5.3521	7.5854	11.680	5.3867	2.6640	4.8390	6.1599	4.9632	12.857	11.130	10.112	11.146	14.388	11.888	13.691	10.026	6.0784	11.005	9.5165	11.503	9.7708	10.388	11.105	
153	true	Empty	Myelin proteolipid protein OS=Homo sapiens OX=9606 GN=PLP1 PE=1 SV=2	P60201	PLP1	30 kDa		unknown	6.3799	5.7311	4.0037	7.5373	3.0050	7.5124	6.1368	6.4952	9.5437	5.6466	11.588	5.8893	6.3352	1.2559	6.6388	6.2872	6.0449	11.629	11.779	9.7100	9.4970	10.942	9.3661	6.6373	6.5700	13.467	9.7681	10.484	9.2398	6.6176	5.9341	4.4519	6.4347	9.4315	4.7962	7.6426	6.3191	6.6841	9.5517	7.0745	9.5165	4.9299	7.3281	6.3924	6.8339	
154	true	Empty	2-oxoglutarate dehydrogenase-like, mitochondrial OS=Homo sapiens OX=9606 GN=OGDHL PE=1 SV=3	Q9ULD0	OGDHL	114 kDa	true	unknown	10.208	8.1873	12.011	12.248	9.0149	6.0099	17.183	17.321	6.0733	18.822	2.8971	13.742	11.614	17.583	17.703	6.2872	6.0449	10.175	1.9631	14.565	8.5473	7.6596	5.3521	8.5336	10.220	4.0401	6.2160	3.2260	3.0799	6.6176	0.00000	0.00000	0.00000	4.2871	0.79936	2.5475	0.00000	0.83552	2.6050	3.9303	0.00000	0.82164	3.2569	1.5981	1.7085	
155	true	Empty	Mitogen-activated protein kinase 1 OS=Homo sapiens OX=9606 GN=MAPK1 PE=1 SV=3	P28482	MAPK1	41 kDa	true	unknown	7.6559	9.0060	5.3383	4.7108	1.5025	3.0050	2.4547	4.3302	6.0733	5.6466	1.4485	1.9631	3.1676	0.00000	3.3194	9.8800	7.0524	1.4536	8.8339	1.2137	8.5473	5.4711	8.0281	7.5854	8.7600	5.3867	7.9921	5.6455	4.1066	9.9264	10.879	8.9038	9.1924	9.4315	6.3949	9.3409	7.3723	9.1907	10.420	8.6466	7.6132	8.2164	7.3281	7.1915	11.105	
156	true	Empty	Malate dehydrogenase, cytoplasmic OS=Homo sapiens OX=9606 GN=MDH1 PE=1 SV=4	P40925	MDH1	36 kDa		unknown	1.2760	3.2749	2.6692	3.7686	1.5025	6.0099	4.9095	4.3302	6.0733	2.8233	5.7942	2.9446	5.2793	6.2796	3.3194	5.3891	3.0224	4.3608	5.8893	6.0687	4.7485	6.5654	6.6901	6.6373	7.3000	2.6934	6.2160	6.4520	12.320	11.581	6.9231	6.6779	4.5962	5.1445	12.790	8.4918	12.638	10.026	6.9467	6.2884	10.468	10.681	8.1424	11.986	10.251	
157	true	Empty	Keratin, type II cytoskeletal 78 OS=Homo sapiens OX=9606 GN=KRT78 PE=1 SV=2	Q8N1N4	KRT78	57 kDa	true	unknown	3.8279	6.5498	10.677	4.7108	9.0149	9.0149	20.865	8.6603	0.00000	0.00000	11.588	0.00000	8.4469	0.00000	0.00000	0.00000	0.00000	7.2680	0.00000	0.00000	6.6479	4.3769	0.00000	0.00000	3.6500	6.7334	5.3280	0.00000	4.1066	0.00000	0.00000	0.00000	0.00000	3.4296	0.00000	0.00000	0.00000	0.00000	6.0784	3.9303	4.7583	0.00000	0.00000	0.00000	4.2712	
158	true	Empty	Plasma membrane calcium-transporting ATPase 1 OS=Homo sapiens OX=9606 GN=ATP2B1 PE=1 SV=4	P20020	ATP2B1	135 kDa	true	unknown	1.2760	5.7311	0.00000	0.00000	0.00000	0.00000	0.00000	0.00000	2.6028	1.8822	1.4485	1.9631	2.1117	2.5119	2.2129	1.7964	2.0150	1.4536	1.9631	4.8550	1.8994	7.6596	6.6901	7.5854	11.680	6.7334	7.9921	8.8714	5.1332	8.2720	3.9561	4.4519	13.789	8.5741	16.787	11.039	12.638	10.026	10.420	12.577	9.5165	9.8597	8.1424	12.785	6.8339	
159	true	Empty	Sodium/potassium-transporting ATPase subunit beta-1 OS=Homo sapiens OX=9606 GN=ATP1B1 PE=1 SV=1	P05026	ATP1B1	35 kDa		unknown	2.5520	2.4562	2.6692	1.8843	1.5025	3.0050	1.2274	1.0825	5.2057	2.8233	2.8971	2.9446	4.2234	0.00000	1.1065	1.7964	5.0374	4.3608	3.9262	2.4275	2.8491	9.8480	5.3521	5.6891	9.4899	6.7334	9.7681	6.4520	7.1865	6.6176	3.9561	3.3389	7.3539	3.4296	6.3949	2.5475	10.532	7.5197	1.7367	11.005	13.323	9.8597	8.1424	11.187	10.251	
160	true	Empty	V-type proton ATPase subunit E 1 OS=Homo sapiens OX=9606 GN=ATP6V1E1 PE=1 SV=1	P36543	ATP6V1E1	26 kDa		unknown	0.00000	2.4562	0.00000	0.94216	1.5025	1.5025	2.4547	1.0825	3.4705	2.8233	0.00000	0.98155	2.1117	2.5119	1.1065	1.7964	3.0224	0.00000	1.9631	3.6412	2.8491	9.8480	4.0140	8.5336	7.3000	4.0401	4.4400	7.2585	11.293	19.853	10.879	7.7909	11.031	4.2871	14.388	11.039	14.745	12.533	6.0784	9.4326	11.420	11.503	12.214	13.584	15.376	
161	true	Empty	Transitional endoplasmic reticulum ATPase OS=Homo sapiens OX=9606 GN=VCP PE=1 SV=4	P55072	VCP	89 kDa		unknown	1.2760	3.2749	0.00000	0.00000	0.00000	3.0050	0.00000	0.00000	4.3381	0.00000	2.8971	2.9446	2.1117	0.00000	0.00000	3.5927	3.0224	1.4536	8.8339	4.8550	2.8491	7.6596	9.3661	8.5336	5.1100	8.0801	4.4400	2.4195	6.1599	9.9264	8.9012	8.9038	11.950	8.5741	9.5923	6.7934	7.3723	5.8486	6.0784	8.6466	10.468	14.790	5.6997	7.9905	11.105	
162	true	Empty	Calcium/calmodulin-dependent protein kinase type II subunit alpha OS=Homo sapiens OX=9606 GN=CAMK2A PE=1 SV=2	Q9UQM7	CAMK2A	54 kDa	true	unknown	14.036	7.3686	5.3383	10.364	0.00000	3.0050	1.2274	2.1651	7.8085	8.4698	0.00000	3.9262	8.4469	10.047	3.3194	4.4909	8.0599	0.00000	4.9077	4.8550	5.6982	4.3769	5.3521	6.6373	8.7600	1.3467	2.6640	8.0649	8.2132	9.9264	6.9231	5.5649	4.5962	6.8593	4.7962	8.4918	1.0532	7.5197	5.2100	9.4326	0.95165	3.2866	8.9566	7.9905	5.9797	
163	true	Empty	Trifunctional enzyme subunit beta, mitochondrial OS=Homo sapiens OX=9606 GN=HADHB PE=1 SV=3	P55084	HADHB	51 kDa		unknown	11.484	5.7311	14.680	7.5373	12.020	10.517	11.046	14.073	12.147	6.5877	8.6913	8.8339	10.559	12.559	17.703	8.0836	8.0599	11.629	12.760	12.137	11.396	5.4711	14.718	10.430	1.4600	12.120	5.3280	4.8390	3.0799	1.6544	1.9780	0.00000	0.91924	3.4296	1.5987	2.5475	1.0532	1.6710	6.0784	1.5721	2.8550	1.6433	1.6285	0.79905	2.5627	
164	true	Empty	Voltage-dependent anion-selective channel protein 2 OS=Homo sapiens OX=9606 GN=VDAC2 PE=1 SV=2	P45880	VDAC2	32 kDa		unknown	10.208	5.7311	5.3383	9.4216	13.522	7.5124	9.8189	8.6603	7.8085	13.175	4.3456	9.8155	9.5027	17.583	14.384	5.3891	9.0673	7.2680	6.8708	10.924	3.7988	4.3769	5.3521	6.6373	7.3000	6.7334	6.2160	6.4520	8.2132	4.9632	1.9780	3.3389	3.6769	5.1445	3.1974	3.3967	1.0532	5.0131	4.3417	5.5024	2.8550	4.9299	7.3281	4.7943	4.2712	
165	true	Empty	Phosphatidylethanolamine-binding protein 1 OS=Homo sapiens OX=9606 GN=PEBP1 PE=1 SV=3	P30086	PEBP1	21 kDa		unknown	1.2760	1.6375	2.6692	4.7108	6.0099	4.5074	2.4547	4.3302	3.4705	1.8822	2.8971	5.8893	3.1676	3.7678	3.3194	7.1854	9.0673	8.7217	10.797	10.924	4.7485	5.4711	2.6760	3.7927	5.8400	6.7334	7.9921	4.0325	4.1066	4.9632	5.9341	6.6779	10.112	6.0019	10.392	7.6426	10.532	8.3552	7.8150	7.0745	8.5649	7.3948	3.2569	6.3924	6.8339	
166	true	Empty	Pyruvate dehydrogenase E1 component subunit beta, mitochondrial OS=Homo sapiens OX=9606 GN=PDHB PE=1 SV=3	P11177	PDHB	39 kDa		unknown	11.484	7.3686	8.0075	5.6530	3.0050	7.5124	8.5916	14.073	4.3381	16.940	2.8971	8.8339	12.670	16.327	14.384	3.5927	6.0449	4.3608	0.00000	6.0687	8.5473	3.2827	6.6901	5.6891	8.0300	4.0401	7.1040	9.6779	7.1865	4.9632	0.00000	1.1130	0.91924	4.2871	1.5987	5.9442	1.0532	1.6710	6.9467	7.8605	0.95165	2.4649	9.7708	9.5886	4.2712	
167	true	Empty	Septin-11 OS=Homo sapiens OX=9606 GN=SEPTIN11 PE=1 SV=3	Q9NVA2	SEPTIN11	49 kDa	true	unknown	3.8279	4.9124	0.00000	3.7686	0.00000	3.0050	1.2274	3.2476	6.0733	3.7644	1.4485	3.9262	4.2234	3.7678	5.5323	8.9818	5.0374	7.2680	6.8708	6.0687	5.6982	5.4711	1.3380	6.6373	8.0300	2.6934	5.3280	6.4520	6.1599	8.2720	8.9012	3.3389	7.3539	8.5741	4.7962	8.4918	2.1064	5.8486	6.9467	7.0745	3.8066	4.1082	8.9566	6.3924	7.6881	
168	true	Empty	Delta-1-pyrroline-5-carboxylate dehydrogenase, mitochondrial OS=Homo sapiens OX=9606 GN=ALDH4A1 PE=1 SV=3	P30038	ALDH4A1	62 kDa		unknown	21.692	4.0936	24.022	7.5373	15.025	7.5124	8.5916	20.568	12.147	19.763	5.7942	9.8155	9.5027	17.583	26.555	13.473	0.00000	13.082	1.9631	6.0687	12.346	3.2827	6.6901	6.6373	2.1900	5.3867	3.5520	1.6130	2.0533	6.6176	1.9780	0.00000	0.91924	1.7148	0.79936	1.6984	0.00000	2.5066	2.6050	1.5721	0.00000	0.00000	0.00000	0.00000	1.7085	
169	true	Empty	ATP-dependent 6-phosphofructokinase, muscle type OS=Homo sapiens OX=9606 GN=PFKM PE=1 SV=2	P08237	PFKM	85 kDa	true	unknown	8.9319	10.643	1.3346	7.5373	0.00000	3.0050	3.6821	6.4952	6.0733	6.5877	1.4485	6.8708	5.2793	2.5119	4.4258	9.8800	11.082	7.2680	8.8339	4.8550	7.5976	4.3769	6.6901	5.6891	5.8400	4.0401	4.4400	8.0649	5.1332	9.9264	8.9012	10.017	2.7577	12.861	5.5955	11.039	3.1596	3.3421	6.9467	4.7163	1.9033	4.1082	7.3281	3.9953	5.9797	
170	true	Empty	Guanine nucleotide-binding protein G(I)/G(S)/G(T) subunit beta-2 OS=Homo sapiens OX=9606 GN=GNB2 PE=1 SV=3	P62879	GNB2	37 kDa	true	unknown	0.00000	4.0936	0.00000	4.7108	0.00000	0.00000	0.00000	0.00000	7.8085	0.00000	0.00000	0.00000	0.00000	0.00000	0.00000	9.8800	9.0673	0.00000	0.00000	0.00000	4.7485	0.00000	0.00000	7.5854	5.1100	0.00000	7.9921	7.2585	0.00000	6.6176	9.8902	7.7909	0.00000	8.5741	6.3949	11.039	0.00000	6.6841	9.5517	8.6466	0.00000	5.7515	8.9566	0.00000	5.9797	
171	true	Empty	Glucose-6-phosphate isomerase OS=Homo sapiens OX=9606 GN=GPI PE=1 SV=4	P06744	GPI	63 kDa		unknown	3.8279	9.0060	1.3346	2.8265	0.00000	3.0050	2.4547	2.1651	4.3381	4.7055	1.4485	5.8893	5.2793	6.2796	3.3194	0.89818	3.0224	4.3608	4.9077	7.2825	3.7988	5.4711	6.6901	6.6373	8.0300	6.7334	6.2160	5.6455	5.1332	9.9264	7.9122	4.4519	9.1924	6.8593	8.7929	7.6426	5.2659	6.6841	6.9467	5.5024	6.6616	9.8597	7.3281	3.9953	5.9797	
172	true	Empty	Gelsolin OS=Homo sapiens OX=9606 GN=GSN PE=1 SV=1	P06396	GSN	86 kDa		unknown	1.2760	4.9124	4.0037	2.8265	1.5025	1.5025	2.4547	1.0825	9.5437	1.8822	1.4485	12.760	2.1117	3.7678	1.1065	11.676	8.0599	4.3608	13.742	3.6412	7.5976	4.3769	5.3521	10.430	5.1100	6.7334	7.9921	8.8714	1.0266	6.6176	13.846	10.017	3.6769	11.146	4.7962	5.9442	2.1064	3.3421	11.288	7.0745	5.7099	5.7515	5.6997	1.5981	5.1254	
173	true	Empty	Carbonyl reductase [NADPH] 1 OS=Homo sapiens OX=9606 GN=CBR1 PE=1 SV=3	P16152	CBR1	30 kDa	true	unknown	5.1039	11.462	4.0037	4.7108	6.0099	4.5074	3.6821	7.5778	11.279	1.8822	2.8971	6.8708	4.2234	0.00000	4.4258	16.167	17.127	8.7217	17.668	6.0687	4.7485	5.4711	4.0140	6.6373	3.6500	4.0401	4.4400	3.2260	3.0799	3.3088	11.868	10.017	6.4347	8.5741	7.9936	6.7934	4.2127	7.5197	6.0784	2.3582	3.8066	7.3948	4.0712	3.1962	4.2712	
174	true	Empty	Plasma membrane calcium-transporting ATPase 2 OS=Homo sapiens OX=9606 GN=ATP2B2 PE=1 SV=2	Q01814	ATP2B2	137 kDa	true	unknown	0.00000	5.7311	0.00000	0.00000	0.00000	0.00000	0.00000	0.00000	1.7352	0.00000	0.00000	0.00000	0.00000	0.00000	0.00000	0.00000	0.00000	0.00000	0.00000	0.00000	0.00000	0.00000	0.00000	7.5854	10.220	5.3867	8.8801	8.0649	6.1599	9.9264	2.9671	5.5649	11.031	9.4315	13.589	10.190	10.532	10.026	8.6834	11.791	10.468	7.3948	7.3281	15.182	5.9797	
175	true	Empty	Thioredoxin-dependent peroxide reductase, mitochondrial OS=Homo sapiens OX=9606 GN=PRDX3 PE=1 SV=3	P30048	PRDX3	28 kDa		unknown	8.9319	5.7311	12.011	4.7108	10.517	10.517	13.501	10.825	5.2057	11.293	10.140	7.8524	11.614	16.327	12.171	6.2872	6.0449	11.629	4.9077	7.2825	4.7485	8.7538	6.6901	4.7409	3.6500	12.120	4.4400	5.6455	8.2132	3.3088	0.98902	1.1130	2.7577	2.5722	2.3981	3.3967	4.2127	5.8486	5.2100	3.9303	1.9033	5.7515	5.6997	6.3924	5.1254	
176	true	Empty	Succinate dehydrogenase [ubiquinone] flavoprotein subunit, mitochondrial OS=Homo sapiens OX=9606 GN=SDHA PE=1 SV=2	P31040	SDHA	73 kDa		unknown	11.484	6.5498	13.346	7.5373	9.0149	6.0099	7.3642	9.7429	5.2057	14.116	8.6913	6.8708	10.559	11.303	12.171	4.4909	4.0299	7.2680	2.9446	2.4275	6.6479	3.2827	6.6901	3.7927	8.7600	2.6934	5.3280	6.4520	3.0799	8.2720	1.9780	2.2260	0.91924	3.4296	0.79936	3.3967	0.00000	3.3421	3.4734	6.2884	1.9033	4.9299	5.6997	5.5934	2.5627	
177	true	Empty	Synapsin-2 OS=Homo sapiens OX=9606 GN=SYN2 PE=2 SV=4	Q92777	SYN2	63 kDa	true	unknown	7.6559	2.4562	0.00000	2.8265	0.00000	3.0050	2.4547	1.0825	4.3381	3.7644	0.00000	0.98155	1.0559	1.2559	0.00000	2.6945	2.0150	4.3608	0.98155	0.00000	2.8491	6.5654	2.6760	6.6373	10.220	5.3867	7.9921	6.4520	4.1066	4.9632	3.9561	3.3389	11.950	4.2871	8.7929	7.6426	7.3723	10.026	7.8150	11.791	4.7583	6.5731	9.7708	9.5886	7.6881	
178	true	Empty	Hemoglobin subunit delta OS=Homo sapiens OX=9606 GN=HBD PE=1 SV=2	P02042	HBD	16 kDa	true	unknown	0.00000	0.00000	0.00000	0.00000	0.00000	0.00000	0.00000	0.00000	0.00000	0.00000	0.00000	7.8524	0.00000	28.886	0.00000	12.574	10.075	0.00000	0.00000	13.351	3.7988	0.00000	0.00000	0.00000	5.1100	0.00000	5.3280	2.4195	19.506	0.00000	0.00000	0.00000	0.00000	0.00000	0.00000	3.3967	0.00000	2.5066	4.3417	6.2884	0.00000	0.00000	0.00000	19.177	0.00000	
179	true	Empty	V-type proton ATPase subunit B, brain isoform OS=Homo sapiens OX=9606 GN=ATP6V1B2 PE=1 SV=3	P21281	ATP6V1B2	57 kDa		unknown	5.1039	2.4562	1.3346	0.94216	1.5025	1.5025	1.2274	1.0825	3.4705	2.8233	1.4485	3.9262	2.1117	3.7678	1.1065	2.6945	2.0150	4.3608	0.98155	4.8550	1.8994	4.3769	4.0140	8.5336	8.7600	6.7334	5.3280	7.2585	9.2398	8.2720	9.8902	4.4519	8.2731	3.4296	7.9936	5.0951	12.638	10.862	6.9467	8.6466	10.468	11.503	4.8854	11.187	9.3966	
180	true	Empty	Dihydropyrimidinase-related protein 5 OS=Homo sapiens OX=9606 GN=DPYSL5 PE=1 SV=1	Q9BPU6	DPYSL5	61 kDa		unknown	2.5520	7.3686	1.3346	2.8265	0.00000	0.00000	2.4547	0.00000	8.6761	3.7644	0.00000	3.9262	5.2793	1.2559	2.2129	9.8800	8.0599	8.7217	6.8708	6.0687	6.6479	4.3769	5.3521	8.5336	8.0300	2.6934	5.3280	11.291	8.2132	13.235	6.9231	7.7909	9.1924	6.0019	5.5955	4.2459	9.4787	10.026	7.8150	7.0745	5.7099	9.0381	7.3281	7.1915	7.6881	
181	true	Empty	V-type proton ATPase 116 kDa subunit a 1 OS=Homo sapiens OX=9606 GN=ATP6V0A1 PE=1 SV=3	Q93050	ATP6V0A1	96 kDa		unknown	0.00000	0.00000	0.00000	0.94216	0.00000	0.00000	0.00000	1.0825	0.86761	0.94109	1.4485	1.9631	2.1117	1.2559	0.00000	0.89818	1.0075	1.4536	1.9631	0.00000	0.00000	6.5654	2.6760	3.7927	7.3000	1.3467	4.4400	5.6455	11.293	8.2720	5.9341	3.3389	10.112	5.1445	7.1942	7.6426	6.3191	10.026	4.3417	10.219	6.6616	9.8597	11.399	11.187	8.5424	
182	true	Empty	Annexin A6 OS=Homo sapiens OX=9606 GN=ANXA6 PE=1 SV=3	P08133	ANXA6	76 kDa	true	unknown	0.00000	4.9124	0.00000	0.94216	0.00000	6.0099	0.00000	1.0825	3.4705	0.94109	2.8971	2.9446	1.0559	1.2559	0.00000	3.5927	9.0673	2.9072	2.9446	4.8550	0.94970	9.8480	9.3661	7.5854	5.8400	6.7334	5.3280	4.0325	9.2398	1.6544	6.9231	10.017	7.3539	4.2871	8.7929	4.2459	8.4255	10.862	5.2100	5.5024	13.323	7.3948	5.6997	7.9905	3.4170	
183	true	Empty	Trifunctional enzyme subunit alpha, mitochondrial OS=Homo sapiens OX=9606 GN=HADHA PE=1 SV=2	P40939	HADHA	83 kDa		unknown	10.208	7.3686	9.3420	10.364	10.517	4.5074	8.5916	18.403	8.6761	11.293	0.00000	2.9446	9.5027	13.815	13.278	7.1854	4.0299	5.8144	2.9446	9.7100	11.396	4.3769	6.6901	4.7409	1.4600	8.0801	0.00000	2.4195	0.00000	1.6544	0.98902	0.00000	0.91924	3.4296	0.79936	2.5475	0.00000	1.6710	1.7367	3.1442	0.95165	0.82164	3.2569	3.1962	0.85424	
184	true	Empty	Beta-synuclein OS=Homo sapiens OX=9606 GN=SNCB PE=1 SV=1	Q16143	SNCB	14 kDa	true	unknown	0.00000	0.00000	0.00000	0.00000	0.00000	0.00000	0.00000	0.00000	0.86761	1.8822	0.00000	0.00000	0.00000	0.00000	0.00000	2.6945	0.00000	0.00000	0.00000	0.00000	0.00000	6.5654	0.00000	5.6891	7.3000	0.00000	5.3280	5.6455	8.2132	0.00000	8.9012	10.017	13.789	12.004	9.5923	8.4918	10.532	8.3552	7.8150	8.6466	10.468	10.681	9.7708	10.388	11.105	
185	true	Empty	Glycerol-3-phosphate dehydrogenase, mitochondrial OS=Homo sapiens OX=9606 GN=GPD2 PE=1 SV=3	P43304	GPD2	81 kDa		unknown	14.036	4.9124	9.3420	6.5951	3.0050	6.0099	13.501	15.156	6.0733	15.999	0.00000	12.760	14.782	21.351	18.810	0.89818	3.0224	4.3608	0.00000	4.8550	6.6479	3.2827	8.0281	1.8964	5.1100	4.0401	5.3280	4.8390	6.1599	11.581	0.00000	1.1130	0.91924	1.7148	0.00000	0.00000	0.00000	0.83552	0.86834	2.3582	0.00000	3.2866	4.0712	2.3972	0.85424	
186	true	Empty	Ankyrin-2 OS=Homo sapiens OX=9606 GN=ANK2 PE=1 SV=4	Q01484	ANK2	434 kDa	true	unknown	0.00000	7.3686	0.00000	2.8265	0.00000	0.00000	0.00000	1.0825	4.3381	0.94109	0.00000	0.98155	1.0559	0.00000	0.00000	2.6945	3.0224	0.00000	0.00000	1.2137	5.6982	5.4711	5.3521	7.5854	10.220	1.3467	6.2160	8.0649	2.0533	4.9632	5.9341	10.017	8.2731	8.5741	1.5987	9.3409	5.2659	8.3552	3.4734	8.6466	1.9033	6.5731	10.585	3.9953	5.1254	
187	true	Empty	Cell cycle exit and neuronal differentiation protein 1 OS=Homo sapiens OX=9606 GN=CEND1 PE=1 SV=1	Q8N111	CEND1	15 kDa		unknown	6.3799	3.2749	2.6692	7.5373	7.5124	9.0149	7.3642	5.4127	4.3381	15.999	0.00000	10.797	12.670	18.839	11.065	3.5927	5.0374	5.8144	2.9446	9.7100	5.6982	3.2827	2.6760	5.6891	6.5700	1.3467	6.2160	4.8390	6.1599	18.198	2.9671	2.2260	2.7577	5.1445	2.3981	5.0951	2.1064	5.8486	4.3417	7.0745	2.8550	4.1082	7.3281	9.5886	5.9797	
188	true	Empty	Prohibitin 1 OS=Homo sapiens OX=9606 GN=PHB1 PE=1 SV=1	P35232	PHB1	30 kDa		unknown	6.3799	3.2749	5.3383	3.7686	6.0099	10.517	9.8189	7.5778	5.2057	11.293	2.8971	7.8524	6.3352	12.559	8.8517	5.3891	6.0449	4.3608	0.00000	7.2825	4.7485	5.4711	6.6901	4.7409	3.6500	5.3867	7.9921	3.2260	11.293	4.9632	2.9671	1.1130	6.4347	2.5722	2.3981	4.2459	2.1064	4.1776	4.3417	4.7163	3.8066	5.7515	4.8854	7.9905	5.1254	
189	true	Empty	Neuromodulin OS=Homo sapiens OX=9606 GN=GAP43 PE=1 SV=1	P17677	GAP43	25 kDa		unknown	1.2760	0.00000	0.00000	4.7108	0.00000	1.5025	1.2274	1.0825	2.6028	1.8822	0.00000	2.9446	0.00000	6.2796	1.1065	2.6945	2.0150	0.00000	0.98155	4.8550	0.00000	6.5654	5.3521	5.6891	6.5700	5.3867	6.2160	4.0325	10.266	11.581	4.9451	4.4519	8.2731	6.8593	10.392	9.3409	11.585	10.862	6.9467	10.219	10.468	10.681	8.9566	12.785	10.251	
190	true	Empty	N(G),N(G)-dimethylarginine dimethylaminohydrolase 1 OS=Homo sapiens OX=9606 GN=DDAH1 PE=1 SV=3	O94760	DDAH1	31 kDa	true	unknown	2.5520	6.5498	2.6692	3.7686	0.00000	3.0050	1.2274	2.1651	4.3381	2.8233	0.00000	0.98155	3.1676	1.2559	5.5323	6.2872	3.0224	2.9072	10.797	2.4275	5.6982	6.5654	4.0140	7.5854	6.5700	5.3867	8.8801	4.0325	6.1599	13.235	9.8902	10.017	8.2731	6.8593	6.3949	8.4918	7.3723	6.6841	6.0784	4.7163	6.6616	9.0381	7.3281	4.7943	7.6881	
191	true	Empty	Desmoplakin OS=Homo sapiens OX=9606 GN=DSP PE=1 SV=3	P15924	DSP	332 kDa		unknown	2.5520	0.00000	1.3346	3.7686	24.040	7.5124	56.459	4.3302	3.4705	0.00000	15.934	1.9631	8.4469	1.2559	1.1065	0.89818	1.0075	2.9072	0.98155	2.4275	3.7988	6.5654	12.042	1.8964	2.1900	26.934	4.4400	0.80649	0.00000	0.00000	0.00000	0.00000	1.8385	1.7148	3.9968	0.84918	1.0532	0.00000	0.00000	3.9303	2.8550	0.82164	1.6285	0.79905	5.1254	
192	true	Empty	Hyaluronan and proteoglycan link protein 2 OS=Homo sapiens OX=9606 GN=HAPLN2 PE=1 SV=1	Q9GZV7	HAPLN2	38 kDa		unknown	0.00000	0.81873	0.00000	1.8843	0.00000	3.0050	1.2274	0.00000	5.2057	0.94109	2.8971	1.9631	3.1676	0.00000	0.00000	7.1854	3.0224	2.9072	11.779	7.2825	2.8491	10.942	4.0140	4.7409	2.9200	5.3867	4.4400	4.8390	6.1599	11.581	5.9341	6.6779	8.2731	6.8593	7.1942	5.9442	14.745	8.3552	9.5517	7.0745	12.371	5.7515	8.1424	7.9905	8.5424	
193	true	Empty	Dynamin-like 120 kDa protein, mitochondrial OS=Homo sapiens OX=9606 GN=OPA1 PE=1 SV=3	O60313	OPA1	112 kDa		unknown	7.6559	4.9124	10.677	7.5373	6.0099	3.0050	7.3642	9.7429	2.6028	14.116	1.4485	5.8893	11.614	13.815	9.9581	3.5927	6.0449	8.7217	1.9631	6.0687	7.5976	4.3769	6.6901	6.6373	8.7600	4.0401	6.2160	5.6455	6.1599	13.235	1.9780	1.1130	0.91924	2.5722	0.00000	2.5475	2.1064	1.6710	2.6050	7.8605	0.00000	2.4649	2.4427	6.3924	2.5627	
194	true	Empty	Cofilin-1 OS=Homo sapiens OX=9606 GN=CFL1 PE=1 SV=3	P23528	CFL1	19 kDa	true	unknown	2.5520	6.5498	4.0037	3.7686	1.5025	1.5025	1.2274	1.0825	6.0733	4.7055	1.4485	3.9262	3.1676	2.5119	4.4258	7.1854	7.0524	4.3608	3.9262	2.4275	2.8491	4.3769	5.3521	3.7927	4.3800	6.7334	5.3280	6.4520	2.0533	1.6544	8.9012	7.7909	7.3539	3.4296	4.7962	5.9442	5.2659	5.8486	6.9467	6.2884	5.7099	8.2164	8.1424	3.9953	4.2712	
195	true	Empty	4-trimethylaminobutyraldehyde dehydrogenase OS=Homo sapiens OX=9606 GN=ALDH9A1 PE=1 SV=3	P49189	ALDH9A1	54 kDa		unknown	8.9319	4.9124	14.680	3.7686	1.5025	6.0099	6.1368	5.4127	7.8085	7.5287	8.6913	7.8524	3.1676	10.047	4.4258	7.1854	3.0224	5.8144	4.9077	2.4275	2.8491	2.1885	6.6901	4.7409	3.6500	2.6934	4.4400	0.80649	1.0266	4.9632	4.9451	3.3389	2.7577	2.5722	2.3981	5.0951	5.2659	4.1776	5.2100	3.1442	5.7099	4.9299	4.0712	3.9953	0.85424	
196	true	Empty	Endoplasmic reticulum chaperone BiP OS=Homo sapiens OX=9606 GN=HSPA5 PE=1 SV=2	P11021	HSPA5	72 kDa	true	unknown	0.00000	0.00000	0.00000	0.00000	1.5025	0.00000	3.6821	0.00000	6.9409	0.94109	7.2427	3.9262	4.2234	5.0237	3.3194	5.3891	0.00000	10.175	0.00000	10.924	3.7988	4.3769	5.3521	5.6891	4.3800	5.3867	5.3280	8.8714	5.1332	6.6176	5.9341	6.6779	4.5962	4.2871	7.1942	0.00000	6.3191	8.3552	0.00000	5.5024	7.6132	5.7515	5.6997	5.5934	4.2712	
197	true	Empty	Aspartate aminotransferase, cytoplasmic OS=Homo sapiens OX=9606 GN=GOT1 PE=1 SV=3	P17174	GOT1	46 kDa		unknown	3.8279	2.4562	1.3346	1.8843	1.5025	4.5074	2.4547	2.1651	2.6028	2.8233	0.00000	1.9631	1.0559	2.5119	3.3194	0.89818	2.0150	4.3608	4.9077	4.8550	0.00000	6.5654	2.6760	3.7927	4.3800	2.6934	4.4400	7.2585	6.1599	1.6544	9.8902	6.6779	7.3539	10.289	10.392	4.2459	7.3723	7.5197	7.8150	7.8605	13.323	9.0381	8.9566	12.785	7.6881	
198	true	Empty	Dihydrolipoyllysine-residue acetyltransferase component of pyruvate dehydrogenase complex, mitochondrial OS=Homo sapiens OX=9606 GN=DLAT PE=1 SV=3	P10515	DLAT	69 kDa		unknown	10.208	5.7311	10.677	6.5951	9.0149	9.0149	8.5916	9.7429	6.0733	10.352	5.7942	7.8524	10.559	5.0237	11.065	2.6945	8.0599	11.629	3.9262	9.7100	4.7485	4.3769	5.3521	3.7927	4.3800	4.0401	5.3280	4.0325	2.0533	3.3088	0.00000	1.1130	2.7577	2.5722	1.5987	2.5475	3.1596	2.5066	2.6050	3.9303	0.00000	3.2866	4.0712	3.9953	2.5627	
199	true	Empty	Glycogen phosphorylase, brain form OS=Homo sapiens OX=9606 GN=PYGB PE=1 SV=5	P11216	PYGB	97 kDa	true	unknown	3.8279	7.3686	1.3346	4.7108	3.0050	3.0050	1.2274	3.2476	4.3381	1.8822	1.4485	1.9631	1.0559	0.00000	3.3194	8.9818	3.0224	1.4536	8.8339	1.2137	5.6982	6.5654	4.0140	9.4818	7.3000	2.6934	7.1040	6.4520	4.1066	8.2720	9.8902	5.5649	5.5154	9.4315	6.3949	7.6426	4.2127	4.1776	5.2100	3.1442	3.8066	4.9299	2.4427	3.1962	3.4170	
200	true	Empty	Fumarate hydratase, mitochondrial OS=Homo sapiens OX=9606 GN=FH PE=1 SV=3	P07954	FH	55 kDa		unknown	7.6559	4.9124	10.677	3.7686	4.5074	6.0099	7.3642	6.4952	4.3381	7.5287	4.3456	4.9077	7.3910	10.047	11.065	2.6945	2.0150	5.8144	0.00000	6.0687	4.7485	5.4711	5.3521	3.7927	3.6500	5.3867	3.5520	4.0325	6.1599	6.6176	0.00000	2.2260	2.7577	3.4296	3.9968	2.5475	2.1064	2.5066	2.6050	2.3582	0.00000	2.4649	4.0712	4.7943	4.2712	
201	true	Empty	Mitogen-activated protein kinase 3 OS=Homo sapiens OX=9606 GN=MAPK3 PE=1 SV=4	P27361	MAPK3	43 kDa	true	unknown	3.8279	5.7311	5.3383	2.8265	0.00000	3.0050	1.2274	3.2476	5.2057	4.7055	1.4485	2.9446	4.2234	0.00000	4.4258	8.9818	6.0449	2.9072	3.9262	2.4275	7.5976	0.00000	0.00000	8.5336	8.0300	0.00000	4.4400	6.4520	2.0533	4.9632	7.9122	6.6779	6.4347	6.8593	3.9968	7.6426	0.00000	5.8486	8.6834	7.0745	0.00000	7.3948	4.0712	3.1962	7.6881	
202	true	Empty	Immunoglobulin superfamily member 8 OS=Homo sapiens OX=9606 GN=IGSF8 PE=1 SV=1	Q969P0	IGSF8	65 kDa		unknown	1.2760	0.00000	2.6692	0.94216	1.5025	1.5025	0.00000	0.00000	1.7352	0.94109	1.4485	0.00000	1.0559	0.00000	1.1065	2.6945	2.0150	1.4536	0.98155	2.4275	0.94970	5.4711	4.0140	5.6891	5.1100	2.6934	5.3280	5.6455	10.266	6.6176	6.9231	12.243	11.031	6.8593	8.7929	6.7934	10.532	10.862	6.9467	9.4326	7.6132	11.503	5.6997	9.5886	6.8339	
203	true	Empty	Synaptophysin OS=Homo sapiens OX=9606 GN=SYP PE=1 SV=3	P08247	SYP	34 kDa		unknown	1.2760	1.6375	0.00000	1.8843	0.00000	0.00000	0.00000	1.0825	1.7352	1.8822	0.00000	0.98155	1.0559	2.5119	1.1065	0.89818	3.0224	1.4536	1.9631	1.2137	2.8491	4.3769	1.3380	4.7409	5.8400	2.6934	5.3280	4.8390	4.1066	1.6544	6.9231	7.7909	8.2731	5.1445	7.1942	8.4918	9.4787	7.5197	5.2100	9.4326	6.6616	8.2164	8.1424	9.5886	6.8339	
204	true	Empty	Amine oxidase [flavin-containing] A OS=Homo sapiens OX=9606 GN=MAOA PE=1 SV=1	P21397	MAOA	60 kDa	true	unknown	0.00000	0.00000	0.00000	0.00000	0.00000	0.00000	4.9095	0.00000	0.00000	8.4698	0.00000	0.00000	7.3910	7.5356	6.6388	0.00000	0.00000	0.00000	0.00000	8.4962	0.00000	5.4711	6.6901	6.6373	2.9200	5.3867	3.5520	2.4195	0.00000	0.00000	0.00000	0.00000	0.00000	3.4296	0.00000	0.00000	0.00000	1.6710	5.2100	4.7163	0.00000	3.2866	3.2569	3.1962	5.1254	
205	true	Empty	Glutaminase kidney isoform, mitochondrial OS=Homo sapiens OX=9606 GN=GLS PE=1 SV=1	O94925	GLS	73 kDa		unknown	7.6559	5.7311	5.3383	13.190	0.00000	1.5025	6.1368	16.238	4.3381	15.999	1.4485	4.9077	9.5027	17.583	9.9581	1.7964	4.0299	0.00000	3.9262	4.8550	8.5473	4.3769	5.3521	5.6891	8.0300	2.6934	5.3280	4.8390	4.1066	6.6176	0.00000	1.1130	0.00000	1.7148	0.79936	0.84918	1.0532	2.5066	3.4734	3.1442	0.00000	1.6433	4.8854	4.7943	3.4170	
206	true	Empty	Parkinson disease protein 7 OS=Homo sapiens OX=9606 GN=PARK7 PE=1 SV=2	Q99497	PARK7	20 kDa		unknown	1.2760	1.6375	1.3346	0.94216	0.00000	4.5074	1.2274	2.1651	2.6028	3.7644	1.4485	2.9446	0.00000	3.7678	0.00000	0.89818	1.0075	2.9072	4.9077	2.4275	7.5976	7.6596	8.0281	7.5854	8.0300	9.4268	7.1040	3.2260	7.1865	4.9632	4.9451	1.1130	4.5962	4.2871	6.3949	5.0951	8.4255	4.1776	3.4734	6.2884	10.468	5.7515	4.0712	6.3924	3.4170	
207	true	Empty	Keratin, type I cuticular Ha1 OS=Homo sapiens OX=9606 GN=KRT31 PE=1 SV=3	Q15323	KRT31	47 kDa	true	unknown	0.00000	2.4562	0.00000	0.00000	0.00000	0.00000	6.1368	3.2476	4.3381	4.7055	18.831	0.00000	6.3352	0.00000	0.00000	0.00000	0.00000	0.00000	0.00000	4.8550	0.00000	0.00000	0.00000	0.00000	0.00000	2.6934	28.416	0.00000	4.1066	0.00000	0.00000	0.00000	0.00000	2.5722	1.5987	1.6984	2.1064	2.5066	0.00000	2.3582	22.840	4.1082	26.870	0.00000	0.85424	
208	true	Empty	Versican core protein OS=Homo sapiens OX=9606 GN=VCAN PE=1 SV=3	P13611	VCAN	373 kDa		unknown	0.00000	1.6375	0.00000	0.94216	0.00000	0.00000	1.2274	0.00000	4.3381	0.00000	0.00000	0.98155	2.1117	0.00000	0.00000	3.5927	2.0150	0.00000	8.8339	1.2137	2.8491	4.3769	5.3521	6.6373	5.8400	4.0401	5.3280	2.4195	3.0799	4.9632	7.9122	4.4519	9.1924	6.8593	7.9936	3.3967	8.4255	5.8486	6.0784	6.2884	12.371	5.7515	6.5139	5.5934	9.3966	
209	true	Empty	Tropomyosin alpha-3 chain OS=Homo sapiens OX=9606 GN=TPM3 PE=1 SV=2	P06753	TPM3	33 kDa	true	unknown	0.00000	2.4562	0.00000	0.00000	0.00000	0.00000	0.00000	3.2476	5.2057	0.00000	0.00000	2.9446	2.1117	0.00000	0.00000	1.7964	4.0299	2.9072	0.00000	4.8550	4.7485	6.5654	4.0140	6.6373	5.8400	5.3867	6.2160	0.00000	0.00000	6.6176	0.00000	3.3389	4.5962	2.5722	5.5955	4.2459	6.3191	5.8486	4.3417	0.00000	0.00000	4.9299	3.2569	5.5934	5.1254	
210	true	Empty	Band 4.1-like protein 3 OS=Homo sapiens OX=9606 GN=EPB41L3 PE=1 SV=2	Q9Y2J2	EPB41L3	121 kDa	true	unknown	0.00000	9.0060	2.6692	2.8265	0.00000	0.00000	0.00000	1.0825	3.4705	0.94109	0.00000	1.9631	1.0559	1.2559	0.00000	1.7964	3.0224	1.4536	4.9077	2.4275	4.7485	3.2827	4.0140	4.7409	10.220	2.6934	5.3280	10.484	4.1066	4.9632	1.9780	4.4519	6.4347	9.4315	7.9936	5.9442	7.3723	5.0131	6.0784	6.2884	3.8066	5.7515	9.7708	3.9953	5.1254	
211	true	Empty	Neuronal membrane glycoprotein M6-a OS=Homo sapiens OX=9606 GN=GPM6A PE=1 SV=2	P51674	GPM6A	31 kDa		unknown	2.5520	0.00000	0.00000	0.94216	0.00000	1.5025	0.00000	1.0825	2.6028	1.8822	0.00000	0.98155	1.0559	0.00000	1.1065	1.7964	1.0075	1.4536	0.98155	2.4275	0.94970	5.4711	4.0140	5.6891	5.1100	6.7334	5.3280	5.6455	7.1865	3.3088	5.9341	3.3389	8.2731	6.8593	8.7929	8.4918	5.2659	11.697	4.3417	12.577	9.5165	8.2164	9.7708	10.388	9.3966	
212	true	Empty	Tyrosine-protein phosphatase non-receptor type substrate 1 OS=Homo sapiens OX=9606 GN=SIRPA PE=1 SV=2	P78324	SIRPA	55 kDa		unknown	5.1039	0.81873	1.3346	0.00000	0.00000	0.00000	0.00000	0.00000	1.7352	0.00000	0.00000	0.00000	2.1117	1.2559	2.2129	2.6945	4.0299	1.4536	0.00000	2.4275	2.8491	5.4711	6.6901	6.6373	5.1100	5.3867	5.3280	3.2260	6.1599	18.198	3.9561	7.7909	11.950	4.2871	5.5955	7.6426	10.532	9.1907	5.2100	7.0745	13.323	4.9299	8.1424	7.9905	3.4170	
213	true	Empty	Histone H1.4 OS=Homo sapiens OX=9606 GN=H1-4 PE=1 SV=2	P10412	H1-4	22 kDa	true	unknown	1.2760	0.00000	21.353	0.00000	0.00000	1.5025	0.00000	0.00000	34.705	0.94109	37.662	7.8524	2.1117	0.00000	1.1065	0.00000	0.00000	5.8144	0.00000	0.00000	0.00000	0.00000	4.0140	20.860	0.00000	30.974	4.4400	0.80649	1.0266	1.6544	0.00000	0.00000	8.2731	0.00000	0.00000	0.00000	0.00000	0.00000	29.524	0.00000	7.6132	2.4649	0.00000	0.79905	0.00000	
214	true	Empty	MICOS complex subunit MIC19 OS=Homo sapiens OX=9606 GN=CHCHD3 PE=1 SV=1	Q9NX63	CHCHD3	26 kDa		unknown	3.8279	6.5498	10.677	3.7686	4.5074	1.5025	2.4547	6.4952	1.7352	8.4698	0.00000	6.8708	8.4469	11.303	8.8517	2.6945	3.0224	2.9072	0.98155	4.8550	3.7988	4.3769	6.6901	0.94818	2.9200	2.6934	2.6640	2.4195	5.1332	6.6176	0.98902	3.3389	0.91924	0.00000	0.00000	1.6984	4.2127	0.83552	1.7367	1.5721	0.00000	4.1082	2.4427	2.3972	1.7085	
215	true	Empty	Excitatory amino acid transporter 2 OS=Homo sapiens OX=9606 GN=SLC1A2 PE=1 SV=2	P43004	SLC1A2	62 kDa		unknown	3.8279	0.81873	0.00000	0.94216	0.00000	1.5025	1.2274	1.0825	0.86761	0.94109	0.00000	0.00000	0.00000	2.5119	0.00000	1.7964	1.0075	1.4536	0.00000	1.2137	3.7988	2.1885	4.0140	6.6373	4.3800	2.6934	5.3280	3.2260	6.1599	13.235	5.9341	6.6779	10.112	3.4296	4.7962	8.4918	5.2659	5.8486	6.0784	7.0745	4.7583	6.5731	8.1424	7.1915	6.8339	
216	true	Empty	Putative cytochrome b-c1 complex subunit Rieske-like protein 1 OS=Homo sapiens OX=9606 GN=UQCRFS1P1 PE=5 SV=1	P0C7P4	UQCRFS1P1	31 kDa		unknown	1.2760	3.2749	9.3420	2.8265	4.5074	1.5025	6.1368	3.2476	2.6028	5.6466	2.8971	3.9262	5.2793	12.559	5.5323	1.7964	2.0150	2.9072	0.98155	3.6412	2.8491	1.0942	2.6760	0.94818	3.6500	1.3467	2.6640	4.0325	2.0533	8.2720	0.98902	2.2260	2.7577	2.5722	1.5987	2.5475	2.1064	3.3421	4.3417	5.5024	0.00000	4.1082	4.0712	6.3924	5.9797	
217	true	Empty	ATP synthase F(0) complex subunit B1, mitochondrial OS=Homo sapiens OX=9606 GN=ATP5PB PE=1 SV=2	P24539	ATP5PB	29 kDa		unknown	5.1039	0.81873	5.3383	3.7686	4.5074	1.5025	4.9095	3.2476	3.4705	4.7055	4.3456	7.8524	5.2793	10.047	3.3194	3.5927	4.0299	2.9072	1.9631	2.4275	7.5976	9.8480	9.3661	6.6373	6.5700	10.773	4.4400	3.2260	3.0799	1.6544	1.9780	4.4519	2.7577	1.7148	1.5987	2.5475	4.2127	6.6841	4.3417	3.1442	4.7583	2.4649	3.2569	3.9953	4.2712	
218	true	Empty	Mitochondrial 2-oxoglutarate/malate carrier protein OS=Homo sapiens OX=9606 GN=SLC25A11 PE=1 SV=3	Q02978	SLC25A11	34 kDa		unknown	8.9319	4.0936	5.3383	5.6530	7.5124	7.5124	9.8189	9.7429	6.0733	7.5287	5.7942	4.9077	5.2793	11.303	9.9581	4.4909	8.0599	5.8144	2.9446	7.2825	3.7988	4.3769	4.0140	5.6891	3.6500	5.3867	5.3280	2.4195	5.1332	9.9264	3.9561	4.4519	0.91924	2.5722	1.5987	0.00000	1.0532	0.00000	2.6050	1.5721	0.95165	2.4649	4.0712	5.5934	3.4170	
219	true	Empty	Cytochrome c oxidase subunit 5A, mitochondrial OS=Homo sapiens OX=9606 GN=COX5A PE=1 SV=2	P20674	COX5A	17 kDa		unknown	7.6559	4.0936	12.011	2.8265	10.517	7.5124	4.9095	6.4952	3.4705	6.5877	4.3456	3.9262	4.2234	12.559	8.8517	3.5927	4.0299	10.175	2.9446	4.8550	1.8994	2.1885	4.0140	2.8445	3.6500	2.6934	3.5520	3.2260	5.1332	6.6176	2.9671	1.1130	2.7577	2.5722	3.1974	2.5475	2.1064	3.3421	1.7367	2.3582	2.8550	3.2866	3.2569	3.1962	3.4170	
220	true	Empty	Fascin OS=Homo sapiens OX=9606 GN=FSCN1 PE=1 SV=3	Q16658	FSCN1	55 kDa		unknown	2.5520	2.4562	0.00000	2.8265	0.00000	0.00000	0.00000	0.00000	8.6761	0.00000	0.00000	3.9262	2.1117	0.00000	0.00000	7.1854	2.0150	2.9072	3.9262	0.00000	5.6982	5.4711	4.0140	9.4818	2.1900	6.7334	4.4400	2.4195	1.0266	4.9632	2.9671	3.3389	5.5154	6.8593	2.3981	2.5475	2.1064	4.1776	9.5517	3.9303	2.8550	4.1082	4.8854	3.9953	3.4170	
221	true	Empty	Tropomyosin alpha-4 chain OS=Homo sapiens OX=9606 GN=TPM4 PE=1 SV=3	P67936	TPM4	29 kDa	true	unknown	5.1039	0.00000	0.00000	0.00000	0.00000	0.00000	0.00000	4.3302	0.00000	0.00000	0.00000	0.00000	1.0559	0.00000	0.00000	0.89818	3.0224	0.00000	1.9631	0.00000	0.00000	0.00000	0.00000	4.7409	0.00000	0.00000	5.3280	4.8390	0.00000	4.9632	4.9451	2.2260	3.6769	3.4296	4.7962	3.3967	0.00000	5.8486	5.2100	6.2884	2.8550	4.1082	4.8854	6.3924	4.2712	
222	true	Empty	Calcium-binding mitochondrial carrier protein Aralar1 OS=Homo sapiens OX=9606 GN=SLC25A12 PE=1 SV=2	O75746	SLC25A12	75 kDa	true	unknown	5.1039	3.2749	1.3346	3.7686	6.0099	3.0050	15.956	5.4127	5.2057	14.116	4.3456	5.8893	6.3352	13.815	9.9581	0.89818	1.0075	5.8144	0.00000	3.6412	4.7485	3.2827	10.704	2.8445	7.3000	1.3467	6.2160	3.2260	8.2132	1.6544	0.00000	0.00000	0.91924	0.85741	0.00000	0.84918	0.00000	2.5066	5.2100	4.7163	0.95165	0.82164	4.0712	6.3924	2.5627	
223	true	Empty	Tubulin polymerization-promoting protein OS=Homo sapiens OX=9606 GN=TPPP PE=1 SV=1	O94811	TPPP	24 kDa		unknown	5.1039	3.2749	2.6692	2.8265	0.00000	0.00000	0.00000	0.00000	3.4705	1.8822	0.00000	1.9631	3.1676	3.7678	4.4258	2.6945	2.0150	2.9072	2.9446	3.6412	6.6479	4.3769	4.0140	4.7409	5.8400	4.0401	5.3280	3.2260	5.1332	9.9264	5.9341	4.4519	4.5962	6.0019	4.7962	6.7934	6.3191	4.1776	5.2100	6.2884	4.7583	6.5731	4.8854	3.9953	6.8339	
224	true	Empty	Histone H1.2 OS=Homo sapiens OX=9606 GN=H1-2 PE=1 SV=2	P16403	H1-2	21 kDa	true	unknown	0.00000	0.00000	16.015	0.00000	0.00000	3.0050	0.00000	0.00000	32.969	0.94109	33.316	7.8524	1.0559	0.00000	1.1065	0.00000	0.00000	4.3608	0.00000	0.00000	0.00000	0.00000	0.00000	19.912	0.00000	32.320	0.00000	0.00000	1.0266	1.6544	0.00000	0.00000	9.1924	0.00000	0.00000	0.00000	0.00000	0.00000	28.655	0.00000	9.5165	2.4649	0.00000	0.00000	0.00000	
225	true	Empty	Isocitrate dehydrogenase [NAD] subunit beta, mitochondrial OS=Homo sapiens OX=9606 GN=IDH3B PE=1 SV=2	O43837	IDH3B	42 kDa		unknown	5.1039	7.3686	6.6729	3.7686	4.5074	4.5074	8.5916	7.5778	3.4705	10.352	1.4485	4.9077	6.3352	10.047	11.065	1.7964	4.0299	2.9072	0.98155	1.2137	4.7485	3.2827	5.3521	2.8445	4.3800	4.0401	6.2160	4.8390	6.1599	6.6176	0.98902	1.1130	0.91924	1.7148	0.79936	0.84918	0.00000	1.6710	2.6050	3.9303	0.00000	1.6433	4.0712	4.7943	4.2712	
226	true	Empty	NADH dehydrogenase [ubiquinone] flavoprotein 1, mitochondrial OS=Homo sapiens OX=9606 GN=NDUFV1 PE=1 SV=4	P49821	NDUFV1	51 kDa		unknown	6.3799	4.0936	2.6692	4.7108	3.0050	6.0099	7.3642	9.7429	4.3381	9.4109	1.4485	13.742	11.614	6.2796	12.171	1.7964	3.0224	5.8144	0.00000	4.8550	6.6479	4.3769	5.3521	2.8445	5.1100	1.3467	3.5520	4.0325	4.1066	3.3088	0.00000	1.1130	0.00000	0.85741	0.00000	0.84918	1.0532	1.6710	1.7367	1.5721	0.00000	0.82164	2.4427	3.1962	1.7085	
227	true	Empty	Glutamine synthetase OS=Homo sapiens OX=9606 GN=GLUL PE=1 SV=4	P15104	GLUL	42 kDa		unknown	0.00000	1.6375	0.00000	1.8843	0.00000	1.5025	1.2274	3.2476	4.3381	0.94109	0.00000	5.8893	5.2793	5.0237	4.4258	5.3891	6.0449	1.4536	4.9077	1.2137	3.7988	4.3769	1.3380	4.7409	3.6500	4.0401	6.2160	4.8390	1.0266	9.9264	1.9780	5.5649	3.6769	4.2871	3.1974	3.3967	5.2659	5.0131	4.3417	4.7163	1.9033	7.3948	5.6997	4.7943	7.6881	
228	true	Empty	Peroxiredoxin-6 OS=Homo sapiens OX=9606 GN=PRDX6 PE=1 SV=3	P30041	PRDX6	25 kDa		unknown	1.2760	0.81873	1.3346	3.7686	0.00000	1.5025	1.2274	3.2476	5.2057	1.8822	1.4485	4.9077	1.0559	1.2559	1.1065	7.1854	3.0224	1.4536	5.8893	8.4962	3.7988	4.3769	4.0140	4.7409	2.9200	1.3467	4.4400	2.4195	5.1332	1.6544	6.9231	3.3389	6.4347	5.1445	5.5955	3.3967	5.2659	5.8486	3.4734	3.1442	3.8066	6.5731	4.0712	3.1962	2.5627	
229	true	Empty	ATP-dependent 6-phosphofructokinase, platelet type OS=Homo sapiens OX=9606 GN=PFKP PE=1 SV=2	Q01813	PFKP	86 kDa	true	unknown	6.3799	12.281	1.3346	11.306	1.5025	1.5025	0.00000	2.1651	2.6028	1.8822	1.4485	0.98155	1.0559	0.00000	2.2129	4.4909	5.0374	1.4536	2.9446	2.4275	6.6479	3.2827	0.00000	5.6891	9.4899	0.00000	4.4400	5.6455	1.0266	4.9632	4.9451	4.4519	0.00000	6.8593	2.3981	6.7934	1.0532	1.6710	2.6050	2.3582	0.00000	0.82164	7.3281	0.79905	1.7085	
230	true	Empty	Keratin, type I cuticular Ha3-II OS=Homo sapiens OX=9606 GN=KRT33B PE=1 SV=3	Q14525	KRT33B	46 kDa	true	unknown	0.00000	0.00000	0.00000	3.7686	0.00000	0.00000	0.00000	3.2476	4.3381	0.00000	17.383	0.00000	0.00000	0.00000	0.00000	0.00000	0.00000	0.00000	0.00000	3.6412	0.00000	0.00000	0.00000	0.00000	0.00000	0.00000	20.424	0.00000	0.00000	0.00000	0.00000	0.00000	0.00000	0.00000	0.00000	0.00000	0.00000	0.00000	0.00000	0.00000	11.420	0.00000	17.099	0.00000	0.00000	
231	true	Empty	Syntaxin-1A OS=Homo sapiens OX=9606 GN=STX1A PE=1 SV=1	Q16623	STX1A	33 kDa	true	unknown	2.5520	0.00000	0.00000	2.8265	0.00000	0.00000	0.00000	0.00000	0.86761	0.00000	0.00000	0.00000	2.1117	2.5119	0.00000	1.7964	2.0150	2.9072	0.00000	2.4275	0.00000	4.3769	4.0140	4.7409	5.8400	5.3867	5.3280	3.2260	5.1332	8.2720	4.9451	4.4519	4.5962	6.8593	8.7929	5.9442	6.3191	6.6841	3.4734	7.8605	6.6616	7.3948	5.6997	8.7896	5.9797	
232	true	Empty	Visinin-like protein 1 OS=Homo sapiens OX=9606 GN=VSNL1 PE=1 SV=2	P62760	VSNL1	22 kDa	true	unknown	5.1039	0.81873	0.00000	0.94216	0.00000	0.00000	0.00000	0.00000	2.6028	3.7644	0.00000	0.98155	1.0559	5.0237	0.00000	2.6945	2.0150	1.4536	0.98155	3.6412	3.7988	4.3769	2.6760	5.6891	8.7600	4.0401	3.5520	4.8390	4.1066	1.6544	2.9671	3.3389	5.5154	8.5741	6.3949	5.0951	5.2659	8.3552	2.6050	7.0745	5.7099	4.9299	4.8854	7.1915	3.4170	
233	true	Empty	Septin-8 OS=Homo sapiens OX=9606 GN=SEPTIN8 PE=1 SV=4	Q92599	SEPTIN8	56 kDa	true	unknown	0.00000	4.9124	0.00000	1.8843	0.00000	3.0050	2.4547	2.1651	4.3381	2.8233	0.00000	2.9446	3.1676	1.2559	2.2129	5.3891	4.0299	5.8144	2.9446	3.6412	7.5976	0.00000	2.6760	4.7409	4.3800	2.6934	3.5520	4.0325	3.0799	4.9632	5.9341	3.3389	2.7577	6.0019	3.1974	4.2459	0.00000	3.3421	5.2100	3.1442	1.9033	3.2866	7.3281	2.3972	3.4170	
234	true	Empty	Guanine nucleotide-binding protein G(i) subunit alpha-1 OS=Homo sapiens OX=9606 GN=GNAI1 PE=1 SV=2	P63096	GNAI1	40 kDa	true	unknown	3.8279	1.6375	0.00000	2.8265	0.00000	3.0050	0.00000	0.00000	0.00000	0.00000	0.00000	0.00000	0.00000	0.00000	0.00000	0.00000	3.0224	0.00000	2.9446	0.00000	1.8994	2.1885	4.0140	5.6891	2.9200	0.00000	4.4400	4.8390	0.00000	1.6544	6.9231	3.3389	9.1924	3.4296	10.392	3.3967	8.4255	5.8486	4.3417	0.00000	5.7099	6.5731	4.0712	3.9953	5.9797	
235	true	Empty	Mitochondrial glutamate carrier 1 OS=Homo sapiens OX=9606 GN=SLC25A22 PE=1 SV=1	Q9H936	SLC25A22	34 kDa	true	unknown	10.208	4.0936	8.0075	6.5951	4.5074	6.0099	3.6821	6.4952	3.4705	7.5287	1.4485	3.9262	6.3352	8.7915	8.8517	0.89818	2.0150	7.2680	1.9631	3.6412	2.8491	4.3769	2.6760	1.8964	3.6500	4.0401	5.3280	3.2260	7.1865	6.6176	0.98902	1.1130	2.7577	0.85741	1.5987	2.5475	1.0532	0.83552	2.6050	0.78605	1.9033	4.1082	1.6285	3.1962	0.85424	
236	true	Empty	NADP-dependent malic enzyme, mitochondrial OS=Homo sapiens OX=9606 GN=ME3 PE=1 SV=2	Q16798	ME3	67 kDa	true	unknown	10.208	1.6375	10.677	2.8265	3.0050	4.5074	8.5916	10.825	2.6028	11.293	4.3456	7.8524	9.5027	15.071	8.8517	0.89818	2.0150	2.9072	0.98155	1.2137	0.94970	3.2827	1.3380	3.7927	1.4600	1.3467	2.6640	1.6130	3.0799	1.6544	0.00000	0.00000	0.91924	1.7148	0.00000	0.84918	0.00000	1.6710	3.4734	2.3582	0.00000	2.4649	1.6285	4.7943	2.5627	
237	true	Empty	Nucleoside diphosphate kinase B OS=Homo sapiens OX=9606 GN=NME2 PE=1 SV=1	P22392	NME2	17 kDa	true	unknown	1.2760	1.6375	0.00000	0.94216	0.00000	0.00000	1.2274	1.0825	0.86761	0.94109	0.00000	0.98155	1.0559	1.2559	1.1065	2.6945	1.0075	1.4536	3.9262	1.2137	2.8491	5.4711	5.3521	3.7927	2.9200	2.6934	4.4400	3.2260	5.1332	3.3088	3.9561	6.6779	7.3539	5.1445	3.9968	3.3967	7.3723	5.8486	4.3417	4.7163	4.7583	4.9299	4.0712	7.1915	6.8339	
238	true	Empty	Vesicle-associated membrane protein 2 OS=Homo sapiens OX=9606 GN=VAMP2 PE=1 SV=3	P63027	VAMP2	13 kDa		unknown	0.00000	0.81873	1.3346	0.00000	0.00000	0.00000	0.00000	0.00000	0.00000	0.94109	1.4485	0.00000	0.00000	0.00000	0.00000	0.00000	0.00000	0.00000	0.00000	3.6412	0.00000	1.0942	1.3380	4.7409	3.6500	2.6934	4.4400	0.80649	8.2132	3.3088	3.9561	1.1130	13.789	0.00000	9.5923	3.3967	15.798	12.533	1.7367	5.5024	6.6616	8.2164	4.0712	10.388	8.5424	
239	true	Empty	Tropomyosin alpha-1 chain OS=Homo sapiens OX=9606 GN=TPM1 PE=1 SV=2	P09493	TPM1	33 kDa	true	unknown	0.00000	0.00000	0.00000	0.00000	0.00000	30.050	0.00000	0.00000	4.3381	0.00000	0.00000	0.00000	0.00000	0.00000	0.00000	0.00000	0.00000	0.00000	0.00000	4.8550	3.7988	5.4711	0.00000	4.7409	4.3800	5.3867	6.2160	0.00000	6.1599	0.00000	0.00000	0.00000	4.5962	0.00000	4.7962	2.5475	6.3191	0.00000	2.6050	4.7163	0.00000	4.9299	0.00000	0.00000	4.2712	
240	true	Empty	T-complex protein 1 subunit theta OS=Homo sapiens OX=9606 GN=CCT8 PE=1 SV=4	P50990	CCT8	60 kDa		unknown	3.8279	4.9124	0.00000	1.8843	0.00000	3.0050	0.00000	1.0825	3.4705	0.94109	0.00000	2.9446	2.1117	0.00000	0.00000	6.2872	4.0299	1.4536	1.9631	1.2137	1.8994	4.3769	4.0140	6.6373	5.8400	1.3467	5.3280	7.2585	2.0533	1.6544	2.9671	4.4519	2.7577	6.0019	4.7962	3.3967	4.2127	4.1776	6.0784	6.2884	2.8550	4.1082	7.3281	6.3924	3.4170	
241	true	Empty	Alpha-adducin OS=Homo sapiens OX=9606 GN=ADD1 PE=1 SV=2	P35611	ADD1	81 kDa	true	unknown	0.00000	2.4562	0.00000	2.8265	0.00000	0.00000	0.00000	1.0825	2.6028	0.94109	0.00000	1.9631	1.0559	0.00000	0.00000	6.2872	4.0299	0.00000	2.9446	1.2137	2.8491	3.2827	1.3380	5.6891	2.1900	2.6934	5.3280	6.4520	2.0533	9.9264	7.9122	5.5649	4.5962	6.0019	3.9968	5.9442	1.0532	4.1776	6.9467	6.2884	1.9033	3.2866	4.0712	1.5981	5.9797	
242	true	Empty	Carbonic anhydrase 2 OS=Homo sapiens OX=9606 GN=CA2 PE=1 SV=2	P00918	CA2	29 kDa		unknown	1.2760	0.81873	0.00000	0.94216	0.00000	1.5025	1.2274	2.1651	4.3381	0.00000	0.00000	3.9262	1.0559	6.2796	2.2129	5.3891	4.0299	4.3608	3.9262	1.2137	5.6982	3.2827	6.6901	5.6891	2.1900	5.3867	2.6640	5.6455	8.2132	1.6544	3.9561	3.3389	4.5962	1.7148	3.1974	3.3967	4.2127	0.83552	4.3417	3.1442	6.6616	4.9299	4.8854	5.5934	3.4170	
243	true	Empty	Puromycin-sensitive aminopeptidase OS=Homo sapiens OX=9606 GN=NPEPPS PE=1 SV=2	P55786	NPEPPS	103 kDa		unknown	1.2760	1.6375	0.00000	0.94216	3.0050	0.00000	1.2274	1.0825	1.7352	0.94109	0.00000	1.9631	0.00000	1.2559	2.2129	3.5927	2.0150	0.00000	4.9077	1.2137	3.7988	5.4711	1.3380	6.6373	2.1900	1.3467	4.4400	6.4520	2.0533	0.00000	5.9341	4.4519	5.5154	2.5722	5.5955	5.0951	4.2127	5.0131	3.4734	4.7163	3.8066	3.2866	2.4427	3.9953	3.4170	
244	true	Empty	Myristoylated alanine-rich C-kinase substrate OS=Homo sapiens OX=9606 GN=MARCKS PE=1 SV=4	P29966	MARCKS	32 kDa		unknown	0.00000	0.00000	0.00000	0.00000	3.0050	1.5025	0.00000	2.1651	1.7352	1.8822	0.00000	2.9446	1.0559	2.5119	1.1065	0.89818	0.00000	0.00000	0.00000	0.00000	3.7988	5.4711	5.3521	4.7409	3.6500	4.0401	4.4400	3.2260	3.0799	3.3088	4.9451	1.1130	5.5154	5.1445	4.7962	5.9442	5.2659	6.6841	6.9467	4.7163	7.6132	9.0381	4.8854	4.7943	5.9797	
245	true	Empty	Serine/threonine-protein phosphatase 2B catalytic subunit beta isoform OS=Homo sapiens OX=9606 GN=PPP3CB PE=1 SV=2	P16298	PPP3CB	59 kDa	true	unknown	0.00000	0.00000	0.00000	0.00000	0.00000	0.00000	0.00000	0.00000	0.00000	0.00000	0.00000	0.00000	0.00000	0.00000	0.00000	0.00000	0.00000	0.00000	0.00000	0.00000	0.00000	4.3769	2.6760	5.6891	6.5700	0.00000	0.00000	0.00000	8.2132	1.6544	0.00000	0.00000	5.5154	6.8593	3.9968	5.0951	5.2659	5.8486	7.8150	4.7163	0.00000	5.7515	0.00000	7.9905	0.00000	
246	true	Empty	Ras-related protein Rab-1A OS=Homo sapiens OX=9606 GN=RAB1A PE=1 SV=3	P62820	RAB1A	23 kDa	true	unknown	1.2760	1.6375	1.3346	1.8843	1.5025	1.5025	2.4547	2.1651	3.4705	3.7644	1.4485	1.9631	4.2234	3.7678	1.1065	2.6945	3.0224	2.9072	0.98155	2.4275	2.8491	3.2827	2.6760	5.6891	5.8400	4.0401	4.4400	3.2260	4.1066	1.6544	2.9671	4.4519	5.5154	2.5722	3.1974	3.3967	4.2127	6.6841	3.4734	5.5024	3.8066	4.1082	4.8854	3.9953	4.2712	
247	true	Empty	Tropomyosin beta chain OS=Homo sapiens OX=9606 GN=TPM2 PE=1 SV=1	P07951	TPM2	33 kDa	true	unknown	5.1039	1.6375	0.00000	1.8843	0.00000	28.547	0.00000	2.1651	3.4705	0.94109	1.4485	1.9631	0.00000	2.5119	2.2129	0.00000	2.0150	1.4536	0.98155	3.6412	2.8491	4.3769	2.6760	3.7927	4.3800	4.0401	5.3280	3.2260	5.1332	3.3088	3.9561	2.2260	3.6769	1.7148	3.9968	2.5475	5.2659	5.0131	3.4734	5.5024	2.8550	4.1082	2.4427	4.7943	4.2712	
248	true	Empty	Spectrin beta chain, non-erythrocytic 2 OS=Homo sapiens OX=9606 GN=SPTBN2 PE=1 SV=3	O15020	SPTBN2	271 kDa	true	unknown	0.00000	2.4562	0.00000	0.94216	0.00000	0.00000	0.00000	0.00000	1.7352	0.94109	0.00000	0.00000	1.0559	0.00000	0.00000	0.00000	3.0224	1.4536	0.00000	1.2137	3.7988	0.00000	0.00000	4.7409	6.5700	0.00000	3.5520	0.80649	2.0533	6.6176	6.9231	4.4519	2.7577	6.0019	6.3949	4.2459	3.1596	0.00000	5.2100	3.1442	2.8550	0.00000	7.3281	2.3972	4.2712	
249	true	Empty	Tenascin-R OS=Homo sapiens OX=9606 GN=TNR PE=1 SV=3	Q92752	TNR	150 kDa		unknown	0.00000	0.00000	0.00000	0.00000	0.00000	1.5025	0.00000	0.00000	0.86761	0.00000	0.00000	0.00000	0.00000	0.00000	0.00000	0.89818	1.0075	1.4536	2.9446	1.2137	0.00000	6.5654	6.6901	3.7927	2.9200	4.0401	1.7760	2.4195	4.1066	6.6176	3.9561	6.6779	7.3539	5.1445	7.9936	3.3967	8.4255	6.6841	3.4734	5.5024	13.323	8.2164	4.8854	7.1915	3.4170	
250	true	Empty	Sideroflexin-1 OS=Homo sapiens OX=9606 GN=SFXN1 PE=1 SV=4	Q9H9B4	SFXN1	36 kDa		unknown	2.5520	3.2749	13.346	5.6530	7.5124	6.0099	6.1368	7.5778	4.3381	12.234	1.4485	5.8893	7.3910	8.7915	9.9581	1.7964	4.0299	5.8144	2.9446	7.2825	0.94970	3.2827	1.3380	2.8445	3.6500	1.3467	4.4400	1.6130	4.1066	1.6544	0.00000	1.1130	1.8385	2.5722	0.00000	1.6984	1.0532	1.6710	1.7367	1.5721	0.00000	2.4649	2.4427	2.3972	2.5627	
251	true	Empty	Brevican core protein OS=Homo sapiens OX=9606 GN=BCAN PE=1 SV=2	Q96GW7	BCAN	99 kDa	true	unknown	0.00000	0.00000	0.00000	0.00000	0.00000	0.00000	0.00000	0.00000	0.00000	0.00000	0.00000	0.00000	0.00000	0.00000	0.00000	1.7964	0.00000	0.00000	1.9631	0.00000	0.00000	2.1885	1.3380	5.6891	4.3800	0.00000	3.5520	1.6130	1.0266	6.6176	7.9122	2.2260	11.950	6.0019	13.589	3.3967	6.3191	8.3552	1.7367	3.9303	9.5165	10.681	1.6285	6.3924	6.8339	
252	true	Empty	Desmin OS=Homo sapiens OX=9606 GN=DES PE=1 SV=3	P17661	DES	54 kDa	true	unknown	0.00000	0.00000	0.00000	0.00000	0.00000	6.0099	0.00000	0.00000	0.00000	0.00000	0.00000	0.00000	0.00000	0.00000	0.00000	0.00000	0.00000	0.00000	0.00000	0.00000	0.00000	0.00000	0.00000	0.00000	0.00000	0.00000	0.00000	0.00000	0.00000	0.00000	0.00000	0.00000	0.00000	0.00000	0.00000	0.00000	0.00000	0.00000	0.00000	0.00000	0.00000	0.00000	0.00000	0.00000	0.00000	
253	true	Empty	Transgelin-3 OS=Homo sapiens OX=9606 GN=TAGLN3 PE=1 SV=2	Q9UI15	TAGLN3	22 kDa	true	unknown	2.5520	1.6375	1.3346	2.8265	1.5025	1.5025	0.00000	0.00000	3.4705	2.8233	0.00000	1.9631	3.1676	2.5119	1.1065	2.6945	2.0150	0.00000	1.9631	0.00000	1.8994	6.5654	2.6760	3.7927	4.3800	2.6934	6.2160	4.8390	1.0266	11.581	5.9341	5.5649	7.3539	4.2871	7.1942	5.0951	5.2659	4.1776	3.4734	3.9303	5.7099	6.5731	4.8854	5.5934	3.4170	
254	true	Empty	Cytochrome c oxidase subunit 5B, mitochondrial OS=Homo sapiens OX=9606 GN=COX5B PE=1 SV=2	P10606	COX5B	14 kDa		unknown	1.2760	5.7311	8.0075	1.8843	3.0050	3.0050	7.3642	2.1651	3.4705	10.352	0.00000	7.8524	9.5027	11.303	4.4258	0.00000	1.0075	0.00000	0.98155	2.4275	2.8491	2.1885	0.00000	0.00000	2.1900	0.00000	2.6640	0.80649	3.0799	8.2720	0.98902	1.1130	1.8385	1.7148	0.79936	0.84918	2.1064	0.83552	2.6050	1.5721	0.95165	2.4649	1.6285	3.9953	1.7085	
255	true	Empty	Keratinocyte proline-rich protein OS=Homo sapiens OX=9606 GN=KPRP PE=1 SV=1	Q5T749	KPRP	64 kDa		unknown	1.2760	0.81873	0.00000	3.7686	12.020	3.0050	23.320	2.1651	0.00000	0.94109	1.4485	0.98155	3.1676	3.7678	1.1065	0.89818	1.0075	1.4536	1.9631	2.4275	4.7485	5.4711	5.3521	4.7409	2.9200	10.773	2.6640	2.4195	7.1865	0.00000	0.98902	0.00000	0.91924	2.5722	2.3981	0.84918	4.2127	2.5066	0.86834	1.5721	5.7099	0.82164	0.00000	1.5981	3.4170	
256	true	Empty	Synaptic vesicle glycoprotein 2A OS=Homo sapiens OX=9606 GN=SV2A PE=1 SV=1	Q7L0J3	SV2A	83 kDa		unknown	0.00000	1.6375	0.00000	0.00000	0.00000	0.00000	1.2274	0.00000	0.86761	3.7644	0.00000	0.98155	4.2234	0.00000	1.1065	0.00000	2.0150	4.3608	0.98155	2.4275	0.00000	1.0942	4.0140	5.6891	5.8400	0.00000	3.5520	3.2260	3.0799	14.890	0.98902	4.4519	6.4347	5.1445	3.9968	3.3967	6.3191	5.0131	5.2100	6.2884	3.8066	4.1082	6.5139	4.7943	6.8339	
257	true	Empty	Secernin-1 OS=Homo sapiens OX=9606 GN=SCRN1 PE=1 SV=2	Q12765	SCRN1	46 kDa		unknown	3.8279	6.5498	1.3346	3.7686	0.00000	0.00000	0.00000	1.0825	1.7352	0.94109	0.00000	1.9631	1.0559	1.2559	0.00000	3.5927	4.0299	0.00000	1.9631	2.4275	4.7485	0.00000	0.00000	4.7409	4.3800	0.00000	2.6640	4.0325	1.0266	6.6176	3.9561	4.4519	3.6769	4.2871	7.1942	4.2459	5.2659	5.0131	4.3417	4.7163	4.7583	4.1082	4.8854	5.5934	2.5627	
258	true	Empty	3-ketoacyl-CoA thiolase, mitochondrial OS=Homo sapiens OX=9606 GN=ACAA2 PE=1 SV=2	P42765	ACAA2	42 kDa		unknown	5.1039	4.0936	9.3420	7.5373	4.5074	3.0050	2.4547	9.7429	8.6761	6.5877	2.8971	10.797	6.3352	2.5119	16.597	4.4909	1.0075	7.2680	0.98155	2.4275	5.6982	3.2827	5.3521	3.7927	0.73000	1.3467	2.6640	0.80649	0.00000	3.3088	0.00000	0.00000	0.91924	1.7148	0.00000	0.84918	0.00000	0.00000	0.00000	0.00000	0.00000	0.00000	0.00000	0.00000	0.00000	
259	true	Empty	Ubiquitin-like modifier-activating enzyme 1 OS=Homo sapiens OX=9606 GN=UBA1 PE=1 SV=3	P22314	UBA1	118 kDa		unknown	3.8279	6.5498	0.00000	4.7108	0.00000	1.5025	1.2274	1.0825	5.2057	0.00000	1.4485	1.9631	1.0559	0.00000	0.00000	4.4909	9.0673	1.4536	5.8893	1.2137	3.7988	4.3769	1.3380	2.8445	5.1100	0.00000	7.1040	7.2585	1.0266	4.9632	4.9451	6.6779	1.8385	9.4315	3.1974	3.3967	1.0532	1.6710	4.3417	1.5721	0.00000	4.9299	4.8854	1.5981	0.85424	
260	true	Empty	ATP synthase subunit d, mitochondrial OS=Homo sapiens OX=9606 GN=ATP5PD PE=1 SV=3	O75947	ATP5PD	18 kDa		unknown	2.5520	0.81873	2.6692	5.6530	1.5025	6.0099	2.4547	3.2476	0.86761	2.8233	0.00000	3.9262	5.2793	5.0237	4.4258	1.7964	1.0075	0.00000	0.98155	1.2137	2.8491	2.1885	2.6760	2.8445	5.1100	1.3467	3.5520	4.0325	6.1599	4.9632	0.00000	4.4519	3.6769	3.4296	3.1974	2.5475	4.2127	4.1776	3.4734	4.7163	1.9033	4.1082	3.2569	3.9953	5.1254	
261	true	Empty	Cytochrome c OS=Homo sapiens OX=9606 GN=CYCS PE=1 SV=2	P99999	CYCS	12 kDa		unknown	5.1039	3.2749	9.3420	2.8265	1.5025	0.00000	4.9095	2.1651	1.7352	8.4698	1.4485	4.9077	6.3352	7.5356	7.7452	0.89818	0.00000	2.9072	0.98155	7.2825	5.6982	1.0942	4.0140	0.94818	3.6500	1.3467	7.1040	2.4195	6.1599	3.3088	0.00000	0.00000	2.7577	0.85741	1.5987	0.00000	0.00000	0.83552	0.00000	0.78605	0.00000	0.82164	0.00000	2.3972	1.7085	
262	true	Empty	Superoxide dismutase [Mn], mitochondrial OS=Homo sapiens OX=9606 GN=SOD2 PE=1 SV=3	P04179	SOD2	25 kDa		unknown	2.5520	3.2749	8.0075	3.7686	4.5074	3.0050	2.4547	6.4952	2.6028	7.5287	4.3456	4.9077	2.1117	6.2796	4.4258	2.6945	3.0224	4.3608	0.98155	4.8550	3.7988	2.1885	2.6760	3.7927	1.4600	2.6934	5.3280	4.0325	3.0799	0.00000	1.9780	1.1130	1.8385	0.85741	1.5987	2.5475	2.1064	1.6710	1.7367	1.5721	1.9033	4.1082	0.81424	2.3972	1.7085	
263	true	Empty	Heat shock 70 kDa protein 12A OS=Homo sapiens OX=9606 GN=HSPA12A PE=1 SV=2	O43301	HSPA12A	75 kDa		unknown	1.2760	10.643	1.3346	6.5951	0.00000	0.00000	1.2274	2.1651	3.4705	5.6466	0.00000	1.9631	4.2234	2.5119	3.3194	3.5927	6.0449	0.00000	4.9077	2.4275	3.7988	3.2827	4.0140	0.94818	6.5700	0.00000	2.6640	8.0649	0.00000	0.00000	5.9341	2.2260	1.8385	6.8593	3.9968	5.0951	2.1064	1.6710	0.86834	3.1442	0.00000	1.6433	6.5139	0.79905	2.5627	
264	true	Empty	Endophilin-A1 OS=Homo sapiens OX=9606 GN=SH3GL2 PE=1 SV=1	Q99962	SH3GL2	40 kDa		unknown	2.5520	3.2749	0.00000	3.7686	0.00000	0.00000	0.00000	0.00000	4.3381	0.00000	0.00000	0.98155	3.1676	1.2559	0.00000	1.7964	1.0075	0.00000	0.98155	1.2137	0.94970	2.1885	1.3380	4.7409	5.8400	0.00000	2.6640	6.4520	3.0799	8.2720	6.9231	6.6779	5.5154	6.0019	3.1974	3.3967	4.2127	4.1776	4.3417	6.2884	8.5649	5.7515	5.6997	5.5934	6.8339	
265	true	Empty	Moesin OS=Homo sapiens OX=9606 GN=MSN PE=1 SV=3	P26038	MSN	68 kDa	true	unknown	0.00000	2.4562	0.00000	0.94216	0.00000	0.00000	0.00000	1.0825	0.00000	0.00000	0.00000	5.8893	0.00000	0.00000	1.1065	8.0836	1.0075	1.4536	5.8893	0.00000	6.6479	3.2827	1.3380	5.6891	2.1900	2.6934	4.4400	0.80649	1.0266	1.6544	4.9451	2.2260	5.5154	3.4296	0.79936	1.6984	2.1064	3.3421	2.6050	0.78605	1.9033	2.4649	1.6285	0.79905	0.85424	
266	true	Empty	Clathrin coat assembly protein AP180 OS=Homo sapiens OX=9606 GN=SNAP91 PE=1 SV=2	O60641	SNAP91	93 kDa		unknown	0.00000	3.2749	0.00000	0.94216	0.00000	0.00000	0.00000	0.00000	1.7352	1.8822	0.00000	0.98155	0.00000	0.00000	0.00000	1.7964	2.0150	0.00000	1.9631	1.2137	1.8994	3.2827	0.00000	4.7409	5.8400	2.6934	2.6640	4.0325	5.1332	3.3088	4.9451	2.2260	6.4347	5.1445	6.3949	4.2459	5.2659	3.3421	3.4734	10.219	3.8066	5.7515	8.1424	7.1915	5.1254	
267	true	Empty	2,4-dienoyl-CoA reductase [(3E)-enoyl-CoA-producing], mitochondrial OS=Homo sapiens OX=9606 GN=DECR1 PE=1 SV=1	Q16698	DECR1	36 kDa		unknown	6.3799	4.0936	10.677	6.5951	6.0099	4.5074	4.9095	8.6603	4.3381	5.6466	5.7942	5.8893	4.2234	7.5356	8.8517	2.6945	2.0150	8.7217	3.9262	4.8550	1.8994	1.0942	2.6760	2.8445	3.6500	4.0401	1.7760	1.6130	2.0533	3.3088	0.98902	1.1130	0.91924	0.85741	0.79936	0.84918	0.00000	0.83552	0.86834	0.78605	0.95165	0.82164	0.81424	0.79905	0.85424	
268	true	Empty	Synaptogyrin-3 OS=Homo sapiens OX=9606 GN=SYNGR3 PE=1 SV=2	O43761	SYNGR3	25 kDa		unknown	2.5520	0.00000	0.00000	0.94216	0.00000	0.00000	0.00000	0.00000	0.86761	1.8822	0.00000	0.98155	1.0559	1.2559	0.00000	0.89818	2.0150	2.9072	1.9631	1.2137	0.94970	2.1885	2.6760	1.8964	3.6500	2.6934	4.4400	3.2260	5.1332	6.6176	6.9231	5.5649	6.4347	4.2871	5.5955	6.7934	7.3723	6.6841	6.0784	6.2884	5.7099	7.3948	7.3281	6.3924	6.8339	
269	true	Empty	Protein NipSnap homolog 1 OS=Homo sapiens OX=9606 GN=NIPSNAP1 PE=1 SV=1	Q9BPW8	NIPSNAP1	33 kDa	true	unknown	6.3799	4.9124	5.3383	3.7686	3.0050	4.5074	7.3642	7.5778	6.0733	9.4109	5.7942	6.8708	9.5027	15.071	7.7452	0.89818	2.0150	2.9072	0.98155	3.6412	2.8491	3.2827	5.3521	3.7927	2.9200	2.6934	4.4400	2.4195	1.0266	3.3088	0.00000	0.00000	0.91924	0.00000	0.00000	0.00000	0.00000	0.83552	0.86834	0.78605	0.00000	0.00000	1.6285	1.5981	0.00000	
270	true	Empty	Cytosolic non-specific dipeptidase OS=Homo sapiens OX=9606 GN=CNDP2 PE=1 SV=2	Q96KP4	CNDP2	53 kDa		unknown	2.5520	0.81873	1.3346	1.8843	1.5025	3.0050	1.2274	3.2476	2.6028	0.94109	1.4485	3.9262	0.00000	0.00000	0.00000	4.4909	4.0299	1.4536	3.9262	1.2137	3.7988	2.1885	4.0140	4.7409	1.4600	4.0401	4.4400	3.2260	2.0533	4.9632	5.9341	2.2260	4.5962	4.2871	2.3981	4.2459	3.1596	4.1776	3.4734	2.3582	3.8066	3.2866	2.4427	3.9953	4.2712	
271	true	Empty	NADH dehydrogenase [ubiquinone] iron-sulfur protein 2, mitochondrial OS=Homo sapiens OX=9606 GN=NDUFS2 PE=1 SV=2	O75306	NDUFS2	53 kDa		unknown	5.1039	4.0936	10.677	2.8265	3.0050	3.0050	7.3642	4.3302	3.4705	13.175	2.8971	6.8708	3.1676	7.5356	3.3194	0.89818	3.0224	7.2680	0.98155	4.8550	2.8491	2.1885	4.0140	1.8964	3.6500	2.6934	2.6640	4.0325	3.0799	1.6544	0.00000	0.00000	0.91924	0.00000	0.00000	0.84918	1.0532	0.83552	2.6050	2.3582	0.95165	0.82164	2.4427	3.9953	0.85424	
272	true	Empty	AP-2 complex subunit alpha-1 OS=Homo sapiens OX=9606 GN=AP2A1 PE=1 SV=3	O95782	AP2A1	108 kDa	true	unknown	0.00000	2.4562	0.00000	2.8265	0.00000	0.00000	0.00000	0.00000	1.7352	0.00000	0.00000	0.98155	0.00000	2.5119	0.00000	2.6945	3.0224	0.00000	1.9631	0.00000	0.94970	5.4711	0.00000	5.6891	9.4899	2.6934	7.1040	4.8390	3.0799	8.2720	3.9561	5.5649	2.7577	5.1445	3.1974	4.2459	2.1064	4.1776	2.6050	5.5024	2.8550	3.2866	7.3281	7.1915	3.4170	
273	true	Empty	Transaldolase OS=Homo sapiens OX=9606 GN=TALDO1 PE=1 SV=2	P37837	TALDO1	38 kDa		unknown	1.2760	2.4562	0.00000	0.00000	0.00000	0.00000	1.2274	1.0825	3.4705	1.8822	2.8971	1.9631	1.0559	0.00000	1.1065	5.3891	7.0524	1.4536	13.742	1.2137	1.8994	4.3769	5.3521	1.8964	2.1900	4.0401	2.6640	3.2260	4.1066	1.6544	3.9561	3.3389	4.5962	2.5722	3.9968	2.5475	3.1596	3.3421	4.3417	2.3582	7.6132	2.4649	2.4427	4.7943	2.5627	
274	true	Empty	Protein NipSnap homolog 2 OS=Homo sapiens OX=9606 GN=NIPSNAP2 PE=1 SV=1	O75323	NIPSNAP2	34 kDa	true	unknown	5.1039	2.4562	9.3420	4.7108	1.5025	3.0050	9.8189	3.2476	4.3381	10.352	2.8971	2.9446	6.3352	7.5356	6.6388	1.7964	1.0075	2.9072	0.00000	2.4275	3.7988	2.1885	1.3380	3.7927	4.3800	1.3467	2.6640	4.8390	2.0533	0.00000	1.9780	1.1130	0.00000	0.85741	0.00000	0.00000	1.0532	0.00000	2.6050	0.78605	2.8550	2.4649	1.6285	2.3972	0.00000	
275	true	Empty	Microtubule-associated protein 2 OS=Homo sapiens OX=9606 GN=MAP2 PE=1 SV=4	P11137	MAP2	200 kDa		unknown	1.2760	0.81873	0.00000	0.00000	0.00000	0.00000	0.00000	0.00000	1.7352	0.00000	0.00000	0.98155	1.0559	2.5119	1.1065	0.89818	0.00000	1.4536	0.00000	1.2137	2.8491	3.2827	1.3380	4.7409	10.220	1.3467	0.00000	6.4520	3.0799	9.9264	1.9780	3.3389	4.5962	2.5722	0.79936	7.6426	1.0532	5.0131	2.6050	4.7163	0.95165	4.1082	4.0712	1.5981	4.2712	
276	true	Empty	Serine protease 1 OS=Homo sapiens OX=9606 GN=PRSS1 PE=1 SV=1	P07477	PRSS1	27 kDa		unknown	7.6559	4.0936	6.6729	3.7686	3.0050	4.5074	6.1368	1.0825	4.3381	2.8233	7.2427	3.9262	1.0559	3.7678	6.6388	2.6945	4.0299	5.8144	2.9446	2.4275	0.00000	3.2827	1.3380	2.8445	1.4600	2.6934	2.6640	2.4195	1.0266	1.6544	0.98902	2.2260	0.91924	0.85741	1.5987	0.84918	1.0532	2.5066	0.86834	0.78605	1.9033	2.4649	0.81424	2.3972	1.7085	
277	true	Empty	Adenylate kinase 4, mitochondrial OS=Homo sapiens OX=9606 GN=AK4 PE=1 SV=1	P27144	AK4	25 kDa		unknown	2.5520	3.2749	9.3420	3.7686	4.5074	0.00000	4.9095	9.7429	2.6028	9.4109	0.00000	2.9446	4.2234	8.7915	7.7452	0.00000	2.0150	1.4536	0.98155	2.4275	3.7988	1.0942	1.3380	0.00000	4.3800	0.00000	0.88801	0.80649	1.0266	3.3088	0.00000	0.00000	0.00000	1.7148	0.79936	3.3967	1.0532	0.83552	1.7367	1.5721	0.00000	1.6433	1.6285	1.5981	0.85424	
278	true	Empty	Serine/threonine-protein phosphatase 2A 65 kDa regulatory subunit A alpha isoform OS=Homo sapiens OX=9606 GN=PPP2R1A PE=1 SV=4	P30153	PPP2R1A	65 kDa		unknown	2.5520	5.7311	1.3346	0.00000	0.00000	0.00000	0.00000	0.00000	3.4705	2.8233	0.00000	0.98155	1.0559	1.2559	1.1065	5.3891	6.0449	1.4536	4.9077	1.2137	1.8994	2.1885	4.0140	5.6891	4.3800	1.3467	3.5520	5.6455	2.0533	4.9632	2.9671	3.3389	1.8385	7.7167	2.3981	3.3967	0.00000	1.6710	5.2100	3.1442	0.95165	2.4649	6.5139	1.5981	2.5627	
279	true	Empty	Receptor-type tyrosine-protein phosphatase zeta OS=Homo sapiens OX=9606 GN=PTPRZ1 PE=1 SV=4	P23471	PTPRZ1	255 kDa		unknown	2.5520	0.81873	0.00000	0.94216	1.5025	0.00000	1.2274	1.0825	3.4705	0.00000	1.4485	0.98155	0.00000	0.00000	0.00000	1.7964	2.0150	1.4536	1.9631	2.4275	0.00000	1.0942	1.3380	3.7927	2.1900	2.6934	3.5520	3.2260	6.1599	0.00000	4.9451	4.4519	5.5154	3.4296	6.3949	4.2459	5.2659	5.0131	1.7367	4.7163	6.6616	5.7515	2.4427	6.3924	4.2712	
280	true	Empty	T-complex protein 1 subunit eta OS=Homo sapiens OX=9606 GN=CCT7 PE=1 SV=2	Q99832	CCT7	59 kDa		unknown	1.2760	4.0936	1.3346	0.00000	1.5025	0.00000	1.2274	1.0825	3.4705	0.00000	1.4485	0.00000	1.0559	1.2559	0.00000	3.5927	5.0374	0.00000	4.9077	0.00000	1.8994	1.0942	1.3380	4.7409	4.3800	1.3467	2.6640	5.6455	1.0266	6.6176	4.9451	3.3389	3.6769	2.5722	4.7962	5.0951	2.1064	5.0131	5.2100	3.9303	3.8066	4.9299	3.2569	4.7943	5.1254	
281	true	Empty	Gamma-synuclein OS=Homo sapiens OX=9606 GN=SNCG PE=1 SV=2	O76070	SNCG	13 kDa	true	unknown	0.00000	0.00000	0.00000	2.8265	0.00000	0.00000	0.00000	0.00000	1.7352	0.94109	0.00000	0.00000	0.00000	1.2559	0.00000	0.00000	0.00000	0.00000	0.98155	2.4275	0.00000	2.1885	2.6760	2.8445	3.6500	2.6934	1.7760	4.0325	5.1332	4.9632	3.9561	3.3389	6.4347	6.0019	7.1942	4.2459	3.1596	2.5066	3.4734	3.9303	8.5649	7.3948	4.0712	5.5934	5.9797	
282	true	Empty	AFG3-like protein 2 OS=Homo sapiens OX=9606 GN=AFG3L2 PE=1 SV=2	Q9Y4W6	AFG3L2	89 kDa		unknown	2.5520	3.2749	5.3383	3.7686	3.0050	0.00000	4.9095	6.4952	4.3381	10.352	0.00000	6.8708	10.559	6.2796	5.5323	1.7964	3.0224	1.4536	0.00000	1.2137	3.7988	2.1885	5.3521	3.7927	4.3800	0.00000	4.4400	4.8390	3.0799	3.3088	0.00000	0.00000	0.00000	1.7148	0.00000	0.00000	0.00000	1.6710	1.7367	1.5721	0.00000	1.6433	1.6285	1.5981	1.7085	
283	true	Empty	Ezrin OS=Homo sapiens OX=9606 GN=EZR PE=1 SV=4	P15311	EZR	69 kDa	true	unknown	1.2760	2.4562	0.00000	1.8843	0.00000	0.00000	0.00000	3.2476	0.86761	0.94109	0.00000	0.98155	0.00000	0.00000	2.2129	8.0836	0.00000	1.4536	6.8708	0.00000	3.7988	0.00000	2.6760	4.7409	0.00000	2.6934	0.00000	0.80649	3.0799	1.6544	6.9231	3.3389	4.5962	2.5722	1.5987	3.3967	2.1064	3.3421	0.86834	1.5721	0.00000	3.2866	1.6285	1.5981	3.4170	
284	true	Empty	Enoyl-CoA hydratase, mitochondrial OS=Homo sapiens OX=9606 GN=ECHS1 PE=1 SV=4	P30084	ECHS1	31 kDa		unknown	2.5520	2.4562	12.011	2.8265	3.0050	4.5074	3.6821	6.4952	2.6028	7.5287	4.3456	5.8893	7.3910	10.047	7.7452	0.89818	1.0075	2.9072	0.00000	1.2137	3.7988	1.0942	4.0140	1.8964	3.6500	2.6934	2.6640	1.6130	1.0266	3.3088	0.98902	0.00000	0.00000	1.7148	0.00000	0.84918	0.00000	0.00000	2.6050	0.00000	0.00000	0.00000	2.4427	3.9953	1.7085	
285	true	Empty	Pyruvate dehydrogenase protein X component, mitochondrial OS=Homo sapiens OX=9606 GN=PDHX PE=1 SV=3	O00330	PDHX	54 kDa		unknown	5.1039	4.0936	4.0037	4.7108	3.0050	1.5025	4.9095	6.4952	2.6028	9.4109	0.00000	7.8524	5.2793	16.327	12.171	0.89818	0.00000	4.3608	0.00000	0.00000	4.7485	1.0942	2.6760	1.8964	3.6500	2.6934	3.5520	4.8390	1.0266	3.3088	0.00000	0.00000	0.00000	0.85741	0.00000	0.84918	0.00000	0.00000	4.3417	3.1442	0.00000	0.00000	4.0712	3.9953	0.85424	
286	true	Empty	Synaptojanin-1 OS=Homo sapiens OX=9606 GN=SYNJ1 PE=1 SV=2	O43426	SYNJ1	173 kDa		unknown	3.8279	2.4562	0.00000	0.94216	0.00000	0.00000	0.00000	0.00000	0.00000	0.00000	0.00000	0.98155	0.00000	0.00000	1.1065	0.00000	3.0224	1.4536	1.9631	1.2137	0.94970	1.0942	0.00000	2.8445	8.7600	0.00000	1.7760	3.2260	0.00000	6.6176	1.9780	3.3389	2.7577	6.0019	3.1974	4.2459	4.2127	2.5066	3.4734	4.7163	2.8550	3.2866	6.5139	2.3972	4.2712	
287	true	Empty	Cytochrome c oxidase subunit 6C OS=Homo sapiens OX=9606 GN=COX6C PE=1 SV=2	P09669	COX6C	9 kDa		unknown	3.8279	2.4562	8.0075	2.8265	3.0050	3.0050	4.9095	3.2476	1.7352	3.7644	1.4485	4.9077	5.2793	3.7678	5.5323	0.89818	3.0224	2.9072	0.98155	2.4275	1.8994	3.2827	2.6760	1.8964	1.4600	0.00000	2.6640	3.2260	2.0533	1.6544	0.00000	1.1130	2.7577	1.7148	0.00000	0.84918	2.1064	1.6710	2.6050	3.1442	1.9033	1.6433	2.4427	3.1962	1.7085	
288	true	Empty	Microtubule-associated protein 6 OS=Homo sapiens OX=9606 GN=MAP6 PE=1 SV=2	Q96JE9	MAP6	87 kDa		unknown	3.8279	0.81873	0.00000	0.94216	0.00000	0.00000	0.00000	1.0825	0.00000	0.94109	0.00000	0.98155	1.0559	2.5119	1.1065	0.89818	1.0075	0.00000	0.98155	1.2137	1.8994	2.1885	2.6760	1.8964	2.1900	1.3467	2.6640	5.6455	3.0799	4.9632	2.9671	4.4519	1.8385	3.4296	2.3981	5.9442	4.2127	3.3421	5.2100	6.2884	3.8066	4.9299	6.5139	5.5934	5.1254	
289	true	Empty	Microtubule-associated protein 1A OS=Homo sapiens OX=9606 GN=MAP1A PE=1 SV=6	P78559	MAP1A	305 kDa	true	unknown	1.2760	0.81873	0.00000	0.94216	0.00000	0.00000	0.00000	0.00000	1.7352	0.00000	0.00000	1.9631	1.0559	0.00000	1.1065	0.89818	1.0075	1.4536	0.00000	0.00000	4.7485	3.2827	1.3380	5.6891	5.8400	2.6934	5.3280	4.8390	2.0533	3.3088	1.9780	1.1130	0.91924	3.4296	3.9968	5.0951	0.00000	4.1776	2.6050	3.9303	0.95165	1.6433	3.2569	2.3972	2.5627	
290	true	Empty	Ras-related protein Rab-10 OS=Homo sapiens OX=9606 GN=RAB10 PE=1 SV=1	P61026	RAB10	23 kDa	true	unknown	0.00000	1.6375	0.00000	1.8843	0.00000	0.00000	0.00000	0.00000	3.4705	0.00000	0.00000	0.00000	3.1676	2.5119	0.00000	3.5927	3.0224	0.00000	0.98155	3.6412	1.8994	4.3769	2.6760	3.7927	5.1100	2.6934	4.4400	4.0325	4.1066	1.6544	2.9671	3.3389	5.5154	2.5722	3.1974	3.3967	5.2659	5.8486	2.6050	3.9303	3.8066	4.1082	4.0712	3.9953	0.00000	
291	true	Empty	Beta-soluble NSF attachment protein OS=Homo sapiens OX=9606 GN=NAPB PE=1 SV=2	Q9H115	NAPB	34 kDa	true	unknown	1.2760	4.0936	0.00000	1.8843	0.00000	1.5025	0.00000	0.00000	2.6028	0.94109	0.00000	0.00000	2.1117	0.00000	0.00000	1.7964	0.00000	0.00000	0.00000	0.00000	0.94970	4.3769	1.3380	2.8445	3.6500	2.6934	4.4400	6.4520	3.0799	8.2720	1.9780	3.3389	0.91924	3.4296	3.1974	4.2459	4.2127	5.0131	0.86834	3.9303	3.8066	2.4649	5.6997	7.1915	2.5627	
292	true	Empty	ATP-dependent 6-phosphofructokinase, liver type OS=Homo sapiens OX=9606 GN=PFKL PE=1 SV=6	P17858	PFKL	85 kDa	true	unknown	6.3799	6.5498	2.6692	4.7108	0.00000	0.00000	0.00000	2.1651	5.2057	0.00000	0.00000	3.9262	2.1117	1.2559	2.2129	5.3891	5.0374	2.9072	0.00000	0.00000	4.7485	1.0942	2.6760	2.8445	2.9200	0.00000	2.6640	3.2260	0.00000	0.00000	0.00000	3.3389	0.00000	4.2871	2.3981	4.2459	1.0532	2.5066	2.6050	0.78605	0.00000	0.00000	3.2569	0.00000	1.7085	
293	true	Empty	sp|P0DOX5|IGG1_HUMAN Immunoglobulin gamma-1 heavy chain OS=Homo sapiens OX=9606 PE=1 SV=2	P0DOX5		?	true	unknown	0.00000	0.00000	0.00000	0.00000	1.5025	0.00000	0.00000	4.3302	1.7352	3.7644	4.3456	0.00000	0.00000	0.00000	0.00000	5.3891	4.0299	0.00000	6.8708	2.4275	1.8994	2.1885	0.00000	1.8964	1.4600	0.00000	0.00000	0.00000	0.00000	0.00000	5.9341	3.3389	0.00000	1.7148	3.9968	4.2459	4.2127	0.00000	0.00000	7.0745	4.7583	3.2866	0.00000	0.00000	1.7085	
294	true	Empty	Mitochondrial proton/calcium exchanger protein OS=Homo sapiens OX=9606 GN=LETM1 PE=1 SV=1	O95202	LETM1	83 kDa		unknown	3.8279	1.6375	4.0037	1.8843	1.5025	3.0050	4.9095	6.4952	2.6028	8.4698	1.4485	2.9446	8.4469	8.7915	6.6388	0.89818	2.0150	2.9072	0.00000	2.4275	1.8994	2.1885	2.6760	0.94818	1.4600	0.00000	1.7760	2.4195	1.0266	3.3088	0.00000	0.00000	0.91924	0.85741	0.00000	0.84918	1.0532	0.83552	1.7367	3.1442	0.00000	0.82164	1.6285	4.7943	1.7085	
295	true	Empty	Glycogen phosphorylase, muscle form OS=Homo sapiens OX=9606 GN=PYGM PE=1 SV=6	P11217	PYGM	97 kDa	true	unknown	0.00000	5.7311	4.0037	6.5951	3.0050	3.0050	1.2274	4.3302	1.7352	0.00000	1.4485	1.9631	1.0559	0.00000	2.2129	8.9818	4.0299	0.00000	2.9446	0.00000	3.7988	0.00000	0.00000	1.8964	1.4600	1.3467	0.88801	1.6130	0.00000	1.6544	6.9231	5.5649	4.5962	3.4296	0.00000	2.5475	0.00000	1.6710	3.4734	1.5721	1.9033	0.82164	0.81424	1.5981	0.85424	
296	true	Empty	Guanine nucleotide-binding protein G(s) subunit alpha isoforms XLas OS=Homo sapiens OX=9606 GN=GNAS PE=1 SV=2	Q5JWF2	GNAS	111 kDa	true	unknown	3.8279	0.81873	0.00000	0.94216	0.00000	0.00000	0.00000	0.00000	0.00000	0.94109	0.00000	1.9631	1.0559	0.00000	0.00000	2.6945	3.0224	2.9072	2.9446	0.00000	1.8994	2.1885	4.0140	2.8445	0.00000	1.3467	1.7760	4.8390	4.1066	0.00000	3.9561	3.3389	4.5962	2.5722	4.7962	2.5475	5.2659	4.1776	2.6050	3.1442	3.8066	4.9299	3.2569	2.3972	5.1254	
297	true	Empty	AP-2 complex subunit beta OS=Homo sapiens OX=9606 GN=AP2B1 PE=1 SV=1	P63010	AP2B1	105 kDa	true	unknown	1.2760	0.81873	0.00000	0.00000	0.00000	0.00000	0.00000	0.00000	0.00000	0.00000	0.00000	0.00000	0.00000	0.00000	0.00000	0.00000	0.00000	0.00000	0.00000	1.2137	0.00000	0.00000	0.00000	1.8964	5.1100	0.00000	3.5520	2.4195	6.1599	3.3088	0.98902	2.2260	2.7577	3.4296	5.5955	3.3967	1.0532	4.1776	3.4734	3.9303	0.00000	3.2866	4.0712	2.3972	2.5627	
298	true	Empty	T-complex protein 1 subunit beta OS=Homo sapiens OX=9606 GN=CCT2 PE=1 SV=4	P78371	CCT2	57 kDa		unknown	3.8279	5.7311	0.00000	1.8843	0.00000	0.00000	0.00000	0.00000	1.7352	1.8822	0.00000	1.9631	1.0559	1.2559	0.00000	0.89818	2.0150	1.4536	0.98155	1.2137	0.94970	4.3769	4.0140	1.8964	5.8400	2.6934	3.5520	5.6455	1.0266	4.9632	1.9780	3.3389	1.8385	2.5722	3.1974	5.9442	2.1064	2.5066	6.9467	3.1442	0.95165	3.2866	4.0712	1.5981	2.5627	
299	true	Empty	Ras-related protein Rab-5C OS=Homo sapiens OX=9606 GN=RAB5C PE=1 SV=2	P51148	RAB5C	23 kDa	true	unknown	1.2760	0.00000	0.00000	2.8265	0.00000	0.00000	0.00000	1.0825	2.6028	0.94109	0.00000	0.98155	2.1117	3.7678	1.1065	3.5927	1.0075	1.4536	1.9631	0.00000	0.00000	4.3769	1.3380	4.7409	2.9200	1.3467	1.7760	2.4195	2.0533	1.6544	2.9671	2.2260	6.4347	0.85741	6.3949	2.5475	7.3723	5.8486	4.3417	5.5024	4.7583	4.1082	4.0712	3.9953	5.1254	
300	true	Empty	Desmoglein-1 OS=Homo sapiens OX=9606 GN=DSG1 PE=1 SV=2	Q02413	DSG1	114 kDa		unknown	3.8279	0.00000	8.0075	3.7686	16.527	6.0099	23.320	6.4952	2.6028	2.8233	14.485	1.9631	3.1676	0.00000	3.3194	0.89818	1.0075	1.4536	0.98155	2.4275	1.8994	3.2827	1.3380	0.94818	0.73000	6.7334	0.88801	0.00000	3.0799	0.00000	0.00000	0.00000	0.91924	0.00000	0.79936	0.00000	2.1064	1.6710	0.00000	0.78605	3.8066	2.4649	0.00000	2.3972	4.2712	
301	true	Empty	Mitochondrial import receptor subunit TOM70 OS=Homo sapiens OX=9606 GN=TOMM70 PE=1 SV=1	O94826	TOMM70	67 kDa		unknown	5.1039	3.2749	1.3346	3.7686	0.00000	1.5025	2.4547	7.5778	1.7352	7.5287	0.00000	5.8893	8.4469	7.5356	4.4258	0.00000	1.0075	0.00000	0.00000	0.00000	2.8491	2.1885	1.3380	0.94818	3.6500	0.00000	2.6640	4.8390	1.0266	1.6544	0.98902	0.00000	0.00000	0.85741	0.79936	0.84918	0.00000	0.00000	1.7367	0.78605	0.95165	0.00000	4.0712	2.3972	3.4170	
302	true	Empty	Keratin, type I cuticular Ha6 OS=Homo sapiens OX=9606 GN=KRT36 PE=1 SV=1	O76013	KRT36	52 kDa	true	unknown	0.00000	0.00000	0.00000	0.00000	0.00000	0.00000	0.00000	0.00000	0.00000	0.00000	15.934	0.00000	0.00000	0.00000	0.00000	0.00000	0.00000	0.00000	0.00000	0.00000	0.00000	0.00000	0.00000	0.00000	0.00000	0.00000	7.1040	0.00000	0.00000	0.00000	0.00000	0.00000	0.00000	0.00000	0.00000	0.00000	0.00000	0.00000	0.00000	0.00000	5.7099	0.00000	5.6997	0.00000	0.00000	
303	true	Empty	Adenosylhomocysteinase OS=Homo sapiens OX=9606 GN=AHCY PE=1 SV=4	P23526	AHCY	48 kDa		unknown	0.00000	0.81873	0.00000	0.00000	0.00000	0.00000	0.00000	1.0825	0.86761	0.94109	1.4485	0.98155	1.0559	0.00000	1.1065	0.00000	1.0075	1.4536	0.98155	1.2137	4.7485	1.0942	1.3380	3.7927	6.5700	0.00000	2.6640	2.4195	1.0266	1.6544	1.9780	2.2260	6.4347	2.5722	3.1974	2.5475	4.2127	2.5066	0.00000	1.5721	3.8066	5.7515	1.6285	4.7943	3.4170	
304	true	Empty	Ras-related C3 botulinum toxin substrate 1 OS=Homo sapiens OX=9606 GN=RAC1 PE=1 SV=1	P63000	RAC1	21 kDa		unknown	0.00000	3.2749	2.6692	0.94216	0.00000	0.00000	0.00000	0.00000	2.6028	0.94109	0.00000	0.98155	0.00000	0.00000	0.00000	5.3891	2.0150	0.00000	3.9262	2.4275	1.8994	5.4711	0.00000	2.8445	1.4600	5.3867	3.5520	1.6130	3.0799	3.3088	4.9451	3.3389	3.6769	2.5722	5.5955	3.3967	3.1596	3.3421	4.3417	2.3582	1.9033	4.1082	3.2569	2.3972	5.9797	
305	true	Empty	Cytoplasmic FMR1-interacting protein 2 OS=Homo sapiens OX=9606 GN=CYFIP2 PE=1 SV=2	Q96F07	CYFIP2	148 kDa	true	unknown	3.8279	2.4562	0.00000	4.7108	0.00000	0.00000	0.00000	3.2476	2.6028	2.8233	0.00000	2.9446	0.00000	0.00000	4.4258	4.4909	2.0150	1.4536	2.9446	3.6412	2.8491	5.4711	4.0140	2.8445	2.9200	2.6934	3.5520	5.6455	1.0266	3.3088	0.98902	0.00000	2.7577	1.7148	2.3981	1.6984	0.00000	2.5066	3.4734	3.1442	0.00000	2.4649	5.6997	1.5981	3.4170	
306	true	Empty	Calcium/calmodulin-dependent protein kinase type II subunit beta OS=Homo sapiens OX=9606 GN=CAMK2B PE=1 SV=3	Q13554	CAMK2B	73 kDa	true	unknown	0.00000	4.9124	0.00000	0.00000	0.00000	0.00000	0.00000	0.00000	2.6028	0.00000	0.00000	0.00000	4.2234	0.00000	0.00000	4.4909	0.00000	0.00000	0.98155	0.00000	3.7988	3.2827	0.00000	0.00000	5.1100	0.00000	0.00000	5.6455	0.00000	0.00000	0.00000	0.00000	0.00000	2.5722	0.00000	6.7934	0.00000	0.00000	0.00000	3.1442	0.00000	0.00000	2.4427	0.00000	0.00000	
307	true	Empty	Adenylate kinase isoenzyme 1 OS=Homo sapiens OX=9606 GN=AK1 PE=1 SV=3	P00568	AK1	22 kDa	true	unknown	3.8279	3.2749	2.6692	0.94216	1.5025	1.5025	1.2274	1.0825	3.4705	0.00000	0.00000	1.9631	1.0559	1.2559	2.2129	2.6945	4.0299	4.3608	1.9631	1.2137	2.8491	1.0942	4.0140	3.7927	2.9200	1.3467	1.7760	3.2260	1.0266	3.3088	1.9780	1.1130	2.7577	2.5722	1.5987	5.0951	2.1064	1.6710	3.4734	1.5721	1.9033	1.6433	2.4427	1.5981	0.85424	
308	true	Empty	Filaggrin-2 OS=Homo sapiens OX=9606 GN=FLG2 PE=1 SV=1	Q5D862	FLG2	248 kDa		unknown	2.5520	0.00000	0.00000	2.8265	16.527	4.5074	55.232	3.2476	1.7352	1.8822	2.8971	0.98155	4.2234	3.7678	0.00000	0.00000	1.0075	1.4536	0.98155	2.4275	0.94970	1.0942	0.00000	0.94818	0.73000	5.3867	2.6640	0.80649	1.0266	3.3088	0.00000	0.00000	0.00000	1.7148	0.00000	0.84918	2.1064	0.00000	0.00000	0.78605	1.9033	0.82164	0.81424	1.5981	2.5627	
309	true	Empty	L-xylulose reductase OS=Homo sapiens OX=9606 GN=DCXR PE=1 SV=2	Q7Z4W1	DCXR	26 kDa		unknown	1.2760	1.6375	5.3383	3.7686	4.5074	3.0050	3.6821	3.2476	2.6028	2.8233	4.3456	0.98155	7.3910	7.5356	6.6388	1.7964	0.00000	4.3608	0.00000	3.6412	4.7485	2.1885	4.0140	4.7409	2.1900	2.6934	1.7760	3.2260	4.1066	3.3088	3.9561	0.00000	0.91924	2.5722	0.00000	0.84918	0.00000	1.6710	3.4734	1.5721	0.00000	0.00000	3.2569	1.5981	0.85424	
310	true	Empty	Prelamin-A/C OS=Homo sapiens OX=9606 GN=LMNA PE=1 SV=1	P02545	LMNA	74 kDa	true	unknown	0.00000	4.9124	8.0075	0.00000	0.00000	0.00000	0.00000	0.00000	26.896	0.00000	0.00000	8.8339	0.00000	0.00000	3.3194	1.7964	1.0075	0.00000	1.9631	0.00000	0.00000	1.0942	0.00000	18.015	0.00000	4.0401	1.7760	1.6130	0.00000	1.6544	0.00000	2.2260	1.8385	0.00000	0.00000	1.6984	0.00000	0.83552	9.5517	0.00000	0.00000	0.82164	0.00000	0.00000	3.4170	
311	true	Empty	Immunoglobulin heavy constant gamma 3 OS=Homo sapiens OX=9606 GN=IGHG3 PE=1 SV=2	P01860	IGHG3	41 kDa	true	unknown	0.00000	2.4562	1.3346	0.00000	3.0050	0.00000	0.00000	4.3302	0.86761	1.8822	2.8971	1.9631	1.0559	0.00000	1.1065	2.6945	7.0524	1.4536	4.9077	1.2137	0.94970	1.0942	0.00000	1.8964	0.73000	1.3467	0.88801	0.00000	3.0799	1.6544	4.9451	3.3389	1.8385	1.7148	4.7962	3.3967	4.2127	2.5066	4.3417	7.0745	4.7583	2.4649	0.00000	0.79905	1.7085	
312	true	Empty	Cell adhesion molecule 3 OS=Homo sapiens OX=9606 GN=CADM3 PE=1 SV=1	Q8N126	CADM3	43 kDa		unknown	0.00000	0.00000	0.00000	0.00000	0.00000	0.00000	0.00000	0.00000	0.00000	0.00000	0.00000	0.00000	0.00000	0.00000	0.00000	0.00000	0.00000	0.00000	0.00000	0.00000	0.00000	2.1885	1.3380	1.8964	5.1100	1.3467	2.6640	1.6130	1.0266	3.3088	2.9671	3.3389	2.7577	0.85741	6.3949	2.5475	6.3191	5.8486	4.3417	3.9303	9.5165	4.9299	8.1424	9.5886	4.2712	
313	true	Empty	Ketimine reductase mu-crystallin OS=Homo sapiens OX=9606 GN=CRYM PE=1 SV=1	Q14894	CRYM	34 kDa		unknown	6.3799	2.4562	1.3346	2.8265	0.00000	1.5025	0.00000	1.0825	1.7352	1.8822	1.4485	1.9631	2.1117	2.5119	0.00000	3.5927	3.0224	1.4536	1.9631	1.2137	2.8491	1.0942	2.6760	1.8964	3.6500	1.3467	2.6640	2.4195	4.1066	3.3088	3.9561	2.2260	1.8385	5.1445	3.1974	1.6984	4.2127	3.3421	2.6050	3.1442	5.7099	4.1082	1.6285	4.7943	2.5627	
314	true	Empty	Aquaporin-4 OS=Homo sapiens OX=9606 GN=AQP4 PE=1 SV=2	P55087	AQP4	35 kDa		unknown	2.5520	0.00000	1.3346	1.8843	0.00000	0.00000	0.00000	2.1651	0.86761	0.00000	0.00000	0.98155	0.00000	0.00000	2.2129	4.4909	0.00000	0.00000	3.9262	1.2137	2.8491	2.1885	1.3380	3.7927	1.4600	1.3467	1.7760	2.4195	3.0799	3.3088	4.9451	6.6779	1.8385	2.5722	3.1974	5.0951	1.0532	0.83552	2.6050	3.1442	4.7583	4.1082	3.2569	2.3972	4.2712	
315	true	Empty	Calcium/calmodulin-dependent protein kinase type II subunit delta OS=Homo sapiens OX=9606 GN=CAMK2D PE=1 SV=3	Q13557	CAMK2D	56 kDa	true	unknown	0.00000	4.0936	0.00000	5.6530	0.00000	0.00000	0.00000	2.1651	3.4705	2.8233	0.00000	0.98155	5.2793	5.0237	0.00000	3.5927	2.0150	0.00000	1.9631	1.2137	2.8491	2.1885	4.0140	3.7927	2.9200	0.00000	0.88801	2.4195	2.0533	4.9632	0.98902	2.2260	0.00000	3.4296	0.00000	6.7934	1.0532	0.00000	1.7367	2.3582	0.00000	0.00000	3.2569	1.5981	2.5627	
316	true	Empty	Carnitine O-acetyltransferase OS=Homo sapiens OX=9606 GN=CRAT PE=1 SV=5	P43155	CRAT	71 kDa		unknown	1.2760	3.2749	9.3420	4.7108	6.0099	3.0050	6.1368	5.4127	2.6028	5.6466	1.4485	4.9077	3.1676	1.2559	3.3194	2.6945	1.0075	1.4536	0.98155	1.2137	5.6982	2.1885	5.3521	2.8445	2.9200	6.7334	3.5520	3.2260	1.0266	1.6544	0.00000	0.00000	0.00000	1.7148	0.00000	0.84918	0.00000	0.83552	1.7367	1.5721	0.00000	0.00000	0.81424	2.3972	1.7085	
317	true	Empty	Guanine nucleotide-binding protein subunit alpha-13 OS=Homo sapiens OX=9606 GN=GNA13 PE=1 SV=2	Q14344	GNA13	44 kDa	true	unknown	6.3799	2.4562	0.00000	1.8843	0.00000	0.00000	0.00000	4.3302	0.00000	0.00000	0.00000	0.00000	0.00000	0.00000	0.00000	2.6945	0.00000	0.00000	0.00000	0.00000	2.8491	0.00000	0.00000	0.00000	0.00000	0.00000	0.00000	0.00000	0.00000	0.00000	5.9341	0.00000	4.5962	1.7148	0.00000	0.00000	0.00000	0.00000	0.00000	3.9303	0.00000	4.9299	4.0712	0.00000	4.2712	
318	true	Empty	Keratin, type I cuticular Ha8 OS=Homo sapiens OX=9606 GN=KRT38 PE=1 SV=3	O76015	KRT38	50 kDa	true	unknown	0.00000	0.00000	0.00000	0.00000	0.00000	0.00000	0.00000	0.00000	0.00000	0.00000	0.00000	1.9631	0.00000	0.00000	3.3194	0.00000	0.00000	0.00000	0.00000	0.00000	0.00000	2.1885	0.00000	0.00000	0.00000	0.00000	6.2160	0.00000	0.00000	0.00000	2.9671	0.00000	0.00000	0.00000	0.00000	0.00000	0.00000	0.00000	0.00000	0.00000	0.00000	0.00000	0.00000	0.00000	0.00000	
319	true	Empty	Quinone oxidoreductase OS=Homo sapiens OX=9606 GN=CRYZ PE=1 SV=1	Q08257	CRYZ	35 kDa		unknown	2.5520	1.6375	2.6692	1.8843	3.0050	3.0050	0.00000	3.2476	0.86761	2.8233	4.3456	1.9631	6.3352	5.0237	2.2129	2.6945	2.0150	0.00000	0.98155	2.4275	2.8491	0.00000	5.3521	3.7927	3.6500	2.6934	3.5520	2.4195	3.0799	4.9632	1.9780	2.2260	0.91924	1.7148	1.5987	2.5475	1.0532	1.6710	0.86834	2.3582	3.8066	0.82164	2.4427	3.1962	4.2712	
320	true	Empty	Sodium/potassium-transporting ATPase subunit beta-2 OS=Homo sapiens OX=9606 GN=ATP1B2 PE=1 SV=3	P14415	ATP1B2	33 kDa		unknown	0.00000	1.6375	1.3346	0.00000	0.00000	0.00000	0.00000	0.00000	0.00000	0.00000	0.00000	0.00000	0.00000	0.00000	0.00000	5.3891	2.0150	1.4536	3.9262	1.2137	3.7988	4.3769	4.0140	1.8964	3.6500	4.0401	3.5520	2.4195	4.1066	1.6544	3.9561	4.4519	4.5962	2.5722	3.9968	3.3967	6.3191	3.3421	1.7367	2.3582	6.6616	3.2866	1.6285	2.3972	2.5627	
321	true	Empty	Myosin-2 OS=Homo sapiens OX=9606 GN=MYH2 PE=1 SV=1	Q9UKX2	MYH2	223 kDa	true	unknown	0.00000	0.00000	0.00000	0.00000	0.00000	157.76	0.00000	0.00000	0.00000	0.00000	0.00000	0.00000	0.00000	0.00000	0.00000	0.00000	0.00000	0.00000	0.00000	0.00000	0.00000	0.00000	0.00000	0.00000	0.00000	0.00000	0.00000	0.00000	0.00000	0.00000	0.00000	0.00000	0.00000	0.00000	0.00000	0.00000	0.00000	0.00000	0.00000	0.00000	0.00000	0.00000	0.00000	0.00000	0.00000	
322	true	Empty	Stathmin OS=Homo sapiens OX=9606 GN=STMN1 PE=1 SV=3	P16949	STMN1	17 kDa		unknown	0.00000	0.00000	0.00000	0.94216	0.00000	0.00000	1.2274	0.00000	0.86761	0.00000	0.00000	0.98155	0.00000	1.2559	0.00000	1.7964	2.0150	0.00000	0.98155	0.00000	0.94970	1.0942	1.3380	4.7409	2.1900	1.3467	3.5520	1.6130	3.0799	4.9632	1.9780	1.1130	2.7577	1.7148	2.3981	1.6984	3.1596	2.5066	2.6050	7.0745	5.7099	3.2866	3.2569	3.9953	4.2712	
323	true	Empty	Dynamin-3 OS=Homo sapiens OX=9606 GN=DNM3 PE=1 SV=4	Q9UQ16	DNM3	98 kDa	true	unknown	3.8279	0.81873	0.00000	10.364	0.00000	0.00000	0.00000	0.00000	0.00000	0.00000	0.00000	0.00000	0.00000	0.00000	0.00000	3.5927	3.0224	0.00000	0.00000	0.00000	2.8491	1.0942	1.3380	0.00000	5.1100	0.00000	1.7760	5.6455	1.0266	6.6176	0.00000	0.00000	0.00000	6.0019	0.00000	0.00000	0.00000	0.00000	0.00000	0.00000	0.00000	0.00000	0.00000	0.00000	0.85424	
324	true	Empty	Synaptotagmin-1 OS=Homo sapiens OX=9606 GN=SYT1 PE=1 SV=1	P21579	SYT1	48 kDa		unknown	0.00000	0.00000	0.00000	1.8843	0.00000	0.00000	0.00000	0.00000	1.7352	0.94109	0.00000	0.00000	0.00000	0.00000	1.1065	0.89818	0.00000	1.4536	0.00000	2.4275	0.00000	5.4711	1.3380	3.7927	3.6500	2.6934	3.5520	0.80649	5.1332	0.00000	3.9561	1.1130	1.8385	4.2871	4.7962	1.6984	4.2127	5.8486	2.6050	3.9303	3.8066	4.9299	5.6997	5.5934	2.5627	
325	true	Empty	Histone H2A type 3 OS=Homo sapiens OX=9606 GN=H2AW PE=1 SV=3	Q7L7L0 (+1)	H2AW	14 kDa	true	unknown	3.8279	0.00000	2.6692	0.94216	3.0050	1.5025	3.6821	2.1651	6.0733	0.94109	7.2427	3.9262	1.0559	0.00000	1.1065	1.7964	2.0150	2.9072	2.9446	1.2137	2.8491	4.3769	2.6760	6.6373	2.1900	6.7334	3.5520	3.2260	3.0799	1.6544	1.9780	2.2260	3.6769	0.85741	0.79936	0.84918	0.00000	1.6710	4.3417	1.5721	1.9033	1.6433	0.81424	1.5981	0.85424	
326	true	Empty	Isocitrate dehydrogenase [NAD] subunit gamma, mitochondrial OS=Homo sapiens OX=9606 GN=IDH3G PE=1 SV=1	P51553	IDH3G	43 kDa		unknown	3.8279	1.6375	10.677	2.8265	3.0050	1.5025	7.3642	7.5778	1.7352	4.7055	2.8971	4.9077	6.3352	1.2559	6.6388	0.00000	0.00000	4.3608	0.00000	3.6412	1.8994	3.2827	1.3380	1.8964	1.4600	1.3467	1.7760	1.6130	3.0799	3.3088	0.00000	0.00000	0.91924	1.7148	0.79936	0.84918	1.0532	0.83552	1.7367	1.5721	0.00000	0.82164	1.6285	2.3972	1.7085	
327	true	Empty	Microtubule-associated protein RP/EB family member 3 OS=Homo sapiens OX=9606 GN=MAPRE3 PE=1 SV=1	Q9UPY8	MAPRE3	32 kDa	true	unknown	1.2760	2.4562	0.00000	0.94216	0.00000	0.00000	0.00000	0.00000	0.86761	0.00000	0.00000	0.00000	1.0559	0.00000	1.1065	0.00000	1.0075	0.00000	1.9631	1.2137	0.94970	2.1885	2.6760	2.8445	5.1100	2.6934	2.6640	3.2260	1.0266	4.9632	1.9780	7.7909	1.8385	6.0019	5.5955	5.0951	3.1596	3.3421	3.4734	4.7163	0.95165	4.1082	6.5139	2.3972	3.4170	
328	true	Empty	NADH dehydrogenase [ubiquinone] 1 alpha subcomplex subunit 9, mitochondrial OS=Homo sapiens OX=9606 GN=NDUFA9 PE=1 SV=2	Q16795	NDUFA9	43 kDa		unknown	5.1039	0.81873	1.3346	1.8843	1.5025	3.0050	2.4547	3.2476	2.6028	2.8233	0.00000	6.8708	3.1676	15.071	3.3194	0.00000	0.00000	0.00000	0.00000	1.2137	3.7988	5.4711	5.3521	3.7927	4.3800	2.6934	2.6640	3.2260	3.0799	0.00000	0.00000	0.00000	0.00000	0.85741	0.00000	0.00000	0.00000	0.00000	2.6050	0.78605	0.00000	0.82164	1.6285	2.3972	0.00000	
329	true	Empty	Contactin-associated protein 1 OS=Homo sapiens OX=9606 GN=CNTNAP1 PE=1 SV=1	P78357	CNTNAP1	156 kDa		unknown	0.00000	0.81873	1.3346	0.00000	0.00000	1.5025	0.00000	0.00000	1.7352	0.00000	0.00000	0.98155	1.0559	0.00000	1.1065	0.00000	1.0075	0.00000	0.98155	0.00000	0.00000	4.3769	4.0140	3.7927	2.9200	1.3467	5.3280	2.4195	2.0533	0.00000	1.9780	2.2260	4.5962	0.85741	7.1942	3.3967	6.3191	6.6841	0.86834	0.78605	10.468	5.7515	2.4427	3.9953	4.2712	
330	true	Empty	ATP synthase subunit gamma, mitochondrial OS=Homo sapiens OX=9606 GN=ATP5F1C PE=1 SV=1	P36542	ATP5F1C	33 kDa		unknown	2.5520	0.81873	1.3346	0.00000	0.00000	0.00000	1.2274	1.0825	3.4705	4.7055	0.00000	0.98155	3.1676	5.0237	3.3194	0.89818	1.0075	1.4536	0.98155	0.00000	0.94970	2.1885	4.0140	1.8964	1.4600	1.3467	4.4400	1.6130	6.1599	3.3088	0.98902	1.1130	2.7577	1.7148	2.3981	0.00000	4.2127	2.5066	0.86834	2.3582	2.8550	1.6433	1.6285	4.7943	1.7085	
331	true	Empty	Aflatoxin B1 aldehyde reductase member 2 OS=Homo sapiens OX=9606 GN=AKR7A2 PE=1 SV=3	O43488	AKR7A2	40 kDa		unknown	0.00000	1.6375	1.3346	1.8843	0.00000	1.5025	0.00000	4.3302	1.7352	3.7644	1.4485	2.9446	1.0559	1.2559	2.2129	1.7964	2.0150	0.00000	0.98155	0.00000	3.7988	1.0942	0.00000	4.7409	2.9200	0.00000	1.7760	4.0325	1.0266	4.9632	2.9671	2.2260	1.8385	4.2871	0.79936	0.84918	0.00000	1.6710	3.4734	0.78605	1.9033	1.6433	3.2569	2.3972	1.7085	
332	true	Empty	Succinate--CoA ligase [ADP/GDP-forming] subunit alpha, mitochondrial OS=Homo sapiens OX=9606 GN=SUCLG1 PE=1 SV=4	P53597	SUCLG1	36 kDa		unknown	1.2760	3.2749	8.0075	8.4794	3.0050	4.5074	6.1368	7.5778	0.86761	7.5287	0.00000	0.00000	6.3352	6.2796	3.3194	0.89818	0.00000	0.00000	0.98155	0.00000	2.8491	1.0942	4.0140	0.00000	1.4600	2.6934	1.7760	2.4195	2.0533	6.6176	0.00000	0.00000	0.00000	0.85741	0.00000	0.84918	0.00000	0.00000	0.00000	0.00000	0.00000	0.82164	0.81424	0.79905	0.00000	
333	true	Empty	Lamin-B2 OS=Homo sapiens OX=9606 GN=LMNB2 PE=1 SV=4	Q03252	LMNB2	70 kDa	true	unknown	1.2760	0.00000	5.3383	0.00000	0.00000	0.00000	0.00000	0.00000	24.293	0.94109	7.2427	8.8339	4.2234	0.00000	3.3194	1.7964	0.00000	1.4536	0.00000	0.00000	0.00000	0.00000	1.3380	13.275	0.73000	9.4268	1.7760	0.80649	0.00000	1.6544	0.00000	0.00000	0.91924	0.00000	0.00000	0.84918	0.00000	0.00000	11.288	0.00000	0.00000	0.82164	0.00000	0.00000	0.85424	
334	true	Empty	Flavin reductase (NADPH) OS=Homo sapiens OX=9606 GN=BLVRB PE=1 SV=3	P30043	BLVRB	22 kDa		unknown	1.2760	4.9124	0.00000	2.8265	0.00000	1.5025	0.00000	3.2476	1.7352	0.94109	0.00000	2.9446	1.0559	2.5119	3.3194	3.5927	3.0224	0.00000	1.9631	2.4275	1.8994	2.1885	0.00000	2.8445	1.4600	0.00000	1.7760	2.4195	3.0799	4.9632	4.9451	4.4519	1.8385	4.2871	2.3981	3.3967	3.1596	3.3421	2.6050	2.3582	0.95165	2.4649	3.2569	3.9953	2.5627	
335	true	Empty	Histone H2B type 1-J OS=Homo sapiens OX=9606 GN=H2BC11 PE=1 SV=3	P06899 (+3)	H2BC11	14 kDa	true	unknown	0.00000	0.00000	4.0037	0.00000	0.00000	4.5074	0.00000	1.0825	10.411	0.00000	11.588	4.9077	0.00000	0.00000	1.1065	1.7964	0.00000	2.9072	1.9631	0.00000	0.00000	3.2827	0.00000	2.8445	0.00000	8.0801	2.6640	1.6130	0.00000	3.3088	1.9780	0.00000	2.7577	0.00000	0.79936	0.00000	2.1064	0.83552	6.0784	0.00000	3.8066	3.2866	0.81424	1.5981	0.00000	
336	true	Empty	3-hydroxyacyl-CoA dehydrogenase type-2 OS=Homo sapiens OX=9606 GN=HSD17B10 PE=1 SV=3	Q99714	HSD17B10	27 kDa		unknown	6.3799	4.0936	6.6729	2.8265	3.0050	3.0050	3.6821	7.5778	2.6028	4.7055	1.4485	4.9077	6.3352	5.0237	5.5323	0.89818	1.0075	2.9072	1.9631	3.6412	1.8994	1.0942	1.3380	1.8964	0.73000	2.6934	0.88801	1.6130	3.0799	1.6544	0.98902	0.00000	1.8385	0.85741	0.79936	1.6984	0.00000	1.6710	0.86834	0.78605	0.95165	1.6433	0.00000	1.5981	1.7085	
337	true	Empty	Radixin OS=Homo sapiens OX=9606 GN=RDX PE=1 SV=1	P35241	RDX	69 kDa	true	unknown	0.00000	0.00000	0.00000	0.00000	0.00000	0.00000	0.00000	0.00000	1.7352	0.00000	0.00000	0.00000	0.00000	0.00000	0.00000	5.3891	1.0075	0.00000	5.8893	0.00000	4.7485	0.00000	4.0140	0.00000	0.00000	0.00000	0.00000	0.00000	0.00000	0.00000	0.00000	0.00000	0.00000	0.00000	0.00000	0.00000	0.00000	0.00000	0.00000	0.00000	0.00000	0.00000	0.00000	0.00000	0.00000	
338	true	Empty	Alpha-actinin-1 OS=Homo sapiens OX=9606 GN=ACTN1 PE=1 SV=2	P12814	ACTN1	103 kDa	true	unknown	1.2760	0.00000	0.00000	0.00000	0.00000	0.00000	0.00000	1.0825	1.7352	0.94109	0.00000	0.00000	1.0559	3.7678	0.00000	0.00000	1.0075	0.00000	0.00000	0.00000	3.7988	3.2827	1.3380	3.7927	7.3000	1.3467	3.5520	1.6130	3.0799	4.9632	1.9780	1.1130	1.8385	0.85741	2.3981	3.3967	3.1596	1.6710	2.6050	6.2884	0.95165	5.7515	1.6285	3.9953	1.7085	
339	true	Empty	Histone H3.3 OS=Homo sapiens OX=9606 GN=H3-3A PE=1 SV=2	P84243 (+1)	H3-3A	15 kDa		unknown	0.00000	0.00000	0.00000	0.00000	0.00000	0.00000	0.00000	0.00000	6.0733	0.00000	1.4485	0.00000	0.00000	0.00000	0.00000	0.00000	0.00000	0.00000	0.00000	0.00000	0.00000	0.00000	0.00000	4.7409	0.00000	5.3867	0.88801	0.00000	1.0266	1.6544	0.98902	1.1130	0.91924	0.85741	0.00000	0.84918	1.0532	1.6710	3.4734	0.78605	0.95165	0.82164	0.00000	1.5981	0.85424	
340	true	Empty	Glutathione S-transferase LANCL1 OS=Homo sapiens OX=9606 GN=LANCL1 PE=1 SV=1	O43813	LANCL1	45 kDa		unknown	1.2760	2.4562	0.00000	0.94216	0.00000	0.00000	0.00000	0.00000	3.4705	1.8822	0.00000	0.98155	1.0559	1.2559	1.1065	1.7964	1.0075	0.00000	0.98155	2.4275	1.8994	1.0942	2.6760	1.8964	2.1900	0.00000	2.6640	2.4195	2.0533	1.6544	2.9671	2.2260	0.91924	2.5722	2.3981	3.3967	3.1596	4.1776	5.2100	2.3582	2.8550	2.4649	2.4427	0.79905	2.5627	
341	true	Empty	Sorcin OS=Homo sapiens OX=9606 GN=SRI PE=1 SV=1	P30626	SRI	22 kDa		unknown	0.00000	2.4562	1.3346	0.00000	0.00000	1.5025	0.00000	0.00000	0.86761	3.7644	0.00000	2.9446	3.1676	2.5119	1.1065	3.5927	2.0150	1.4536	0.00000	1.2137	3.7988	2.1885	5.3521	1.8964	2.9200	4.0401	4.4400	0.80649	1.0266	6.6176	2.9671	2.2260	2.7577	0.00000	0.79936	2.5475	1.0532	1.6710	0.86834	0.78605	1.9033	1.6433	0.81424	1.5981	0.85424	
342	true	Empty	T-complex protein 1 subunit gamma OS=Homo sapiens OX=9606 GN=CCT3 PE=1 SV=4	P49368	CCT3	61 kDa		unknown	2.5520	3.2749	0.00000	0.00000	0.00000	0.00000	0.00000	0.00000	2.6028	0.00000	0.00000	0.00000	3.1676	1.2559	0.00000	1.7964	1.0075	1.4536	1.9631	1.2137	1.8994	1.0942	1.3380	2.8445	6.5700	1.3467	3.5520	5.6455	3.0799	3.3088	1.9780	2.2260	1.8385	1.7148	0.79936	3.3967	2.1064	2.5066	3.4734	3.1442	0.95165	3.2866	1.6285	3.9953	2.5627	
343	true	Empty	NADH dehydrogenase [ubiquinone] iron-sulfur protein 7, mitochondrial OS=Homo sapiens OX=9606 GN=NDUFS7 PE=1 SV=3	O75251	NDUFS7	24 kDa		unknown	2.5520	1.6375	5.3383	0.00000	1.5025	0.00000	3.6821	1.0825	0.86761	4.7055	0.00000	1.9631	0.00000	0.00000	1.1065	0.00000	1.0075	2.9072	0.00000	2.4275	1.8994	1.0942	4.0140	1.8964	2.1900	2.6934	5.3280	0.80649	5.1332	3.3088	0.00000	1.1130	0.91924	1.7148	0.79936	1.6984	1.0532	1.6710	2.6050	3.1442	0.00000	2.4649	3.2569	3.9953	1.7085	
344	true	Empty	Leucine-rich PPR motif-containing protein, mitochondrial OS=Homo sapiens OX=9606 GN=LRPPRC PE=1 SV=3	P42704	LRPPRC	158 kDa		unknown	6.3799	4.9124	8.0075	6.5951	1.5025	0.00000	7.3642	8.6603	0.00000	7.5287	0.00000	0.98155	5.2793	2.5119	6.6388	0.89818	5.0374	1.4536	0.98155	0.00000	4.7485	0.00000	0.00000	0.94818	1.4600	0.00000	0.88801	0.80649	0.00000	3.3088	0.00000	0.00000	0.00000	2.5722	0.00000	2.5475	0.00000	0.00000	0.00000	1.5721	0.00000	0.00000	0.81424	1.5981	0.85424	
345	true	Empty	NADH dehydrogenase [ubiquinone] 1 alpha subcomplex subunit 7 OS=Homo sapiens OX=9606 GN=NDUFA7 PE=1 SV=3	O95182	NDUFA7	13 kDa		unknown	1.2760	0.00000	2.6692	1.8843	0.00000	3.0050	2.4547	1.0825	0.86761	6.5877	0.00000	2.9446	3.1676	11.303	2.2129	0.00000	0.00000	0.00000	0.00000	2.4275	1.8994	2.1885	1.3380	1.8964	2.1900	1.3467	1.7760	1.6130	5.1332	3.3088	0.98902	3.3389	0.00000	1.7148	0.00000	0.84918	1.0532	0.83552	1.7367	2.3582	0.00000	0.82164	2.4427	6.3924	2.5627	
346	true	Empty	Q8NF91-DECOY	Q8NF91-DECOY		?	true	unknown	5.1039	4.0936	5.3383	4.7108	1.5025	1.5025	1.2274	1.0825	0.86761	0.94109	4.3456	0.00000	1.0559	1.2559	2.2129	0.00000	0.00000	2.9072	0.98155	4.8550	0.00000	0.00000	1.3380	0.00000	0.00000	0.00000	0.00000	0.00000	1.0266	3.3088	1.9780	1.1130	0.00000	0.85741	1.5987	0.84918	1.0532	0.83552	0.86834	0.00000	0.00000	0.82164	0.81424	1.5981	0.85424	
347	true	Empty	Aldo-keto reductase family 1 member B1 OS=Homo sapiens OX=9606 GN=AKR1B1 PE=1 SV=3	P15121	AKR1B1	36 kDa		unknown	0.00000	2.4562	0.00000	1.8843	0.00000	0.00000	0.00000	1.0825	1.7352	0.94109	0.00000	0.98155	1.0559	1.2559	0.00000	0.89818	1.0075	0.00000	0.98155	0.00000	2.8491	5.4711	2.6760	3.7927	2.1900	2.6934	2.6640	3.2260	1.0266	3.3088	3.9561	3.3389	1.8385	3.4296	2.3981	5.0951	1.0532	2.5066	3.4734	2.3582	4.7583	2.4649	3.2569	2.3972	1.7085	
348	true	Empty	Phosphoserine aminotransferase OS=Homo sapiens OX=9606 GN=PSAT1 PE=1 SV=2	Q9Y617	PSAT1	40 kDa		unknown	1.2760	3.2749	0.00000	0.94216	0.00000	0.00000	0.00000	2.1651	2.6028	0.94109	0.00000	1.9631	0.00000	0.00000	2.2129	5.3891	3.0224	1.4536	5.8893	3.6412	2.8491	1.0942	1.3380	1.8964	1.4600	1.3467	1.7760	1.6130	2.0533	0.00000	4.9451	2.2260	1.8385	2.5722	2.3981	1.6984	0.00000	1.6710	1.7367	0.78605	1.9033	1.6433	0.81424	1.5981	0.85424	
349	true	Empty	Kelch repeat and BTB domain-containing protein 11 OS=Homo sapiens OX=9606 GN=KBTBD11 PE=1 SV=1	O94819	KBTBD11	66 kDa		unknown	6.3799	3.2749	0.00000	0.94216	0.00000	0.00000	0.00000	0.00000	2.6028	0.94109	0.00000	0.98155	0.00000	1.2559	1.1065	3.5927	1.0075	1.4536	0.98155	0.00000	3.7988	3.2827	2.6760	4.7409	3.6500	1.3467	4.4400	3.2260	1.0266	1.6544	4.9451	1.1130	2.7577	1.7148	0.79936	2.5475	0.00000	0.83552	0.86834	0.78605	0.00000	1.6433	3.2569	1.5981	2.5627	
350	true	Empty	Profilin-2 OS=Homo sapiens OX=9606 GN=PFN2 PE=1 SV=3	P35080	PFN2	15 kDa		unknown	1.2760	1.6375	1.3346	1.8843	1.5025	0.00000	0.00000	0.00000	0.86761	0.94109	0.00000	0.00000	0.00000	0.00000	0.00000	1.7964	2.0150	0.00000	0.00000	0.00000	1.8994	2.1885	2.6760	0.94818	1.4600	0.00000	0.88801	3.2260	3.0799	1.6544	4.9451	5.5649	2.7577	3.4296	3.1974	5.0951	2.1064	3.3421	2.6050	3.1442	2.8550	4.9299	4.8854	4.7943	4.2712	
351	true	Empty	GTP:AMP phosphotransferase AK3, mitochondrial OS=Homo sapiens OX=9606 GN=AK3 PE=1 SV=4	Q9UIJ7	AK3	26 kDa		unknown	3.8279	2.4562	8.0075	1.8843	1.5025	4.5074	1.2274	2.1651	3.4705	2.8233	1.4485	5.8893	2.1117	3.7678	5.5323	0.89818	0.00000	2.9072	2.9446	2.4275	0.94970	2.1885	1.3380	1.8964	1.4600	1.3467	1.7760	0.80649	2.0533	1.6544	0.98902	0.00000	0.91924	0.00000	0.00000	0.84918	1.0532	0.83552	2.6050	1.5721	0.95165	1.6433	1.6285	1.5981	0.85424	
352	true	Empty	Voltage-dependent anion-selective channel protein 3 OS=Homo sapiens OX=9606 GN=VDAC3 PE=1 SV=1	Q9Y277	VDAC3	31 kDa		unknown	1.2760	1.6375	0.00000	0.94216	0.00000	0.00000	0.00000	2.1651	0.86761	1.8822	0.00000	0.98155	2.1117	5.0237	2.2129	1.7964	1.0075	0.00000	0.00000	1.2137	2.8491	2.1885	2.6760	1.8964	2.9200	1.3467	1.7760	0.80649	3.0799	0.00000	0.00000	0.00000	0.91924	0.85741	1.5987	0.84918	2.1064	0.83552	1.7367	0.00000	1.9033	0.82164	1.6285	1.5981	1.7085	
353	true	Empty	D-3-phosphoglycerate dehydrogenase OS=Homo sapiens OX=9606 GN=PHGDH PE=1 SV=4	O43175	PHGDH	57 kDa		unknown	3.8279	2.4562	1.3346	1.8843	0.00000	0.00000	1.2274	2.1651	2.6028	0.00000	0.00000	1.9631	1.0559	0.00000	1.1065	4.4909	2.0150	1.4536	6.8708	1.2137	0.94970	2.1885	0.00000	2.8445	1.4600	4.0401	2.6640	4.0325	0.00000	0.00000	2.9671	2.2260	1.8385	6.0019	1.5987	4.2459	2.1064	0.83552	2.6050	1.5721	1.9033	1.6433	2.4427	0.79905	0.85424	
354	true	Empty	Heterogeneous nuclear ribonucleoproteins A2/B1 OS=Homo sapiens OX=9606 GN=HNRNPA2B1 PE=1 SV=2	P22626	HNRNPA2B1	37 kDa		unknown	1.2760	1.6375	4.0037	0.94216	0.00000	0.00000	0.00000	2.1651	9.5437	1.8822	1.4485	1.9631	3.1676	1.2559	1.1065	0.00000	0.00000	0.00000	0.00000	0.00000	3.7988	0.00000	2.6760	10.430	3.6500	5.3867	2.6640	2.4195	0.00000	3.3088	0.00000	0.00000	0.00000	0.85741	0.79936	4.2459	0.00000	0.00000	12.157	0.78605	0.00000	0.82164	1.6285	0.79905	0.85424	
355	true	Empty	ADP-ribosylation factor 3 OS=Homo sapiens OX=9606 GN=ARF3 PE=1 SV=2	P61204	ARF3	21 kDa	true	unknown	1.2760	0.81873	0.00000	1.8843	0.00000	1.5025	1.2274	1.0825	0.86761	2.8233	0.00000	0.00000	1.0559	2.5119	0.00000	1.7964	1.0075	1.4536	0.98155	0.00000	0.94970	2.1885	4.0140	2.8445	3.6500	2.6934	3.5520	0.80649	3.0799	0.00000	1.9780	0.00000	2.7577	0.85741	1.5987	2.5475	1.0532	0.83552	1.7367	3.9303	1.9033	3.2866	3.2569	3.1962	0.85424	
356	true	Empty	Calcium/calmodulin-dependent protein kinase type II subunit gamma OS=Homo sapiens OX=9606 GN=CAMK2G PE=1 SV=4	Q13555	CAMK2G	63 kDa	true	unknown	1.2760	2.4562	0.00000	6.5951	0.00000	0.00000	0.00000	1.0825	0.86761	0.94109	0.00000	0.00000	2.1117	2.5119	0.00000	3.5927	0.00000	0.00000	0.00000	0.00000	2.8491	2.1885	0.00000	1.8964	3.6500	0.00000	0.88801	2.4195	2.0533	0.00000	0.00000	4.4519	1.8385	1.7148	0.00000	5.0951	0.00000	0.83552	1.7367	1.5721	0.00000	0.00000	1.6285	1.5981	0.00000	
357	true	Empty	Protein-L-isoaspartate(D-aspartate) O-methyltransferase OS=Homo sapiens OX=9606 GN=PCMT1 PE=1 SV=4	P22061	PCMT1	25 kDa		unknown	2.5520	0.81873	1.3346	1.8843	1.5025	1.5025	1.2274	0.00000	0.86761	0.94109	0.00000	0.98155	2.1117	1.2559	2.2129	2.6945	2.0150	2.9072	0.00000	1.2137	0.00000	1.0942	0.00000	1.8964	4.3800	1.3467	1.7760	3.2260	5.1332	3.3088	2.9671	3.3389	2.7577	2.5722	2.3981	1.6984	3.1596	0.83552	3.4734	4.7163	2.8550	2.4649	2.4427	2.3972	2.5627	
358	true	Empty	GTP-binding nuclear protein Ran OS=Homo sapiens OX=9606 GN=RAN PE=1 SV=3	P62826	RAN	24 kDa		unknown	0.00000	0.81873	0.00000	0.00000	0.00000	0.00000	0.00000	0.00000	0.00000	0.00000	0.00000	0.00000	0.00000	0.00000	0.00000	1.7964	1.0075	0.00000	1.9631	2.4275	0.94970	3.2827	1.3380	1.8964	2.9200	1.3467	0.88801	2.4195	2.0533	0.00000	2.9671	1.1130	0.91924	2.5722	2.3981	2.5475	4.2127	1.6710	1.7367	3.9303	2.8550	1.6433	1.6285	3.1962	2.5627	
359	true	Empty	Cytochrome c1, heme protein, mitochondrial OS=Homo sapiens OX=9606 GN=CYC1 PE=1 SV=3	P08574	CYC1	35 kDa		unknown	1.2760	0.81873	5.3383	2.8265	1.5025	4.5074	4.9095	3.2476	2.6028	5.6466	2.8971	2.9446	2.1117	2.5119	4.4258	0.89818	2.0150	1.4536	0.00000	0.00000	0.94970	3.2827	1.3380	0.94818	2.1900	1.3467	2.6640	0.80649	2.0533	0.00000	0.00000	0.00000	0.00000	0.00000	0.00000	0.00000	0.00000	0.00000	0.00000	0.00000	0.00000	0.00000	0.00000	0.79905	0.00000	
360	true	Empty	T-complex protein 1 subunit delta OS=Homo sapiens OX=9606 GN=CCT4 PE=1 SV=4	P50991	CCT4	58 kDa		unknown	2.5520	2.4562	0.00000	0.94216	0.00000	0.00000	0.00000	0.00000	0.86761	0.94109	0.00000	0.98155	1.0559	0.00000	0.00000	3.5927	1.0075	0.00000	2.9446	3.6412	0.94970	2.1885	1.3380	1.8964	2.1900	0.00000	2.6640	4.0325	1.0266	3.3088	3.9561	2.2260	2.7577	0.85741	1.5987	1.6984	2.1064	1.6710	2.6050	1.5721	0.95165	2.4649	4.0712	1.5981	1.7085	
361	true	Empty	Neuronal-specific septin-3 OS=Homo sapiens OX=9606 GN=SEPTIN3 PE=1 SV=3	Q9UH03	SEPTIN3	41 kDa	true	unknown	1.2760	0.81873	0.00000	0.94216	0.00000	0.00000	0.00000	0.00000	0.86761	0.94109	0.00000	0.98155	0.00000	1.2559	0.00000	0.00000	0.00000	0.00000	0.00000	0.00000	1.8994	2.1885	2.6760	2.8445	2.9200	1.3467	2.6640	1.6130	2.0533	3.3088	4.9451	2.2260	3.6769	2.5722	3.1974	3.3967	3.1596	2.5066	1.7367	3.1442	2.8550	2.4649	1.6285	3.1962	2.5627	
362	true	Empty	Cytochrome c oxidase subunit 6B1 OS=Homo sapiens OX=9606 GN=COX6B1 PE=1 SV=2	P14854	COX6B1	10 kDa		unknown	2.5520	0.00000	0.00000	4.7108	1.5025	0.00000	3.6821	4.3302	1.7352	1.8822	0.00000	3.9262	2.1117	5.0237	7.7452	0.00000	0.00000	1.4536	0.00000	1.2137	0.94970	2.1885	1.3380	0.94818	2.1900	0.00000	2.6640	0.80649	1.0266	1.6544	0.00000	0.00000	0.91924	0.00000	0.00000	0.00000	0.00000	1.6710	2.6050	2.3582	0.95165	0.00000	2.4427	2.3972	0.00000	
363	true	Empty	Cytosolic acyl coenzyme A thioester hydrolase OS=Homo sapiens OX=9606 GN=ACOT7 PE=1 SV=3	O00154	ACOT7	42 kDa		unknown	1.2760	1.6375	0.00000	1.8843	0.00000	0.00000	0.00000	0.00000	0.86761	2.8233	0.00000	0.98155	3.1676	2.5119	1.1065	0.89818	0.00000	0.00000	0.98155	3.6412	2.8491	3.2827	1.3380	3.7927	2.1900	0.00000	0.88801	3.2260	0.00000	1.6544	3.9561	2.2260	2.7577	3.4296	3.9968	1.6984	2.1064	1.6710	2.6050	2.3582	0.95165	2.4649	1.6285	3.9953	1.7085	
364	true	Empty	Electron transfer flavoprotein subunit beta OS=Homo sapiens OX=9606 GN=ETFB PE=1 SV=3	P38117	ETFB	28 kDa		unknown	2.5520	3.2749	2.6692	1.8843	4.5074	4.5074	1.2274	3.2476	1.7352	7.5287	2.8971	1.9631	4.2234	2.5119	8.8517	0.89818	0.00000	1.4536	0.00000	1.2137	3.7988	3.2827	9.3661	2.8445	2.1900	4.0401	3.5520	2.4195	0.00000	0.00000	0.00000	0.00000	0.00000	0.85741	0.00000	0.00000	0.00000	0.00000	0.86834	0.78605	0.00000	0.82164	0.81424	0.79905	0.00000	
365	true	Empty	Paralemmin-1 OS=Homo sapiens OX=9606 GN=PALM PE=1 SV=2	O75781	PALM	42 kDa		unknown	0.00000	0.00000	1.3346	0.00000	0.00000	0.00000	1.2274	0.00000	1.7352	0.94109	0.00000	0.98155	1.0559	2.5119	0.00000	0.89818	0.00000	1.4536	1.9631	0.00000	0.94970	2.1885	2.6760	3.7927	3.6500	4.0401	2.6640	3.2260	1.0266	6.6176	1.9780	1.1130	2.7577	0.00000	2.3981	2.5475	4.2127	5.8486	2.6050	3.9303	1.9033	1.6433	1.6285	2.3972	3.4170	
366	true	Empty	NADH dehydrogenase [ubiquinone] 1 alpha subcomplex subunit 10, mitochondrial OS=Homo sapiens OX=9606 GN=NDUFA10 PE=1 SV=1	O95299	NDUFA10	41 kDa		unknown	2.5520	2.4562	4.0037	2.8265	1.5025	1.5025	2.4547	2.1651	0.00000	5.6466	0.00000	2.9446	2.1117	2.5119	1.1065	0.89818	1.0075	1.4536	0.00000	0.00000	0.94970	1.0942	1.3380	0.00000	1.4600	0.00000	0.00000	1.6130	1.0266	0.00000	0.00000	0.00000	0.91924	0.00000	0.00000	0.00000	0.00000	0.00000	0.00000	0.00000	0.00000	0.82164	0.00000	0.79905	0.00000	
367	true	Empty	Electron transfer flavoprotein subunit alpha, mitochondrial OS=Homo sapiens OX=9606 GN=ETFA PE=1 SV=1	P13804	ETFA	35 kDa		unknown	1.2760	1.6375	4.0037	1.8843	1.5025	1.5025	3.6821	5.4127	1.7352	4.7055	0.00000	6.8708	2.1117	5.0237	3.3194	0.89818	0.00000	1.4536	0.00000	0.00000	1.8994	2.1885	1.3380	1.8964	1.4600	0.00000	0.88801	0.80649	1.0266	1.6544	0.00000	0.00000	0.91924	0.85741	0.00000	0.00000	0.00000	0.83552	1.7367	1.5721	0.00000	0.00000	1.6285	1.5981	1.7085	
368	true	Empty	AP-2 complex subunit alpha-2 OS=Homo sapiens OX=9606 GN=AP2A2 PE=1 SV=2	O94973	AP2A2	104 kDa	true	unknown	0.00000	2.4562	1.3346	0.94216	0.00000	0.00000	0.00000	0.00000	1.7352	0.94109	0.00000	0.00000	1.0559	1.2559	0.00000	0.89818	2.0150	0.00000	0.00000	0.00000	0.00000	3.2827	2.6760	0.94818	5.1100	1.3467	1.7760	4.0325	1.0266	4.9632	3.9561	4.4519	3.6769	2.5722	0.00000	2.5475	1.0532	1.6710	0.00000	2.3582	0.95165	0.82164	3.2569	3.9953	1.7085	
369	true	Empty	Amphiphysin OS=Homo sapiens OX=9606 GN=AMPH PE=1 SV=1	P49418	AMPH	76 kDa	true	unknown	0.00000	0.81873	0.00000	0.94216	0.00000	0.00000	0.00000	0.00000	0.86761	0.00000	0.00000	0.00000	0.00000	0.00000	0.00000	0.00000	1.0075	0.00000	0.00000	0.00000	0.94970	3.2827	1.3380	3.7927	3.6500	1.3467	4.4400	2.4195	3.0799	4.9632	0.00000	0.00000	3.6769	0.85741	3.9968	1.6984	1.0532	2.5066	3.4734	3.1442	0.95165	4.1082	3.2569	3.1962	4.2712	
370	true	Empty	Guanine deaminase OS=Homo sapiens OX=9606 GN=GDA PE=1 SV=1	Q9Y2T3	GDA	51 kDa		unknown	0.00000	0.00000	0.00000	1.8843	0.00000	0.00000	0.00000	0.00000	0.00000	0.00000	0.00000	0.00000	0.00000	0.00000	0.00000	0.00000	0.00000	0.00000	0.00000	0.00000	0.00000	0.00000	0.00000	0.94818	3.6500	0.00000	2.6640	0.80649	6.1599	3.3088	1.9780	1.1130	0.91924	1.7148	1.5987	3.3967	4.2127	4.1776	2.6050	2.3582	4.7583	3.2866	2.4427	5.5934	0.85424	
371	true	Empty	V-type proton ATPase subunit H OS=Homo sapiens OX=9606 GN=ATP6V1H PE=1 SV=1	Q9UI12	ATP6V1H	56 kDa		unknown	2.5520	2.4562	0.00000	1.8843	0.00000	0.00000	0.00000	1.0825	0.86761	0.94109	0.00000	0.98155	2.1117	1.2559	1.1065	1.7964	1.0075	0.00000	0.98155	1.2137	0.94970	1.0942	1.3380	0.94818	0.73000	1.3467	0.00000	0.80649	0.00000	4.9632	1.9780	1.1130	1.8385	1.7148	2.3981	0.00000	6.3191	2.5066	2.6050	3.9303	1.9033	3.2866	4.0712	3.1962	2.5627	
372	true	Empty	Peroxiredoxin-5, mitochondrial OS=Homo sapiens OX=9606 GN=PRDX5 PE=1 SV=4	P30044	PRDX5	22 kDa		unknown	3.8279	1.6375	0.00000	2.8265	1.5025	1.5025	2.4547	4.3302	5.2057	3.7644	0.00000	2.9446	5.2793	5.0237	1.1065	3.5927	3.0224	0.00000	0.98155	2.4275	2.8491	0.00000	1.3380	0.94818	2.9200	1.3467	0.88801	1.6130	4.1066	0.00000	0.00000	0.00000	2.7577	0.85741	1.5987	1.6984	1.0532	1.6710	0.00000	1.5721	0.95165	2.4649	0.81424	2.3972	0.85424	
373	true	Empty	Synaptic vesicle membrane protein VAT-1 homolog OS=Homo sapiens OX=9606 GN=VAT1 PE=1 SV=2	Q99536	VAT1	42 kDa		unknown	0.00000	1.6375	0.00000	0.00000	0.00000	0.00000	0.00000	0.00000	0.00000	0.00000	0.00000	0.00000	1.0559	0.00000	0.00000	2.6945	2.0150	0.00000	0.98155	2.4275	1.8994	2.1885	1.3380	3.7927	1.4600	0.00000	3.5520	2.4195	2.0533	0.00000	1.9780	1.1130	2.7577	0.85741	2.3981	1.6984	2.1064	0.83552	0.86834	0.78605	4.7583	3.2866	0.81424	0.79905	2.5627	
374	true	Empty	Creatine kinase M-type OS=Homo sapiens OX=9606 GN=CKM PE=1 SV=2	P06732	CKM	43 kDa	true	unknown	0.00000	0.00000	0.00000	0.00000	0.00000	7.5124	0.00000	0.00000	0.00000	0.00000	0.00000	0.00000	0.00000	0.00000	0.00000	0.00000	0.00000	0.00000	0.00000	0.00000	0.00000	0.00000	0.00000	0.00000	0.00000	0.00000	0.00000	0.00000	0.00000	0.00000	0.00000	0.00000	0.00000	0.00000	0.00000	0.00000	0.00000	0.00000	0.00000	0.00000	0.00000	0.00000	0.00000	0.00000	0.00000	
375	true	Empty	Keratin, type I cuticular Ha3-I OS=Homo sapiens OX=9606 GN=KRT33A PE=2 SV=2	O76009	KRT33A	46 kDa	true	unknown	0.00000	0.00000	0.00000	0.00000	0.00000	0.00000	0.00000	0.00000	0.00000	0.00000	4.3456	0.00000	0.00000	0.00000	0.00000	0.00000	0.00000	0.00000	0.00000	0.00000	0.94970	0.00000	0.00000	0.00000	0.00000	0.00000	19.536	0.00000	0.00000	0.00000	0.00000	0.00000	0.00000	0.00000	0.00000	0.00000	0.00000	0.00000	0.00000	0.00000	0.00000	0.00000	0.00000	0.00000	0.00000	
376	true	Empty	Putative glutamine amidotransferase-like class 1 domain-containing protein 3B, mitochondrial OS=Homo sapiens OX=9606 GN=GATD3B PE=5 SV=1	A0A0B4J2D5 (+1)	GATD3B	28 kDa		unknown	1.2760	1.6375	1.3346	1.8843	0.00000	0.00000	1.2274	1.0825	1.7352	0.94109	1.4485	1.9631	4.2234	2.5119	4.4258	1.7964	2.0150	0.00000	0.98155	1.2137	0.94970	1.0942	1.3380	0.94818	0.73000	0.00000	0.00000	3.2260	2.0533	4.9632	0.98902	1.1130	0.91924	1.7148	0.79936	1.6984	1.0532	2.5066	0.86834	3.9303	0.00000	1.6433	3.2569	2.3972	2.5627	
377	true	Empty	NADH dehydrogenase [ubiquinone] 1 beta subcomplex subunit 7 OS=Homo sapiens OX=9606 GN=NDUFB7 PE=1 SV=4	P17568	NDUFB7	16 kDa		unknown	0.00000	0.81873	0.00000	0.94216	0.00000	0.00000	2.4547	1.0825	0.86761	3.7644	0.00000	3.9262	5.2793	1.2559	1.1065	0.00000	0.00000	0.00000	0.00000	0.00000	1.8994	1.0942	0.00000	1.8964	2.9200	0.00000	1.7760	1.6130	3.0799	1.6544	0.00000	2.2260	1.8385	2.5722	1.5987	1.6984	3.1596	2.5066	3.4734	3.1442	1.9033	3.2866	4.0712	3.9953	3.4170	
378	true	Empty	Ras-related protein Rab-7a OS=Homo sapiens OX=9606 GN=RAB7A PE=1 SV=1	P51149	RAB7A	23 kDa		unknown	0.00000	0.00000	1.3346	1.8843	0.00000	0.00000	0.00000	0.00000	1.7352	0.00000	0.00000	0.00000	0.00000	0.00000	0.00000	0.89818	1.0075	1.4536	0.98155	0.00000	0.94970	2.1885	1.3380	1.8964	2.9200	2.6934	0.88801	1.6130	3.0799	0.00000	2.9671	4.4519	2.7577	0.85741	2.3981	2.5475	2.1064	5.0131	0.86834	3.1442	3.8066	3.2866	3.2569	0.79905	1.7085	
379	true	Empty	Histone H4 OS=Homo sapiens OX=9606 GN=H4C1 PE=1 SV=2	P62805	H4C1	11 kDa		unknown	0.00000	0.00000	1.3346	0.00000	1.5025	0.00000	1.2274	0.00000	6.9409	0.00000	15.934	3.9262	0.00000	0.00000	1.1065	3.5927	3.0224	0.00000	4.9077	0.00000	0.00000	0.00000	0.00000	7.5854	0.00000	14.814	0.88801	0.80649	1.0266	0.00000	0.98902	0.00000	1.8385	0.00000	0.00000	0.00000	1.0532	0.00000	6.0784	0.00000	3.8066	1.6433	0.00000	0.79905	0.00000	
380	true	Empty	Q8IVF4-DECOY	Q8IVF4-DECOY		?		unknown	1.2760	3.2749	2.6692	0.94216	3.0050	0.00000	0.00000	2.1651	1.7352	0.94109	0.00000	1.9631	1.0559	1.2559	2.2129	2.6945	3.0224	4.3608	2.9446	2.4275	1.8994	3.2827	1.3380	1.8964	1.4600	1.3467	1.7760	0.80649	2.0533	0.00000	2.9671	4.4519	2.7577	1.7148	0.79936	1.6984	2.1064	0.83552	1.7367	0.78605	0.95165	2.4649	0.81424	0.79905	1.7085	
381	true	Empty	Claudin-11 OS=Homo sapiens OX=9606 GN=CLDN11 PE=1 SV=2	O75508	CLDN11	22 kDa		unknown	0.00000	0.81873	0.00000	0.94216	0.00000	0.00000	1.2274	1.0825	1.7352	1.8822	0.00000	0.98155	2.1117	1.2559	1.1065	4.4909	3.0224	1.4536	4.9077	3.6412	0.94970	2.1885	1.3380	0.94818	0.73000	0.00000	0.00000	2.4195	3.0799	4.9632	0.98902	2.2260	1.8385	2.5722	0.79936	2.5475	3.1596	0.83552	1.7367	3.1442	2.8550	3.2866	1.6285	0.79905	2.5627	
382	true	Empty	Junction plakoglobin OS=Homo sapiens OX=9606 GN=JUP PE=1 SV=3	P14923	JUP	82 kDa	true	unknown	2.5520	0.81873	8.0075	1.8843	9.0149	6.0099	18.411	1.0825	0.86761	0.94109	5.7942	0.00000	1.0559	0.00000	1.1065	0.00000	0.00000	1.4536	0.98155	0.00000	0.94970	0.00000	1.3380	0.00000	1.4600	8.0801	1.7760	0.00000	1.0266	0.00000	0.00000	0.00000	0.91924	0.85741	2.3981	0.00000	0.00000	0.00000	0.00000	0.78605	0.95165	0.00000	0.00000	0.00000	2.5627	
383	true	Empty	Keratin, type II cytoskeletal 80 OS=Homo sapiens OX=9606 GN=KRT80 PE=1 SV=2	Q6KB66	KRT80	51 kDa	true	unknown	0.00000	0.00000	0.00000	0.00000	6.0099	3.0050	2.4547	0.00000	0.00000	0.00000	5.7942	0.00000	0.00000	0.00000	0.00000	0.00000	0.00000	0.00000	0.00000	0.00000	0.00000	0.00000	0.00000	0.00000	0.00000	2.6934	0.00000	0.00000	0.00000	0.00000	0.00000	0.00000	0.00000	0.00000	2.3981	0.00000	0.00000	0.00000	0.00000	0.00000	0.00000	0.00000	0.00000	0.00000	0.00000	
384	true	Empty	Synaptogyrin-1 OS=Homo sapiens OX=9606 GN=SYNGR1 PE=1 SV=2	O43759	SYNGR1	25 kDa		unknown	0.00000	0.00000	0.00000	0.00000	0.00000	0.00000	0.00000	0.00000	0.00000	0.00000	0.00000	0.00000	0.00000	0.00000	0.00000	0.00000	0.00000	0.00000	0.00000	0.00000	0.00000	2.1885	1.3380	2.8445	2.9200	0.00000	2.6640	0.80649	5.1332	6.6176	2.9671	4.4519	3.6769	1.7148	5.5955	5.0951	3.1596	3.3421	3.4734	4.7163	3.8066	4.9299	2.4427	3.9953	2.5627	
385	true	Empty	Neurochondrin OS=Homo sapiens OX=9606 GN=NCDN PE=1 SV=1	Q9UBB6	NCDN	79 kDa		unknown	2.5520	2.4562	0.00000	0.94216	0.00000	1.5025	0.00000	1.0825	1.7352	1.8822	0.00000	0.98155	1.0559	1.2559	1.1065	0.89818	4.0299	1.4536	1.9631	4.8550	2.8491	0.00000	1.3380	1.8964	2.1900	1.3467	0.88801	2.4195	1.0266	1.6544	1.9780	2.2260	1.8385	1.7148	3.1974	1.6984	1.0532	2.5066	2.6050	3.9303	1.9033	0.82164	1.6285	0.79905	1.7085	
386	true	Empty	Band 4.1-like protein 1 OS=Homo sapiens OX=9606 GN=EPB41L1 PE=1 SV=2	Q9H4G0	EPB41L1	99 kDa	true	unknown	0.00000	1.6375	0.00000	2.8265	0.00000	0.00000	0.00000	0.00000	0.00000	0.00000	0.00000	0.00000	1.0559	0.00000	0.00000	0.00000	0.00000	0.00000	0.00000	0.00000	2.8491	2.1885	1.3380	1.8964	5.1100	0.00000	1.7760	4.0325	1.0266	1.6544	0.00000	2.2260	0.91924	1.7148	0.00000	2.5475	1.0532	3.3421	1.7367	1.5721	0.95165	0.82164	4.0712	0.79905	0.85424	
387	true	Empty	Very long-chain specific acyl-CoA dehydrogenase, mitochondrial OS=Homo sapiens OX=9606 GN=ACADVL PE=1 SV=1	P49748	ACADVL	70 kDa		unknown	3.8279	2.4562	5.3383	2.8265	0.00000	1.5025	9.8189	4.3302	2.6028	5.6466	0.00000	3.9262	1.0559	1.2559	8.8517	0.00000	0.00000	0.00000	0.00000	2.4275	3.7988	2.1885	1.3380	0.94818	0.00000	0.00000	2.6640	1.6130	1.0266	0.00000	0.98902	0.00000	0.00000	0.85741	0.00000	0.00000	0.00000	0.00000	0.00000	0.00000	0.00000	0.00000	0.00000	0.79905	0.00000	
388	true	Empty	Endoplasmin OS=Homo sapiens OX=9606 GN=HSP90B1 PE=1 SV=1	P14625	HSP90B1	92 kDa	true	unknown	0.00000	1.6375	0.00000	0.00000	0.00000	0.00000	0.00000	0.00000	4.3381	0.00000	2.8971	0.00000	0.00000	0.00000	0.00000	4.4909	6.0449	0.00000	3.9262	1.2137	1.8994	1.0942	2.6760	4.7409	4.3800	4.0401	3.5520	1.6130	1.0266	0.00000	0.00000	2.2260	0.00000	0.00000	2.3981	0.00000	1.0532	0.83552	0.00000	0.78605	0.00000	1.6433	0.81424	2.3972	0.00000	
389	true	Empty	Lipocalin-1 OS=Homo sapiens OX=9606 GN=LCN1 PE=1 SV=1	P31025	LCN1	19 kDa		unknown	1.2760	0.00000	1.3346	0.94216	0.00000	0.00000	0.00000	0.00000	0.00000	6.5877	39.111	12.760	1.0559	3.7678	2.2129	0.00000	0.00000	0.00000	0.00000	0.00000	0.94970	0.00000	1.3380	0.00000	0.00000	1.3467	0.00000	0.00000	0.00000	0.00000	0.00000	0.00000	1.8385	0.00000	0.00000	0.00000	0.00000	0.00000	0.00000	7.8605	0.95165	0.00000	0.81424	0.79905	0.85424	
390	true	Empty	10 kDa heat shock protein, mitochondrial OS=Homo sapiens OX=9606 GN=HSPE1 PE=1 SV=2	P61604	HSPE1	11 kDa		unknown	1.2760	0.81873	6.6729	0.00000	0.00000	1.5025	2.4547	2.1651	2.6028	2.8233	1.4485	1.9631	3.1676	2.5119	2.2129	0.00000	1.0075	2.9072	0.98155	0.00000	0.94970	3.2827	2.6760	0.94818	1.4600	1.3467	1.7760	0.00000	2.0533	1.6544	0.00000	0.00000	0.00000	0.00000	0.79936	0.84918	0.00000	0.83552	0.86834	0.78605	0.00000	0.00000	0.00000	0.79905	0.85424	
391	true	Empty	Septin-5 OS=Homo sapiens OX=9606 GN=SEPTIN5 PE=1 SV=1	Q99719	SEPTIN5	43 kDa		unknown	0.00000	1.6375	0.00000	0.00000	0.00000	0.00000	0.00000	0.00000	0.86761	0.94109	0.00000	0.00000	1.0559	0.00000	0.00000	0.00000	1.0075	0.00000	0.00000	0.00000	0.00000	3.2827	1.3380	1.8964	5.1100	1.3467	1.7760	1.6130	2.0533	1.6544	2.9671	1.1130	0.91924	0.85741	4.7962	0.00000	3.1596	5.0131	0.86834	3.1442	0.95165	4.1082	2.4427	3.1962	0.85424	
392	true	Empty	Myelin P2 protein OS=Homo sapiens OX=9606 GN=PMP2 PE=1 SV=3	P02689	PMP2	15 kDa	true	unknown	0.00000	1.6375	0.00000	0.94216	1.5025	1.5025	0.00000	0.00000	1.7352	0.00000	2.8971	0.00000	1.0559	0.00000	0.00000	2.6945	1.0075	0.00000	2.9446	0.00000	1.8994	3.2827	1.3380	1.8964	0.00000	1.3467	0.88801	1.6130	0.00000	0.00000	1.9780	4.4519	0.91924	1.7148	0.79936	0.00000	4.2127	2.5066	2.6050	0.78605	6.6616	0.82164	0.81424	1.5981	2.5627	
393	true	Empty	T-complex protein 1 subunit zeta OS=Homo sapiens OX=9606 GN=CCT6A PE=1 SV=3	P40227	CCT6A	58 kDa		unknown	1.2760	0.00000	0.00000	0.00000	0.00000	0.00000	0.00000	0.00000	2.6028	0.00000	0.00000	1.9631	1.0559	1.2559	0.00000	2.6945	2.0150	0.00000	0.98155	0.00000	1.8994	0.00000	0.00000	4.7409	2.1900	0.00000	0.88801	3.2260	2.0533	3.3088	0.98902	2.2260	0.00000	2.5722	0.79936	4.2459	2.1064	2.5066	2.6050	3.1442	1.9033	0.82164	4.8854	1.5981	1.7085	
394	true	Empty	Myelin-oligodendrocyte glycoprotein OS=Homo sapiens OX=9606 GN=MOG PE=1 SV=2	Q16653	MOG	28 kDa		unknown	1.2760	0.81873	0.00000	0.94216	0.00000	1.5025	0.00000	0.00000	0.00000	2.8233	0.00000	0.98155	2.1117	0.00000	1.1065	3.5927	1.0075	0.00000	2.9446	0.00000	1.8994	2.1885	1.3380	0.00000	2.1900	0.00000	0.88801	0.80649	1.0266	0.00000	1.9780	6.6779	0.91924	2.5722	0.00000	0.00000	5.2659	1.6710	3.4734	3.1442	3.8066	2.4649	0.81424	3.1962	3.4170	
395	true	Empty	AP-2 complex subunit mu OS=Homo sapiens OX=9606 GN=AP2M1 PE=1 SV=2	Q96CW1	AP2M1	50 kDa		unknown	0.00000	0.81873	0.00000	0.94216	0.00000	0.00000	0.00000	0.00000	0.86761	0.94109	0.00000	0.00000	1.0559	1.2559	0.00000	0.00000	1.0075	0.00000	0.98155	0.00000	0.00000	2.1885	0.00000	3.7927	3.6500	1.3467	0.88801	2.4195	3.0799	4.9632	2.9671	3.3389	0.91924	2.5722	0.79936	4.2459	0.00000	1.6710	3.4734	1.5721	2.8550	1.6433	2.4427	2.3972	1.7085	
396	true	Empty	Rho GDP-dissociation inhibitor 1 OS=Homo sapiens OX=9606 GN=ARHGDIA PE=1 SV=3	P52565	ARHGDIA	23 kDa		unknown	0.00000	0.81873	0.00000	0.94216	0.00000	0.00000	0.00000	0.00000	0.00000	0.00000	0.00000	0.98155	0.00000	0.00000	0.00000	1.7964	4.0299	0.00000	1.9631	1.2137	0.00000	1.0942	0.00000	0.00000	2.9200	0.00000	0.88801	1.6130	0.00000	0.00000	0.98902	3.3389	1.8385	1.7148	3.1974	1.6984	1.0532	1.6710	0.86834	0.78605	0.95165	2.4649	1.6285	2.3972	2.5627	
397	true	Empty	Cell adhesion molecule 2 OS=Homo sapiens OX=9606 GN=CADM2 PE=2 SV=1	Q8N3J6	CADM2	48 kDa		unknown	0.00000	0.00000	0.00000	0.00000	0.00000	0.00000	0.00000	0.00000	0.00000	0.00000	0.00000	0.00000	0.00000	0.00000	0.00000	0.00000	0.00000	0.00000	0.00000	0.00000	0.00000	2.1885	1.3380	1.8964	0.73000	0.00000	1.7760	0.00000	1.0266	1.6544	0.98902	0.00000	1.8385	2.5722	3.9968	1.6984	5.2659	1.6710	2.6050	3.9303	5.7099	1.6433	4.0712	3.9953	1.7085	
398	true	Empty	S-adenosylhomocysteine hydrolase-like protein 1 OS=Homo sapiens OX=9606 GN=AHCYL1 PE=1 SV=2	O43865	AHCYL1	59 kDa	true	unknown	1.2760	0.81873	0.00000	1.8843	1.5025	0.00000	0.00000	1.0825	1.7352	0.94109	0.00000	1.9631	1.0559	0.00000	0.00000	2.6945	4.0299	0.00000	2.9446	2.4275	0.94970	2.1885	1.3380	0.94818	1.4600	1.3467	0.88801	4.0325	2.0533	3.3088	2.9671	3.3389	1.8385	2.5722	1.5987	2.5475	1.0532	1.6710	2.6050	1.5721	0.95165	1.6433	0.81424	2.3972	0.85424	
399	true	Empty	Q9Y5S2-DECOY	Q9Y5S2-DECOY		?	true	unknown	0.00000	3.2749	2.6692	0.00000	1.5025	1.5025	1.2274	1.0825	0.86761	0.00000	1.4485	0.00000	0.00000	0.00000	0.00000	2.6945	0.00000	2.9072	3.9262	2.4275	3.7988	2.1885	1.3380	1.8964	0.73000	2.6934	1.7760	0.80649	1.0266	3.3088	2.9671	4.4519	2.7577	2.5722	2.3981	1.6984	1.0532	0.83552	1.7367	0.78605	1.9033	0.82164	2.4427	0.79905	1.7085	
400	true	Empty	Ubiquitin carboxyl-terminal hydrolase 5 OS=Homo sapiens OX=9606 GN=USP5 PE=1 SV=2	P45974	USP5	96 kDa		unknown	0.00000	3.2749	0.00000	0.00000	0.00000	0.00000	0.00000	1.0825	3.4705	1.8822	0.00000	0.98155	2.1117	2.5119	1.1065	0.89818	1.0075	0.00000	0.98155	0.00000	0.94970	1.0942	1.3380	0.94818	2.1900	0.00000	0.88801	1.6130	1.0266	3.3088	1.9780	3.3389	0.00000	3.4296	1.5987	3.3967	0.00000	1.6710	3.4734	1.5721	0.95165	1.6433	3.2569	0.79905	1.7085	
401	true	Empty	Keratin, type I cuticular Ha4 OS=Homo sapiens OX=9606 GN=KRT34 PE=1 SV=2	O76011	KRT34	49 kDa	true	unknown	0.00000	0.00000	0.00000	0.00000	0.00000	0.00000	0.00000	0.00000	0.00000	0.00000	5.7942	0.00000	0.00000	0.00000	0.00000	0.00000	0.00000	0.00000	0.00000	0.00000	0.00000	0.00000	0.00000	0.00000	0.00000	0.00000	12.432	0.00000	0.00000	0.00000	0.00000	0.00000	0.00000	0.00000	0.00000	0.00000	0.00000	0.00000	0.00000	0.00000	13.323	0.00000	15.471	0.00000	0.00000	
402	true	Empty	NADH dehydrogenase [ubiquinone] 1 alpha subcomplex subunit 13 OS=Homo sapiens OX=9606 GN=NDUFA13 PE=1 SV=3	Q9P0J0	NDUFA13	17 kDa		unknown	2.5520	1.6375	1.3346	0.94216	1.5025	0.00000	0.00000	0.00000	0.86761	1.8822	0.00000	2.9446	2.1117	3.7678	3.3194	1.7964	2.0150	1.4536	0.98155	1.2137	0.94970	1.0942	1.3380	0.94818	2.1900	0.00000	0.88801	0.80649	2.0533	0.00000	0.00000	1.1130	0.91924	0.85741	2.3981	1.6984	2.1064	2.5066	1.7367	2.3582	1.9033	2.4649	1.6285	2.3972	1.7085	
403	true	Empty	Ferritin light chain OS=Homo sapiens OX=9606 GN=FTL PE=1 SV=2	P02792	FTL	20 kDa		unknown	0.00000	0.00000	0.00000	0.00000	0.00000	3.0050	0.00000	0.00000	0.00000	0.00000	0.00000	0.00000	0.00000	0.00000	0.00000	4.4909	5.0374	4.3608	7.8524	0.00000	1.8994	2.1885	0.00000	0.94818	0.73000	2.6934	0.88801	0.80649	2.0533	0.00000	1.9780	1.1130	1.8385	0.85741	1.5987	0.00000	1.0532	2.5066	0.86834	0.78605	1.9033	1.6433	0.81424	1.5981	2.5627	
404	true	Empty	Cofilin-2 OS=Homo sapiens OX=9606 GN=CFL2 PE=1 SV=1	Q9Y281	CFL2	19 kDa	true	unknown	0.00000	0.00000	0.00000	0.00000	0.00000	0.00000	0.00000	0.00000	1.7352	0.00000	0.00000	0.00000	0.00000	0.00000	0.00000	0.00000	0.00000	1.4536	1.9631	2.4275	0.00000	0.00000	0.00000	0.00000	0.00000	2.6934	0.00000	4.8390	0.00000	0.00000	0.00000	0.00000	0.00000	0.00000	0.00000	0.00000	0.00000	0.00000	0.00000	0.00000	0.00000	0.00000	0.00000	0.00000	0.00000	
405	true	Empty	Ras-related protein Rap-1A OS=Homo sapiens OX=9606 GN=RAP1A PE=1 SV=1	P62834	RAP1A	21 kDa		unknown	1.2760	0.81873	0.00000	0.94216	0.00000	1.5025	0.00000	0.00000	1.7352	1.8822	0.00000	1.9631	1.0559	0.00000	0.00000	0.89818	2.0150	1.4536	1.9631	0.00000	0.94970	3.2827	2.6760	0.94818	1.4600	4.0401	2.6640	2.4195	3.0799	0.00000	0.98902	2.2260	1.8385	1.7148	1.5987	1.6984	2.1064	1.6710	1.7367	2.3582	2.8550	1.6433	2.4427	1.5981	1.7085	
406	true	Empty	CYFIP-related Rac1 interactor B OS=Homo sapiens OX=9606 GN=CYRIB PE=1 SV=1	Q9NUQ9	CYRIB	37 kDa		unknown	0.00000	1.6375	0.00000	1.8843	0.00000	0.00000	0.00000	0.00000	1.7352	0.94109	0.00000	0.00000	2.1117	0.00000	1.1065	1.7964	3.0224	0.00000	2.9446	0.00000	0.94970	1.0942	2.6760	1.8964	2.9200	1.3467	1.7760	1.6130	1.0266	1.6544	1.9780	1.1130	2.7577	1.7148	0.79936	0.84918	2.1064	1.6710	1.7367	3.1442	1.9033	1.6433	4.8854	2.3972	1.7085	
407	true	Empty	Cytochrome b-c1 complex subunit 8 OS=Homo sapiens OX=9606 GN=UQCRQ PE=1 SV=4	O14949	UQCRQ	10 kDa		unknown	0.00000	0.00000	4.0037	0.00000	3.0050	1.5025	2.4547	2.1651	0.86761	5.6466	0.00000	1.9631	2.1117	2.5119	2.2129	0.00000	0.00000	2.9072	0.00000	0.00000	1.8994	1.0942	0.00000	0.94818	2.1900	0.00000	1.7760	0.80649	3.0799	0.00000	0.98902	2.2260	2.7577	0.85741	0.00000	0.84918	2.1064	1.6710	0.00000	2.3582	1.9033	1.6433	0.81424	3.1962	1.7085	
408	true	Empty	Annexin A2 OS=Homo sapiens OX=9606 GN=ANXA2 PE=1 SV=2	P07355	ANXA2	39 kDa		unknown	5.1039	3.2749	0.00000	0.00000	4.5074	3.0050	6.1368	2.1651	0.00000	0.94109	1.4485	2.9446	0.00000	0.00000	0.00000	2.6945	1.0075	0.00000	0.98155	0.00000	2.8491	0.00000	2.6760	0.00000	0.00000	4.0401	0.00000	0.00000	0.00000	0.00000	2.9671	2.2260	0.91924	1.7148	1.5987	0.84918	0.00000	0.00000	0.00000	0.78605	1.9033	0.82164	1.6285	0.79905	1.7085	
409	true	Empty	Protein kinase C beta type OS=Homo sapiens OX=9606 GN=PRKCB PE=1 SV=4	P05771	PRKCB	77 kDa	true	unknown	1.2760	4.0936	0.00000	3.7686	0.00000	0.00000	0.00000	0.00000	0.86761	0.94109	0.00000	0.98155	1.0559	0.00000	0.00000	1.7964	3.0224	0.00000	0.98155	0.00000	0.94970	0.00000	0.00000	0.94818	2.1900	0.00000	0.00000	3.2260	0.00000	4.9632	3.9561	0.00000	0.00000	4.2871	0.79936	1.6984	0.00000	0.00000	1.7367	2.3582	0.00000	0.00000	2.4427	0.79905	0.00000	
410	true	Empty	Alpha-actinin-4 OS=Homo sapiens OX=9606 GN=ACTN4 PE=1 SV=2	O43707	ACTN4	105 kDa	true	unknown	2.5520	0.00000	0.00000	0.00000	0.00000	0.00000	0.00000	0.00000	0.00000	0.00000	0.00000	0.00000	0.00000	0.00000	0.00000	1.7964	0.00000	0.00000	0.98155	0.00000	1.8994	1.0942	0.00000	0.00000	4.3800	0.00000	0.88801	0.80649	1.0266	1.6544	1.9780	0.00000	0.91924	2.5722	1.5987	1.6984	1.0532	1.6710	1.7367	2.3582	0.00000	2.4649	2.4427	1.5981	0.85424	
411	true	Empty	Ras-related protein Rab-14 OS=Homo sapiens OX=9606 GN=RAB14 PE=1 SV=4	P61106	RAB14	24 kDa	true	unknown	1.2760	0.00000	0.00000	0.00000	0.00000	0.00000	0.00000	0.00000	1.7352	1.8822	0.00000	0.98155	0.00000	0.00000	0.00000	0.00000	0.00000	0.00000	0.00000	0.00000	0.00000	2.1885	1.3380	1.8964	3.6500	1.3467	1.7760	2.4195	2.0533	0.00000	1.9780	0.00000	4.5962	0.00000	3.1974	0.00000	5.2659	3.3421	2.6050	2.3582	3.8066	4.1082	0.00000	2.3972	2.5627	
412	true	Empty	Delta(3,5)-Delta(2,4)-dienoyl-CoA isomerase, mitochondrial OS=Homo sapiens OX=9606 GN=ECH1 PE=1 SV=2	Q13011	ECH1	36 kDa		unknown	2.5520	1.6375	2.6692	1.8843	1.5025	3.0050	3.6821	2.1651	1.7352	5.6466	0.00000	3.9262	2.1117	2.5119	4.4258	0.00000	0.00000	0.00000	0.98155	1.2137	1.8994	2.1885	4.0140	0.94818	1.4600	2.6934	2.6640	0.00000	1.0266	0.00000	0.00000	0.00000	0.00000	0.00000	0.00000	0.00000	0.00000	0.00000	1.7367	0.00000	0.00000	0.82164	0.81424	0.00000	0.00000	
413	true	Empty	Phosphoglucomutase-1 OS=Homo sapiens OX=9606 GN=PGM1 PE=1 SV=3	P36871	PGM1	61 kDa		unknown	0.00000	0.00000	0.00000	0.00000	3.0050	0.00000	0.00000	0.00000	0.86761	0.00000	1.4485	0.00000	0.00000	1.2559	0.00000	0.89818	0.00000	0.00000	3.9262	1.2137	0.94970	2.1885	2.6760	2.8445	2.9200	0.00000	1.7760	0.80649	2.0533	1.6544	2.9671	1.1130	0.91924	2.5722	1.5987	0.84918	3.1596	1.6710	2.6050	0.78605	1.9033	0.82164	1.6285	1.5981	0.85424	
414	true	Empty	Tyrosine-protein phosphatase non-receptor type 11 OS=Homo sapiens OX=9606 GN=PTPN11 PE=1 SV=3	Q06124	PTPN11	68 kDa		unknown	1.2760	4.9124	0.00000	1.8843	0.00000	0.00000	0.00000	0.00000	0.86761	0.00000	0.00000	0.98155	1.0559	0.00000	1.1065	2.6945	1.0075	1.4536	2.9446	1.2137	0.94970	1.0942	0.00000	1.8964	0.73000	0.00000	0.00000	1.6130	0.00000	0.00000	1.9780	2.2260	2.7577	2.5722	0.79936	2.5475	1.0532	2.5066	2.6050	1.5721	1.9033	2.4649	2.4427	0.79905	0.85424	
415	true	Empty	D-glutamate cyclase, mitochondrial OS=Homo sapiens OX=9606 GN=DGLUCY PE=1 SV=2	Q7Z3D6	DGLUCY	66 kDa		unknown	6.3799	4.0936	2.6692	2.8265	3.0050	1.5025	1.2274	5.4127	3.4705	1.8822	0.00000	2.9446	0.00000	1.2559	4.4258	0.89818	0.00000	2.9072	0.00000	0.00000	3.7988	0.00000	1.3380	2.8445	1.4600	0.00000	1.7760	1.6130	0.00000	3.3088	0.00000	2.2260	0.00000	1.7148	0.00000	0.00000	0.00000	0.00000	0.86834	0.00000	0.00000	0.00000	0.00000	0.00000	0.00000	
416	true	Empty	Hydroxysteroid dehydrogenase-like protein 2 OS=Homo sapiens OX=9606 GN=HSDL2 PE=1 SV=1	Q6YN16	HSDL2	45 kDa		unknown	2.5520	1.6375	6.6729	3.7686	1.5025	0.00000	1.2274	8.6603	4.3381	2.8233	1.4485	5.8893	3.1676	3.7678	6.6388	1.7964	2.0150	0.00000	0.00000	0.00000	3.7988	0.00000	2.6760	0.94818	0.00000	0.00000	0.88801	0.00000	0.00000	1.6544	0.00000	0.00000	0.00000	0.00000	0.00000	0.84918	0.00000	0.00000	0.00000	0.00000	0.00000	0.00000	0.00000	0.00000	0.00000	
417	true	Empty	Ras-related protein Rab-6B OS=Homo sapiens OX=9606 GN=RAB6B PE=1 SV=1	Q9NRW1	RAB6B	23 kDa	true	unknown	0.00000	0.00000	0.00000	0.00000	0.00000	0.00000	0.00000	0.00000	0.00000	0.00000	0.00000	0.00000	0.00000	0.00000	0.00000	0.00000	0.00000	0.00000	0.00000	0.00000	0.00000	1.0942	0.00000	1.8964	2.9200	0.00000	0.88801	3.2260	2.0533	0.00000	1.9780	2.2260	2.7577	0.85741	1.5987	1.6984	3.1596	2.5066	3.4734	1.5721	0.95165	2.4649	2.4427	1.5981	2.5627	
418	true	Empty	Protein RUFY3 OS=Homo sapiens OX=9606 GN=RUFY3 PE=1 SV=1	Q7L099	RUFY3	53 kDa	true	unknown	2.5520	1.6375	2.6692	1.8843	0.00000	0.00000	0.00000	1.0825	0.86761	2.8233	0.00000	0.98155	3.1676	2.5119	3.3194	3.5927	3.0224	1.4536	1.9631	1.2137	1.8994	1.0942	0.00000	0.94818	2.1900	1.3467	0.88801	3.2260	1.0266	3.3088	1.9780	0.00000	0.91924	3.4296	0.00000	2.5475	1.0532	0.83552	0.86834	1.5721	0.95165	0.00000	1.6285	0.79905	0.00000	
419	true	Empty	Coronin-1A OS=Homo sapiens OX=9606 GN=CORO1A PE=1 SV=4	P31146	CORO1A	51 kDa		unknown	5.1039	2.4562	0.00000	0.94216	0.00000	1.5025	0.00000	0.00000	1.7352	0.00000	1.4485	0.98155	3.1676	2.5119	2.2129	0.89818	3.0224	1.4536	0.00000	3.6412	0.00000	0.00000	1.3380	2.8445	2.9200	1.3467	0.88801	3.2260	0.00000	1.6544	0.98902	0.00000	0.00000	0.00000	1.5987	1.6984	0.00000	0.83552	0.86834	2.3582	0.00000	1.6433	1.6285	0.79905	1.7085	
420	true	Empty	Isovaleryl-CoA dehydrogenase, mitochondrial OS=Homo sapiens OX=9606 GN=IVD PE=1 SV=2	P26440	IVD	47 kDa		unknown	1.2760	1.6375	6.6729	1.8843	6.0099	1.5025	2.4547	5.4127	1.7352	2.8233	1.4485	3.9262	3.1676	3.7678	6.6388	1.7964	1.0075	0.00000	0.00000	1.2137	1.8994	1.0942	0.00000	0.00000	0.73000	4.0401	0.00000	0.00000	0.00000	1.6544	0.00000	0.00000	0.00000	0.00000	0.00000	0.00000	0.00000	0.00000	0.00000	0.00000	0.00000	0.82164	0.00000	0.00000	0.00000	
421	true	Empty	Chronophin OS=Homo sapiens OX=9606 GN=PDXP PE=1 SV=2	Q96GD0	PDXP	32 kDa		unknown	2.5520	3.2749	0.00000	4.7108	1.5025	1.5025	0.00000	0.00000	2.6028	2.8233	0.00000	3.9262	3.1676	3.7678	1.1065	0.89818	1.0075	0.00000	0.98155	1.2137	0.00000	1.0942	2.6760	0.94818	2.1900	1.3467	0.88801	1.6130	1.0266	0.00000	0.00000	0.00000	2.7577	0.00000	0.79936	0.00000	3.1596	3.3421	1.7367	0.78605	1.9033	1.6433	0.00000	0.79905	0.00000	
422	true	Empty	Cytochrome b-c1 complex subunit 7 OS=Homo sapiens OX=9606 GN=UQCRB PE=1 SV=2	P14927	UQCRB	14 kDa		unknown	0.00000	1.6375	4.0037	0.00000	1.5025	3.0050	2.4547	1.0825	1.7352	5.6466	0.00000	1.9631	1.0559	2.5119	3.3194	0.00000	0.00000	0.00000	0.00000	3.6412	0.94970	1.0942	0.00000	0.00000	2.1900	0.00000	2.6640	1.6130	2.0533	0.00000	0.00000	0.00000	0.91924	0.00000	0.00000	0.00000	0.00000	0.00000	0.86834	0.78605	0.00000	0.00000	0.00000	2.3972	0.00000	
423	true	Empty	Neurogranin OS=Homo sapiens OX=9606 GN=NRGN PE=1 SV=1	Q92686	NRGN	8 kDa		unknown	1.2760	0.81873	2.6692	0.00000	0.00000	6.0099	0.00000	1.0825	0.86761	1.8822	0.00000	0.98155	1.0559	1.2559	0.00000	1.7964	1.0075	0.00000	0.00000	0.00000	1.8994	2.1885	2.6760	1.8964	2.1900	2.6934	1.7760	2.4195	2.0533	3.3088	1.9780	1.1130	2.7577	0.85741	2.3981	1.6984	2.1064	1.6710	1.7367	1.5721	1.9033	1.6433	0.81424	3.1962	1.7085	
424	true	Empty	Methylglutaconyl-CoA hydratase, mitochondrial OS=Homo sapiens OX=9606 GN=AUH PE=1 SV=1	Q13825	AUH	36 kDa		unknown	2.5520	0.81873	0.00000	0.94216	1.5025	1.5025	3.6821	2.1651	0.86761	1.8822	0.00000	2.9446	1.0559	6.2796	5.5323	0.00000	0.00000	1.4536	0.00000	0.00000	0.94970	0.00000	5.3521	0.94818	1.4600	1.3467	1.7760	0.80649	1.0266	0.00000	0.00000	0.00000	0.00000	2.5722	0.00000	0.00000	0.00000	2.5066	0.86834	1.5721	0.00000	0.82164	0.81424	2.3972	0.00000	
425	true	Empty	Transforming protein RhoA OS=Homo sapiens OX=9606 GN=RHOA PE=1 SV=1	P61586	RHOA	22 kDa		unknown	0.00000	0.00000	0.00000	0.00000	0.00000	0.00000	0.00000	0.00000	0.00000	0.00000	0.00000	0.00000	0.00000	0.00000	0.00000	0.00000	1.0075	0.00000	0.00000	0.00000	1.8994	3.2827	1.3380	2.8445	1.4600	2.6934	1.7760	0.80649	2.0533	1.6544	0.98902	2.2260	0.00000	1.7148	0.00000	1.6984	1.0532	0.00000	0.86834	0.00000	0.95165	0.00000	1.6285	0.79905	0.85424	
426	true	Empty	Protein NDRG2 OS=Homo sapiens OX=9606 GN=NDRG2 PE=1 SV=2	Q9UN36	NDRG2	41 kDa		unknown	0.00000	0.81873	0.00000	0.94216	0.00000	0.00000	0.00000	0.00000	0.86761	0.00000	0.00000	0.00000	0.00000	0.00000	0.00000	1.7964	0.00000	0.00000	0.98155	1.2137	0.94970	0.00000	0.00000	1.8964	0.00000	1.3467	0.00000	2.4195	1.0266	0.00000	4.9451	2.2260	0.91924	2.5722	0.79936	0.84918	0.00000	0.83552	1.7367	0.00000	0.00000	0.00000	1.6285	0.79905	1.7085	
427	true	Empty	Apoptosis-inducing factor 1, mitochondrial OS=Homo sapiens OX=9606 GN=AIFM1 PE=1 SV=1	O95831	AIFM1	67 kDa		unknown	2.5520	1.6375	4.0037	0.94216	3.0050	0.00000	3.6821	1.0825	0.86761	2.8233	1.4485	2.9446	2.1117	5.0237	5.5323	0.89818	0.00000	1.4536	0.00000	0.00000	1.8994	1.0942	1.3380	0.94818	0.00000	1.3467	2.6640	1.6130	2.0533	3.3088	1.9780	1.1130	0.00000	0.00000	0.00000	0.84918	1.0532	0.83552	0.86834	1.5721	0.00000	0.82164	0.81424	1.5981	0.85424	
428	true	Empty	NADH dehydrogenase [ubiquinone] 1 beta subcomplex subunit 10 OS=Homo sapiens OX=9606 GN=NDUFB10 PE=1 SV=3	O96000	NDUFB10	21 kDa		unknown	0.00000	0.81873	2.6692	1.8843	1.5025	0.00000	1.2274	1.0825	0.86761	0.94109	0.00000	1.9631	1.0559	3.7678	1.1065	0.00000	0.00000	1.4536	0.00000	0.00000	1.8994	3.2827	2.6760	1.8964	1.4600	1.3467	2.6640	0.80649	2.0533	0.00000	0.00000	1.1130	0.00000	0.85741	0.00000	0.00000	0.00000	0.83552	0.00000	0.78605	0.95165	0.82164	0.81424	1.5981	0.85424	
429	true	Empty	Tubulin polymerization-promoting protein family member 3 OS=Homo sapiens OX=9606 GN=TPPP3 PE=1 SV=1	Q9BW30	TPPP3	19 kDa		unknown	1.2760	1.6375	1.3346	0.94216	0.00000	0.00000	0.00000	0.00000	2.6028	0.00000	0.00000	0.98155	0.00000	0.00000	0.00000	0.89818	0.00000	1.4536	3.9262	0.00000	0.94970	2.1885	0.00000	0.94818	0.73000	1.3467	0.88801	1.6130	1.0266	0.00000	1.9780	2.2260	1.8385	0.85741	1.5987	2.5475	2.1064	1.6710	0.86834	1.5721	1.9033	1.6433	0.00000	1.5981	1.7085	
430	true	Empty	Complement C3 OS=Homo sapiens OX=9606 GN=C3 PE=1 SV=2	P01024	C3	187 kDa		unknown	0.00000	0.00000	0.00000	0.00000	0.00000	0.00000	0.00000	0.00000	1.7352	3.7644	1.4485	0.00000	1.0559	0.00000	0.00000	0.00000	1.0075	1.4536	1.9631	1.2137	0.00000	0.00000	0.00000	1.8964	0.73000	0.00000	0.88801	0.80649	0.00000	0.00000	0.00000	2.2260	2.7577	0.85741	0.79936	0.00000	2.1064	0.83552	2.6050	2.3582	1.9033	1.6433	0.00000	1.5981	0.85424	
431	true	Empty	Mitochondrial carrier homolog 1 OS=Homo sapiens OX=9606 GN=MTCH1 PE=1 SV=1	Q9NZJ7	MTCH1	42 kDa		unknown	7.6559	0.81873	2.6692	0.94216	1.5025	0.00000	2.4547	3.2476	0.86761	3.7644	0.00000	2.9446	4.2234	2.5119	3.3194	0.00000	0.00000	1.4536	0.00000	0.00000	2.8491	1.0942	0.00000	0.94818	2.9200	0.00000	1.7760	2.4195	0.00000	0.00000	0.00000	0.00000	0.00000	1.7148	0.00000	0.84918	0.00000	0.83552	4.3417	1.5721	0.00000	3.2866	0.81424	0.00000	0.85424	
432	true	Empty	Heat shock protein 75 kDa, mitochondrial OS=Homo sapiens OX=9606 GN=TRAP1 PE=1 SV=3	Q12931	TRAP1	80 kDa		unknown	1.2760	2.4562	1.3346	1.8843	0.00000	0.00000	2.4547	5.4127	0.86761	6.5877	0.00000	0.98155	3.1676	5.0237	4.4258	0.00000	1.0075	0.00000	0.00000	0.00000	4.7485	1.0942	0.00000	1.8964	2.1900	0.00000	1.7760	1.6130	1.0266	1.6544	0.00000	0.00000	0.00000	0.00000	0.00000	0.00000	0.00000	0.00000	0.00000	0.78605	0.00000	0.00000	0.81424	0.79905	0.00000	
433	true	Empty	F-actin-capping protein subunit beta OS=Homo sapiens OX=9606 GN=CAPZB PE=1 SV=4	P47756	CAPZB	31 kDa		unknown	1.2760	0.81873	0.00000	0.00000	0.00000	1.5025	1.2274	1.0825	0.00000	0.00000	1.4485	0.00000	0.00000	0.00000	0.00000	0.89818	1.0075	0.00000	0.00000	0.00000	0.00000	0.00000	1.3380	2.8445	2.9200	0.00000	1.7760	3.2260	1.0266	0.00000	0.00000	1.1130	0.91924	0.85741	0.79936	1.6984	3.1596	2.5066	2.6050	2.3582	1.9033	2.4649	2.4427	0.79905	0.00000	
434	true	Empty	Beta-adducin OS=Homo sapiens OX=9606 GN=ADD2 PE=1 SV=3	P35612	ADD2	81 kDa	true	unknown	0.00000	0.00000	0.00000	0.94216	0.00000	0.00000	0.00000	0.00000	0.00000	0.00000	0.00000	0.00000	0.00000	0.00000	0.00000	0.00000	0.00000	0.00000	0.00000	0.00000	0.00000	1.0942	0.00000	0.00000	2.9200	0.00000	0.88801	0.00000	0.00000	0.00000	3.9561	0.00000	0.00000	0.00000	0.79936	1.6984	0.00000	0.83552	2.6050	1.5721	1.9033	1.6433	0.00000	3.1962	1.7085	
435	true	Empty	Cytosol aminopeptidase OS=Homo sapiens OX=9606 GN=LAP3 PE=1 SV=3	P28838	LAP3	56 kDa		unknown	1.2760	2.4562	0.00000	1.8843	0.00000	1.5025	0.00000	2.1651	0.86761	0.00000	0.00000	0.98155	2.1117	0.00000	1.1065	3.5927	3.0224	0.00000	3.9262	1.2137	2.8491	1.0942	1.3380	2.8445	0.73000	1.3467	0.88801	2.4195	1.0266	1.6544	0.98902	1.1130	0.91924	0.85741	0.79936	1.6984	1.0532	0.00000	0.00000	1.5721	1.9033	0.82164	0.81424	0.79905	0.85424	
436	true	Empty	Major prion protein OS=Homo sapiens OX=9606 GN=PRNP PE=1 SV=1	P04156	PRNP	28 kDa		unknown	0.00000	0.00000	0.00000	0.00000	0.00000	0.00000	0.00000	0.00000	1.7352	0.94109	0.00000	0.00000	0.00000	0.00000	0.00000	0.89818	0.00000	0.00000	0.00000	1.2137	0.94970	2.1885	1.3380	2.8445	2.1900	0.00000	0.88801	0.80649	1.0266	3.3088	0.98902	2.2260	2.7577	1.7148	1.5987	2.5475	2.1064	2.5066	1.7367	2.3582	1.9033	1.6433	2.4427	3.1962	2.5627	
437	true	Empty	Clathrin light chain A OS=Homo sapiens OX=9606 GN=CLTA PE=1 SV=1	P09496	CLTA	27 kDa		unknown	0.00000	0.00000	0.00000	0.00000	0.00000	0.00000	0.00000	0.00000	0.00000	0.00000	0.00000	0.00000	0.00000	0.00000	0.00000	0.00000	0.00000	0.00000	0.00000	0.00000	0.00000	1.0942	1.3380	2.8445	0.73000	1.3467	0.88801	0.80649	4.1066	0.00000	0.98902	1.1130	2.7577	1.7148	2.3981	1.6984	3.1596	2.5066	0.86834	1.5721	1.9033	2.4649	1.6285	3.1962	3.4170	
438	true	Empty	Sideroflexin-3 OS=Homo sapiens OX=9606 GN=SFXN3 PE=1 SV=3	Q9BWM7	SFXN3	36 kDa		unknown	2.5520	0.00000	4.0037	0.94216	0.00000	0.00000	2.4547	2.1651	1.7352	6.5877	0.00000	5.8893	4.2234	1.2559	5.5323	0.00000	2.0150	0.00000	0.00000	2.4275	0.94970	1.0942	1.3380	0.94818	1.4600	0.00000	0.88801	0.80649	2.0533	1.6544	0.00000	0.00000	1.8385	0.00000	0.00000	0.00000	1.0532	0.00000	0.00000	0.00000	0.00000	0.00000	0.00000	0.00000	0.00000	
439	true	Empty	Glyoxylate reductase/hydroxypyruvate reductase OS=Homo sapiens OX=9606 GN=GRHPR PE=1 SV=1	Q9UBQ7	GRHPR	36 kDa		unknown	0.00000	0.81873	1.3346	0.94216	0.00000	0.00000	0.00000	1.0825	1.7352	0.94109	0.00000	0.00000	3.1676	1.2559	1.1065	1.7964	2.0150	1.4536	0.98155	0.00000	1.8994	2.1885	1.3380	0.94818	1.4600	1.3467	0.00000	1.6130	0.00000	1.6544	1.9780	2.2260	0.91924	1.7148	0.00000	1.6984	1.0532	1.6710	2.6050	1.5721	1.9033	0.82164	1.6285	0.79905	0.85424	
440	true	Empty	V-type proton ATPase subunit C 1 OS=Homo sapiens OX=9606 GN=ATP6V1C1 PE=1 SV=4	P21283	ATP6V1C1	44 kDa		unknown	0.00000	1.6375	0.00000	0.00000	0.00000	0.00000	0.00000	0.00000	0.00000	0.00000	0.00000	0.00000	0.00000	0.00000	0.00000	0.00000	0.00000	0.00000	0.00000	1.2137	0.00000	1.0942	0.00000	0.94818	2.9200	0.00000	0.88801	1.6130	3.0799	4.9632	0.98902	1.1130	1.8385	0.00000	0.79936	0.84918	2.1064	0.83552	0.00000	2.3582	3.8066	2.4649	2.4427	3.1962	1.7085	
441	true	Empty	Ras-related protein Rab-21 OS=Homo sapiens OX=9606 GN=RAB21 PE=1 SV=3	Q9UL25	RAB21	24 kDa		unknown	0.00000	0.81873	1.3346	1.8843	0.00000	1.5025	1.2274	1.0825	0.86761	2.8233	1.4485	1.9631	2.1117	1.2559	2.2129	0.89818	2.0150	2.9072	1.9631	2.4275	0.94970	1.0942	1.3380	0.94818	0.73000	1.3467	0.88801	0.00000	1.0266	1.6544	1.9780	0.00000	2.7577	0.85741	1.5987	0.84918	3.1596	1.6710	0.86834	2.3582	0.95165	1.6433	0.81424	2.3972	1.7085	
442	true	Empty	Annexin A5 OS=Homo sapiens OX=9606 GN=ANXA5 PE=1 SV=2	P08758	ANXA5	36 kDa		unknown	1.2760	3.2749	0.00000	0.00000	1.5025	0.00000	0.00000	0.00000	2.6028	0.94109	1.4485	0.98155	2.1117	1.2559	1.1065	2.6945	4.0299	2.9072	2.9446	2.4275	1.8994	2.1885	0.00000	2.8445	0.73000	1.3467	0.88801	1.6130	0.00000	1.6544	0.98902	3.3389	1.8385	1.7148	0.00000	0.84918	1.0532	0.83552	1.7367	1.5721	2.8550	0.00000	0.81424	0.00000	0.00000	
443	true	Empty	Mitochondrial carrier homolog 2 OS=Homo sapiens OX=9606 GN=MTCH2 PE=1 SV=1	Q9Y6C9	MTCH2	33 kDa		unknown	1.2760	1.6375	2.6692	0.00000	3.0050	0.00000	1.2274	0.00000	0.86761	0.94109	0.00000	0.98155	2.1117	2.5119	2.2129	0.89818	0.00000	0.00000	0.00000	0.00000	0.94970	1.0942	0.00000	0.00000	0.73000	0.00000	4.4400	0.80649	3.0799	0.00000	0.98902	0.00000	1.8385	2.5722	0.79936	0.84918	0.00000	2.5066	0.86834	1.5721	0.00000	2.4649	1.6285	0.79905	0.85424	
444	true	Empty	AP-2 complex subunit sigma OS=Homo sapiens OX=9606 GN=AP2S1 PE=1 SV=2	P53680	AP2S1	17 kDa		unknown	0.00000	0.00000	0.00000	0.94216	0.00000	0.00000	1.2274	0.00000	1.7352	0.94109	0.00000	0.00000	1.0559	0.00000	0.00000	0.89818	1.0075	0.00000	0.00000	1.2137	0.94970	1.0942	2.6760	1.8964	2.1900	1.3467	1.7760	2.4195	2.0533	0.00000	0.00000	1.1130	2.7577	0.85741	3.1974	0.84918	2.1064	2.5066	1.7367	1.5721	0.95165	1.6433	0.81424	0.79905	0.00000	
445	true	Empty	NAD-dependent malic enzyme, mitochondrial OS=Homo sapiens OX=9606 GN=ME2 PE=1 SV=1	P23368	ME2	65 kDa	true	unknown	5.1039	0.00000	5.3383	0.94216	1.5025	0.00000	4.9095	4.3302	0.86761	0.00000	1.4485	2.9446	0.00000	6.2796	0.00000	0.00000	0.00000	0.00000	0.00000	0.00000	0.94970	0.00000	1.3380	1.8964	0.00000	0.00000	0.00000	0.00000	0.00000	0.00000	0.00000	0.00000	0.00000	0.00000	0.00000	0.00000	0.00000	0.83552	0.00000	0.00000	0.00000	0.82164	0.00000	0.00000	0.00000	
446	true	Empty	Alpha-actinin-2 OS=Homo sapiens OX=9606 GN=ACTN2 PE=1 SV=1	P35609	ACTN2	104 kDa	true	unknown	0.00000	0.00000	0.00000	0.00000	0.00000	4.5074	0.00000	0.00000	0.00000	0.00000	0.00000	0.00000	0.00000	0.00000	0.00000	0.00000	0.00000	0.00000	0.00000	0.00000	0.00000	2.1885	0.00000	0.94818	3.6500	0.00000	1.7760	3.2260	0.00000	3.3088	0.00000	0.00000	0.00000	0.00000	2.3981	0.84918	0.00000	0.00000	3.4734	3.1442	0.00000	2.4649	2.4427	1.5981	0.00000	
447	true	Empty	Histone H1.0 OS=Homo sapiens OX=9606 GN=H1-0 PE=1 SV=3	P07305	H1-0	21 kDa		unknown	0.00000	0.00000	2.6692	0.00000	0.00000	0.00000	0.00000	0.00000	11.279	0.00000	15.934	1.9631	0.00000	0.00000	0.00000	0.00000	0.00000	0.00000	0.00000	0.00000	0.00000	0.00000	0.00000	7.5854	0.00000	12.120	0.88801	0.00000	0.00000	0.00000	0.00000	1.1130	1.8385	0.00000	0.00000	0.00000	0.00000	0.00000	5.2100	0.00000	2.8550	1.6433	0.00000	0.79905	0.00000	
448	true	Empty	Importin subunit beta-1 OS=Homo sapiens OX=9606 GN=KPNB1 PE=1 SV=2	Q14974	KPNB1	97 kDa		unknown	1.2760	1.6375	1.3346	0.94216	0.00000	0.00000	0.00000	1.0825	1.7352	0.00000	0.00000	1.9631	0.00000	1.2559	0.00000	0.89818	2.0150	0.00000	0.98155	0.00000	1.8994	2.1885	1.3380	0.94818	1.4600	1.3467	0.88801	2.4195	1.0266	3.3088	0.98902	2.2260	0.91924	1.7148	1.5987	2.5475	1.0532	1.6710	0.86834	1.5721	0.95165	1.6433	1.6285	0.79905	0.85424	
449	true	Empty	3-hydroxyisobutyryl-CoA hydrolase, mitochondrial OS=Homo sapiens OX=9606 GN=HIBCH PE=1 SV=2	Q6NVY1	HIBCH	43 kDa		unknown	5.1039	0.00000	2.6692	2.8265	3.0050	1.5025	1.2274	2.1651	2.6028	2.8233	0.00000	0.98155	1.0559	5.0237	2.2129	0.00000	0.00000	1.4536	0.00000	1.2137	2.8491	1.0942	1.3380	0.94818	2.1900	1.3467	0.00000	2.4195	3.0799	1.6544	0.00000	0.00000	0.00000	0.85741	0.00000	0.00000	0.00000	0.00000	0.86834	0.78605	0.00000	0.82164	0.81424	2.3972	0.00000	
450	true	Empty	3-hydroxyisobutyrate dehydrogenase, mitochondrial OS=Homo sapiens OX=9606 GN=HIBADH PE=1 SV=2	P31937	HIBADH	35 kDa		unknown	1.2760	4.9124	5.3383	1.8843	3.0050	4.5074	3.6821	3.2476	3.4705	2.8233	1.4485	1.9631	2.1117	0.00000	3.3194	0.00000	0.00000	1.4536	0.98155	0.00000	1.8994	1.0942	0.00000	0.00000	0.00000	2.6934	0.88801	0.80649	1.0266	0.00000	0.00000	0.00000	0.00000	0.00000	0.79936	0.00000	0.00000	0.83552	0.00000	0.78605	0.00000	1.6433	0.00000	0.79905	0.00000	
451	true	Empty	Immunoglobulin heavy constant alpha 1 OS=Homo sapiens OX=9606 GN=IGHA1 PE=1 SV=2	P01876	IGHA1	38 kDa		unknown	0.00000	0.81873	0.00000	1.8843	1.5025	4.5074	0.00000	1.0825	3.4705	4.7055	2.8971	1.9631	1.0559	0.00000	0.00000	0.00000	1.0075	1.4536	2.9446	1.2137	0.94970	0.00000	0.00000	1.8964	0.73000	1.3467	0.00000	0.00000	0.00000	0.00000	0.00000	1.1130	0.00000	0.00000	3.1974	3.3967	1.0532	0.00000	2.6050	4.7163	3.8066	0.00000	0.00000	0.00000	0.85424	
452	true	Empty	Thymosin beta-4 OS=Homo sapiens OX=9606 GN=TMSB4X PE=1 SV=2	P62328	TMSB4X	5 kDa	true	unknown	0.00000	0.00000	0.00000	0.00000	0.00000	0.00000	0.00000	0.00000	3.4705	0.94109	0.00000	1.9631	0.00000	0.00000	0.00000	0.00000	0.00000	0.00000	0.00000	0.00000	0.00000	1.0942	0.00000	0.94818	1.4600	0.00000	0.88801	0.00000	1.0266	3.3088	0.00000	0.00000	0.91924	0.00000	2.3981	0.00000	3.1596	0.83552	2.6050	1.5721	0.95165	0.82164	1.6285	1.5981	1.7085	
453	true	Empty	Galectin-1 OS=Homo sapiens OX=9606 GN=LGALS1 PE=1 SV=2	P09382	LGALS1	15 kDa		unknown	0.00000	0.00000	0.00000	0.00000	1.5025	0.00000	0.00000	0.00000	1.7352	0.00000	0.00000	0.00000	0.00000	0.00000	0.00000	0.89818	0.00000	0.00000	2.9446	0.00000	0.94970	2.1885	1.3380	0.94818	0.73000	1.3467	0.88801	1.6130	1.0266	1.6544	0.98902	1.1130	1.8385	0.85741	3.9968	1.6984	1.0532	1.6710	2.6050	0.78605	1.9033	1.6433	1.6285	1.5981	1.7085	
454	true	Empty	Septin-2 OS=Homo sapiens OX=9606 GN=SEPTIN2 PE=1 SV=1	Q15019	SEPTIN2	41 kDa		unknown	0.00000	0.00000	0.00000	0.00000	0.00000	0.00000	0.00000	0.00000	1.7352	0.00000	0.00000	0.00000	0.00000	0.00000	0.00000	0.89818	0.00000	0.00000	1.9631	0.00000	3.7988	0.00000	1.3380	2.8445	2.9200	0.00000	0.88801	1.6130	0.00000	1.6544	4.9451	0.00000	0.91924	0.85741	0.79936	2.5475	1.0532	0.83552	1.7367	0.00000	0.00000	2.4649	0.81424	0.00000	0.85424	
455	true	Empty	6-phosphogluconate dehydrogenase, decarboxylating OS=Homo sapiens OX=9606 GN=PGD PE=1 SV=3	P52209	PGD	53 kDa		unknown	0.00000	0.81873	0.00000	0.00000	0.00000	0.00000	0.00000	0.00000	0.00000	0.00000	0.00000	0.98155	0.00000	0.00000	0.00000	4.4909	3.0224	0.00000	3.9262	0.00000	0.94970	0.00000	0.00000	1.8964	0.73000	0.00000	0.88801	0.00000	0.00000	0.00000	0.98902	1.1130	0.00000	0.85741	0.00000	0.84918	0.00000	0.00000	0.00000	0.00000	0.00000	0.00000	0.00000	0.00000	0.00000	
456	true	Empty	Methylcrotonoyl-CoA carboxylase subunit alpha, mitochondrial OS=Homo sapiens OX=9606 GN=MCCC1 PE=1 SV=3	Q96RQ3	MCCC1	80 kDa		unknown	7.6559	2.4562	10.677	1.8843	3.0050	1.5025	2.4547	6.4952	0.86761	4.7055	0.00000	2.9446	2.1117	2.5119	3.3194	0.89818	0.00000	1.4536	0.00000	2.4275	2.8491	0.00000	0.00000	0.00000	0.00000	1.3467	0.88801	0.00000	0.00000	0.00000	0.00000	0.00000	0.00000	0.00000	0.00000	0.00000	0.00000	0.00000	0.00000	0.00000	0.00000	0.00000	0.00000	0.00000	0.00000	
457	true	Empty	Myosin-8 OS=Homo sapiens OX=9606 GN=MYH8 PE=1 SV=3	P13535	MYH8	223 kDa	true	unknown	0.00000	0.00000	0.00000	0.00000	0.00000	88.646	0.00000	0.00000	0.00000	0.00000	0.00000	0.00000	0.00000	0.00000	0.00000	0.00000	0.00000	0.00000	0.00000	0.00000	0.00000	0.00000	0.00000	0.00000	0.00000	0.00000	0.00000	0.00000	0.00000	0.00000	0.00000	0.00000	0.00000	0.00000	0.00000	0.00000	0.00000	0.00000	0.00000	0.00000	0.00000	0.00000	0.00000	0.00000	0.00000	
458	true	Empty	Ras-related protein Rab-5B OS=Homo sapiens OX=9606 GN=RAB5B PE=1 SV=1	P61020	RAB5B	24 kDa	true	unknown	1.2760	0.00000	1.3346	0.94216	0.00000	1.5025	0.00000	1.0825	0.86761	1.8822	0.00000	0.98155	1.0559	5.0237	1.1065	0.00000	1.0075	0.00000	0.00000	1.2137	0.00000	1.0942	0.00000	2.8445	3.6500	2.6934	0.88801	0.80649	1.0266	1.6544	1.9780	0.00000	2.7577	0.00000	0.79936	0.84918	1.0532	1.6710	0.86834	0.78605	1.9033	1.6433	1.6285	2.3972	0.85424	
459	true	Empty	Macrophage migration inhibitory factor OS=Homo sapiens OX=9606 GN=MIF PE=1 SV=4	P14174	MIF	12 kDa		unknown	1.2760	0.81873	2.6692	0.94216	1.5025	1.5025	2.4547	2.1651	0.86761	0.94109	2.8971	2.9446	2.1117	1.2559	2.2129	0.89818	2.0150	1.4536	0.98155	0.00000	0.94970	0.00000	1.3380	0.94818	1.4600	2.6934	0.00000	0.80649	2.0533	0.00000	0.98902	1.1130	1.8385	0.00000	1.5987	0.84918	1.0532	1.6710	0.86834	0.78605	1.9033	2.4649	0.81424	0.79905	0.85424	
460	true	Empty	Ras-related protein Ral-A OS=Homo sapiens OX=9606 GN=RALA PE=1 SV=1	P11233	RALA	24 kDa		unknown	0.00000	0.00000	0.00000	0.00000	0.00000	0.00000	0.00000	0.00000	0.86761	0.00000	0.00000	0.00000	0.00000	0.00000	0.00000	0.89818	0.00000	0.00000	0.00000	0.00000	0.00000	0.00000	1.3380	0.00000	2.1900	1.3467	0.00000	0.80649	2.0533	1.6544	1.9780	2.2260	1.8385	0.85741	5.5955	0.84918	2.1064	2.5066	1.7367	1.5721	4.7583	2.4649	0.81424	2.3972	3.4170	
461	true	Empty	NADH dehydrogenase [ubiquinone] 1 beta subcomplex subunit 4 OS=Homo sapiens OX=9606 GN=NDUFB4 PE=1 SV=3	O95168	NDUFB4	15 kDa		unknown	2.5520	2.4562	4.0037	2.8265	3.0050	1.5025	1.2274	1.0825	1.7352	1.8822	1.4485	1.9631	2.1117	2.5119	2.2129	0.89818	1.0075	2.9072	0.98155	0.00000	0.94970	1.0942	1.3380	0.94818	0.73000	1.3467	0.88801	0.80649	1.0266	0.00000	0.00000	0.00000	0.00000	0.00000	0.00000	0.00000	0.00000	0.83552	0.00000	0.78605	1.9033	1.6433	0.00000	0.79905	0.00000	
462	true	Empty	Na(+)/H(+) exchange regulatory cofactor NHE-RF1 OS=Homo sapiens OX=9606 GN=SLC9A3R1 PE=1 SV=4	O14745	SLC9A3R1	39 kDa		unknown	0.00000	0.00000	0.00000	0.00000	0.00000	1.5025	0.00000	0.00000	0.00000	0.00000	0.00000	0.98155	0.00000	0.00000	0.00000	0.00000	0.00000	0.00000	2.9446	0.00000	0.00000	2.1885	1.3380	1.8964	0.73000	1.3467	1.7760	1.6130	1.0266	3.3088	1.9780	2.2260	1.8385	2.5722	1.5987	2.5475	1.0532	1.6710	1.7367	0.78605	1.9033	2.4649	2.4427	1.5981	2.5627	
463	true	Empty	Synaptic vesicle glycoprotein 2B OS=Homo sapiens OX=9606 GN=SV2B PE=1 SV=1	Q7L1I2	SV2B	77 kDa		unknown	0.00000	0.00000	0.00000	0.00000	0.00000	0.00000	0.00000	0.00000	0.00000	0.00000	0.00000	0.00000	0.00000	1.2559	0.00000	0.00000	0.00000	1.4536	0.00000	0.00000	0.00000	1.0942	0.00000	1.8964	1.4600	1.3467	1.7760	0.80649	1.0266	3.3088	1.9780	2.2260	1.8385	3.4296	3.1974	3.3967	3.1596	1.6710	0.86834	2.3582	1.9033	2.4649	2.4427	1.5981	1.7085	
464	true	Empty	Cysteine desulfurase, mitochondrial OS=Homo sapiens OX=9606 GN=NFS1 PE=1 SV=3	Q9Y697	NFS1	50 kDa		unknown	5.1039	2.4562	2.6692	2.8265	3.0050	0.00000	1.2274	2.1651	1.7352	2.8233	0.00000	1.9631	6.3352	5.0237	3.3194	1.7964	1.0075	1.4536	0.98155	0.00000	2.8491	0.00000	0.00000	0.00000	0.73000	0.00000	0.00000	2.4195	1.0266	1.6544	0.00000	0.00000	0.00000	0.00000	0.00000	0.00000	0.00000	0.00000	0.00000	0.00000	0.00000	0.00000	0.81424	0.79905	0.00000	
465	true	Empty	Lon protease homolog, mitochondrial OS=Homo sapiens OX=9606 GN=LONP1 PE=1 SV=2	P36776	LONP1	106 kDa		unknown	1.2760	1.6375	0.00000	6.5951	0.00000	0.00000	2.4547	6.4952	1.7352	3.7644	0.00000	1.9631	4.2234	3.7678	3.3194	0.00000	1.0075	0.00000	0.00000	1.2137	4.7485	0.00000	1.3380	0.00000	1.4600	0.00000	0.00000	1.6130	0.00000	0.00000	0.00000	0.00000	0.00000	0.85741	0.00000	0.00000	0.00000	0.00000	0.00000	0.00000	0.00000	0.00000	0.81424	0.00000	0.00000	
466	true	Empty	Glycerol-3-phosphate dehydrogenase 1-like protein OS=Homo sapiens OX=9606 GN=GPD1L PE=1 SV=1	Q8N335	GPD1L	38 kDa	true	unknown	1.2760	0.00000	0.00000	2.8265	0.00000	0.00000	0.00000	1.0825	0.00000	1.8822	0.00000	1.9631	3.1676	0.00000	0.00000	0.00000	0.00000	1.4536	0.00000	1.2137	0.00000	1.0942	0.00000	0.94818	0.73000	0.00000	0.00000	3.2260	1.0266	0.00000	0.00000	0.00000	0.91924	0.85741	0.79936	0.00000	1.0532	0.83552	1.7367	0.78605	0.00000	2.4649	0.81424	1.5981	0.00000	
467	true	Empty	V-type proton ATPase subunit G 2 OS=Homo sapiens OX=9606 GN=ATP6V1G2 PE=1 SV=1	O95670	ATP6V1G2	14 kDa		unknown	0.00000	0.00000	0.00000	0.00000	0.00000	0.00000	0.00000	0.00000	0.00000	0.94109	0.00000	0.00000	0.00000	0.00000	0.00000	0.00000	0.00000	0.00000	0.00000	0.00000	0.00000	1.0942	0.00000	0.00000	0.73000	1.3467	0.88801	0.00000	2.0533	0.00000	0.98902	4.4519	4.5962	0.00000	3.1974	1.6984	5.2659	3.3421	0.86834	1.5721	3.8066	2.4649	1.6285	3.1962	2.5627	
468	true	Empty	Isoleucine--tRNA ligase, mitochondrial OS=Homo sapiens OX=9606 GN=IARS2 PE=1 SV=2	Q9NSE4	IARS2	114 kDa		unknown	2.5520	1.6375	4.0037	5.6530	4.5074	0.00000	2.4547	2.1651	0.00000	4.7055	0.00000	0.00000	4.2234	2.5119	4.4258	0.00000	1.0075	0.00000	0.00000	0.00000	2.8491	0.00000	0.00000	0.00000	1.4600	0.00000	0.88801	1.6130	1.0266	0.00000	0.00000	0.00000	0.00000	0.00000	0.00000	0.00000	0.00000	0.00000	0.86834	0.78605	0.00000	0.00000	0.00000	0.79905	0.00000	
469	true	Empty	Heterogeneous nuclear ribonucleoprotein M OS=Homo sapiens OX=9606 GN=HNRNPM PE=1 SV=3	P52272	HNRNPM	78 kDa		unknown	0.00000	0.00000	4.0037	0.00000	0.00000	0.00000	0.00000	0.00000	14.749	0.00000	0.00000	0.98155	1.0559	0.00000	0.00000	1.7964	0.00000	0.00000	0.00000	0.00000	0.00000	0.00000	0.00000	9.4818	0.73000	1.3467	0.88801	1.6130	0.00000	3.3088	0.00000	0.00000	0.00000	1.7148	0.00000	0.00000	0.00000	0.00000	6.0784	0.78605	0.00000	0.00000	0.81424	0.00000	0.85424	
470	true	Empty	Pyridoxal kinase OS=Homo sapiens OX=9606 GN=PDXK PE=1 SV=1	O00764	PDXK	35 kDa		unknown	1.2760	2.4562	0.00000	1.8843	0.00000	0.00000	0.00000	0.00000	1.7352	0.94109	0.00000	0.00000	0.00000	1.2559	0.00000	0.89818	1.0075	0.00000	0.00000	1.2137	2.8491	0.00000	2.6760	2.8445	3.6500	0.00000	1.7760	3.2260	3.0799	1.6544	0.00000	1.1130	0.91924	1.7148	0.00000	2.5475	0.00000	0.00000	0.86834	0.78605	0.00000	0.82164	0.81424	0.79905	0.85424	
471	true	Empty	Neural cell adhesion molecule L1 OS=Homo sapiens OX=9606 GN=L1CAM PE=1 SV=2	P32004	L1CAM	140 kDa		unknown	0.00000	0.00000	0.00000	0.00000	0.00000	0.00000	0.00000	0.00000	0.00000	0.00000	0.00000	0.00000	0.00000	0.00000	0.00000	0.00000	0.00000	0.00000	0.00000	0.00000	0.00000	1.0942	0.00000	0.94818	2.1900	0.00000	2.6640	0.80649	1.0266	0.00000	0.98902	1.1130	1.8385	0.85741	1.5987	1.6984	4.2127	2.5066	0.86834	2.3582	4.7583	1.6433	0.81424	2.3972	1.7085	
472	true	Empty	Septin-9 OS=Homo sapiens OX=9606 GN=SEPTIN9 PE=1 SV=2	Q9UHD8	SEPTIN9	65 kDa	true	unknown	2.5520	0.81873	0.00000	0.94216	0.00000	0.00000	0.00000	0.00000	0.86761	0.00000	0.00000	0.00000	1.0559	0.00000	0.00000	0.89818	1.0075	1.4536	0.98155	1.2137	1.8994	0.00000	0.00000	0.94818	1.4600	0.00000	0.88801	2.4195	1.0266	3.3088	2.9671	0.00000	0.91924	0.85741	2.3981	0.00000	1.0532	1.6710	0.86834	0.78605	0.95165	2.4649	0.81424	0.79905	0.85424	
473	true	Empty	Gamma-adducin OS=Homo sapiens OX=9606 GN=ADD3 PE=1 SV=1	Q9UEY8	ADD3	79 kDa	true	unknown	0.00000	2.4562	0.00000	0.94216	0.00000	0.00000	0.00000	4.3302	1.7352	0.00000	0.00000	1.9631	0.00000	1.2559	0.00000	1.7964	1.0075	0.00000	0.00000	0.00000	0.00000	0.00000	2.6760	0.94818	0.73000	0.00000	0.00000	1.6130	0.00000	3.3088	3.9561	1.1130	0.91924	0.85741	1.5987	1.6984	0.00000	1.6710	1.7367	0.00000	0.00000	1.6433	0.81424	0.00000	0.85424	
474	true	Empty	Guanine nucleotide-binding protein G(I)/G(S)/G(O) subunit gamma-3 OS=Homo sapiens OX=9606 GN=GNG3 PE=1 SV=1	P63215	GNG3	8 kDa		unknown	0.00000	0.81873	0.00000	0.00000	0.00000	0.00000	0.00000	0.00000	0.00000	0.00000	0.00000	0.00000	0.00000	0.00000	0.00000	0.00000	0.00000	0.00000	0.00000	0.00000	0.00000	1.0942	0.00000	1.8964	1.4600	1.3467	1.7760	1.6130	2.0533	4.9632	1.9780	1.1130	2.7577	1.7148	3.9968	2.5475	1.0532	2.5066	0.86834	3.1442	1.9033	3.2866	1.6285	2.3972	2.5627	
475	true	Empty	Haptoglobin OS=Homo sapiens OX=9606 GN=HP PE=1 SV=1	P00738	HP	45 kDa		unknown	0.00000	0.00000	0.00000	0.00000	0.00000	0.00000	0.00000	0.00000	0.00000	0.00000	2.8971	0.00000	0.00000	0.00000	0.00000	0.00000	0.00000	0.00000	0.00000	2.4275	0.94970	0.00000	2.6760	1.8964	2.1900	2.6934	0.00000	0.80649	2.0533	0.00000	0.00000	2.2260	0.00000	0.00000	3.1974	0.00000	0.00000	0.00000	1.7367	0.78605	6.6616	0.00000	0.81424	1.5981	0.85424	
476	true	Empty	Ubiquitin-conjugating enzyme E2 variant 2 OS=Homo sapiens OX=9606 GN=UBE2V2 PE=1 SV=4	Q15819	UBE2V2	16 kDa	true	unknown	0.00000	0.00000	0.00000	0.00000	0.00000	0.00000	0.00000	0.00000	0.00000	0.00000	0.00000	0.00000	0.00000	0.00000	0.00000	0.00000	0.00000	0.00000	0.00000	0.00000	0.00000	0.00000	0.00000	0.00000	2.9200	0.00000	0.00000	0.00000	0.00000	1.6544	1.9780	1.1130	1.8385	3.4296	2.3981	2.5475	4.2127	3.3421	2.6050	0.00000	4.7583	0.82164	2.4427	0.00000	3.4170	
477	true	Empty	Elongation factor 2 OS=Homo sapiens OX=9606 GN=EEF2 PE=1 SV=4	P13639	EEF2	95 kDa		unknown	1.2760	0.81873	1.3346	0.94216	0.00000	0.00000	0.00000	1.0825	1.7352	0.00000	1.4485	0.98155	0.00000	0.00000	0.00000	1.7964	2.0150	0.00000	1.9631	0.00000	0.94970	0.00000	0.00000	2.8445	2.9200	0.00000	1.7760	1.6130	0.00000	0.00000	2.9671	1.1130	0.00000	1.7148	0.00000	0.84918	0.00000	0.83552	0.86834	0.78605	0.00000	0.82164	1.6285	0.79905	0.85424	
478	true	Empty	Mitochondrial fission 1 protein OS=Homo sapiens OX=9606 GN=FIS1 PE=1 SV=2	Q9Y3D6	FIS1	17 kDa		unknown	0.00000	0.00000	0.00000	0.00000	0.00000	0.00000	0.00000	1.0825	0.86761	0.94109	0.00000	0.98155	0.00000	1.2559	1.1065	3.5927	0.00000	0.00000	0.00000	0.00000	0.94970	1.0942	1.3380	0.94818	2.1900	0.00000	1.7760	0.80649	1.0266	1.6544	0.98902	2.2260	0.00000	0.85741	0.79936	0.00000	0.00000	0.83552	1.7367	0.78605	0.00000	0.00000	0.00000	0.79905	0.85424	
479	true	Empty	T-complex protein 1 subunit alpha OS=Homo sapiens OX=9606 GN=TCP1 PE=1 SV=1	P17987	TCP1	60 kDa		unknown	0.00000	0.00000	0.00000	0.00000	0.00000	0.00000	1.2274	0.00000	0.86761	0.00000	0.00000	0.00000	0.00000	0.00000	0.00000	1.7964	1.0075	0.00000	0.00000	0.00000	0.00000	0.00000	0.00000	2.8445	2.1900	0.00000	0.88801	3.2260	0.00000	1.6544	0.98902	2.2260	1.8385	0.85741	0.79936	2.5475	2.1064	1.6710	2.6050	2.3582	0.00000	1.6433	2.4427	3.1962	0.85424	
480	true	Empty	Neuronal cell adhesion molecule OS=Homo sapiens OX=9606 GN=NRCAM PE=1 SV=3	Q92823	NRCAM	144 kDa		unknown	0.00000	0.00000	0.00000	0.00000	0.00000	0.00000	0.00000	0.00000	0.00000	0.00000	0.00000	0.00000	0.00000	0.00000	0.00000	0.00000	0.00000	0.00000	0.00000	0.00000	0.00000	0.00000	0.00000	0.94818	1.4600	0.00000	1.7760	0.00000	1.0266	0.00000	0.98902	1.1130	3.6769	1.7148	4.7962	1.6984	3.1596	2.5066	0.86834	1.5721	3.8066	3.2866	0.81424	0.79905	1.7085	
481	true	Empty	4F2 cell-surface antigen heavy chain OS=Homo sapiens OX=9606 GN=SLC3A2 PE=1 SV=3	P08195	SLC3A2	68 kDa		unknown	0.00000	0.00000	0.00000	0.94216	0.00000	0.00000	0.00000	0.00000	0.86761	1.8822	0.00000	0.98155	1.0559	0.00000	0.00000	0.00000	1.0075	1.4536	0.00000	3.6412	0.00000	2.1885	1.3380	3.7927	2.9200	0.00000	1.7760	0.00000	1.0266	3.3088	0.98902	1.1130	0.00000	0.85741	1.5987	0.84918	1.0532	1.6710	0.86834	0.78605	2.8550	2.4649	0.81424	1.5981	0.85424	
482	true	Empty	Glycerol-3-phosphate dehydrogenase [NAD(+)], cytoplasmic OS=Homo sapiens OX=9606 GN=GPD1 PE=1 SV=4	P21695	GPD1	38 kDa	true	unknown	1.2760	0.81873	0.00000	0.00000	0.00000	1.5025	0.00000	2.1651	0.86761	0.00000	0.00000	0.98155	3.1676	0.00000	0.00000	3.5927	2.0150	1.4536	2.9446	0.00000	0.94970	2.1885	1.3380	0.94818	0.00000	2.6934	1.7760	1.6130	0.00000	1.6544	1.9780	1.1130	0.91924	2.5722	0.00000	0.84918	0.00000	0.83552	1.7367	0.00000	1.9033	0.82164	0.81424	0.00000	0.00000	
483	true	Empty	Ganglioside-induced differentiation-associated protein 1 OS=Homo sapiens OX=9606 GN=GDAP1 PE=1 SV=3	Q8TB36	GDAP1	41 kDa		unknown	1.2760	2.4562	2.6692	1.8843	0.00000	0.00000	1.2274	2.1651	0.86761	3.7644	0.00000	0.98155	4.2234	3.7678	2.2129	0.00000	0.00000	0.00000	0.00000	1.2137	0.94970	0.00000	0.00000	0.94818	2.9200	0.00000	0.00000	1.6130	2.0533	1.6544	0.00000	0.00000	0.00000	0.85741	0.00000	0.84918	1.0532	0.83552	1.7367	0.78605	0.00000	0.82164	1.6285	0.79905	0.85424	
484	true	Empty	Ras-related protein Rab-11A OS=Homo sapiens OX=9606 GN=RAB11A PE=1 SV=3	P62491 (+1)	RAB11A	24 kDa		unknown	0.00000	0.00000	0.00000	0.00000	0.00000	1.5025	0.00000	0.00000	0.00000	0.00000	0.00000	0.00000	1.0559	0.00000	0.00000	0.00000	0.00000	1.4536	0.98155	0.00000	0.94970	1.0942	1.3380	0.94818	2.1900	1.3467	1.7760	0.00000	3.0799	0.00000	1.9780	3.3389	0.00000	2.5722	0.79936	0.84918	2.1064	1.6710	1.7367	1.5721	1.9033	0.82164	0.81424	1.5981	0.85424	
485	true	Empty	Neuron-specific calcium-binding protein hippocalcin OS=Homo sapiens OX=9606 GN=HPCA PE=1 SV=2	P84074	HPCA	22 kDa		unknown	0.00000	0.81873	0.00000	0.00000	0.00000	0.00000	0.00000	0.00000	0.00000	0.94109	0.00000	0.00000	0.00000	1.2559	0.00000	0.00000	1.0075	4.3608	0.00000	1.2137	0.00000	1.0942	1.3380	0.94818	5.1100	0.00000	0.00000	2.4195	2.0533	1.6544	1.9780	1.1130	0.91924	0.85741	3.1974	2.5475	2.1064	0.83552	1.7367	0.78605	0.95165	0.82164	1.6285	3.1962	0.85424	
486	true	Empty	Dynactin subunit 2 OS=Homo sapiens OX=9606 GN=DCTN2 PE=1 SV=4	Q13561	DCTN2	44 kDa		unknown	0.00000	0.00000	0.00000	0.00000	0.00000	0.00000	0.00000	0.00000	0.00000	0.00000	0.00000	0.00000	0.00000	0.00000	0.00000	0.00000	0.00000	0.00000	0.00000	0.00000	0.94970	1.0942	2.6760	1.8964	3.6500	0.00000	0.88801	1.6130	0.00000	0.00000	0.98902	1.1130	0.91924	4.2871	3.1974	0.84918	2.1064	0.83552	0.86834	2.3582	0.95165	2.4649	2.4427	0.00000	2.5627	
487	true	Empty	NADH dehydrogenase [ubiquinone] iron-sulfur protein 3, mitochondrial OS=Homo sapiens OX=9606 GN=NDUFS3 PE=1 SV=1	O75489	NDUFS3	30 kDa		unknown	1.2760	0.00000	0.00000	1.8843	1.5025	1.5025	2.4547	1.0825	0.86761	6.5877	0.00000	3.9262	1.0559	6.2796	2.2129	0.89818	1.0075	1.4536	0.00000	0.00000	0.94970	0.00000	1.3380	2.8445	2.1900	1.3467	1.7760	0.80649	0.00000	0.00000	0.00000	0.00000	0.00000	0.00000	0.00000	0.00000	0.00000	0.00000	0.00000	0.00000	0.00000	0.00000	0.00000	0.00000	0.00000	
488	true	Empty	Vesicular glutamate transporter 1 OS=Homo sapiens OX=9606 GN=SLC17A7 PE=2 SV=1	Q9P2U7	SLC17A7	62 kDa		unknown	0.00000	0.00000	0.00000	0.00000	0.00000	0.00000	0.00000	0.00000	0.00000	0.00000	0.00000	0.00000	0.00000	0.00000	0.00000	0.00000	0.00000	0.00000	0.00000	0.00000	0.00000	0.00000	0.00000	0.00000	1.4600	0.00000	0.88801	0.00000	0.00000	1.6544	2.9671	0.00000	0.91924	1.7148	0.79936	2.5475	1.0532	1.6710	0.00000	4.7163	0.95165	1.6433	3.2569	3.1962	1.7085	
489	true	Empty	Cathepsin D OS=Homo sapiens OX=9606 GN=CTSD PE=1 SV=1	P07339	CTSD	45 kDa		unknown	0.00000	0.00000	0.00000	0.00000	1.5025	1.5025	4.9095	2.1651	2.6028	0.94109	1.4485	0.98155	2.1117	2.5119	0.00000	0.89818	2.0150	0.00000	1.9631	1.2137	0.00000	1.0942	0.00000	0.94818	1.4600	0.00000	0.88801	0.00000	1.0266	1.6544	0.00000	0.00000	0.00000	0.00000	0.00000	0.84918	1.0532	0.83552	0.86834	0.00000	0.00000	0.00000	0.00000	0.00000	0.00000	
490	true	Empty	Ras-related protein Rab-2A OS=Homo sapiens OX=9606 GN=RAB2A PE=1 SV=1	P61019	RAB2A	24 kDa	true	unknown	0.00000	0.00000	0.00000	0.00000	0.00000	0.00000	0.00000	0.00000	0.00000	0.00000	0.00000	0.00000	0.00000	1.2559	0.00000	0.00000	0.00000	0.00000	0.00000	0.00000	0.94970	1.0942	1.3380	0.00000	2.9200	1.3467	0.88801	1.6130	2.0533	1.6544	1.9780	1.1130	2.7577	2.5722	1.5987	1.6984	2.1064	3.3421	1.7367	2.3582	1.9033	1.6433	1.6285	2.3972	1.7085	
491	true	Empty	Hydroxyacyl-coenzyme A dehydrogenase, mitochondrial OS=Homo sapiens OX=9606 GN=HADH PE=1 SV=3	Q16836	HADH	34 kDa		unknown	2.5520	1.6375	1.3346	1.8843	0.00000	0.00000	0.00000	4.3302	0.86761	2.8233	0.00000	2.9446	3.1676	2.5119	3.3194	1.7964	1.0075	0.00000	0.00000	0.00000	0.94970	0.00000	1.3380	0.94818	0.00000	0.00000	0.88801	0.80649	1.0266	0.00000	0.98902	0.00000	0.00000	0.85741	0.00000	0.00000	0.00000	0.00000	0.00000	0.78605	0.00000	0.00000	0.81424	0.00000	0.00000	
492	true	Empty	Actin-related protein 3 OS=Homo sapiens OX=9606 GN=ACTR3 PE=1 SV=3	P61158	ACTR3	47 kDa		unknown	1.2760	1.6375	0.00000	0.00000	0.00000	0.00000	0.00000	0.00000	0.00000	0.00000	0.00000	0.98155	1.0559	0.00000	0.00000	0.89818	0.00000	0.00000	0.00000	1.2137	0.00000	0.00000	0.00000	2.8445	1.4600	0.00000	1.7760	0.80649	0.00000	0.00000	2.9671	2.2260	0.00000	3.4296	1.5987	0.84918	0.00000	1.6710	1.7367	0.78605	0.95165	3.2866	0.00000	0.00000	0.00000	
493	true	Empty	Profilin-1 OS=Homo sapiens OX=9606 GN=PFN1 PE=1 SV=2	P07737	PFN1	15 kDa		unknown	0.00000	0.00000	0.00000	0.00000	0.00000	0.00000	0.00000	0.00000	0.00000	0.00000	0.00000	0.00000	0.00000	0.00000	0.00000	0.00000	0.00000	0.00000	0.98155	0.00000	0.00000	0.00000	0.00000	2.8445	1.4600	1.3467	0.88801	0.80649	0.00000	0.00000	0.98902	2.2260	2.7577	1.7148	0.79936	0.84918	0.00000	0.83552	0.86834	1.5721	0.95165	2.4649	1.6285	0.79905	1.7085	
494	true	Empty	Methylcrotonoyl-CoA carboxylase beta chain, mitochondrial OS=Homo sapiens OX=9606 GN=MCCC2 PE=1 SV=1	Q9HCC0	MCCC2	61 kDa		unknown	5.1039	0.00000	4.0037	1.8843	1.5025	1.5025	1.2274	2.1651	2.6028	3.7644	0.00000	3.9262	1.0559	3.7678	5.5323	0.00000	0.00000	0.00000	0.00000	1.2137	2.8491	0.00000	4.0140	0.00000	0.00000	0.00000	0.88801	0.00000	0.00000	0.00000	0.00000	0.00000	0.00000	0.00000	0.00000	0.00000	0.00000	0.00000	0.86834	0.00000	0.00000	0.00000	0.81424	0.00000	0.00000	
495	true	Empty	CaM kinase-like vesicle-associated protein OS=Homo sapiens OX=9606 GN=CAMKV PE=2 SV=2	Q8NCB2	CAMKV	54 kDa		unknown	2.5520	0.00000	0.00000	0.00000	0.00000	0.00000	0.00000	2.1651	0.00000	2.8233	0.00000	0.98155	0.00000	2.5119	1.1065	1.7964	1.0075	0.00000	0.00000	1.2137	1.8994	0.00000	0.00000	0.94818	2.9200	0.00000	0.88801	2.4195	2.0533	4.9632	3.9561	2.2260	0.91924	0.85741	0.79936	3.3967	0.00000	0.83552	0.00000	0.78605	0.00000	0.00000	0.81424	0.79905	0.00000	
496	true	Empty	Dual specificity mitogen-activated protein kinase kinase 1 OS=Homo sapiens OX=9606 GN=MAP2K1 PE=1 SV=2	Q02750	MAP2K1	43 kDa	true	unknown	1.2760	0.81873	0.00000	0.94216	0.00000	0.00000	0.00000	0.00000	2.6028	0.00000	0.00000	1.9631	1.0559	0.00000	1.1065	0.00000	0.00000	0.00000	0.00000	0.00000	0.94970	1.0942	0.00000	0.00000	2.1900	0.00000	0.00000	0.00000	0.00000	1.6544	0.98902	0.00000	0.91924	3.4296	0.00000	1.6984	2.1064	0.83552	0.86834	1.5721	0.00000	0.82164	2.4427	0.79905	1.7085	
497	true	Empty	Elongation factor 1-gamma OS=Homo sapiens OX=9606 GN=EEF1G PE=1 SV=3	P26641	EEF1G	50 kDa		unknown	0.00000	0.00000	0.00000	0.94216	0.00000	0.00000	0.00000	0.00000	1.7352	0.94109	0.00000	1.9631	2.1117	0.00000	0.00000	0.89818	1.0075	0.00000	0.00000	0.00000	0.00000	0.00000	0.00000	2.8445	2.1900	0.00000	0.88801	0.00000	0.00000	0.00000	0.98902	0.00000	0.91924	0.85741	0.00000	0.84918	0.00000	0.00000	0.86834	0.00000	0.00000	0.82164	0.81424	0.79905	0.85424	
498	true	Empty	Excitatory amino acid transporter 1 OS=Homo sapiens OX=9606 GN=SLC1A3 PE=1 SV=1	P43003	SLC1A3	60 kDa		unknown	0.00000	0.00000	0.00000	0.00000	0.00000	0.00000	0.00000	0.00000	0.00000	0.00000	0.00000	0.00000	0.00000	0.00000	0.00000	0.00000	0.00000	0.00000	0.00000	0.00000	0.00000	0.00000	0.00000	2.8445	2.1900	0.00000	2.6640	0.00000	2.0533	0.00000	4.9451	2.2260	1.8385	1.7148	3.1974	1.6984	2.1064	3.3421	1.7367	1.5721	2.8550	1.6433	0.81424	1.5981	2.5627	
499	true	Empty	NADH dehydrogenase [ubiquinone] 1 beta subcomplex subunit 6 OS=Homo sapiens OX=9606 GN=NDUFB6 PE=1 SV=3	O95139	NDUFB6	15 kDa		unknown	0.00000	1.6375	4.0037	0.94216	0.00000	1.5025	2.4547	3.2476	0.86761	4.7055	0.00000	3.9262	4.2234	3.7678	3.3194	1.7964	1.0075	1.4536	0.00000	1.2137	0.94970	1.0942	2.6760	0.00000	0.73000	0.00000	0.88801	0.80649	0.00000	0.00000	0.00000	1.1130	0.00000	0.00000	0.00000	0.84918	1.0532	0.00000	0.00000	0.78605	0.00000	0.82164	0.81424	0.00000	0.00000	
500	true	Empty	sp|P0DOX7|IGK_HUMAN Immunoglobulin kappa light chain OS=Homo sapiens OX=9606 PE=1 SV=1	P0DOX7		?		unknown	0.00000	2.4562	0.00000	0.00000	0.00000	0.00000	0.00000	1.0825	0.00000	0.00000	2.8971	1.9631	0.00000	0.00000	0.00000	0.89818	2.0150	0.00000	0.98155	1.2137	0.94970	0.00000	0.00000	1.8964	1.4600	1.3467	0.88801	1.6130	0.00000	0.00000	0.98902	1.1130	0.91924	0.00000	1.5987	2.5475	0.00000	0.83552	0.86834	2.3582	2.8550	1.6433	0.00000	0.79905	0.85424	
501	true	Empty	T-complex protein 1 subunit epsilon OS=Homo sapiens OX=9606 GN=CCT5 PE=1 SV=1	P48643	CCT5	60 kDa		unknown	0.00000	0.81873	0.00000	0.94216	0.00000	0.00000	0.00000	0.00000	1.7352	0.00000	0.00000	0.98155	1.0559	0.00000	0.00000	0.00000	1.0075	0.00000	0.00000	0.00000	0.00000	0.00000	0.00000	0.00000	3.6500	0.00000	0.88801	1.6130	0.00000	4.9632	2.9671	2.2260	2.7577	1.7148	1.5987	1.6984	0.00000	1.6710	1.7367	1.5721	0.00000	0.82164	3.2569	0.00000	2.5627	
502	true	Empty	Guanine nucleotide-binding protein G(I)/G(S)/G(O) subunit gamma-2 OS=Homo sapiens OX=9606 GN=GNG2 PE=1 SV=2	P59768	GNG2	8 kDa		unknown	0.00000	0.00000	0.00000	0.00000	0.00000	0.00000	0.00000	0.00000	0.86761	0.00000	0.00000	0.00000	0.00000	0.00000	0.00000	0.00000	0.00000	0.00000	0.00000	0.00000	0.00000	2.1885	4.0140	2.8445	0.73000	5.3867	0.00000	0.00000	0.00000	3.3088	2.9671	1.1130	2.7577	0.85741	2.3981	2.5475	0.00000	3.3421	0.86834	2.3582	0.95165	2.4649	1.6285	1.5981	2.5627	
503	true	Empty	Heat shock protein 105 kDa OS=Homo sapiens OX=9606 GN=HSPH1 PE=1 SV=1	Q92598	HSPH1	97 kDa	true	unknown	0.00000	0.00000	0.00000	0.00000	0.00000	0.00000	0.00000	0.00000	0.00000	0.00000	0.00000	0.00000	0.00000	0.00000	0.00000	0.00000	0.00000	0.00000	0.00000	0.00000	0.94970	1.0942	2.6760	2.8445	2.9200	0.00000	0.88801	0.80649	1.0266	1.6544	0.00000	0.00000	0.00000	0.00000	2.3981	0.00000	0.00000	0.83552	0.86834	2.3582	0.00000	0.00000	2.4427	1.5981	0.00000	
504	true	Empty	Ubiquitin-conjugating enzyme E2 variant 1 OS=Homo sapiens OX=9606 GN=UBE2V1 PE=1 SV=2	Q13404	UBE2V1	16 kDa	true	unknown	0.00000	0.81873	0.00000	0.94216	0.00000	0.00000	0.00000	0.00000	0.00000	0.00000	0.00000	0.00000	0.00000	0.00000	0.00000	0.00000	0.00000	0.00000	0.00000	0.00000	0.00000	1.0942	0.00000	0.00000	2.1900	0.00000	0.88801	0.00000	1.0266	0.00000	0.98902	0.00000	0.91924	2.5722	1.5987	0.84918	5.2659	3.3421	1.7367	3.9303	4.7583	0.00000	1.6285	2.3972	1.7085	
505	true	Empty	Glutathione S-transferase P OS=Homo sapiens OX=9606 GN=GSTP1 PE=1 SV=2	P09211	GSTP1	23 kDa		unknown	1.2760	0.81873	0.00000	0.00000	0.00000	0.00000	0.00000	0.00000	3.4705	0.00000	0.00000	0.98155	0.00000	0.00000	0.00000	0.89818	1.0075	1.4536	0.98155	1.2137	1.8994	0.00000	1.3380	0.94818	0.00000	1.3467	0.88801	0.80649	1.0266	0.00000	1.9780	1.1130	0.91924	0.85741	0.79936	0.84918	1.0532	0.83552	0.86834	0.78605	0.00000	0.82164	0.00000	0.00000	0.85424	
506	true	Empty	CDGSH iron-sulfur domain-containing protein 1 OS=Homo sapiens OX=9606 GN=CISD1 PE=1 SV=1	Q9NZ45	CISD1	12 kDa		unknown	0.00000	0.00000	1.3346	0.00000	0.00000	0.00000	2.4547	1.0825	0.86761	1.8822	0.00000	0.00000	1.0559	1.2559	3.3194	0.00000	0.00000	0.00000	0.00000	0.00000	0.00000	0.00000	1.3380	0.94818	5.8400	0.00000	2.6640	1.6130	1.0266	0.00000	0.00000	0.00000	0.00000	0.00000	0.00000	0.00000	0.00000	0.00000	0.00000	0.00000	0.00000	0.00000	0.81424	0.79905	0.85424	
507	true	Empty	Catalase OS=Homo sapiens OX=9606 GN=CAT PE=1 SV=3	P04040	CAT	60 kDa		unknown	0.00000	0.81873	2.6692	0.00000	3.0050	1.5025	3.6821	1.0825	2.6028	0.94109	1.4485	1.9631	0.00000	3.7678	0.00000	1.7964	2.0150	0.00000	0.98155	2.4275	1.8994	1.0942	1.3380	0.00000	0.73000	2.6934	0.88801	0.00000	1.0266	0.00000	0.00000	1.1130	0.00000	0.85741	0.00000	0.00000	0.00000	0.83552	0.86834	0.00000	0.95165	0.82164	0.00000	0.79905	0.00000	
508	true	Empty	Peptidyl-prolyl cis-trans isomerase F, mitochondrial OS=Homo sapiens OX=9606 GN=PPIF PE=1 SV=1	P30405	PPIF	22 kDa		unknown	0.00000	0.81873	1.3346	4.7108	1.5025	0.00000	1.2274	2.1651	0.00000	1.8822	0.00000	0.98155	1.0559	1.2559	4.4258	1.7964	1.0075	1.4536	1.9631	0.00000	0.94970	1.0942	1.3380	0.00000	0.73000	1.3467	0.88801	0.00000	2.0533	1.6544	0.98902	0.00000	0.00000	0.00000	0.00000	0.00000	1.0532	0.83552	0.86834	0.00000	0.95165	0.82164	0.00000	0.79905	0.85424	
509	true	Empty	Saccharopine dehydrogenase-like oxidoreductase OS=Homo sapiens OX=9606 GN=SCCPDH PE=1 SV=1	Q8NBX0	SCCPDH	47 kDa		unknown	2.5520	0.00000	4.0037	1.8843	0.00000	0.00000	0.00000	1.0825	0.00000	4.7055	1.4485	1.9631	1.0559	0.00000	3.3194	3.5927	2.0150	0.00000	0.98155	1.2137	0.00000	1.0942	0.00000	1.8964	2.1900	0.00000	0.88801	0.00000	2.0533	0.00000	0.00000	0.00000	0.00000	0.00000	0.79936	0.00000	0.00000	0.00000	0.86834	0.00000	0.00000	0.00000	0.00000	0.00000	0.00000	
510	true	Empty	Neurocan core protein OS=Homo sapiens OX=9606 GN=NCAN PE=1 SV=3	O14594	NCAN	143 kDa	true	unknown	0.00000	0.00000	0.00000	0.00000	0.00000	0.00000	0.00000	0.00000	0.00000	0.00000	0.00000	0.00000	0.00000	0.00000	0.00000	0.00000	0.00000	0.00000	0.00000	0.00000	0.00000	0.00000	0.00000	2.8445	0.00000	0.00000	0.00000	0.80649	2.0533	0.00000	3.9561	0.00000	5.5154	1.7148	4.7962	0.00000	0.00000	2.5066	0.00000	0.00000	2.8550	2.4649	0.00000	0.00000	2.5627	
511	true	Empty	Ubiquitin carboxyl-terminal hydrolase 14 OS=Homo sapiens OX=9606 GN=USP14 PE=1 SV=3	P54578	USP14	56 kDa		unknown	0.00000	0.81873	0.00000	0.00000	0.00000	0.00000	0.00000	0.00000	0.86761	0.94109	0.00000	0.00000	0.00000	0.00000	0.00000	0.89818	1.0075	0.00000	0.00000	0.00000	0.94970	1.0942	0.00000	0.94818	1.4600	0.00000	0.00000	2.4195	0.00000	0.00000	0.98902	2.2260	0.00000	0.85741	1.5987	0.84918	0.00000	1.6710	1.7367	2.3582	0.95165	0.82164	2.4427	0.79905	1.7085	
512	true	Empty	Guanine nucleotide-binding protein G(I)/G(S)/G(O) subunit gamma-12 OS=Homo sapiens OX=9606 GN=GNG12 PE=1 SV=3	Q9UBI6	GNG12	8 kDa		unknown	0.00000	1.6375	2.6692	0.94216	0.00000	0.00000	1.2274	0.00000	0.00000	1.8822	0.00000	0.98155	1.0559	2.5119	0.00000	0.00000	0.00000	0.00000	2.9446	0.00000	0.00000	1.0942	0.00000	1.8964	0.73000	0.00000	0.88801	0.80649	0.00000	4.9632	3.9561	2.2260	0.00000	0.00000	0.00000	2.5475	0.00000	0.00000	0.86834	0.00000	0.95165	0.82164	0.00000	0.00000	0.85424	
513	true	Empty	Cell division control protein 42 homolog OS=Homo sapiens OX=9606 GN=CDC42 PE=1 SV=2	P60953	CDC42	21 kDa		unknown	0.00000	0.81873	0.00000	0.94216	0.00000	0.00000	1.2274	0.00000	0.00000	1.8822	0.00000	0.00000	0.00000	0.00000	0.00000	2.6945	0.00000	0.00000	0.00000	0.00000	1.8994	2.1885	2.6760	0.94818	1.4600	1.3467	0.00000	1.6130	0.00000	3.3088	1.9780	0.00000	0.91924	0.85741	1.5987	1.6984	1.0532	0.83552	0.86834	1.5721	0.95165	0.00000	1.6285	0.79905	2.5627	
514	true	Empty	Guanine nucleotide-binding protein G(q) subunit alpha OS=Homo sapiens OX=9606 GN=GNAQ PE=1 SV=4	P50148	GNAQ	42 kDa	true	unknown	1.2760	0.00000	0.00000	0.94216	0.00000	0.00000	1.2274	1.0825	0.86761	0.00000	0.00000	0.00000	0.00000	0.00000	0.00000	0.89818	0.00000	0.00000	0.00000	0.00000	1.8994	1.0942	0.00000	1.8964	0.00000	1.3467	0.00000	1.6130	0.00000	0.00000	1.9780	1.1130	1.8385	0.85741	0.79936	0.00000	1.0532	0.83552	1.7367	2.3582	0.00000	2.4649	0.81424	0.00000	0.85424	
515	true	Empty	Catenin beta-1 OS=Homo sapiens OX=9606 GN=CTNNB1 PE=1 SV=1	P35222	CTNNB1	85 kDa	true	unknown	2.5520	2.4562	0.00000	2.8265	0.00000	0.00000	0.00000	1.0825	1.7352	0.00000	0.00000	0.98155	0.00000	0.00000	0.00000	0.89818	1.0075	0.00000	0.98155	0.00000	0.00000	1.0942	0.00000	0.00000	1.4600	0.00000	0.88801	0.00000	0.00000	0.00000	1.9780	0.00000	0.00000	2.5722	0.00000	0.84918	0.00000	0.00000	0.00000	1.5721	0.00000	0.00000	1.6285	0.00000	0.00000	
516	true	Empty	Guanine nucleotide-binding protein G(I)/G(S)/G(O) subunit gamma-7 OS=Homo sapiens OX=9606 GN=GNG7 PE=1 SV=1	O60262	GNG7	8 kDa		unknown	0.00000	0.00000	0.00000	0.00000	0.00000	0.00000	0.00000	0.00000	0.86761	0.00000	0.00000	1.9631	0.00000	1.2559	1.1065	1.7964	0.00000	1.4536	0.00000	0.00000	0.94970	0.00000	4.0140	1.8964	1.4600	4.0401	1.7760	1.6130	0.00000	0.00000	1.9780	2.2260	2.7577	0.85741	2.3981	0.84918	2.1064	0.83552	1.7367	0.78605	0.95165	0.82164	1.6285	0.79905	1.7085	
517	true	Empty	CD9 antigen OS=Homo sapiens OX=9606 GN=CD9 PE=1 SV=4	P21926	CD9	25 kDa		unknown	0.00000	0.00000	0.00000	1.8843	0.00000	0.00000	0.00000	0.00000	0.86761	0.00000	0.00000	0.00000	0.00000	0.00000	0.00000	0.00000	1.0075	0.00000	0.98155	2.4275	3.7988	2.1885	1.3380	0.94818	2.9200	1.3467	0.88801	0.80649	2.0533	0.00000	0.00000	0.00000	0.00000	0.85741	0.79936	0.00000	1.0532	1.6710	0.86834	0.78605	0.00000	0.00000	1.6285	0.00000	0.00000	
518	true	Empty	Fatty acid-binding protein, heart OS=Homo sapiens OX=9606 GN=FABP3 PE=1 SV=4	P05413	FABP3	15 kDa	true	unknown	0.00000	0.00000	0.00000	0.00000	0.00000	0.00000	0.00000	0.00000	0.00000	1.8822	0.00000	0.00000	0.00000	0.00000	0.00000	0.00000	0.00000	0.00000	0.98155	0.00000	0.00000	1.0942	1.3380	0.94818	2.1900	4.0401	0.00000	1.6130	0.00000	0.00000	0.00000	1.1130	0.91924	1.7148	1.5987	0.84918	2.1064	0.83552	0.86834	1.5721	1.9033	2.4649	0.81424	3.9953	0.85424	
519	true	Empty	Vitronectin OS=Homo sapiens OX=9606 GN=VTN PE=1 SV=1	P04004	VTN	54 kDa		unknown	0.00000	0.00000	0.00000	0.00000	0.00000	0.00000	0.00000	0.00000	0.00000	0.00000	0.00000	0.00000	0.00000	0.00000	0.00000	0.00000	0.00000	0.00000	0.00000	0.00000	0.00000	0.00000	0.00000	0.94818	0.00000	0.00000	0.00000	0.00000	0.00000	0.00000	0.98902	1.1130	0.91924	0.85741	2.3981	0.84918	2.1064	1.6710	0.86834	0.78605	0.95165	1.6433	0.00000	0.79905	0.85424	
520	true	Empty	Protein S100-A6 OS=Homo sapiens OX=9606 GN=S100A6 PE=1 SV=1	P06703	S100A6	10 kDa		unknown	1.2760	0.81873	1.3346	1.8843	0.00000	3.0050	1.2274	2.1651	0.00000	0.94109	2.8971	2.9446	1.0559	0.00000	1.1065	2.6945	2.0150	1.4536	0.98155	1.2137	3.7988	0.00000	0.00000	2.8445	0.00000	0.00000	0.00000	1.6130	0.00000	0.00000	2.9671	1.1130	0.91924	1.7148	0.00000	0.84918	1.0532	0.00000	0.86834	0.00000	0.95165	0.82164	0.00000	0.00000	0.00000	
521	true	Empty	Microtubule-associated protein 4 OS=Homo sapiens OX=9606 GN=MAP4 PE=1 SV=3	P27816	MAP4	121 kDa		unknown	0.00000	0.81873	1.3346	1.8843	0.00000	1.5025	0.00000	1.0825	1.7352	0.00000	0.00000	2.9446	1.0559	0.00000	1.1065	0.89818	0.00000	1.4536	0.98155	2.4275	4.7485	0.00000	0.00000	5.6891	0.00000	0.00000	1.7760	1.6130	0.00000	1.6544	0.00000	0.00000	0.91924	1.7148	0.00000	0.84918	0.00000	0.00000	1.7367	0.78605	0.00000	1.6433	0.00000	0.00000	0.85424	
522	true	Empty	Cullin-associated NEDD8-dissociated protein 1 OS=Homo sapiens OX=9606 GN=CAND1 PE=1 SV=2	Q86VP6	CAND1	136 kDa		unknown	0.00000	0.81873	0.00000	0.00000	0.00000	0.00000	0.00000	0.00000	0.86761	0.00000	0.00000	0.00000	1.0559	0.00000	0.00000	0.89818	0.00000	0.00000	0.00000	0.00000	0.00000	0.00000	0.00000	1.8964	0.73000	0.00000	1.7760	1.6130	0.00000	3.3088	0.00000	1.1130	1.8385	1.7148	0.79936	0.00000	0.00000	0.83552	0.86834	0.78605	1.9033	0.82164	1.6285	0.79905	0.85424	
523	true	Empty	Microtubule-associated proteins 1A/1B light chain 3A OS=Homo sapiens OX=9606 GN=MAP1LC3A PE=1 SV=2	Q9H492	MAP1LC3A	14 kDa		unknown	0.00000	0.00000	0.00000	0.00000	0.00000	0.00000	0.00000	0.00000	0.00000	0.00000	0.00000	0.00000	0.00000	0.00000	0.00000	0.89818	1.0075	0.00000	0.98155	0.00000	0.94970	0.00000	1.3380	1.8964	0.73000	1.3467	0.88801	1.6130	1.0266	0.00000	2.9671	3.3389	0.91924	1.7148	1.5987	1.6984	1.0532	0.83552	1.7367	2.3582	1.9033	0.82164	0.81424	0.79905	1.7085	
524	true	Empty	Sarcoplasmic/endoplasmic reticulum calcium ATPase 2 OS=Homo sapiens OX=9606 GN=ATP2A2 PE=1 SV=1	P16615	ATP2A2	115 kDa		unknown	0.00000	0.00000	0.00000	0.94216	0.00000	0.00000	0.00000	0.00000	0.00000	0.00000	0.00000	0.00000	0.00000	1.2559	0.00000	0.89818	4.0299	0.00000	0.00000	1.2137	0.00000	1.0942	0.00000	0.94818	2.9200	0.00000	2.6640	2.4195	0.00000	0.00000	0.00000	0.00000	0.00000	0.85741	0.00000	1.6984	0.00000	0.00000	1.7367	0.78605	0.00000	0.00000	1.6285	0.00000	0.00000	
525	true	Empty	Calcium/calmodulin-dependent 3',5'-cyclic nucleotide phosphodiesterase 1B OS=Homo sapiens OX=9606 GN=PDE1B PE=1 SV=2	Q01064	PDE1B	61 kDa		unknown	1.2760	0.00000	0.00000	0.94216	0.00000	0.00000	1.2274	0.00000	0.86761	0.00000	0.00000	0.98155	1.0559	0.00000	0.00000	0.00000	1.0075	0.00000	0.00000	0.00000	0.00000	1.0942	0.00000	0.00000	2.1900	0.00000	0.00000	1.6130	1.0266	3.3088	0.98902	1.1130	0.91924	0.85741	0.79936	0.84918	1.0532	1.6710	2.6050	1.5721	0.00000	0.82164	1.6285	1.5981	2.5627	
526	true	Empty	Protein disulfide-isomerase A3 OS=Homo sapiens OX=9606 GN=PDIA3 PE=1 SV=4	P30101	PDIA3	57 kDa		unknown	0.00000	0.00000	1.3346	0.00000	0.00000	0.00000	0.00000	1.0825	1.7352	0.00000	0.00000	0.98155	1.0559	0.00000	1.1065	3.5927	3.0224	0.00000	0.98155	0.00000	0.94970	0.00000	0.00000	1.8964	2.1900	0.00000	0.88801	2.4195	0.00000	3.3088	0.98902	0.00000	0.00000	2.5722	0.00000	0.84918	0.00000	0.00000	1.7367	0.00000	0.00000	0.00000	1.6285	0.00000	0.85424	
527	true	Empty	Acylphosphatase-2 OS=Homo sapiens OX=9606 GN=ACYP2 PE=1 SV=2	P14621	ACYP2	11 kDa		unknown	0.00000	0.00000	0.00000	0.00000	0.00000	1.5025	0.00000	2.1651	0.00000	0.00000	0.00000	1.9631	1.0559	0.00000	0.00000	2.6945	0.00000	0.00000	0.00000	2.4275	0.00000	0.00000	0.00000	0.94818	0.73000	0.00000	0.00000	0.00000	0.00000	1.6544	0.98902	0.00000	0.00000	0.00000	0.79936	0.00000	1.0532	2.5066	3.4734	0.00000	2.8550	1.6433	1.6285	1.5981	0.85424	
528	true	Empty	NADPH:adrenodoxin oxidoreductase, mitochondrial OS=Homo sapiens OX=9606 GN=FDXR PE=1 SV=3	P22570	FDXR	54 kDa		unknown	3.8279	0.81873	5.3383	1.8843	0.00000	0.00000	4.9095	2.1651	0.86761	1.8822	0.00000	2.9446	2.1117	1.2559	4.4258	0.00000	1.0075	0.00000	0.00000	1.2137	1.8994	0.00000	0.00000	0.00000	0.73000	0.00000	0.00000	0.00000	0.00000	0.00000	0.00000	0.00000	0.00000	0.00000	0.00000	0.00000	0.00000	0.00000	0.86834	0.00000	0.00000	0.00000	0.00000	0.00000	0.00000	
529	true	Empty	ATP synthase subunit delta, mitochondrial OS=Homo sapiens OX=9606 GN=ATP5F1D PE=1 SV=2	P30049	ATP5F1D	17 kDa		unknown	0.00000	0.00000	0.00000	0.00000	0.00000	1.5025	2.4547	1.0825	0.86761	0.94109	0.00000	0.98155	1.0559	2.5119	1.1065	0.89818	1.0075	1.4536	0.00000	2.4275	0.00000	1.0942	4.0140	2.8445	1.4600	1.3467	0.88801	0.80649	2.0533	1.6544	0.00000	0.00000	0.91924	0.00000	0.00000	0.00000	1.0532	1.6710	1.7367	0.78605	0.95165	0.82164	0.81424	1.5981	0.00000	
530	true	Empty	Actin-related protein 2/3 complex subunit 1A OS=Homo sapiens OX=9606 GN=ARPC1A PE=1 SV=2	Q92747	ARPC1A	42 kDa		unknown	0.00000	0.00000	0.00000	0.00000	0.00000	0.00000	0.00000	0.00000	1.7352	0.94109	0.00000	0.00000	0.00000	0.00000	1.1065	0.89818	0.00000	0.00000	0.00000	0.00000	0.00000	1.0942	0.00000	0.94818	0.73000	0.00000	0.88801	0.00000	0.00000	0.00000	0.98902	1.1130	0.00000	1.7148	2.3981	2.5475	1.0532	3.3421	0.86834	0.78605	0.00000	3.2866	0.81424	1.5981	0.85424	
531	true	Empty	Microtubule-associated protein RP/EB family member 2 OS=Homo sapiens OX=9606 GN=MAPRE2 PE=1 SV=1	Q15555	MAPRE2	37 kDa	true	unknown	1.2760	0.81873	0.00000	1.8843	0.00000	0.00000	0.00000	0.00000	0.00000	0.94109	0.00000	1.9631	0.00000	0.00000	0.00000	0.00000	1.0075	0.00000	0.00000	0.00000	3.7988	0.00000	0.00000	0.94818	1.4600	0.00000	0.00000	0.00000	0.00000	0.00000	0.98902	2.2260	0.91924	0.85741	1.5987	1.6984	0.00000	0.00000	0.86834	1.5721	0.00000	0.82164	1.6285	1.5981	0.85424	
532	true	Empty	Adenylyl cyclase-associated protein 1 OS=Homo sapiens OX=9606 GN=CAP1 PE=1 SV=5	Q01518	CAP1	52 kDa	true	unknown	0.00000	0.81873	0.00000	0.00000	0.00000	0.00000	0.00000	0.00000	0.00000	0.00000	1.4485	0.98155	0.00000	0.00000	0.00000	2.6945	2.0150	2.9072	1.9631	0.00000	3.7988	2.1885	0.00000	3.7927	1.4600	0.00000	3.5520	1.6130	1.0266	1.6544	0.98902	0.00000	0.00000	0.00000	0.79936	1.6984	0.00000	0.00000	0.00000	0.78605	0.00000	0.82164	0.81424	0.00000	0.00000	
533	true	Empty	Succinate--CoA ligase [GDP-forming] subunit beta, mitochondrial OS=Homo sapiens OX=9606 GN=SUCLG2 PE=1 SV=2	Q96I99	SUCLG2	47 kDa		unknown	2.5520	1.6375	2.6692	1.8843	3.0050	0.00000	2.4547	4.3302	0.86761	2.8233	0.00000	4.9077	3.1676	2.5119	2.2129	0.00000	0.00000	1.4536	0.98155	0.00000	1.8994	0.00000	2.6760	0.94818	0.00000	0.00000	0.00000	0.00000	0.00000	0.00000	0.00000	0.00000	0.00000	0.00000	0.00000	0.00000	0.00000	0.00000	0.86834	0.00000	0.00000	0.00000	0.00000	0.00000	0.00000	
534	true	Empty	Annexin A7 OS=Homo sapiens OX=9606 GN=ANXA7 PE=1 SV=3	P20073	ANXA7	53 kDa		unknown	0.00000	0.00000	0.00000	0.00000	1.5025	0.00000	0.00000	0.00000	0.00000	0.00000	1.4485	1.9631	0.00000	0.00000	1.1065	0.00000	0.00000	0.00000	0.00000	1.2137	0.00000	3.2827	2.6760	2.8445	1.4600	2.6934	0.00000	0.00000	1.0266	0.00000	0.00000	0.00000	0.91924	0.00000	0.79936	0.00000	1.0532	2.5066	0.86834	0.00000	0.95165	1.6433	0.00000	0.79905	2.5627	
535	true	Empty	Alanine--tRNA ligase, cytoplasmic OS=Homo sapiens OX=9606 GN=AARS1 PE=1 SV=2	P49588	AARS1	107 kDa		unknown	1.2760	0.81873	0.00000	1.8843	0.00000	0.00000	0.00000	0.00000	0.00000	0.00000	0.00000	0.00000	0.00000	0.00000	0.00000	1.7964	0.00000	0.00000	0.00000	0.00000	1.8994	1.0942	1.3380	0.94818	1.4600	0.00000	0.88801	2.4195	0.00000	1.6544	1.9780	2.2260	0.00000	1.7148	0.00000	1.6984	0.00000	0.83552	2.6050	1.5721	0.00000	0.00000	1.6285	0.79905	0.85424	
536	true	Empty	Reticulon-1 OS=Homo sapiens OX=9606 GN=RTN1 PE=1 SV=1	Q16799	RTN1	84 kDa		unknown	0.00000	0.00000	0.00000	1.8843	0.00000	0.00000	0.00000	0.00000	0.00000	0.00000	0.00000	0.00000	0.00000	0.00000	0.00000	0.00000	0.00000	0.00000	0.00000	0.00000	0.00000	1.0942	0.00000	1.8964	2.1900	1.3467	1.7760	1.6130	0.00000	0.00000	1.9780	0.00000	3.6769	1.7148	0.79936	0.84918	1.0532	1.6710	1.7367	2.3582	0.95165	3.2866	1.6285	1.5981	1.7085	
537	true	Empty	Protein kinase C gamma type OS=Homo sapiens OX=9606 GN=PRKCG PE=1 SV=3	P05129	PRKCG	78 kDa		unknown	1.2760	4.9124	0.00000	1.8843	0.00000	0.00000	0.00000	0.00000	0.86761	0.94109	0.00000	0.98155	0.00000	0.00000	0.00000	0.00000	0.00000	0.00000	0.00000	0.00000	1.8994	1.0942	1.3380	0.94818	2.9200	0.00000	0.00000	1.6130	0.00000	0.00000	0.00000	1.1130	0.00000	0.85741	0.79936	0.84918	0.00000	0.83552	0.00000	0.78605	0.00000	0.00000	0.81424	0.00000	0.00000	
538	true	Empty	Phytanoyl-CoA hydroxylase-interacting protein-like OS=Homo sapiens OX=9606 GN=PHYHIPL PE=1 SV=3	Q96FC7	PHYHIPL	42 kDa	true	unknown	0.00000	2.4562	0.00000	0.00000	0.00000	0.00000	0.00000	0.00000	0.86761	1.8822	0.00000	0.00000	1.0559	0.00000	0.00000	3.5927	0.00000	0.00000	1.9631	1.2137	0.00000	0.00000	0.00000	0.00000	1.4600	0.00000	1.7760	0.00000	0.00000	0.00000	2.9671	0.00000	0.00000	2.5722	0.00000	0.00000	0.00000	0.00000	0.00000	0.00000	0.00000	0.00000	0.81424	0.00000	0.85424	
539	true	Empty	Short-chain specific acyl-CoA dehydrogenase, mitochondrial OS=Homo sapiens OX=9606 GN=ACADS PE=1 SV=1	P16219	ACADS	44 kDa		unknown	0.00000	1.6375	6.6729	0.00000	3.0050	0.00000	4.9095	4.3302	5.2057	1.8822	0.00000	2.9446	0.00000	0.00000	3.3194	0.00000	0.00000	2.9072	0.00000	0.00000	0.94970	0.00000	0.00000	0.94818	0.00000	1.3467	0.00000	0.00000	0.00000	0.00000	0.00000	0.00000	0.00000	0.00000	0.00000	0.00000	0.00000	0.00000	0.00000	0.00000	0.00000	0.00000	0.00000	0.00000	0.00000	
540	true	Empty	Mitochondrial-processing peptidase subunit beta OS=Homo sapiens OX=9606 GN=PMPCB PE=1 SV=2	O75439	PMPCB	54 kDa	true	unknown	2.5520	0.00000	0.00000	0.00000	0.00000	0.00000	0.00000	2.1651	0.00000	0.00000	0.00000	0.98155	2.1117	0.00000	3.3194	0.00000	0.00000	0.00000	0.00000	0.00000	0.00000	0.00000	0.00000	0.00000	0.00000	0.00000	0.00000	0.00000	0.00000	0.00000	0.00000	0.00000	0.00000	0.00000	0.00000	0.00000	0.00000	0.00000	0.00000	0.00000	0.00000	0.00000	0.00000	0.00000	0.00000	
541	true	Empty	Leukocyte surface antigen CD47 OS=Homo sapiens OX=9606 GN=CD47 PE=1 SV=1	Q08722	CD47	35 kDa		unknown	0.00000	0.00000	0.00000	0.00000	0.00000	1.5025	0.00000	1.0825	0.86761	0.94109	0.00000	0.98155	0.00000	1.2559	1.1065	0.00000	0.00000	0.00000	0.00000	0.00000	0.94970	1.0942	1.3380	0.94818	0.73000	1.3467	0.88801	0.00000	2.0533	1.6544	0.98902	1.1130	0.91924	0.85741	2.3981	0.84918	1.0532	1.6710	0.86834	0.78605	0.95165	1.6433	0.81424	0.00000	0.00000	
542	true	Empty	Neuroplastin OS=Homo sapiens OX=9606 GN=NPTN PE=1 SV=2	Q9Y639	NPTN	44 kDa		unknown	0.00000	0.00000	0.00000	0.00000	0.00000	0.00000	1.2274	0.00000	0.86761	0.00000	0.00000	0.00000	0.00000	0.00000	0.00000	0.00000	0.00000	0.00000	0.00000	0.00000	0.94970	1.0942	2.6760	2.8445	2.1900	1.3467	1.7760	0.80649	2.0533	1.6544	0.98902	2.2260	1.8385	0.85741	1.5987	0.84918	1.0532	1.6710	0.86834	0.78605	0.95165	1.6433	0.81424	1.5981	0.85424	
543	true	Empty	Phytanoyl-CoA hydroxylase-interacting protein OS=Homo sapiens OX=9606 GN=PHYHIP PE=1 SV=1	Q92561	PHYHIP	38 kDa	true	unknown	1.2760	1.6375	0.00000	0.00000	0.00000	0.00000	0.00000	0.00000	0.86761	0.94109	0.00000	0.00000	0.00000	0.00000	0.00000	0.00000	0.00000	0.00000	0.00000	1.2137	0.00000	0.00000	0.00000	0.00000	1.4600	0.00000	0.88801	0.80649	0.00000	0.00000	1.9780	0.00000	0.00000	0.00000	2.3981	0.84918	0.00000	0.83552	0.00000	0.78605	0.00000	0.00000	0.00000	0.79905	0.00000	
544	true	Empty	Serine/threonine-protein kinase DCLK1 OS=Homo sapiens OX=9606 GN=DCLK1 PE=1 SV=2	O15075	DCLK1	82 kDa		unknown	0.00000	0.81873	0.00000	0.94216	0.00000	0.00000	0.00000	1.0825	0.86761	0.00000	0.00000	0.00000	0.00000	0.00000	0.00000	0.00000	1.0075	0.00000	1.9631	0.00000	0.94970	2.1885	1.3380	0.94818	1.4600	1.3467	0.88801	1.6130	0.00000	0.00000	0.00000	1.1130	2.7577	0.85741	0.79936	2.5475	2.1064	0.83552	0.00000	0.78605	0.00000	0.82164	0.00000	0.79905	0.00000	
545	true	Empty	NAD-dependent protein deacetylase sirtuin-2 OS=Homo sapiens OX=9606 GN=SIRT2 PE=1 SV=2	Q8IXJ6	SIRT2	43 kDa		unknown	0.00000	0.00000	0.00000	2.8265	0.00000	0.00000	0.00000	0.00000	0.86761	0.00000	0.00000	0.98155	0.00000	0.00000	0.00000	0.89818	0.00000	0.00000	1.9631	2.4275	1.8994	0.00000	0.00000	2.8445	1.4600	0.00000	0.00000	1.6130	0.00000	1.6544	2.9671	1.1130	1.8385	0.85741	0.79936	0.00000	0.00000	0.83552	2.6050	0.00000	1.9033	0.82164	0.81424	0.00000	0.85424	
546	true	Empty	Ribonuclease inhibitor OS=Homo sapiens OX=9606 GN=RNH1 PE=1 SV=2	P13489	RNH1	50 kDa		unknown	1.2760	0.00000	0.00000	0.94216	0.00000	0.00000	0.00000	0.00000	1.7352	0.00000	0.00000	0.00000	1.0559	0.00000	0.00000	0.00000	0.00000	0.00000	0.00000	0.00000	0.00000	1.0942	0.00000	2.8445	0.73000	2.6934	0.00000	1.6130	0.00000	0.00000	0.98902	1.1130	1.8385	0.85741	0.79936	2.5475	0.00000	1.6710	1.7367	0.78605	0.95165	2.4649	0.00000	0.00000	0.85424	
547	true	Empty	Eukaryotic initiation factor 4A-II OS=Homo sapiens OX=9606 GN=EIF4A2 PE=1 SV=2	Q14240	EIF4A2	46 kDa	true	unknown	0.00000	0.00000	0.00000	0.00000	0.00000	0.00000	0.00000	0.00000	0.00000	0.00000	0.00000	0.98155	0.00000	0.00000	0.00000	0.89818	0.00000	0.00000	0.00000	1.2137	0.00000	1.0942	0.00000	1.8964	2.9200	0.00000	0.00000	0.80649	0.00000	0.00000	0.00000	0.00000	0.91924	0.85741	0.79936	0.84918	1.0532	0.83552	0.86834	0.78605	0.00000	0.00000	0.00000	1.5981	0.00000	
548	true	Empty	Acyl-coenzyme A thioesterase 9, mitochondrial OS=Homo sapiens OX=9606 GN=ACOT9 PE=1 SV=2	Q9Y305	ACOT9	50 kDa		unknown	2.5520	0.00000	4.0037	1.8843	1.5025	0.00000	2.4547	3.2476	1.7352	2.8233	0.00000	1.9631	1.0559	2.5119	2.2129	0.00000	0.00000	1.4536	0.00000	1.2137	1.8994	0.00000	1.3380	0.00000	0.73000	0.00000	2.6640	0.00000	0.00000	0.00000	0.00000	0.00000	0.00000	0.00000	0.00000	0.00000	0.00000	0.00000	0.86834	0.78605	0.00000	0.00000	0.00000	0.79905	0.00000	
549	true	Empty	ATP-citrate synthase OS=Homo sapiens OX=9606 GN=ACLY PE=1 SV=3	P53396	ACLY	121 kDa		unknown	0.00000	0.81873	0.00000	0.00000	0.00000	0.00000	0.00000	0.00000	0.00000	0.00000	0.00000	0.00000	0.00000	0.00000	0.00000	0.00000	0.00000	0.00000	0.00000	0.00000	0.00000	1.0942	1.3380	1.8964	2.1900	0.00000	0.88801	2.4195	0.00000	1.6544	0.98902	1.1130	0.91924	1.7148	0.79936	1.6984	1.0532	1.6710	0.00000	1.5721	0.95165	1.6433	1.6285	0.79905	0.85424	
550	true	Empty	cAMP-dependent protein kinase type II-beta regulatory subunit OS=Homo sapiens OX=9606 GN=PRKAR2B PE=1 SV=3	P31323	PRKAR2B	46 kDa	true	unknown	0.00000	0.00000	0.00000	0.00000	0.00000	0.00000	0.00000	0.00000	0.00000	0.00000	0.00000	0.00000	0.00000	1.2559	0.00000	0.00000	0.00000	0.00000	0.00000	0.00000	0.94970	2.1885	1.3380	2.8445	2.1900	0.00000	0.88801	0.00000	1.0266	0.00000	0.00000	1.1130	0.91924	2.5722	2.3981	1.6984	0.00000	0.00000	1.7367	2.3582	0.00000	0.82164	1.6285	1.5981	0.85424	
551	true	Empty	NADH dehydrogenase [ubiquinone] 1 beta subcomplex subunit 5, mitochondrial OS=Homo sapiens OX=9606 GN=NDUFB5 PE=1 SV=1	O43674	NDUFB5	22 kDa		unknown	1.2760	0.81873	4.0037	0.00000	0.00000	0.00000	1.2274	0.00000	0.00000	1.8822	1.4485	0.98155	0.00000	3.7678	1.1065	0.00000	1.0075	4.3608	0.00000	0.00000	0.00000	1.0942	0.00000	0.00000	0.00000	0.00000	0.88801	0.00000	0.00000	0.00000	0.00000	0.00000	0.00000	0.00000	0.00000	0.00000	0.00000	0.00000	0.86834	0.00000	0.00000	0.00000	0.00000	0.00000	0.00000	
552	true	Empty	Stress-induced-phosphoprotein 1 OS=Homo sapiens OX=9606 GN=STIP1 PE=1 SV=1	P31948	STIP1	63 kDa		unknown	0.00000	0.00000	0.00000	0.00000	0.00000	0.00000	0.00000	0.00000	0.00000	0.00000	0.00000	0.00000	0.00000	0.00000	0.00000	0.00000	0.00000	0.00000	0.98155	0.00000	0.00000	0.00000	0.00000	0.94818	0.73000	0.00000	1.7760	0.80649	1.0266	0.00000	0.00000	0.00000	0.00000	0.85741	0.00000	1.6984	0.00000	0.83552	2.6050	3.1442	0.00000	0.82164	3.2569	0.00000	2.5627	
553	true	Empty	Delta-aminolevulinic acid dehydratase OS=Homo sapiens OX=9606 GN=ALAD PE=1 SV=1	P13716	ALAD	36 kDa		unknown	0.00000	0.81873	0.00000	0.94216	0.00000	3.0050	1.2274	1.0825	0.86761	0.00000	2.8971	0.98155	1.0559	0.00000	0.00000	1.7964	3.0224	1.4536	1.9631	0.00000	0.00000	1.0942	1.3380	0.00000	0.73000	1.3467	1.7760	0.80649	0.00000	0.00000	0.00000	1.1130	0.91924	0.85741	0.79936	0.84918	1.0532	0.83552	0.00000	0.78605	0.95165	0.00000	0.00000	1.5981	0.85424	
554	true	Empty	Hypoxanthine-guanine phosphoribosyltransferase OS=Homo sapiens OX=9606 GN=HPRT1 PE=1 SV=2	P00492	HPRT1	25 kDa		unknown	0.00000	0.00000	0.00000	0.00000	0.00000	0.00000	0.00000	0.00000	0.00000	0.00000	0.00000	0.98155	0.00000	0.00000	0.00000	0.00000	1.0075	0.00000	0.00000	1.2137	0.00000	0.00000	0.00000	2.8445	1.4600	1.3467	0.88801	0.00000	3.0799	0.00000	0.98902	2.2260	1.8385	0.00000	2.3981	1.6984	2.1064	1.6710	0.86834	0.78605	1.9033	2.4649	0.81424	1.5981	1.7085	
555	true	Empty	NADH dehydrogenase [ubiquinone] 1 beta subcomplex subunit 9 OS=Homo sapiens OX=9606 GN=NDUFB9 PE=1 SV=3	Q9Y6M9	NDUFB9	22 kDa		unknown	1.2760	1.6375	4.0037	1.8843	0.00000	1.5025	2.4547	0.00000	0.86761	4.7055	0.00000	0.98155	1.0559	1.2559	2.2129	0.00000	0.00000	0.00000	0.00000	2.4275	2.8491	0.00000	0.00000	0.00000	1.4600	0.00000	0.88801	0.80649	0.00000	0.00000	0.00000	0.00000	0.00000	0.00000	0.00000	0.00000	0.00000	0.00000	0.00000	0.00000	0.00000	0.00000	0.00000	0.00000	0.00000	
556	true	Empty	Heat shock 70 kDa protein 4 OS=Homo sapiens OX=9606 GN=HSPA4 PE=1 SV=4	P34932	HSPA4	94 kDa	true	unknown	0.00000	0.00000	0.00000	0.00000	0.00000	0.00000	0.00000	0.00000	0.00000	0.00000	0.00000	0.00000	0.00000	0.00000	0.00000	0.00000	0.00000	0.00000	0.00000	1.2137	0.00000	0.00000	1.3380	0.94818	1.4600	0.00000	0.88801	1.6130	1.0266	0.00000	0.00000	0.00000	1.8385	0.00000	0.79936	0.84918	2.1064	1.6710	0.00000	1.5721	0.00000	2.4649	1.6285	2.3972	0.85424	
557	true	Empty	Thy-1 membrane glycoprotein OS=Homo sapiens OX=9606 GN=THY1 PE=1 SV=2	P04216	THY1	18 kDa		unknown	0.00000	0.00000	0.00000	0.00000	0.00000	0.00000	0.00000	0.00000	0.00000	0.00000	0.00000	0.00000	0.00000	0.00000	0.00000	0.00000	0.00000	0.00000	0.00000	0.00000	0.00000	0.00000	0.00000	2.8445	2.1900	0.00000	2.6640	1.6130	3.0799	0.00000	0.00000	1.1130	1.8385	0.00000	3.9968	0.84918	3.1596	1.6710	0.00000	1.5721	1.9033	0.82164	0.00000	1.5981	0.85424	
558	true	Empty	Fibrinogen beta chain OS=Homo sapiens OX=9606 GN=FGB PE=1 SV=2	P02675	FGB	56 kDa		unknown	0.00000	3.2749	0.00000	0.00000	0.00000	0.00000	0.00000	0.00000	0.86761	1.8822	4.3456	0.98155	0.00000	0.00000	0.00000	0.00000	4.0299	0.00000	0.00000	0.00000	0.94970	0.00000	0.00000	0.94818	0.00000	0.00000	0.00000	0.00000	0.00000	0.00000	0.00000	2.2260	0.00000	0.00000	0.79936	0.84918	0.00000	0.00000	0.00000	2.3582	3.8066	1.6433	0.00000	2.3972	0.00000	
559	true	Empty	N(G),N(G)-dimethylarginine dimethylaminohydrolase 2 OS=Homo sapiens OX=9606 GN=DDAH2 PE=1 SV=1	O95865	DDAH2	30 kDa	true	unknown	0.00000	0.00000	0.00000	0.00000	0.00000	0.00000	0.00000	0.00000	1.7352	0.00000	0.00000	0.00000	0.00000	0.00000	0.00000	0.89818	0.00000	0.00000	2.9446	0.00000	0.00000	0.00000	0.00000	0.94818	0.00000	2.6934	0.00000	0.80649	0.00000	0.00000	0.00000	2.2260	1.8385	0.85741	2.3981	0.84918	0.00000	1.6710	0.00000	0.00000	1.9033	2.4649	0.00000	0.00000	0.00000	
560	true	Empty	Ubiquitin-conjugating enzyme E2 N OS=Homo sapiens OX=9606 GN=UBE2N PE=1 SV=1	P61088	UBE2N	17 kDa		unknown	0.00000	0.81873	0.00000	0.00000	0.00000	1.5025	0.00000	0.00000	0.00000	0.00000	0.00000	0.98155	1.0559	0.00000	1.1065	1.7964	1.0075	1.4536	0.98155	1.2137	0.00000	0.00000	0.00000	0.94818	0.73000	0.00000	0.88801	0.80649	2.0533	1.6544	2.9671	1.1130	1.8385	0.85741	0.79936	0.00000	2.1064	0.83552	0.86834	0.78605	1.9033	0.82164	0.81424	0.79905	0.00000	
561	true	Empty	Dipeptidyl aminopeptidase-like protein 6 OS=Homo sapiens OX=9606 GN=DPP6 PE=1 SV=2	P42658	DPP6	98 kDa		unknown	0.00000	0.00000	0.00000	0.00000	0.00000	0.00000	0.00000	0.00000	0.00000	0.00000	0.00000	0.00000	0.00000	0.00000	0.00000	0.00000	0.00000	0.00000	0.00000	0.00000	0.00000	1.0942	1.3380	0.00000	0.00000	1.3467	0.88801	2.4195	2.0533	3.3088	0.98902	1.1130	2.7577	0.00000	2.3981	0.00000	2.1064	1.6710	0.00000	0.78605	1.9033	1.6433	0.81424	1.5981	2.5627	
562	true	Empty	Poly(rC)-binding protein 1 OS=Homo sapiens OX=9606 GN=PCBP1 PE=1 SV=2	Q15365	PCBP1	37 kDa	true	unknown	1.2760	3.2749	0.00000	0.00000	0.00000	0.00000	0.00000	0.00000	2.6028	0.94109	0.00000	0.00000	0.00000	0.00000	0.00000	1.7964	1.0075	0.00000	1.9631	0.00000	0.00000	0.00000	0.00000	0.00000	1.4600	0.00000	0.00000	1.6130	0.00000	1.6544	0.98902	1.1130	0.00000	2.5722	1.5987	2.5475	0.00000	0.83552	2.6050	0.00000	0.00000	0.00000	1.6285	1.5981	1.7085	
563	true	Empty	Enoyl-CoA delta isomerase 1, mitochondrial OS=Homo sapiens OX=9606 GN=ECI1 PE=1 SV=1	P42126	ECI1	33 kDa		unknown	1.2760	1.6375	1.3346	1.8843	0.00000	0.00000	0.00000	1.0825	0.86761	0.94109	0.00000	2.9446	0.00000	0.00000	4.4258	0.00000	0.00000	0.00000	0.00000	0.00000	0.00000	1.0942	0.00000	0.94818	1.4600	2.6934	0.00000	1.6130	0.00000	1.6544	0.98902	0.00000	0.00000	0.00000	0.79936	0.00000	0.00000	0.83552	0.00000	0.78605	0.00000	0.00000	0.81424	0.00000	0.85424	
564	true	Empty	Serotransferrin OS=Homo sapiens OX=9606 GN=TF PE=1 SV=3	P02787	TF	77 kDa		unknown	0.00000	0.00000	0.00000	0.00000	0.00000	0.00000	0.00000	0.00000	1.7352	0.00000	0.00000	0.00000	0.00000	0.00000	0.00000	0.00000	0.00000	0.00000	0.00000	0.00000	0.00000	0.00000	0.00000	0.94818	0.73000	1.3467	0.00000	0.00000	0.00000	0.00000	0.98902	1.1130	0.91924	1.7148	3.9968	0.84918	1.0532	0.00000	1.7367	2.3582	3.8066	0.82164	0.81424	2.3972	1.7085	
565	true	Empty	Glutathione S-transferase Mu 2 OS=Homo sapiens OX=9606 GN=GSTM2 PE=1 SV=2	P28161	GSTM2	26 kDa	true	unknown	0.00000	0.81873	0.00000	0.00000	0.00000	0.00000	0.00000	0.00000	0.86761	0.00000	0.00000	0.00000	0.00000	0.00000	0.00000	0.89818	0.00000	0.00000	0.00000	0.00000	0.00000	0.00000	0.00000	0.94818	0.73000	1.3467	0.88801	0.80649	0.00000	0.00000	0.98902	1.1130	1.8385	0.00000	0.00000	1.6984	0.00000	1.6710	2.6050	0.00000	0.00000	0.82164	0.00000	0.00000	0.00000	
566	true	Empty	Calcineurin subunit B type 1 OS=Homo sapiens OX=9606 GN=PPP3R1 PE=1 SV=2	P63098	PPP3R1	19 kDa		unknown	1.2760	0.00000	0.00000	0.00000	0.00000	0.00000	0.00000	0.00000	1.7352	0.00000	0.00000	0.00000	0.00000	0.00000	0.00000	0.00000	0.00000	0.00000	0.00000	0.00000	0.00000	0.00000	1.3380	1.8964	1.4600	1.3467	1.7760	0.80649	2.0533	1.6544	0.98902	0.00000	0.91924	0.85741	1.5987	0.00000	0.00000	2.5066	1.7367	0.78605	1.9033	0.82164	1.6285	2.3972	1.7085	
567	true	Empty	Rho-related GTP-binding protein RhoB OS=Homo sapiens OX=9606 GN=RHOB PE=1 SV=1	P62745	RHOB	22 kDa		unknown	2.5520	0.00000	0.00000	0.94216	0.00000	0.00000	0.00000	0.00000	0.86761	0.00000	0.00000	0.00000	0.00000	0.00000	0.00000	0.89818	0.00000	0.00000	0.00000	0.00000	0.94970	1.0942	2.6760	1.8964	2.1900	1.3467	0.88801	0.00000	0.00000	0.00000	0.98902	1.1130	1.8385	0.00000	0.79936	0.00000	3.1596	0.83552	0.00000	0.00000	0.95165	0.82164	0.81424	0.79905	0.00000	
568	true	Empty	Alpha-soluble NSF attachment protein OS=Homo sapiens OX=9606 GN=NAPA PE=1 SV=3	P54920	NAPA	33 kDa	true	unknown	0.00000	0.00000	0.00000	0.00000	0.00000	0.00000	0.00000	0.00000	0.00000	0.00000	0.00000	0.00000	0.00000	0.00000	0.00000	0.00000	0.00000	0.00000	0.00000	0.00000	0.94970	1.0942	0.00000	0.00000	0.00000	0.00000	0.00000	0.80649	2.0533	0.00000	2.9671	2.2260	3.6769	0.85741	3.1974	0.84918	2.1064	0.00000	0.00000	0.78605	2.8550	2.4649	1.6285	0.79905	0.85424	
569	true	Empty	ProSAAS OS=Homo sapiens OX=9606 GN=PCSK1N PE=1 SV=1	Q9UHG2	PCSK1N	27 kDa		unknown	0.00000	0.00000	0.00000	0.00000	0.00000	0.00000	0.00000	0.00000	0.00000	0.00000	0.00000	0.00000	0.00000	0.00000	0.00000	0.00000	0.00000	0.00000	0.00000	0.00000	0.00000	0.00000	0.00000	1.8964	0.73000	0.00000	0.00000	0.00000	1.0266	0.00000	0.98902	2.2260	2.7577	0.85741	1.5987	0.84918	5.2659	3.3421	0.00000	1.5721	1.9033	2.4649	1.6285	1.5981	1.7085	
570	true	Empty	Heterogeneous nuclear ribonucleoprotein A1 OS=Homo sapiens OX=9606 GN=HNRNPA1 PE=1 SV=5	P09651	HNRNPA1	39 kDa	true	unknown	0.00000	0.81873	1.3346	0.00000	0.00000	0.00000	0.00000	0.00000	6.0733	0.00000	0.00000	1.9631	2.1117	0.00000	2.2129	1.7964	1.0075	0.00000	0.00000	1.2137	0.00000	0.00000	0.00000	3.7927	0.00000	2.6934	0.00000	0.80649	0.00000	1.6544	0.98902	0.00000	0.00000	0.00000	0.00000	0.84918	0.00000	0.00000	4.3417	0.00000	0.00000	0.00000	0.00000	0.00000	0.00000	
571	true	Empty	Immunoglobulin heavy constant mu OS=Homo sapiens OX=9606 GN=IGHM PE=1 SV=4	P01871	IGHM	49 kDa		unknown	0.00000	0.00000	0.00000	0.00000	0.00000	0.00000	0.00000	0.00000	0.00000	0.00000	0.00000	9.8155	0.00000	1.2559	0.00000	0.00000	0.00000	0.00000	0.00000	0.00000	0.00000	0.00000	0.00000	0.00000	1.4600	0.00000	2.6640	0.00000	2.0533	0.00000	0.00000	0.00000	0.00000	0.00000	1.5987	0.00000	0.00000	0.83552	0.00000	1.5721	0.00000	3.2866	0.00000	5.5934	0.00000	
572	true	Empty	Ubiquitin thioesterase OTUB1 OS=Homo sapiens OX=9606 GN=OTUB1 PE=1 SV=2	Q96FW1	OTUB1	31 kDa		unknown	1.2760	0.00000	0.00000	0.94216	0.00000	0.00000	0.00000	0.00000	0.00000	0.00000	0.00000	0.00000	0.00000	1.2559	0.00000	0.89818	1.0075	0.00000	0.00000	0.00000	0.94970	0.00000	1.3380	0.94818	0.73000	0.00000	0.00000	0.00000	0.00000	0.00000	0.98902	1.1130	1.8385	1.7148	2.3981	1.6984	1.0532	1.6710	0.86834	0.78605	0.95165	1.6433	0.81424	0.79905	0.85424	
573	true	Empty	Sorting and assembly machinery component 50 homolog OS=Homo sapiens OX=9606 GN=SAMM50 PE=1 SV=3	Q9Y512	SAMM50	52 kDa		unknown	0.00000	0.00000	0.00000	0.00000	0.00000	0.00000	1.2274	1.0825	0.00000	1.8822	0.00000	0.00000	1.0559	1.2559	2.2129	0.00000	0.00000	0.00000	0.00000	2.4275	0.94970	0.00000	1.3380	0.94818	1.4600	0.00000	1.7760	0.80649	1.0266	3.3088	0.00000	0.00000	0.91924	0.00000	0.00000	0.84918	0.00000	0.00000	0.86834	0.78605	0.00000	1.6433	0.81424	0.79905	0.85424	
574	true	Empty	PHD finger protein 24 OS=Homo sapiens OX=9606 GN=PHF24 PE=1 SV=2	Q9UPV7	PHF24	45 kDa		unknown	1.2760	0.81873	0.00000	0.94216	0.00000	0.00000	1.2274	1.0825	0.86761	0.94109	0.00000	0.98155	1.0559	1.2559	1.1065	0.00000	1.0075	1.4536	0.00000	1.2137	1.8994	0.00000	1.3380	1.8964	1.4600	0.00000	0.88801	0.80649	0.00000	3.3088	0.98902	1.1130	0.00000	0.00000	0.79936	0.84918	1.0532	0.83552	0.86834	0.78605	0.00000	0.82164	0.81424	0.79905	0.85424	
575	true	Empty	D-aminoacyl-tRNA deacylase 1 OS=Homo sapiens OX=9606 GN=DTD1 PE=1 SV=2	Q8TEA8	DTD1	23 kDa		unknown	0.00000	0.81873	0.00000	0.00000	0.00000	0.00000	0.00000	0.00000	0.86761	0.00000	0.00000	0.98155	1.0559	1.2559	0.00000	0.00000	0.00000	0.00000	0.98155	0.00000	0.00000	0.00000	0.00000	1.8964	1.4600	0.00000	0.88801	0.80649	1.0266	1.6544	0.98902	1.1130	0.91924	0.85741	0.79936	0.84918	1.0532	2.5066	0.86834	0.78605	1.9033	1.6433	1.6285	1.5981	0.85424	
576	true	Empty	Phospholipid hydroperoxide glutathione peroxidase OS=Homo sapiens OX=9606 GN=GPX4 PE=1 SV=3	P36969	GPX4	22 kDa		unknown	0.00000	0.00000	0.00000	0.00000	0.00000	0.00000	0.00000	0.00000	0.00000	0.00000	0.00000	0.00000	0.00000	2.5119	0.00000	0.00000	0.00000	0.00000	0.00000	0.00000	0.00000	0.00000	0.00000	0.94818	2.1900	0.00000	0.00000	0.80649	1.0266	1.6544	0.98902	0.00000	0.91924	0.00000	0.79936	0.84918	1.0532	0.00000	0.86834	1.5721	0.95165	1.6433	2.4427	0.79905	0.85424	
577	true	Empty	Lipoamide acyltransferase component of branched-chain alpha-keto acid dehydrogenase complex, mitochondrial OS=Homo sapiens OX=9606 GN=DBT PE=1 SV=3	P11182	DBT	53 kDa		unknown	1.2760	0.81873	0.00000	1.8843	0.00000	0.00000	0.00000	3.2476	0.00000	1.8822	0.00000	0.00000	1.0559	2.5119	2.2129	0.00000	0.00000	0.00000	0.00000	0.00000	3.7988	0.00000	0.00000	0.00000	2.1900	0.00000	0.88801	0.00000	0.00000	1.6544	0.00000	0.00000	0.00000	0.00000	0.00000	0.00000	0.00000	0.00000	0.00000	0.00000	0.00000	0.00000	0.00000	0.00000	0.00000	
578	true	Empty	Splicing factor, proline- and glutamine-rich OS=Homo sapiens OX=9606 GN=SFPQ PE=1 SV=2	P23246	SFPQ	76 kDa	true	unknown	1.2760	0.00000	0.00000	0.00000	0.00000	0.00000	0.00000	0.00000	3.4705	0.00000	1.4485	1.9631	1.0559	0.00000	2.2129	1.7964	1.0075	1.4536	0.00000	0.00000	0.94970	0.00000	0.00000	3.7927	0.73000	1.3467	0.88801	0.00000	0.00000	1.6544	1.9780	0.00000	0.00000	0.00000	0.00000	0.84918	0.00000	0.83552	1.7367	0.78605	0.00000	0.00000	0.81424	0.00000	0.00000	
579	true	Empty	Toll-interacting protein OS=Homo sapiens OX=9606 GN=TOLLIP PE=1 SV=1	Q9H0E2	TOLLIP	30 kDa		unknown	0.00000	0.81873	0.00000	0.00000	0.00000	0.00000	0.00000	0.00000	0.86761	0.00000	0.00000	0.98155	0.00000	0.00000	0.00000	0.89818	0.00000	0.00000	0.00000	0.00000	0.00000	1.0942	1.3380	0.94818	0.73000	0.00000	0.88801	0.80649	0.00000	0.00000	0.00000	2.2260	1.8385	0.00000	2.3981	0.84918	2.1064	0.00000	0.00000	1.5721	1.9033	0.82164	0.81424	0.79905	0.85424	
580	true	Empty	Platelet-activating factor acetylhydrolase IB subunit beta OS=Homo sapiens OX=9606 GN=PAFAH1B1 PE=1 SV=2	P43034	PAFAH1B1	47 kDa		unknown	0.00000	2.4562	0.00000	0.94216	0.00000	0.00000	0.00000	0.00000	0.00000	0.00000	0.00000	0.00000	0.00000	0.00000	0.00000	0.00000	1.0075	0.00000	0.00000	0.00000	0.94970	0.00000	0.00000	0.00000	1.4600	0.00000	0.00000	0.80649	0.00000	0.00000	2.9671	0.00000	0.91924	1.7148	1.5987	0.84918	0.00000	0.83552	0.86834	0.78605	0.00000	2.4649	1.6285	0.79905	0.00000	
581	true	Empty	Aldo-keto reductase family 1 member A1 OS=Homo sapiens OX=9606 GN=AKR1A1 PE=1 SV=3	P14550	AKR1A1	37 kDa		unknown	0.00000	0.81873	0.00000	0.94216	0.00000	0.00000	0.00000	0.00000	0.00000	0.94109	0.00000	0.98155	0.00000	0.00000	0.00000	0.89818	1.0075	0.00000	0.98155	0.00000	0.00000	0.00000	0.00000	0.94818	0.73000	2.6934	0.88801	1.6130	0.00000	0.00000	1.9780	2.2260	0.91924	2.5722	0.00000	1.6984	0.00000	0.83552	0.86834	0.00000	0.00000	0.82164	0.00000	0.00000	0.00000	
582	true	Empty	Transcription factor A, mitochondrial OS=Homo sapiens OX=9606 GN=TFAM PE=1 SV=1	Q00059	TFAM	29 kDa		unknown	1.2760	1.6375	0.00000	0.94216	0.00000	0.00000	1.2274	1.0825	1.7352	2.8233	0.00000	0.98155	2.1117	1.2559	3.3194	0.89818	2.0150	0.00000	0.00000	0.00000	0.94970	0.00000	0.00000	0.00000	0.00000	0.00000	0.00000	0.00000	1.0266	0.00000	0.00000	0.00000	0.00000	0.85741	0.00000	0.00000	0.00000	0.00000	0.86834	0.78605	0.00000	0.00000	0.00000	0.00000	0.85424	
583	true	Empty	Nck-associated protein 1 OS=Homo sapiens OX=9606 GN=NCKAP1 PE=1 SV=1	Q9Y2A7	NCKAP1	129 kDa		unknown	0.00000	0.00000	0.00000	0.94216	0.00000	0.00000	0.00000	1.0825	0.00000	0.00000	0.00000	0.00000	0.00000	0.00000	0.00000	0.00000	0.00000	0.00000	0.00000	0.00000	0.94970	2.1885	2.6760	1.8964	2.9200	1.3467	1.7760	0.80649	1.0266	1.6544	1.9780	1.1130	0.00000	3.4296	0.00000	0.00000	0.00000	0.83552	1.7367	3.1442	0.00000	0.00000	0.81424	0.00000	0.00000	
584	true	Empty	LIM and SH3 domain protein 1 OS=Homo sapiens OX=9606 GN=LASP1 PE=1 SV=2	Q14847	LASP1	30 kDa		unknown	0.00000	0.81873	0.00000	1.8843	0.00000	0.00000	0.00000	0.00000	0.86761	0.00000	0.00000	0.98155	0.00000	0.00000	1.1065	0.00000	0.00000	0.00000	0.98155	0.00000	0.00000	0.00000	0.00000	1.8964	2.9200	0.00000	0.88801	0.80649	0.00000	0.00000	0.98902	0.00000	0.00000	1.7148	0.00000	1.6984	0.00000	0.00000	0.86834	1.5721	0.00000	0.00000	0.81424	0.79905	0.85424	
585	true	Empty	Prothrombin OS=Homo sapiens OX=9606 GN=F2 PE=1 SV=2	P00734	F2	70 kDa		unknown	0.00000	0.00000	0.00000	0.00000	0.00000	0.00000	0.00000	0.00000	0.00000	0.00000	0.00000	0.00000	0.00000	0.00000	0.00000	0.00000	0.00000	0.00000	0.00000	0.00000	0.00000	0.00000	0.00000	0.94818	0.73000	0.00000	0.88801	0.00000	1.0266	0.00000	0.00000	1.1130	1.8385	0.85741	2.3981	0.84918	2.1064	2.5066	0.00000	1.5721	3.8066	1.6433	1.6285	2.3972	1.7085	
586	true	Empty	Dickkopf-related protein 3 OS=Homo sapiens OX=9606 GN=DKK3 PE=1 SV=2	Q9UBP4	DKK3	38 kDa		unknown	0.00000	0.00000	0.00000	0.00000	0.00000	0.00000	0.00000	0.00000	0.00000	0.00000	0.00000	0.00000	0.00000	0.00000	0.00000	0.00000	0.00000	0.00000	0.00000	0.00000	0.00000	0.00000	0.00000	0.00000	1.4600	0.00000	0.00000	0.00000	2.0533	3.3088	0.00000	2.2260	2.7577	0.00000	2.3981	0.00000	4.2127	2.5066	0.86834	0.78605	0.95165	3.2866	1.6285	2.3972	3.4170	
587	true	Empty	Isocitrate dehydrogenase [NADP] cytoplasmic OS=Homo sapiens OX=9606 GN=IDH1 PE=1 SV=2	O75874	IDH1	47 kDa	true	unknown	0.00000	0.00000	0.00000	0.00000	0.00000	0.00000	0.00000	0.00000	1.7352	0.00000	0.00000	0.00000	0.00000	0.00000	0.00000	0.00000	0.00000	0.00000	0.00000	0.00000	0.00000	1.0942	0.00000	0.00000	0.00000	0.00000	0.00000	0.80649	0.00000	1.6544	0.98902	1.1130	0.00000	2.5722	0.00000	0.00000	0.00000	0.83552	0.86834	1.5721	0.00000	0.00000	1.6285	0.00000	0.00000	
588	true	Empty	Dynein light chain 2, cytoplasmic OS=Homo sapiens OX=9606 GN=DYNLL2 PE=1 SV=1	Q96FJ2	DYNLL2	10 kDa		unknown	0.00000	0.00000	0.00000	0.00000	0.00000	0.00000	0.00000	0.00000	0.00000	0.94109	1.4485	0.00000	0.00000	0.00000	0.00000	0.00000	0.00000	0.00000	0.00000	0.00000	0.94970	1.0942	0.00000	1.8964	0.73000	1.3467	0.88801	0.80649	1.0266	0.00000	0.98902	0.00000	0.91924	0.00000	1.5987	0.84918	1.0532	2.5066	0.00000	1.5721	0.95165	0.82164	0.00000	0.00000	0.00000	
589	true	Empty	Fibrinogen alpha chain OS=Homo sapiens OX=9606 GN=FGA PE=1 SV=2	P02671	FGA	95 kDa		unknown	0.00000	0.81873	0.00000	0.00000	1.5025	0.00000	0.00000	1.0825	0.86761	0.00000	2.8971	0.00000	0.00000	0.00000	1.1065	0.89818	2.0150	0.00000	0.00000	2.4275	0.00000	0.00000	0.00000	0.00000	0.00000	0.00000	0.00000	0.00000	0.00000	0.00000	0.98902	2.2260	0.91924	0.00000	1.5987	1.6984	2.1064	0.00000	0.86834	1.5721	0.95165	1.6433	0.00000	2.3972	0.00000	
590	true	Empty	Alpha-centractin OS=Homo sapiens OX=9606 GN=ACTR1A PE=1 SV=1	P61163	ACTR1A	43 kDa		unknown	0.00000	0.81873	0.00000	0.00000	0.00000	0.00000	0.00000	0.00000	0.86761	0.00000	0.00000	0.00000	0.00000	0.00000	0.00000	0.89818	0.00000	0.00000	0.00000	0.00000	0.94970	1.0942	1.3380	0.94818	0.73000	1.3467	0.88801	1.6130	1.0266	1.6544	0.98902	0.00000	0.00000	1.7148	1.5987	0.84918	1.0532	0.83552	1.7367	1.5721	0.00000	0.00000	1.6285	0.79905	0.85424	
591	true	Empty	Serine--tRNA ligase, mitochondrial OS=Homo sapiens OX=9606 GN=SARS2 PE=1 SV=1	Q9NP81	SARS2	58 kDa		unknown	0.00000	0.81873	1.3346	2.8265	0.00000	0.00000	1.2274	3.2476	0.00000	1.8822	0.00000	1.9631	2.1117	1.2559	2.2129	0.00000	0.00000	0.00000	0.00000	0.00000	0.94970	0.00000	1.3380	0.00000	0.73000	0.00000	0.88801	0.80649	1.0266	1.6544	0.00000	0.00000	0.00000	0.85741	0.00000	0.00000	0.00000	0.00000	0.00000	0.78605	0.00000	0.00000	0.81424	0.00000	0.00000	
592	true	Empty	Myelin-associated glycoprotein OS=Homo sapiens OX=9606 GN=MAG PE=1 SV=1	P20916	MAG	69 kDa		unknown	0.00000	0.00000	0.00000	0.94216	0.00000	0.00000	0.00000	0.00000	0.00000	0.00000	1.4485	0.00000	0.00000	0.00000	0.00000	1.7964	0.00000	0.00000	1.9631	1.2137	0.00000	0.00000	2.6760	0.00000	0.73000	1.3467	0.00000	0.00000	1.0266	0.00000	0.00000	0.00000	0.00000	0.85741	0.00000	0.00000	1.0532	0.00000	0.86834	0.00000	2.8550	0.00000	0.81424	0.00000	0.00000	
593	true	Empty	ATP synthase subunit g, mitochondrial OS=Homo sapiens OX=9606 GN=ATP5MG PE=1 SV=3	O75964	ATP5MG	11 kDa		unknown	0.00000	0.00000	0.00000	0.94216	0.00000	0.00000	1.2274	1.0825	0.00000	0.00000	0.00000	0.00000	0.00000	2.5119	0.00000	0.00000	0.00000	0.00000	0.00000	0.00000	0.00000	3.2827	0.00000	0.00000	0.73000	0.00000	0.88801	0.80649	2.0533	3.3088	0.00000	0.00000	0.00000	0.00000	0.79936	0.00000	2.1064	1.6710	0.00000	1.5721	0.00000	0.00000	0.81424	1.5981	0.85424	
594	true	Empty	Importin-5 OS=Homo sapiens OX=9606 GN=IPO5 PE=1 SV=4	O00410	IPO5	124 kDa		unknown	1.2760	0.00000	0.00000	0.00000	0.00000	0.00000	0.00000	0.00000	0.86761	0.00000	0.00000	0.98155	0.00000	0.00000	0.00000	1.7964	0.00000	1.4536	0.00000	0.00000	0.94970	0.00000	0.00000	0.94818	0.73000	0.00000	0.00000	2.4195	0.00000	0.00000	2.9671	0.00000	0.00000	1.7148	0.79936	1.6984	0.00000	0.83552	0.86834	1.5721	0.00000	0.00000	0.00000	0.00000	0.00000	
595	true	Empty	DnaJ homolog subfamily C member 5 OS=Homo sapiens OX=9606 GN=DNAJC5 PE=1 SV=1	Q9H3Z4	DNAJC5	22 kDa		unknown	0.00000	0.00000	0.00000	0.00000	0.00000	0.00000	0.00000	0.00000	0.00000	0.00000	0.00000	0.00000	0.00000	0.00000	0.00000	0.00000	0.00000	0.00000	0.00000	0.00000	0.00000	0.00000	0.00000	0.00000	1.4600	0.00000	0.00000	0.00000	2.0533	0.00000	0.98902	1.1130	0.00000	1.7148	2.3981	0.84918	0.00000	0.83552	1.7367	2.3582	0.95165	1.6433	0.81424	1.5981	1.7085	
596	true	Empty	Putative protein FAM10A5 OS=Homo sapiens OX=9606 GN=ST13P5 PE=5 SV=1	Q8NFI4	ST13P5	41 kDa	true	unknown	0.00000	1.6375	0.00000	0.00000	0.00000	0.00000	0.00000	0.00000	0.86761	0.94109	0.00000	0.00000	0.00000	0.00000	0.00000	0.00000	0.00000	0.00000	2.9446	0.00000	0.00000	0.00000	0.00000	0.00000	0.73000	0.00000	0.00000	0.80649	0.00000	0.00000	0.00000	0.00000	1.8385	0.00000	1.5987	0.84918	1.0532	0.83552	0.00000	1.5721	0.95165	0.82164	0.00000	0.79905	1.7085	
597	true	Empty	Succinate dehydrogenase [ubiquinone] iron-sulfur subunit, mitochondrial OS=Homo sapiens OX=9606 GN=SDHB PE=1 SV=3	P21912	SDHB	32 kDa		unknown	1.2760	0.00000	0.00000	0.94216	0.00000	0.00000	0.00000	2.1651	1.7352	3.7644	0.00000	0.98155	0.00000	2.5119	0.00000	0.00000	0.00000	0.00000	0.00000	0.00000	0.94970	1.0942	1.3380	0.00000	0.00000	1.3467	0.88801	0.00000	0.00000	0.00000	0.00000	0.00000	0.00000	0.00000	0.00000	0.00000	0.00000	0.00000	0.00000	0.00000	0.00000	0.00000	0.00000	0.00000	0.00000	
598	true	Empty	ATPase inhibitor, mitochondrial OS=Homo sapiens OX=9606 GN=ATP5IF1 PE=1 SV=1	Q9UII2	ATP5IF1	12 kDa		unknown	1.2760	0.81873	0.00000	0.00000	0.00000	0.00000	0.00000	1.0825	0.00000	0.00000	0.00000	1.9631	0.00000	2.5119	0.00000	0.89818	1.0075	0.00000	0.00000	0.00000	0.94970	0.00000	1.3380	0.94818	1.4600	1.3467	1.7760	0.00000	1.0266	1.6544	0.00000	0.00000	0.91924	0.00000	0.00000	0.00000	0.00000	0.83552	0.86834	0.00000	0.00000	0.00000	0.81424	0.79905	0.85424	
599	true	Empty	Ribose-phosphate pyrophosphokinase 1 OS=Homo sapiens OX=9606 GN=PRPS1 PE=1 SV=2	P60891	PRPS1	35 kDa		unknown	0.00000	0.00000	0.00000	0.00000	0.00000	0.00000	0.00000	0.00000	0.00000	0.00000	0.00000	0.98155	0.00000	2.5119	1.1065	0.00000	0.00000	0.00000	0.98155	1.2137	0.00000	0.00000	1.3380	0.94818	0.73000	0.00000	0.00000	0.80649	2.0533	1.6544	0.98902	1.1130	0.91924	0.85741	0.00000	0.00000	1.0532	0.83552	1.7367	1.5721	0.95165	0.00000	0.81424	1.5981	0.85424	
600	true	Empty	Aquaporin-1 OS=Homo sapiens OX=9606 GN=AQP1 PE=1 SV=3	P29972	AQP1	29 kDa		unknown	0.00000	0.81873	0.00000	0.94216	0.00000	0.00000	0.00000	1.0825	0.00000	0.00000	0.00000	0.00000	0.00000	0.00000	0.00000	4.4909	2.0150	0.00000	1.9631	0.00000	0.94970	1.0942	1.3380	0.94818	0.73000	1.3467	0.88801	0.00000	0.00000	0.00000	2.9671	2.2260	0.91924	0.85741	0.79936	0.00000	0.00000	0.83552	0.00000	0.00000	0.00000	0.00000	0.81424	0.00000	0.85424	
601	true	Empty	6-phosphogluconolactonase OS=Homo sapiens OX=9606 GN=PGLS PE=1 SV=2	O95336	PGLS	28 kDa		unknown	0.00000	0.00000	0.00000	0.00000	0.00000	0.00000	0.00000	0.00000	0.00000	0.00000	0.00000	0.00000	0.00000	0.00000	0.00000	0.89818	0.00000	0.00000	0.00000	0.00000	0.94970	0.00000	1.3380	0.94818	0.73000	1.3467	1.7760	2.4195	1.0266	0.00000	2.9671	1.1130	0.00000	3.4296	0.79936	0.84918	0.00000	0.00000	0.86834	0.00000	0.95165	0.00000	1.6285	0.79905	0.85424	
602	true	Empty	Vacuolar protein sorting-associated protein 35 OS=Homo sapiens OX=9606 GN=VPS35 PE=1 SV=2	Q96QK1	VPS35	92 kDa		unknown	0.00000	0.81873	0.00000	0.00000	0.00000	0.00000	0.00000	0.00000	0.86761	0.00000	0.00000	0.00000	0.00000	0.00000	0.00000	0.89818	1.0075	0.00000	0.00000	0.00000	0.94970	0.00000	0.00000	0.94818	2.9200	0.00000	0.88801	0.00000	0.00000	0.00000	0.00000	1.1130	0.91924	0.85741	0.79936	1.6984	0.00000	0.00000	0.00000	0.78605	0.00000	0.82164	1.6285	0.00000	0.00000	
603	true	Empty	Cytochrome c oxidase subunit 2 OS=Homo sapiens OX=9606 GN=MT-CO2 PE=1 SV=1	P00403	MT-CO2	26 kDa		unknown	0.00000	0.00000	1.3346	0.94216	1.5025	0.00000	2.4547	0.00000	0.86761	1.8822	0.00000	1.9631	0.00000	0.00000	2.2129	0.00000	0.00000	0.00000	0.00000	0.00000	0.00000	0.00000	0.00000	0.00000	0.00000	0.00000	0.00000	0.80649	1.0266	0.00000	0.98902	0.00000	0.00000	2.5722	0.79936	0.00000	0.00000	0.00000	1.7367	0.00000	0.00000	0.00000	2.4427	3.1962	1.7085	
604	true	Empty	Secretogranin-2 OS=Homo sapiens OX=9606 GN=SCG2 PE=1 SV=2	P13521	SCG2	71 kDa		unknown	0.00000	0.00000	0.00000	0.00000	0.00000	0.00000	0.00000	0.00000	0.00000	0.00000	0.00000	0.00000	0.00000	0.00000	0.00000	0.00000	0.00000	0.00000	0.00000	0.00000	0.00000	1.0942	0.00000	0.00000	0.73000	0.00000	0.88801	0.00000	2.0533	0.00000	0.00000	1.1130	2.7577	0.00000	2.3981	0.00000	2.1064	0.83552	0.00000	0.00000	1.9033	1.6433	0.00000	0.79905	0.85424	
605	true	Empty	Acyl-coenzyme A thioesterase 1 OS=Homo sapiens OX=9606 GN=ACOT1 PE=1 SV=1	Q86TX2	ACOT1	46 kDa		unknown	0.00000	0.00000	1.3346	0.00000	0.00000	0.00000	1.2274	4.3302	0.00000	1.8822	0.00000	1.9631	0.00000	0.00000	3.3194	0.00000	0.00000	0.00000	0.00000	0.00000	4.7485	0.00000	1.3380	0.00000	0.73000	0.00000	0.88801	0.00000	0.00000	0.00000	0.98902	0.00000	0.00000	0.85741	0.00000	0.84918	0.00000	0.00000	0.00000	0.00000	0.00000	0.00000	0.00000	0.00000	0.00000	
606	true	Empty	Lactotransferrin OS=Homo sapiens OX=9606 GN=LTF PE=1 SV=6	P02788	LTF	78 kDa		unknown	0.00000	0.00000	0.00000	0.00000	0.00000	1.5025	1.2274	0.00000	1.7352	2.8233	18.831	3.9262	0.00000	1.2559	0.00000	0.00000	0.00000	0.00000	0.00000	0.00000	0.94970	0.00000	0.00000	0.00000	0.73000	0.00000	0.00000	0.00000	0.00000	0.00000	0.00000	0.00000	0.00000	0.00000	0.79936	0.00000	0.00000	0.00000	0.00000	0.00000	0.00000	0.00000	0.00000	0.00000	0.00000	
607	true	Empty	Cytochrome c oxidase subunit 7A-related protein, mitochondrial OS=Homo sapiens OX=9606 GN=COX7A2L PE=1 SV=2	O14548	COX7A2L	13 kDa		unknown	0.00000	0.00000	1.3346	0.00000	1.5025	1.5025	1.2274	1.0825	0.86761	1.8822	0.00000	0.98155	1.0559	2.5119	3.3194	0.00000	0.00000	0.00000	0.00000	0.00000	0.94970	1.0942	1.3380	0.00000	0.73000	0.00000	0.00000	0.80649	2.0533	0.00000	0.00000	0.00000	0.91924	0.85741	0.00000	0.00000	0.00000	0.83552	0.00000	0.78605	0.00000	0.82164	0.81424	0.00000	0.85424	
608	true	Empty	Tubulin-folding cofactor B OS=Homo sapiens OX=9606 GN=TBCB PE=1 SV=2	Q99426	TBCB	27 kDa		unknown	0.00000	1.6375	0.00000	0.94216	0.00000	0.00000	0.00000	1.0825	1.7352	0.00000	0.00000	0.00000	0.00000	0.00000	0.00000	0.89818	1.0075	0.00000	0.98155	0.00000	0.00000	0.00000	0.00000	0.94818	0.73000	0.00000	0.88801	1.6130	0.00000	1.6544	0.00000	1.1130	0.91924	1.7148	0.79936	1.6984	0.00000	0.00000	1.7367	1.5721	0.00000	0.82164	1.6285	0.79905	0.00000	
609	true	Empty	Flotillin-1 OS=Homo sapiens OX=9606 GN=FLOT1 PE=1 SV=3	O75955	FLOT1	47 kDa		unknown	1.2760	0.00000	0.00000	0.00000	0.00000	0.00000	0.00000	0.00000	0.00000	0.94109	0.00000	0.00000	0.00000	1.2559	0.00000	0.00000	0.00000	0.00000	0.00000	0.00000	0.00000	1.0942	0.00000	0.94818	1.4600	0.00000	1.7760	0.80649	1.0266	3.3088	0.00000	1.1130	0.91924	0.00000	0.79936	2.5475	0.00000	0.83552	0.86834	2.3582	0.95165	0.82164	2.4427	0.79905	0.00000	
610	true	Empty	Inositol monophosphatase 1 OS=Homo sapiens OX=9606 GN=IMPA1 PE=1 SV=1	P29218	IMPA1	30 kDa		unknown	0.00000	0.00000	0.00000	2.8265	0.00000	0.00000	0.00000	1.0825	0.86761	0.00000	0.00000	0.98155	0.00000	0.00000	1.1065	0.89818	0.00000	0.00000	0.98155	0.00000	0.00000	0.00000	1.3380	1.8964	0.73000	1.3467	0.00000	1.6130	0.00000	0.00000	0.00000	0.00000	0.00000	1.7148	0.79936	0.00000	1.0532	0.83552	0.86834	1.5721	0.00000	1.6433	0.00000	0.79905	0.00000	
611	true	Empty	Dihydropyrimidinase-related protein 4 OS=Homo sapiens OX=9606 GN=DPYSL4 PE=1 SV=2	O14531	DPYSL4	62 kDa		unknown	0.00000	1.6375	0.00000	0.00000	0.00000	0.00000	0.00000	0.00000	0.00000	0.00000	0.00000	0.00000	0.00000	0.00000	0.00000	0.00000	2.0150	0.00000	0.00000	0.00000	0.00000	2.1885	1.3380	0.00000	1.4600	0.00000	0.88801	1.6130	0.00000	0.00000	3.9561	2.2260	0.91924	2.5722	0.00000	0.84918	0.00000	0.83552	1.7367	0.78605	0.00000	0.00000	1.6285	0.79905	0.00000	
612	true	Empty	NADH dehydrogenase [ubiquinone] 1 subunit C2 OS=Homo sapiens OX=9606 GN=NDUFC2 PE=1 SV=1	O95298	NDUFC2	14 kDa		unknown	1.2760	0.81873	0.00000	0.00000	0.00000	0.00000	1.2274	0.00000	0.86761	1.8822	0.00000	0.98155	1.0559	1.2559	0.00000	0.00000	0.00000	0.00000	0.00000	0.00000	0.94970	1.0942	1.3380	0.94818	0.73000	1.3467	0.88801	0.80649	0.00000	1.6544	0.00000	0.00000	0.00000	0.00000	0.00000	0.00000	0.00000	0.00000	0.86834	0.00000	0.00000	0.00000	0.81424	0.00000	0.00000	
613	true	Empty	Myosin-10 OS=Homo sapiens OX=9606 GN=MYH10 PE=1 SV=3	P35580	MYH10	229 kDa	true	unknown	0.00000	2.4562	0.00000	0.00000	0.00000	0.00000	0.00000	0.00000	0.00000	0.94109	0.00000	0.00000	0.00000	0.00000	0.00000	2.6945	2.0150	0.00000	0.98155	0.00000	0.00000	1.0942	0.00000	0.00000	0.00000	0.00000	0.00000	0.00000	0.00000	3.3088	0.98902	0.00000	0.00000	1.7148	0.00000	0.84918	0.00000	0.00000	0.86834	0.00000	0.00000	0.00000	0.81424	0.00000	1.7085	
614	true	Empty	Dematin OS=Homo sapiens OX=9606 GN=DMTN PE=1 SV=3	Q08495	DMTN	46 kDa		unknown	0.00000	0.00000	0.00000	0.94216	0.00000	0.00000	0.00000	0.00000	0.00000	0.00000	0.00000	0.00000	0.00000	0.00000	0.00000	0.00000	0.00000	0.00000	0.00000	0.00000	0.00000	0.00000	0.00000	0.00000	2.1900	0.00000	0.00000	0.80649	1.0266	0.00000	0.00000	2.2260	1.8385	0.85741	0.00000	3.3967	1.0532	2.5066	1.7367	1.5721	0.00000	1.6433	0.81424	1.5981	1.7085	
615	true	Empty	Oxidation resistance protein 1 OS=Homo sapiens OX=9606 GN=OXR1 PE=1 SV=2	Q8N573	OXR1	98 kDa		unknown	0.00000	0.00000	0.00000	0.00000	0.00000	0.00000	0.00000	0.00000	0.00000	0.00000	0.00000	0.00000	0.00000	0.00000	0.00000	0.00000	0.00000	0.00000	0.00000	0.00000	0.00000	0.00000	0.00000	0.00000	2.1900	0.00000	0.00000	0.00000	1.0266	1.6544	0.00000	1.1130	1.8385	0.85741	2.3981	0.84918	0.00000	2.5066	0.00000	2.3582	0.95165	1.6433	0.81424	3.1962	1.7085	
616	true	Empty	Limbic system-associated membrane protein OS=Homo sapiens OX=9606 GN=LSAMP PE=1 SV=2	Q13449	LSAMP	37 kDa		unknown	0.00000	0.00000	0.00000	0.00000	0.00000	0.00000	0.00000	0.00000	0.00000	0.00000	0.00000	0.00000	0.00000	0.00000	0.00000	0.00000	0.00000	0.00000	0.00000	0.00000	0.00000	1.0942	0.00000	1.8964	0.73000	0.00000	0.00000	0.00000	1.0266	0.00000	0.98902	1.1130	0.91924	0.00000	2.3981	0.00000	0.00000	1.6710	0.00000	1.5721	1.9033	1.6433	0.81424	1.5981	0.85424	
617	true	Empty	Eukaryotic initiation factor 4A-III OS=Homo sapiens OX=9606 GN=EIF4A3 PE=1 SV=4	P38919	EIF4A3	47 kDa	true	unknown	0.00000	0.00000	0.00000	0.00000	0.00000	0.00000	0.00000	0.00000	2.6028	0.00000	1.4485	0.98155	1.0559	0.00000	0.00000	0.00000	0.00000	1.4536	0.00000	0.00000	0.00000	0.00000	0.00000	2.8445	0.00000	0.00000	0.00000	0.00000	0.00000	0.00000	0.98902	0.00000	2.7577	0.00000	1.5987	0.84918	0.00000	1.6710	0.86834	0.00000	0.00000	0.00000	0.00000	0.00000	0.85424	
618	true	Empty	Ras-related protein Rab-18 OS=Homo sapiens OX=9606 GN=RAB18 PE=1 SV=1	Q9NP72	RAB18	23 kDa		unknown	0.00000	0.00000	0.00000	0.00000	0.00000	0.00000	0.00000	0.00000	0.00000	0.94109	0.00000	0.00000	0.00000	0.00000	0.00000	0.89818	1.0075	0.00000	0.00000	0.00000	0.00000	0.00000	0.00000	0.94818	0.73000	0.00000	0.00000	0.80649	0.00000	0.00000	0.00000	1.1130	0.91924	0.85741	1.5987	0.84918	0.00000	0.83552	0.86834	0.78605	0.95165	1.6433	0.81424	0.79905	0.00000	
619	true	Empty	Solute carrier family 2, facilitated glucose transporter member 3 OS=Homo sapiens OX=9606 GN=SLC2A3 PE=1 SV=1	P11169	SLC2A3	54 kDa		unknown	0.00000	0.81873	0.00000	0.00000	0.00000	0.00000	0.00000	0.00000	0.00000	0.00000	0.00000	0.00000	0.00000	0.00000	0.00000	0.00000	0.00000	0.00000	0.00000	1.2137	0.00000	1.0942	1.3380	0.94818	1.4600	0.00000	1.7760	0.80649	0.00000	0.00000	0.98902	1.1130	1.8385	0.00000	1.5987	0.00000	0.00000	0.83552	0.86834	1.5721	0.00000	0.82164	0.81424	0.79905	0.00000	
620	true	Empty	WD repeat-containing protein 1 OS=Homo sapiens OX=9606 GN=WDR1 PE=1 SV=4	O75083	WDR1	66 kDa		unknown	1.2760	0.81873	0.00000	0.00000	0.00000	0.00000	0.00000	0.00000	0.00000	0.00000	0.00000	0.00000	0.00000	0.00000	0.00000	0.00000	0.00000	0.00000	0.00000	0.00000	1.8994	1.0942	0.00000	1.8964	0.73000	0.00000	1.7760	1.6130	0.00000	0.00000	0.98902	1.1130	0.00000	0.85741	0.00000	0.84918	0.00000	0.00000	1.7367	0.78605	0.00000	0.00000	0.00000	0.00000	0.00000	
621	true	Empty	Flotillin-2 OS=Homo sapiens OX=9606 GN=FLOT2 PE=1 SV=2	Q14254	FLOT2	47 kDa		unknown	0.00000	0.00000	0.00000	0.00000	0.00000	0.00000	0.00000	0.00000	0.00000	0.00000	0.00000	0.00000	0.00000	0.00000	0.00000	0.00000	0.00000	0.00000	0.00000	1.2137	0.00000	2.1885	0.00000	0.94818	1.4600	0.00000	2.6640	0.00000	1.0266	1.6544	0.00000	0.00000	0.91924	0.00000	1.5987	1.6984	0.00000	0.00000	0.00000	1.5721	0.00000	0.82164	1.6285	3.1962	0.85424	
622	true	Empty	Caytaxin OS=Homo sapiens OX=9606 GN=ATCAY PE=1 SV=2	Q86WG3	ATCAY	42 kDa		unknown	0.00000	0.00000	0.00000	0.00000	0.00000	0.00000	0.00000	0.00000	0.00000	0.00000	0.00000	0.00000	0.00000	0.00000	0.00000	0.00000	0.00000	0.00000	0.00000	0.00000	0.00000	0.00000	0.00000	0.94818	2.1900	0.00000	0.00000	2.4195	0.00000	1.6544	0.98902	1.1130	0.91924	2.5722	1.5987	1.6984	0.00000	1.6710	0.00000	3.1442	0.00000	0.82164	1.6285	2.3972	1.7085	
623	true	Empty	Heterogeneous nuclear ribonucleoprotein K OS=Homo sapiens OX=9606 GN=HNRNPK PE=1 SV=1	P61978	HNRNPK	51 kDa		unknown	0.00000	0.81873	0.00000	0.00000	0.00000	0.00000	0.00000	0.00000	4.3381	0.00000	0.00000	0.00000	0.00000	0.00000	0.00000	0.89818	0.00000	0.00000	0.00000	0.00000	0.00000	0.00000	0.00000	1.8964	0.73000	0.00000	1.7760	0.80649	0.00000	0.00000	0.98902	0.00000	0.00000	0.85741	1.5987	2.5475	0.00000	0.83552	3.4734	0.00000	0.00000	0.82164	0.81424	0.00000	0.00000	
624	true	Empty	Glutathione synthetase OS=Homo sapiens OX=9606 GN=GSS PE=1 SV=1	P48637	GSS	52 kDa		unknown	0.00000	0.00000	0.00000	0.00000	0.00000	0.00000	0.00000	0.00000	0.00000	0.00000	0.00000	0.00000	0.00000	0.00000	0.00000	0.00000	0.00000	0.00000	0.98155	1.2137	0.00000	0.00000	0.00000	0.00000	1.4600	0.00000	0.88801	0.80649	1.0266	0.00000	0.00000	0.00000	0.00000	0.00000	1.5987	0.00000	1.0532	0.00000	0.00000	0.78605	1.9033	0.82164	0.00000	1.5981	0.85424	
625	true	Empty	sp|P0DOX8|IGL1_HUMAN Immunoglobulin lambda-1 light chain OS=Homo sapiens OX=9606 PE=1 SV=1	P0DOX8		?	true	unknown	0.00000	0.81873	0.00000	0.00000	0.00000	0.00000	0.00000	0.00000	0.86761	0.94109	0.00000	0.98155	0.00000	0.00000	0.00000	0.00000	0.00000	0.00000	0.00000	0.00000	0.00000	0.00000	0.00000	0.00000	0.00000	0.00000	0.00000	0.00000	0.00000	0.00000	0.98902	0.00000	0.91924	0.00000	0.00000	1.6984	1.0532	1.6710	0.00000	2.3582	0.95165	0.82164	0.00000	0.79905	0.85424	
626	true	Empty	Heterogeneous nuclear ribonucleoproteins C1/C2 OS=Homo sapiens OX=9606 GN=HNRNPC PE=1 SV=4	P07910	HNRNPC	34 kDa		unknown	1.2760	0.00000	4.0037	0.00000	0.00000	0.00000	0.00000	1.0825	5.2057	0.00000	2.8971	0.98155	0.00000	0.00000	0.00000	0.00000	0.00000	0.00000	0.00000	0.00000	0.00000	0.00000	0.00000	5.6891	0.00000	2.6934	0.88801	0.80649	0.00000	0.00000	0.00000	0.00000	0.00000	0.00000	0.00000	0.00000	0.00000	0.00000	2.6050	0.78605	0.95165	0.00000	0.00000	0.79905	0.00000	
627	true	Empty	Proline-rich transmembrane protein 2 OS=Homo sapiens OX=9606 GN=PRRT2 PE=1 SV=1	Q7Z6L0	PRRT2	35 kDa		unknown	0.00000	0.00000	0.00000	0.00000	0.00000	0.00000	0.00000	0.00000	0.00000	0.00000	0.00000	0.00000	1.0559	0.00000	0.00000	0.00000	0.00000	0.00000	0.00000	0.00000	0.00000	0.00000	1.3380	1.8964	0.73000	1.3467	0.88801	0.80649	1.0266	0.00000	0.00000	1.1130	1.8385	1.7148	2.3981	0.84918	2.1064	0.83552	0.86834	2.3582	0.95165	0.82164	0.81424	0.79905	1.7085	
628	true	Empty	Tyrosine-protein kinase Fyn OS=Homo sapiens OX=9606 GN=FYN PE=1 SV=3	P06241	FYN	61 kDa	true	unknown	0.00000	1.6375	0.00000	0.94216	0.00000	0.00000	0.00000	0.00000	0.86761	0.00000	0.00000	0.00000	0.00000	0.00000	0.00000	0.89818	1.0075	0.00000	0.98155	0.00000	0.00000	1.0942	0.00000	0.00000	0.73000	0.00000	1.7760	2.4195	0.00000	1.6544	0.00000	1.1130	0.91924	1.7148	0.79936	0.84918	1.0532	0.83552	0.86834	0.78605	0.00000	0.82164	0.81424	0.00000	0.85424	
629	true	Empty	NADH dehydrogenase [ubiquinone] iron-sulfur protein 6, mitochondrial OS=Homo sapiens OX=9606 GN=NDUFS6 PE=1 SV=1	O75380	NDUFS6	14 kDa		unknown	0.00000	0.00000	5.3383	0.00000	0.00000	0.00000	1.2274	0.00000	0.00000	1.8822	0.00000	0.98155	1.0559	2.5119	1.1065	0.00000	1.0075	0.00000	0.00000	0.00000	0.94970	0.00000	0.00000	0.00000	0.00000	0.00000	0.88801	0.80649	0.00000	1.6544	0.00000	0.00000	0.00000	0.00000	0.00000	0.00000	0.00000	0.00000	0.86834	0.78605	0.00000	0.00000	0.81424	0.79905	0.00000	
630	true	Empty	V-type proton ATPase subunit d 1 OS=Homo sapiens OX=9606 GN=ATP6V0D1 PE=1 SV=1	P61421	ATP6V0D1	40 kDa		unknown	0.00000	0.81873	0.00000	0.00000	0.00000	0.00000	0.00000	0.00000	0.00000	0.00000	0.00000	0.00000	0.00000	0.00000	0.00000	0.00000	0.00000	0.00000	0.00000	0.00000	0.00000	0.00000	0.00000	0.94818	2.1900	0.00000	0.00000	0.00000	2.0533	0.00000	0.00000	0.00000	0.00000	0.00000	0.79936	0.00000	0.00000	1.6710	0.00000	0.78605	0.95165	0.82164	1.6285	0.79905	0.00000	
631	true	Empty	Dual specificity mitogen-activated protein kinase kinase 2 OS=Homo sapiens OX=9606 GN=MAP2K2 PE=1 SV=1	P36507	MAP2K2	44 kDa	true	unknown	0.00000	1.6375	0.00000	0.00000	0.00000	0.00000	0.00000	0.00000	0.00000	1.8822	0.00000	0.00000	0.00000	0.00000	0.00000	0.00000	1.0075	0.00000	0.98155	0.00000	0.00000	0.00000	0.00000	0.94818	1.4600	0.00000	0.00000	1.6130	0.00000	0.00000	0.98902	0.00000	0.00000	0.85741	0.00000	0.84918	0.00000	0.00000	0.00000	0.00000	0.00000	0.00000	1.6285	0.00000	0.00000	
632	true	Empty	Lamin-B1 OS=Homo sapiens OX=9606 GN=LMNB1 PE=1 SV=2	P20700	LMNB1	66 kDa	true	unknown	0.00000	0.00000	0.00000	0.00000	0.00000	0.00000	0.00000	0.00000	6.0733	0.00000	1.4485	0.00000	0.00000	0.00000	0.00000	0.00000	0.00000	0.00000	0.00000	0.00000	0.00000	0.00000	0.00000	4.7409	0.00000	4.0401	0.00000	0.00000	0.00000	0.00000	0.00000	0.00000	0.00000	0.00000	0.00000	0.00000	0.00000	0.00000	3.4734	0.00000	0.00000	0.00000	0.00000	0.00000	0.00000	
633	true	Empty	Fatty acid-binding protein 5 OS=Homo sapiens OX=9606 GN=FABP5 PE=1 SV=3	Q01469	FABP5	15 kDa		unknown	0.00000	0.81873	0.00000	0.00000	0.00000	0.00000	0.00000	0.00000	0.86761	0.00000	0.00000	0.00000	0.00000	0.00000	0.00000	0.00000	0.00000	1.4536	0.98155	2.4275	0.00000	0.00000	1.3380	0.00000	0.73000	1.3467	0.00000	0.00000	1.0266	0.00000	0.00000	1.1130	0.91924	0.00000	0.79936	0.84918	2.1064	0.83552	0.86834	0.00000	0.00000	2.4649	0.81424	0.79905	0.85424	
634	true	Empty	Dynactin subunit 1 OS=Homo sapiens OX=9606 GN=DCTN1 PE=1 SV=3	Q14203	DCTN1	142 kDa		unknown	0.00000	1.6375	0.00000	0.00000	0.00000	0.00000	0.00000	0.00000	0.00000	0.94109	0.00000	0.00000	1.0559	0.00000	0.00000	0.00000	0.00000	0.00000	0.98155	1.2137	0.94970	0.00000	0.00000	0.94818	2.9200	0.00000	0.00000	0.00000	0.00000	1.6544	0.98902	0.00000	0.00000	1.7148	0.00000	3.3967	0.00000	0.00000	0.00000	0.00000	0.00000	1.6433	0.81424	0.00000	0.85424	
635	true	Empty	Apolipoprotein E OS=Homo sapiens OX=9606 GN=APOE PE=1 SV=1	P02649	APOE	36 kDa		unknown	0.00000	0.00000	0.00000	0.00000	0.00000	0.00000	0.00000	0.00000	0.86761	0.00000	0.00000	0.00000	0.00000	1.2559	0.00000	0.89818	0.00000	0.00000	0.00000	0.00000	0.00000	1.0942	0.00000	1.8964	0.73000	1.3467	0.88801	1.6130	3.0799	0.00000	0.98902	0.00000	0.00000	0.00000	0.79936	0.00000	2.1064	0.00000	0.86834	0.00000	0.00000	1.6433	0.00000	2.3972	0.00000	
636	true	Empty	Nucleosome assembly protein 1-like 4 OS=Homo sapiens OX=9606 GN=NAP1L4 PE=1 SV=1	Q99733	NAP1L4	43 kDa		unknown	0.00000	0.81873	0.00000	0.94216	0.00000	0.00000	0.00000	0.00000	1.7352	0.00000	0.00000	0.00000	0.00000	0.00000	0.00000	0.89818	0.00000	0.00000	0.00000	0.00000	0.00000	0.00000	0.00000	0.00000	0.73000	0.00000	0.00000	0.80649	0.00000	0.00000	0.98902	0.00000	0.00000	0.00000	0.00000	0.00000	1.0532	1.6710	0.00000	1.5721	0.95165	0.82164	1.6285	0.79905	0.85424	
637	true	Empty	Lactoylglutathione lyase OS=Homo sapiens OX=9606 GN=GLO1 PE=1 SV=4	Q04760	GLO1	21 kDa		unknown	0.00000	0.00000	0.00000	0.00000	0.00000	0.00000	0.00000	0.00000	0.86761	0.00000	0.00000	0.00000	0.00000	0.00000	0.00000	0.00000	1.0075	0.00000	0.98155	0.00000	0.00000	0.00000	0.00000	0.00000	0.00000	0.00000	0.88801	0.80649	1.0266	0.00000	0.98902	0.00000	1.8385	0.00000	1.5987	0.00000	3.1596	0.83552	0.00000	0.00000	1.9033	0.82164	0.00000	1.5981	1.7085	
638	true	Empty	Calcyphosin OS=Homo sapiens OX=9606 GN=CAPS PE=1 SV=2	Q13938	CAPS	30 kDa		unknown	3.8279	1.6375	1.3346	0.00000	0.00000	0.00000	0.00000	0.00000	0.00000	0.00000	0.00000	1.9631	0.00000	0.00000	0.00000	1.7964	0.00000	1.4536	1.9631	0.00000	0.00000	1.0942	0.00000	0.00000	0.00000	0.00000	0.88801	0.00000	0.00000	0.00000	0.00000	1.1130	2.7577	0.00000	0.79936	0.00000	1.0532	1.6710	0.00000	0.00000	0.95165	1.6433	0.00000	0.00000	0.00000	
639	true	Empty	Glutathione S-transferase Mu 3 OS=Homo sapiens OX=9606 GN=GSTM3 PE=1 SV=3	P21266	GSTM3	27 kDa	true	unknown	0.00000	0.00000	0.00000	0.00000	0.00000	0.00000	0.00000	0.00000	0.86761	0.00000	0.00000	0.00000	0.00000	0.00000	0.00000	0.00000	0.00000	0.00000	0.00000	0.00000	0.00000	0.00000	0.00000	0.94818	0.73000	0.00000	1.7760	0.80649	0.00000	0.00000	0.98902	1.1130	0.00000	0.00000	0.00000	1.6984	0.00000	0.00000	2.6050	0.00000	0.00000	0.00000	0.00000	0.00000	0.00000	
640	true	Empty	Cytochrome b-c1 complex subunit 6, mitochondrial OS=Homo sapiens OX=9606 GN=UQCRH PE=1 SV=2	P07919	UQCRH	11 kDa		unknown	0.00000	1.6375	0.00000	0.00000	0.00000	0.00000	0.00000	0.00000	1.7352	1.8822	0.00000	2.9446	1.0559	1.2559	1.1065	0.00000	0.00000	0.00000	0.00000	0.00000	0.94970	0.00000	0.00000	0.00000	0.00000	0.00000	0.88801	0.00000	1.0266	0.00000	0.00000	0.00000	0.00000	0.00000	0.00000	0.00000	1.0532	0.00000	0.00000	0.00000	0.00000	0.00000	0.00000	0.79905	0.00000	
641	true	Empty	Lysozyme C OS=Homo sapiens OX=9606 GN=LYZ PE=1 SV=1	P61626	LYZ	17 kDa		unknown	0.00000	0.00000	0.00000	0.00000	1.5025	1.5025	1.2274	0.00000	0.00000	2.8233	5.7942	3.9262	0.00000	1.2559	2.2129	0.00000	0.00000	1.4536	1.9631	0.00000	0.00000	0.00000	0.00000	0.00000	0.00000	0.00000	0.00000	0.00000	0.00000	0.00000	0.00000	0.00000	0.00000	0.00000	0.00000	0.00000	0.00000	0.00000	0.00000	2.3582	0.00000	0.00000	0.00000	0.00000	0.00000	
642	true	Empty	Apolipoprotein D OS=Homo sapiens OX=9606 GN=APOD PE=1 SV=1	P05090	APOD	21 kDa		unknown	0.00000	0.00000	0.00000	0.00000	0.00000	0.00000	2.4547	0.00000	0.00000	0.00000	1.4485	0.98155	0.00000	0.00000	0.00000	5.3891	6.0449	1.4536	0.98155	0.00000	0.00000	1.0942	1.3380	0.94818	0.73000	0.00000	0.88801	0.80649	1.0266	0.00000	0.00000	0.00000	0.00000	0.00000	0.00000	0.00000	0.00000	0.00000	0.00000	0.00000	0.00000	0.00000	0.00000	0.00000	0.00000	
643	true	Empty	Glucosamine-6-phosphate isomerase 1 OS=Homo sapiens OX=9606 GN=GNPDA1 PE=1 SV=1	P46926	GNPDA1	33 kDa		unknown	0.00000	0.00000	0.00000	0.00000	0.00000	0.00000	0.00000	0.00000	0.00000	0.00000	0.00000	0.00000	0.00000	0.00000	0.00000	0.89818	0.00000	0.00000	0.00000	0.00000	0.00000	1.0942	0.00000	0.94818	0.73000	0.00000	0.00000	0.80649	2.0533	0.00000	0.98902	1.1130	0.00000	0.85741	1.5987	0.84918	1.0532	1.6710	0.86834	1.5721	0.95165	0.00000	0.81424	1.5981	1.7085	
644	true	Empty	Heme-binding protein 1 OS=Homo sapiens OX=9606 GN=HEBP1 PE=1 SV=1	Q9NRV9	HEBP1	21 kDa		unknown	0.00000	0.00000	0.00000	0.00000	0.00000	0.00000	0.00000	0.00000	0.86761	0.00000	0.00000	0.00000	0.00000	0.00000	0.00000	0.00000	0.00000	0.00000	0.00000	0.00000	0.94970	0.00000	0.00000	0.94818	0.00000	0.00000	0.88801	0.80649	2.0533	0.00000	1.9780	0.00000	0.91924	2.5722	0.79936	1.6984	0.00000	1.6710	0.00000	0.00000	0.95165	0.82164	0.81424	1.5981	0.00000	
645	true	Empty	GTPase KRas OS=Homo sapiens OX=9606 GN=KRAS PE=1 SV=1	P01116	KRAS	22 kDa	true	unknown	0.00000	0.00000	0.00000	0.00000	0.00000	0.00000	0.00000	0.00000	0.00000	0.00000	0.00000	0.00000	0.00000	0.00000	0.00000	0.00000	0.00000	0.00000	0.00000	0.00000	0.00000	0.00000	0.00000	0.00000	0.73000	0.00000	0.00000	0.80649	3.0799	0.00000	0.00000	1.1130	2.7577	1.7148	1.5987	0.84918	1.0532	1.6710	0.00000	0.78605	1.9033	2.4649	0.81424	1.5981	2.5627	
646	true	Empty	Synaptic vesicle membrane protein VAT-1 homolog-like OS=Homo sapiens OX=9606 GN=VAT1L PE=1 SV=2	Q9HCJ6	VAT1L	46 kDa		unknown	0.00000	0.81873	0.00000	0.00000	0.00000	0.00000	0.00000	0.00000	0.86761	0.00000	0.00000	0.00000	0.00000	0.00000	0.00000	0.00000	0.00000	0.00000	0.00000	0.00000	0.00000	0.00000	2.6760	0.94818	1.4600	0.00000	0.88801	2.4195	0.00000	1.6544	0.98902	1.1130	0.00000	0.00000	0.00000	0.00000	0.00000	0.00000	3.4734	0.78605	0.00000	0.82164	0.81424	0.79905	0.00000	
647	true	Empty	Actin-related protein 2 OS=Homo sapiens OX=9606 GN=ACTR2 PE=1 SV=1	P61160	ACTR2	45 kDa		unknown	0.00000	0.00000	0.00000	0.00000	0.00000	0.00000	0.00000	0.00000	1.7352	0.00000	0.00000	0.00000	0.00000	0.00000	0.00000	0.00000	0.00000	0.00000	0.00000	0.00000	0.00000	0.00000	0.00000	0.94818	2.1900	0.00000	0.88801	0.80649	0.00000	0.00000	0.00000	0.00000	1.8385	0.00000	1.5987	0.84918	0.00000	2.5066	0.86834	0.00000	0.95165	0.00000	0.81424	0.79905	0.00000	
648	true	Empty	Chloride intracellular channel protein 4 OS=Homo sapiens OX=9606 GN=CLIC4 PE=1 SV=4	Q9Y696	CLIC4	29 kDa		unknown	1.2760	1.6375	0.00000	1.8843	0.00000	0.00000	0.00000	1.0825	1.7352	0.00000	0.00000	0.98155	0.00000	0.00000	0.00000	1.7964	1.0075	0.00000	1.9631	0.00000	1.8994	1.0942	1.3380	0.94818	0.73000	0.00000	0.88801	0.80649	0.00000	1.6544	0.00000	0.00000	0.00000	0.85741	0.00000	0.00000	0.00000	0.00000	0.00000	0.00000	0.00000	0.82164	0.00000	0.00000	0.00000	
649	true	Empty	Calretinin OS=Homo sapiens OX=9606 GN=CALB2 PE=2 SV=2	P22676	CALB2	32 kDa		unknown	0.00000	0.00000	0.00000	0.00000	0.00000	0.00000	0.00000	0.00000	0.00000	0.00000	0.00000	0.00000	0.00000	0.00000	0.00000	0.00000	0.00000	0.00000	0.00000	1.2137	0.00000	2.1885	1.3380	0.00000	0.73000	0.00000	0.00000	0.80649	2.0533	0.00000	0.98902	1.1130	0.00000	0.85741	0.79936	0.84918	1.0532	0.83552	0.00000	0.00000	1.9033	0.82164	1.6285	0.79905	0.85424	
650	true	Empty	EF-hand domain-containing protein D2 OS=Homo sapiens OX=9606 GN=EFHD2 PE=1 SV=1	Q96C19	EFHD2	27 kDa		unknown	0.00000	0.00000	0.00000	0.00000	0.00000	0.00000	0.00000	0.00000	0.00000	0.00000	0.00000	0.00000	0.00000	0.00000	0.00000	0.00000	0.00000	0.00000	0.00000	0.00000	0.00000	0.00000	0.00000	0.94818	0.00000	0.00000	1.7760	0.80649	2.0533	1.6544	0.98902	1.1130	0.91924	1.7148	0.79936	0.84918	1.0532	0.83552	0.86834	0.00000	1.9033	1.6433	2.4427	1.5981	0.85424	
651	true	Empty	Phospholipid-transporting ATPase IA OS=Homo sapiens OX=9606 GN=ATP8A1 PE=1 SV=1	Q9Y2Q0	ATP8A1	131 kDa		unknown	1.2760	0.00000	0.00000	0.00000	0.00000	0.00000	0.00000	0.00000	0.00000	0.00000	0.00000	0.00000	1.0559	0.00000	0.00000	0.00000	0.00000	0.00000	0.00000	0.00000	0.00000	0.00000	0.00000	0.00000	0.73000	0.00000	0.00000	1.6130	1.0266	0.00000	0.00000	1.1130	0.00000	0.85741	0.79936	0.84918	1.0532	1.6710	0.86834	1.5721	0.95165	0.82164	0.81424	0.00000	0.85424	
652	true	Empty	Desmocollin-1 OS=Homo sapiens OX=9606 GN=DSC1 PE=1 SV=2	Q08554	DSC1	100 kDa		unknown	1.2760	0.00000	0.00000	0.00000	1.5025	0.00000	4.9095	0.00000	0.00000	0.00000	1.4485	0.00000	0.00000	0.00000	0.00000	0.00000	0.00000	0.00000	0.00000	0.00000	0.00000	1.0942	4.0140	0.00000	0.00000	4.0401	0.88801	0.00000	0.00000	0.00000	0.00000	0.00000	0.00000	0.00000	0.79936	0.00000	1.0532	0.00000	0.00000	0.78605	1.9033	0.82164	0.00000	0.79905	0.85424	
653	true	Empty	Gamma-soluble NSF attachment protein OS=Homo sapiens OX=9606 GN=NAPG PE=1 SV=1	Q99747	NAPG	35 kDa		unknown	0.00000	0.00000	0.00000	0.00000	0.00000	0.00000	0.00000	0.00000	0.00000	0.00000	0.00000	0.00000	0.00000	0.00000	0.00000	0.89818	0.00000	0.00000	0.00000	0.00000	0.00000	0.00000	0.00000	0.00000	2.1900	0.00000	0.00000	1.6130	0.00000	0.00000	0.00000	0.00000	0.91924	0.85741	2.3981	0.84918	0.00000	2.5066	0.86834	2.3582	0.00000	0.82164	0.00000	0.79905	1.7085	
654	true	Empty	Carbonic anhydrase 1 OS=Homo sapiens OX=9606 GN=CA1 PE=1 SV=2	P00915	CA1	29 kDa		unknown	0.00000	0.00000	0.00000	0.00000	0.00000	0.00000	0.00000	0.00000	0.00000	0.00000	0.00000	0.98155	0.00000	8.7915	0.00000	0.00000	0.00000	0.00000	0.00000	0.00000	0.00000	0.00000	0.00000	0.00000	0.73000	0.00000	0.88801	0.00000	6.1599	0.00000	0.98902	0.00000	0.00000	0.00000	0.79936	0.00000	0.00000	0.83552	0.00000	0.00000	0.95165	0.00000	0.00000	3.9953	0.00000	
655	true	Empty	Palmitoyl-protein thioesterase ABHD10, mitochondrial OS=Homo sapiens OX=9606 GN=ABHD10 PE=1 SV=1	Q9NUJ1	ABHD10	34 kDa		unknown	0.00000	0.81873	2.6692	0.00000	1.5025	0.00000	1.2274	2.1651	0.86761	0.94109	0.00000	1.9631	0.00000	0.00000	1.1065	0.00000	1.0075	0.00000	0.00000	0.00000	0.00000	1.0942	1.3380	0.00000	0.00000	0.00000	0.88801	0.00000	1.0266	0.00000	0.00000	0.00000	0.00000	0.00000	0.00000	0.00000	0.00000	0.00000	0.00000	0.00000	0.00000	0.82164	0.00000	0.00000	0.00000	
656	true	Empty	1-phosphatidylinositol 4,5-bisphosphate phosphodiesterase beta-1 OS=Homo sapiens OX=9606 GN=PLCB1 PE=1 SV=1	Q9NQ66	PLCB1	139 kDa		unknown	0.00000	0.00000	0.00000	0.00000	0.00000	0.00000	0.00000	0.00000	0.00000	0.00000	0.00000	0.00000	0.00000	0.00000	0.00000	0.00000	0.00000	0.00000	0.00000	0.00000	0.00000	0.00000	0.00000	0.94818	1.4600	0.00000	0.00000	0.00000	0.00000	0.00000	1.9780	1.1130	0.91924	1.7148	1.5987	0.84918	0.00000	0.83552	0.86834	2.3582	0.00000	1.6433	0.81424	1.5981	1.7085	
657	true	Empty	(3R)-3-hydroxyacyl-CoA dehydrogenase OS=Homo sapiens OX=9606 GN=HSD17B8 PE=1 SV=2	Q92506	HSD17B8	27 kDa		unknown	6.3799	1.6375	2.6692	0.00000	0.00000	0.00000	0.00000	1.0825	0.00000	1.8822	0.00000	0.98155	3.1676	0.00000	3.3194	0.00000	0.00000	1.4536	0.00000	0.00000	1.8994	0.00000	0.00000	0.94818	0.00000	0.00000	0.00000	0.00000	0.00000	0.00000	0.00000	0.00000	0.00000	0.00000	0.00000	0.00000	0.00000	0.00000	0.00000	0.00000	0.00000	0.00000	0.00000	0.79905	0.00000	
658	true	Empty	Fibrous sheath-interacting protein 2 OS=Homo sapiens OX=9606 GN=FSIP2 PE=2 SV=4	Q5CZC0	FSIP2	781 kDa		unknown	0.00000	0.00000	0.00000	0.94216	0.00000	0.00000	0.00000	0.00000	0.86761	2.8233	0.00000	0.98155	3.1676	2.5119	2.2129	0.00000	0.00000	0.00000	0.00000	0.00000	0.94970	1.0942	1.3380	0.94818	0.73000	0.00000	0.00000	0.00000	0.00000	0.00000	0.00000	0.00000	0.00000	0.00000	0.00000	0.00000	0.00000	0.00000	0.00000	0.00000	0.00000	0.82164	0.81424	0.00000	0.00000	
659	true	Empty	Q5TB80-DECOY	Q5TB80-DECOY		?		unknown	0.00000	1.6375	0.00000	0.00000	0.00000	0.00000	0.00000	1.0825	0.00000	0.00000	0.00000	0.00000	0.00000	0.00000	0.00000	0.00000	0.00000	0.00000	0.00000	0.00000	2.8491	0.00000	0.00000	0.94818	0.00000	0.00000	0.00000	0.00000	0.00000	0.00000	1.9780	0.00000	0.91924	0.85741	0.00000	0.84918	0.00000	0.83552	0.86834	0.00000	0.00000	0.00000	0.81424	0.00000	0.00000	
660	true	Empty	Dermcidin OS=Homo sapiens OX=9606 GN=DCD PE=1 SV=2	P81605	DCD	11 kDa		unknown	1.2760	0.00000	0.00000	0.94216	3.0050	1.5025	1.2274	1.0825	1.7352	0.94109	1.4485	0.00000	1.0559	1.2559	0.00000	0.89818	1.0075	1.4536	0.98155	2.4275	0.94970	2.1885	1.3380	0.00000	0.00000	1.3467	0.00000	0.00000	1.0266	0.00000	0.00000	0.00000	0.91924	0.00000	0.00000	0.00000	0.00000	0.00000	0.00000	0.00000	0.95165	0.00000	0.00000	0.00000	0.00000	
661	true	Empty	SH3 domain-binding glutamic acid-rich-like protein 3 OS=Homo sapiens OX=9606 GN=SH3BGRL3 PE=1 SV=1	Q9H299	SH3BGRL3	10 kDa		unknown	0.00000	0.81873	0.00000	0.00000	0.00000	0.00000	0.00000	0.00000	0.86761	0.00000	1.4485	0.00000	1.0559	0.00000	0.00000	0.89818	1.0075	0.00000	1.9631	0.00000	0.00000	0.00000	1.3380	0.00000	0.73000	1.3467	0.00000	0.80649	1.0266	0.00000	0.98902	1.1130	0.00000	0.00000	1.5987	0.00000	1.0532	0.83552	1.7367	0.00000	1.9033	0.82164	0.81424	0.00000	0.00000	
662	true	Empty	Protein-arginine deiminase type-2 OS=Homo sapiens OX=9606 GN=PADI2 PE=1 SV=2	Q9Y2J8	PADI2	76 kDa		unknown	0.00000	0.81873	0.00000	0.94216	0.00000	0.00000	0.00000	0.00000	0.86761	0.00000	0.00000	0.98155	0.00000	0.00000	1.1065	2.6945	2.0150	1.4536	0.98155	0.00000	0.94970	0.00000	0.00000	1.8964	0.73000	0.00000	0.00000	0.80649	0.00000	0.00000	0.98902	0.00000	0.00000	0.00000	0.00000	0.00000	0.00000	0.00000	0.00000	0.00000	0.00000	0.00000	0.00000	0.00000	0.00000	
663	true	Empty	Calnexin OS=Homo sapiens OX=9606 GN=CANX PE=1 SV=2	P27824	CANX	68 kDa		unknown	0.00000	0.00000	0.00000	1.8843	0.00000	0.00000	0.00000	0.00000	0.00000	0.00000	0.00000	0.00000	0.00000	0.00000	0.00000	0.89818	0.00000	0.00000	0.00000	0.00000	2.8491	2.1885	0.00000	0.94818	0.73000	1.3467	0.00000	0.00000	0.00000	0.00000	0.00000	0.00000	0.00000	0.85741	0.79936	0.00000	0.00000	0.00000	0.86834	0.00000	0.00000	0.00000	0.81424	0.79905	0.00000	
664	true	Empty	ATPase family AAA domain-containing protein 3A OS=Homo sapiens OX=9606 GN=ATAD3A PE=1 SV=2	Q9NVI7	ATAD3A	71 kDa		unknown	0.00000	0.00000	0.00000	0.00000	0.00000	0.00000	0.00000	2.1651	0.00000	1.8822	0.00000	0.00000	1.0559	2.5119	3.3194	0.00000	0.00000	0.00000	0.00000	0.00000	3.7988	1.0942	1.3380	0.00000	0.73000	0.00000	1.7760	0.00000	0.00000	0.00000	0.00000	0.00000	0.00000	0.00000	0.00000	0.00000	0.00000	0.00000	0.00000	0.00000	0.00000	0.00000	0.00000	0.00000	0.00000	
665	true	Empty	NADH dehydrogenase [ubiquinone] 1 alpha subcomplex subunit 12 OS=Homo sapiens OX=9606 GN=NDUFA12 PE=1 SV=1	Q9UI09	NDUFA12	17 kDa		unknown	0.00000	0.00000	0.00000	0.00000	0.00000	0.00000	1.2274	0.00000	0.00000	1.8822	0.00000	0.00000	1.0559	1.2559	1.1065	0.00000	0.00000	0.00000	0.00000	0.00000	0.00000	1.0942	0.00000	0.00000	0.73000	0.00000	0.88801	0.00000	2.0533	1.6544	0.98902	1.1130	0.91924	0.85741	0.79936	0.84918	1.0532	0.00000	0.86834	0.78605	0.95165	0.82164	0.81424	1.5981	0.00000	
666	true	Empty	Cysteine and glycine-rich protein 1 OS=Homo sapiens OX=9606 GN=CSRP1 PE=1 SV=3	P21291	CSRP1	21 kDa		unknown	0.00000	0.00000	0.00000	0.00000	0.00000	0.00000	0.00000	0.00000	0.86761	0.00000	0.00000	0.00000	0.00000	0.00000	1.1065	0.89818	0.00000	0.00000	0.98155	0.00000	2.8491	1.0942	0.00000	1.8964	2.1900	1.3467	1.7760	1.6130	0.00000	0.00000	0.98902	0.00000	0.00000	0.00000	0.00000	0.84918	0.00000	0.00000	0.00000	0.00000	0.00000	0.82164	0.81424	0.00000	0.00000	
667	true	Empty	NAD kinase 2, mitochondrial OS=Homo sapiens OX=9606 GN=NADK2 PE=1 SV=2	Q4G0N4	NADK2	49 kDa		unknown	2.5520	0.00000	2.6692	1.8843	0.00000	1.5025	0.00000	2.1651	0.00000	0.94109	1.4485	0.98155	1.0559	2.5119	2.2129	0.89818	0.00000	1.4536	0.00000	1.2137	0.00000	0.00000	0.00000	0.00000	0.00000	0.00000	0.00000	0.00000	0.00000	0.00000	0.00000	0.00000	0.00000	0.00000	0.00000	0.00000	0.00000	0.83552	0.00000	0.00000	0.00000	0.00000	0.00000	0.00000	0.00000	
668	true	Empty	Unconventional myosin-Va OS=Homo sapiens OX=9606 GN=MYO5A PE=1 SV=2	Q9Y4I1	MYO5A	215 kDa	true	unknown	0.00000	0.00000	0.00000	0.00000	0.00000	0.00000	0.00000	0.00000	0.00000	0.00000	1.4485	0.00000	0.00000	0.00000	0.00000	0.00000	0.00000	0.00000	0.98155	0.00000	0.94970	1.0942	1.3380	0.94818	1.4600	1.3467	1.7760	1.6130	0.00000	0.00000	0.00000	0.00000	0.00000	1.7148	0.79936	0.84918	0.00000	0.00000	0.00000	0.00000	0.00000	0.00000	0.00000	0.79905	0.00000	
669	true	Empty	Peptidyl-prolyl cis-trans isomerase NIMA-interacting 1 OS=Homo sapiens OX=9606 GN=PIN1 PE=1 SV=1	Q13526	PIN1	18 kDa		unknown	1.2760	0.00000	0.00000	1.8843	0.00000	0.00000	0.00000	0.00000	0.00000	0.00000	0.00000	0.00000	0.00000	1.2559	0.00000	1.7964	0.00000	0.00000	0.00000	0.00000	0.94970	1.0942	0.00000	0.00000	0.73000	0.00000	0.88801	1.6130	0.00000	0.00000	0.98902	1.1130	0.91924	0.85741	0.79936	0.84918	1.0532	0.83552	0.00000	0.78605	0.00000	0.00000	0.81424	0.79905	0.85424	
670	true	Empty	NADH dehydrogenase [ubiquinone] 1 alpha subcomplex subunit 5 OS=Homo sapiens OX=9606 GN=NDUFA5 PE=1 SV=3	Q16718	NDUFA5	13 kDa		unknown	0.00000	0.00000	2.6692	0.00000	0.00000	1.5025	0.00000	1.0825	0.00000	0.94109	0.00000	0.98155	1.0559	3.7678	1.1065	0.00000	1.0075	1.4536	0.00000	2.4275	0.00000	1.0942	0.00000	0.00000	0.73000	0.00000	0.88801	0.00000	1.0266	0.00000	0.00000	0.00000	0.00000	0.00000	0.00000	0.00000	0.00000	0.00000	0.86834	0.00000	0.00000	0.82164	0.81424	0.00000	0.00000	
671	true	Empty	Proteasome subunit alpha type-1 OS=Homo sapiens OX=9606 GN=PSMA1 PE=1 SV=1	P25786	PSMA1	30 kDa		unknown	0.00000	0.00000	0.00000	0.00000	0.00000	0.00000	1.2274	0.00000	0.00000	0.00000	0.00000	0.00000	0.00000	0.00000	0.00000	0.00000	0.00000	0.00000	0.98155	0.00000	0.00000	1.0942	0.00000	0.00000	0.73000	1.3467	0.00000	0.00000	1.0266	0.00000	0.00000	0.00000	0.91924	0.00000	0.79936	0.00000	1.0532	0.83552	0.00000	0.00000	0.95165	0.82164	0.00000	2.3972	0.85424	
672	true	Empty	ATP synthase subunit e, mitochondrial OS=Homo sapiens OX=9606 GN=ATP5ME PE=1 SV=2	P56385	ATP5ME	8 kDa		unknown	0.00000	0.81873	0.00000	0.00000	0.00000	0.00000	0.00000	0.00000	0.00000	1.8822	0.00000	0.98155	0.00000	1.2559	1.1065	0.00000	0.00000	0.00000	0.00000	0.00000	0.00000	1.0942	1.3380	0.00000	0.00000	0.00000	0.88801	0.00000	1.0266	0.00000	0.00000	1.1130	1.8385	0.00000	0.00000	0.00000	1.0532	0.83552	0.00000	0.78605	0.00000	0.00000	0.81424	0.79905	0.85424	
673	true	Empty	Aldo-keto reductase family 1 member C1 OS=Homo sapiens OX=9606 GN=AKR1C1 PE=1 SV=1	Q04828	AKR1C1	37 kDa		unknown	0.00000	1.6375	0.00000	0.00000	0.00000	0.00000	0.00000	0.00000	0.00000	0.00000	0.00000	0.00000	0.00000	0.00000	0.00000	0.00000	0.00000	0.00000	1.9631	0.00000	0.94970	1.0942	0.00000	0.94818	0.00000	1.3467	1.7760	0.00000	0.00000	0.00000	0.00000	1.1130	0.91924	0.00000	0.79936	0.00000	0.00000	0.83552	0.00000	0.00000	0.00000	0.82164	0.00000	0.00000	0.00000	
674	true	Empty	Endophilin-B2 OS=Homo sapiens OX=9606 GN=SH3GLB2 PE=1 SV=1	Q9NR46	SH3GLB2	44 kDa		unknown	1.2760	0.81873	0.00000	1.8843	0.00000	0.00000	0.00000	0.00000	0.00000	0.94109	0.00000	0.00000	0.00000	0.00000	0.00000	0.00000	0.00000	0.00000	0.00000	0.00000	0.00000	2.1885	0.00000	0.94818	2.1900	0.00000	0.00000	0.80649	2.0533	0.00000	0.00000	1.1130	0.00000	0.00000	0.00000	0.00000	0.00000	0.83552	0.00000	2.3582	0.00000	0.82164	0.81424	2.3972	0.00000	
675	true	Empty	Heat shock protein beta-1 OS=Homo sapiens OX=9606 GN=HSPB1 PE=1 SV=2	P04792	HSPB1	23 kDa		unknown	0.00000	0.00000	0.00000	0.00000	1.5025	0.00000	0.00000	0.00000	0.00000	0.00000	0.00000	0.98155	0.00000	0.00000	0.00000	0.89818	0.00000	0.00000	0.98155	0.00000	0.94970	0.00000	1.3380	2.8445	0.00000	2.6934	1.7760	0.00000	0.00000	0.00000	0.00000	0.00000	0.91924	0.00000	0.79936	0.84918	0.00000	0.00000	0.00000	0.00000	0.00000	0.82164	0.00000	0.00000	0.00000	
676	true	Empty	Cell cycle control protein 50A OS=Homo sapiens OX=9606 GN=TMEM30A PE=1 SV=1	Q9NV96	TMEM30A	41 kDa		unknown	0.00000	0.00000	0.00000	0.00000	0.00000	0.00000	0.00000	0.00000	0.00000	0.00000	0.00000	0.00000	0.00000	0.00000	0.00000	0.00000	0.00000	0.00000	0.00000	0.00000	0.00000	0.00000	0.00000	0.00000	1.4600	0.00000	0.00000	0.00000	0.00000	1.6544	0.98902	0.00000	0.00000	0.00000	0.79936	0.84918	0.00000	1.6710	0.86834	2.3582	0.00000	0.82164	2.4427	1.5981	0.85424	
677	true	Empty	AP-3 complex subunit beta-2 OS=Homo sapiens OX=9606 GN=AP3B2 PE=1 SV=2	Q13367	AP3B2	119 kDa		unknown	0.00000	0.00000	0.00000	0.00000	0.00000	0.00000	0.00000	0.00000	0.00000	0.00000	0.00000	0.00000	0.00000	0.00000	0.00000	0.00000	0.00000	0.00000	0.00000	0.00000	0.00000	0.00000	0.00000	0.00000	0.73000	0.00000	0.00000	0.80649	0.00000	1.6544	0.98902	1.1130	0.91924	1.7148	0.00000	1.6984	0.00000	0.00000	1.7367	1.5721	0.00000	0.82164	0.81424	0.00000	0.00000	
678	true	Empty	NADH dehydrogenase [ubiquinone] flavoprotein 2, mitochondrial OS=Homo sapiens OX=9606 GN=NDUFV2 PE=1 SV=2	P19404	NDUFV2	27 kDa		unknown	0.00000	0.00000	1.3346	0.00000	0.00000	0.00000	0.00000	0.00000	0.00000	0.00000	0.00000	0.98155	0.00000	0.00000	0.00000	0.00000	0.00000	0.00000	0.00000	0.00000	0.94970	1.0942	0.00000	0.94818	1.4600	0.00000	1.7760	0.00000	0.00000	0.00000	0.00000	0.00000	0.00000	0.00000	0.00000	0.00000	0.00000	0.00000	0.00000	0.00000	0.00000	0.00000	0.00000	0.79905	0.00000	
679	true	Empty	Clusterin OS=Homo sapiens OX=9606 GN=CLU PE=1 SV=1	P10909	CLU	52 kDa		unknown	0.00000	0.00000	0.00000	0.00000	0.00000	0.00000	1.2274	0.00000	0.00000	0.00000	0.00000	0.98155	0.00000	0.00000	0.00000	0.00000	0.00000	0.00000	0.00000	0.00000	0.00000	0.00000	0.00000	0.00000	0.00000	0.00000	0.00000	0.00000	1.0266	1.6544	0.00000	0.00000	1.8385	0.00000	1.5987	0.00000	2.1064	0.00000	0.00000	0.00000	0.00000	0.82164	0.00000	0.79905	0.00000	
680	true	Empty	Heterogeneous nuclear ribonucleoprotein A3 OS=Homo sapiens OX=9606 GN=HNRNPA3 PE=1 SV=2	P51991	HNRNPA3	40 kDa	true	unknown	0.00000	0.00000	0.00000	0.00000	0.00000	0.00000	0.00000	0.00000	4.3381	0.00000	0.00000	0.98155	1.0559	0.00000	0.00000	0.89818	1.0075	0.00000	0.00000	0.00000	0.00000	0.00000	0.00000	3.7927	0.00000	0.00000	0.00000	0.00000	0.00000	0.00000	0.00000	0.00000	0.00000	1.7148	0.00000	0.00000	0.00000	0.00000	0.00000	0.00000	0.00000	0.00000	0.81424	0.00000	0.00000	
681	true	Empty	Drebrin-like protein OS=Homo sapiens OX=9606 GN=DBNL PE=1 SV=1	Q9UJU6	DBNL	48 kDa		unknown	0.00000	0.00000	0.00000	0.00000	0.00000	0.00000	0.00000	0.00000	0.86761	0.00000	0.00000	0.00000	1.0559	0.00000	0.00000	0.00000	0.00000	0.00000	0.00000	0.00000	0.00000	0.00000	0.00000	1.8964	1.4600	0.00000	0.88801	0.00000	0.00000	3.3088	0.00000	0.00000	0.91924	0.85741	0.00000	0.84918	3.1596	0.00000	0.86834	0.78605	0.00000	0.82164	0.81424	0.79905	0.85424	
682	true	Empty	Lambda-crystallin homolog OS=Homo sapiens OX=9606 GN=CRYL1 PE=1 SV=3	Q9Y2S2	CRYL1	35 kDa		unknown	0.00000	0.00000	0.00000	0.00000	0.00000	0.00000	0.00000	0.00000	0.86761	0.00000	1.4485	1.9631	0.00000	0.00000	2.2129	1.7964	1.0075	1.4536	1.9631	0.00000	0.00000	1.0942	1.3380	0.94818	0.00000	0.00000	0.00000	0.80649	0.00000	0.00000	1.9780	0.00000	0.00000	0.85741	0.00000	0.00000	2.1064	0.00000	0.86834	0.00000	0.00000	0.00000	0.00000	0.00000	0.85424	
683	true	Empty	Reticulon-4 OS=Homo sapiens OX=9606 GN=RTN4 PE=1 SV=2	Q9NQC3	RTN4	130 kDa		unknown	0.00000	0.00000	0.00000	0.00000	0.00000	0.00000	0.00000	0.00000	0.00000	0.00000	0.00000	0.00000	0.00000	0.00000	0.00000	0.89818	1.0075	0.00000	0.98155	0.00000	0.00000	0.00000	0.00000	0.00000	0.00000	0.00000	0.00000	0.80649	0.00000	1.6544	0.98902	0.00000	0.91924	0.00000	0.79936	0.84918	0.00000	1.6710	0.86834	2.3582	0.95165	2.4649	1.6285	0.00000	0.00000	
684	true	Empty	Catenin alpha-2 OS=Homo sapiens OX=9606 GN=CTNNA2 PE=1 SV=5	P26232	CTNNA2	105 kDa		unknown	1.2760	0.81873	0.00000	0.94216	0.00000	0.00000	0.00000	1.0825	0.00000	0.00000	0.00000	0.00000	0.00000	0.00000	0.00000	0.89818	1.0075	0.00000	0.98155	0.00000	0.94970	0.00000	0.00000	0.94818	0.00000	0.00000	0.00000	0.00000	0.00000	0.00000	0.98902	0.00000	0.00000	0.85741	1.5987	0.84918	0.00000	0.83552	0.86834	0.00000	0.00000	0.00000	2.4427	0.00000	0.00000	
685	true	Empty	Neural cell adhesion molecule 2 OS=Homo sapiens OX=9606 GN=NCAM2 PE=1 SV=2	O15394	NCAM2	93 kDa		unknown	0.00000	0.00000	0.00000	0.00000	0.00000	0.00000	0.00000	0.00000	0.00000	0.00000	0.00000	0.00000	0.00000	0.00000	0.00000	0.89818	0.00000	0.00000	0.00000	1.2137	0.00000	0.00000	0.00000	0.00000	0.00000	0.00000	0.00000	0.00000	0.00000	0.00000	0.98902	2.2260	1.8385	0.00000	0.79936	0.00000	1.0532	2.5066	0.00000	0.78605	1.9033	1.6433	1.6285	0.79905	0.85424	
686	true	Empty	Glucose 1,6-bisphosphate synthase OS=Homo sapiens OX=9606 GN=PGM2L1 PE=1 SV=3	Q6PCE3	PGM2L1	70 kDa		unknown	1.2760	0.00000	0.00000	0.00000	0.00000	0.00000	0.00000	0.00000	0.00000	0.00000	0.00000	0.00000	0.00000	0.00000	0.00000	0.00000	0.00000	0.00000	0.00000	0.00000	0.00000	0.00000	0.00000	0.00000	0.73000	0.00000	0.00000	0.00000	1.0266	0.00000	0.00000	0.00000	0.91924	0.00000	1.5987	0.00000	0.00000	0.00000	0.86834	0.78605	0.95165	0.82164	0.81424	2.3972	0.00000	
687	true	Empty	Phosphorylase b kinase regulatory subunit alpha, liver isoform OS=Homo sapiens OX=9606 GN=PHKA2 PE=1 SV=1	P46019	PHKA2	138 kDa		unknown	1.2760	0.81873	0.00000	0.00000	0.00000	0.00000	0.00000	1.0825	0.86761	1.8822	0.00000	0.98155	2.1117	2.5119	1.1065	0.00000	0.00000	0.00000	0.00000	0.00000	0.94970	1.0942	0.00000	0.94818	0.73000	0.00000	0.88801	0.00000	0.00000	0.00000	0.00000	0.00000	0.00000	0.00000	0.00000	0.00000	0.00000	0.00000	0.00000	0.00000	0.00000	0.00000	0.00000	0.79905	0.00000	
688	true	Empty	GrpE protein homolog 1, mitochondrial OS=Homo sapiens OX=9606 GN=GRPEL1 PE=1 SV=2	Q9HAV7	GRPEL1	24 kDa		unknown	0.00000	2.4562	0.00000	0.00000	0.00000	0.00000	1.2274	0.00000	0.00000	1.8822	0.00000	0.00000	1.0559	1.2559	0.00000	0.00000	0.00000	0.00000	0.00000	0.00000	1.8994	0.00000	0.00000	0.00000	0.00000	0.00000	0.00000	0.80649	1.0266	0.00000	0.00000	0.00000	0.00000	0.85741	0.00000	0.00000	0.00000	0.00000	0.00000	0.00000	0.00000	0.00000	0.00000	0.00000	0.00000	
689	true	Empty	Fumarylacetoacetate hydrolase domain-containing protein 2A OS=Homo sapiens OX=9606 GN=FAHD2A PE=1 SV=1	Q96GK7	FAHD2A	35 kDa		unknown	1.2760	0.00000	0.00000	0.94216	0.00000	0.00000	0.00000	1.0825	0.00000	0.00000	0.00000	1.9631	2.1117	0.00000	2.2129	0.00000	0.00000	0.00000	0.00000	0.00000	0.00000	1.0942	0.00000	0.94818	0.73000	0.00000	0.88801	0.00000	0.00000	0.00000	0.00000	0.00000	0.00000	0.00000	0.00000	0.00000	0.00000	0.00000	0.00000	0.00000	0.00000	0.00000	0.00000	0.00000	0.00000	
690	true	Empty	Heterogeneous nuclear ribonucleoprotein D0 OS=Homo sapiens OX=9606 GN=HNRNPD PE=1 SV=1	Q14103	HNRNPD	38 kDa		unknown	0.00000	0.00000	0.00000	0.00000	0.00000	0.00000	0.00000	0.00000	3.4705	0.00000	0.00000	0.98155	0.00000	0.00000	0.00000	0.00000	0.00000	0.00000	0.00000	0.00000	0.00000	0.00000	0.00000	4.7409	0.00000	0.00000	0.88801	0.00000	0.00000	0.00000	0.00000	0.00000	0.00000	0.00000	0.00000	0.00000	0.00000	0.00000	0.86834	0.00000	0.00000	0.00000	0.00000	0.00000	0.85424	
691	true	Empty	Histone H1.5 OS=Homo sapiens OX=9606 GN=H1-5 PE=1 SV=3	P16401	H1-5	23 kDa	true	unknown	0.00000	0.00000	0.00000	0.00000	0.00000	0.00000	0.00000	0.00000	6.0733	0.00000	4.3456	0.00000	0.00000	0.00000	0.00000	0.00000	0.00000	0.00000	0.00000	0.00000	0.00000	0.00000	0.00000	0.00000	0.00000	2.6934	0.00000	0.00000	0.00000	0.00000	0.00000	0.00000	0.00000	0.00000	0.00000	0.00000	0.00000	0.00000	0.00000	0.00000	0.00000	0.00000	0.00000	0.00000	0.00000	
692	true	Empty	Sorbitol dehydrogenase OS=Homo sapiens OX=9606 GN=SORD PE=1 SV=4	Q00796	SORD	38 kDa		unknown	0.00000	0.00000	0.00000	0.00000	0.00000	0.00000	0.00000	1.0825	0.86761	0.00000	0.00000	0.00000	0.00000	0.00000	0.00000	0.89818	2.0150	0.00000	1.9631	1.2137	0.94970	0.00000	0.00000	0.94818	0.00000	0.00000	0.00000	0.00000	1.0266	0.00000	1.9780	1.1130	0.91924	0.85741	0.00000	0.00000	0.00000	0.00000	0.00000	0.00000	2.8550	0.82164	0.81424	0.00000	0.00000	
693	true	Empty	Calpain-1 catalytic subunit OS=Homo sapiens OX=9606 GN=CAPN1 PE=1 SV=1	P07384	CAPN1	82 kDa		unknown	0.00000	0.00000	0.00000	0.94216	0.00000	0.00000	1.2274	0.00000	0.86761	0.00000	0.00000	1.9631	0.00000	0.00000	0.00000	0.00000	0.00000	0.00000	0.00000	0.00000	0.00000	0.00000	0.00000	0.94818	0.00000	0.00000	0.00000	0.00000	0.00000	0.00000	0.98902	0.00000	0.91924	0.00000	0.00000	0.84918	0.00000	1.6710	0.00000	0.78605	0.00000	0.00000	0.81424	0.00000	0.85424	
694	true	Empty	Fatty acid synthase OS=Homo sapiens OX=9606 GN=FASN PE=1 SV=3	P49327	FASN	273 kDa		unknown	0.00000	0.00000	0.00000	1.8843	0.00000	0.00000	0.00000	0.00000	0.86761	0.00000	0.00000	0.00000	0.00000	0.00000	0.00000	0.89818	1.0075	0.00000	0.98155	0.00000	0.94970	0.00000	0.00000	1.8964	0.73000	0.00000	0.88801	0.80649	0.00000	0.00000	0.98902	0.00000	0.00000	1.7148	0.00000	0.00000	0.00000	0.00000	0.00000	0.00000	0.00000	0.00000	0.81424	0.00000	0.00000	
695	true	Empty	Calreticulin OS=Homo sapiens OX=9606 GN=CALR PE=1 SV=1	P27797	CALR	48 kDa		unknown	0.00000	0.81873	0.00000	0.00000	0.00000	0.00000	0.00000	0.00000	0.00000	0.00000	0.00000	0.00000	0.00000	0.00000	0.00000	0.89818	1.0075	0.00000	0.00000	0.00000	0.00000	0.00000	0.00000	0.00000	0.73000	0.00000	0.00000	0.00000	0.00000	0.00000	0.98902	2.2260	0.00000	0.85741	0.00000	0.00000	0.00000	0.83552	0.86834	0.00000	0.00000	0.82164	1.6285	0.79905	2.5627	
696	true	Empty	DnaJ homolog subfamily C member 11 OS=Homo sapiens OX=9606 GN=DNAJC11 PE=1 SV=2	Q9NVH1	DNAJC11	63 kDa		unknown	0.00000	0.00000	0.00000	0.00000	0.00000	0.00000	1.2274	0.00000	0.86761	2.8233	0.00000	0.00000	0.00000	1.2559	2.2129	0.00000	0.00000	0.00000	0.00000	0.00000	0.00000	1.0942	0.00000	0.00000	1.4600	0.00000	0.88801	0.80649	0.00000	1.6544	0.00000	0.00000	0.00000	0.00000	0.00000	0.00000	0.00000	0.00000	0.86834	0.78605	0.00000	0.00000	0.81424	0.79905	0.00000	
697	true	Empty	Isobutyryl-CoA dehydrogenase, mitochondrial OS=Homo sapiens OX=9606 GN=ACAD8 PE=1 SV=1	Q9UKU7	ACAD8	45 kDa		unknown	0.00000	0.00000	1.3346	0.00000	0.00000	0.00000	1.2274	1.0825	0.86761	1.8822	0.00000	1.9631	0.00000	0.00000	1.1065	0.00000	0.00000	0.00000	0.00000	1.2137	0.94970	1.0942	0.00000	0.00000	0.73000	1.3467	0.88801	0.00000	0.00000	0.00000	0.00000	0.00000	0.00000	0.00000	0.00000	0.00000	0.00000	0.00000	0.00000	0.00000	0.00000	0.00000	0.00000	0.00000	0.00000	
698	true	Empty	Alcohol dehydrogenase class-3 OS=Homo sapiens OX=9606 GN=ADH5 PE=1 SV=4	P11766	ADH5	40 kDa		unknown	0.00000	0.00000	0.00000	0.00000	0.00000	0.00000	0.00000	1.0825	0.86761	0.00000	0.00000	0.98155	0.00000	0.00000	0.00000	1.7964	1.0075	0.00000	1.9631	0.00000	0.00000	0.00000	0.00000	0.94818	0.73000	0.00000	0.88801	0.00000	0.00000	0.00000	0.98902	0.00000	0.00000	0.00000	0.79936	0.00000	2.1064	0.00000	0.00000	0.00000	0.00000	0.00000	0.00000	0.00000	0.00000	
699	true	Empty	Skin-specific protein 32 OS=Homo sapiens OX=9606 GN=XP32 PE=1 SV=1	Q5T750	XP32	26 kDa		unknown	0.00000	0.00000	0.00000	0.00000	1.5025	0.00000	6.1368	0.00000	0.00000	0.00000	0.00000	0.00000	0.00000	0.00000	0.00000	0.00000	0.00000	0.00000	0.00000	0.00000	0.94970	1.0942	1.3380	0.94818	0.00000	2.6934	0.88801	0.00000	0.00000	0.00000	0.00000	0.00000	0.91924	0.00000	0.79936	0.00000	1.0532	0.83552	0.00000	0.00000	0.95165	0.00000	0.00000	0.00000	0.00000	
700	true	Empty	A-kinase anchor protein 12 OS=Homo sapiens OX=9606 GN=AKAP12 PE=1 SV=4	Q02952	AKAP12	191 kDa		unknown	0.00000	0.00000	0.00000	0.00000	0.00000	0.00000	0.00000	0.00000	0.00000	0.00000	0.00000	0.00000	0.00000	0.00000	0.00000	0.00000	0.00000	0.00000	0.98155	0.00000	0.00000	0.00000	0.00000	0.00000	1.4600	0.00000	0.88801	1.6130	0.00000	1.6544	0.00000	0.00000	0.00000	0.00000	0.00000	0.00000	0.00000	0.83552	0.00000	1.5721	0.95165	0.00000	0.81424	0.00000	0.85424	
701	true	Empty	Glycine amidinotransferase, mitochondrial OS=Homo sapiens OX=9606 GN=GATM PE=1 SV=1	P50440	GATM	48 kDa		unknown	0.00000	0.00000	5.3383	0.94216	0.00000	0.00000	0.00000	1.0825	0.86761	0.94109	0.00000	1.9631	1.0559	1.2559	1.1065	0.00000	0.00000	0.00000	0.00000	0.00000	0.94970	0.00000	0.00000	0.00000	0.00000	1.3467	0.00000	0.00000	0.00000	0.00000	0.00000	0.00000	0.00000	0.00000	0.00000	0.00000	0.00000	0.00000	0.00000	0.00000	0.00000	0.00000	0.00000	0.00000	0.00000	
702	true	Empty	Peroxisomal multifunctional enzyme type 2 OS=Homo sapiens OX=9606 GN=HSD17B4 PE=1 SV=3	P51659	HSD17B4	80 kDa		unknown	0.00000	0.00000	0.00000	0.00000	0.00000	0.00000	0.00000	0.00000	0.00000	0.00000	0.00000	0.00000	0.00000	0.00000	0.00000	2.6945	0.00000	0.00000	0.00000	0.00000	0.94970	0.00000	0.00000	1.8964	2.9200	0.00000	0.00000	0.80649	0.00000	0.00000	1.9780	0.00000	0.00000	1.7148	0.00000	0.00000	0.00000	0.00000	0.86834	0.00000	0.00000	0.00000	0.81424	0.00000	0.00000	
703	true	Empty	Acetyl-coenzyme A synthetase 2-like, mitochondrial OS=Homo sapiens OX=9606 GN=ACSS1 PE=1 SV=2	Q9NUB1	ACSS1	75 kDa		unknown	1.2760	0.00000	2.6692	1.8843	0.00000	0.00000	0.00000	1.0825	2.6028	0.94109	0.00000	1.9631	0.00000	0.00000	5.5323	0.00000	0.00000	0.00000	0.00000	0.00000	0.94970	0.00000	0.00000	0.00000	0.00000	0.00000	0.00000	0.00000	0.00000	0.00000	0.00000	0.00000	0.00000	0.00000	0.00000	0.00000	0.00000	0.00000	0.00000	0.00000	0.00000	0.00000	0.00000	0.00000	0.00000	
704	true	Empty	Heterogeneous nuclear ribonucleoprotein U OS=Homo sapiens OX=9606 GN=HNRNPU PE=1 SV=6	Q00839	HNRNPU	91 kDa		unknown	0.00000	0.81873	0.00000	0.00000	0.00000	0.00000	0.00000	0.00000	5.2057	0.00000	0.00000	0.00000	0.00000	0.00000	0.00000	0.00000	0.00000	0.00000	0.98155	0.00000	0.00000	0.00000	0.00000	3.7927	1.4600	0.00000	0.00000	0.00000	0.00000	0.00000	0.00000	0.00000	0.00000	0.00000	0.00000	0.00000	0.00000	0.00000	0.00000	0.00000	0.00000	0.00000	0.00000	0.00000	0.00000	
705	true	Empty	Astrocytic phosphoprotein PEA-15 OS=Homo sapiens OX=9606 GN=PEA15 PE=1 SV=2	Q15121	PEA15	15 kDa		unknown	0.00000	0.81873	0.00000	0.00000	0.00000	0.00000	0.00000	0.00000	0.00000	0.00000	0.00000	0.00000	0.00000	0.00000	0.00000	0.00000	0.00000	0.00000	0.00000	0.00000	0.94970	0.00000	0.00000	0.00000	1.4600	0.00000	0.88801	0.00000	0.00000	0.00000	0.00000	1.1130	0.00000	0.85741	1.5987	0.84918	0.00000	0.83552	1.7367	0.78605	0.95165	0.82164	1.6285	0.79905	0.85424	
706	true	Empty	C-1-tetrahydrofolate synthase, cytoplasmic OS=Homo sapiens OX=9606 GN=MTHFD1 PE=1 SV=4	P11586	MTHFD1	102 kDa	true	unknown	2.5520	3.2749	0.00000	0.94216	0.00000	0.00000	0.00000	0.00000	0.00000	0.00000	0.00000	0.00000	0.00000	1.2559	0.00000	0.89818	1.0075	0.00000	1.9631	0.00000	1.8994	1.0942	0.00000	0.94818	0.73000	0.00000	0.88801	0.80649	0.00000	0.00000	0.00000	1.1130	0.00000	0.00000	0.00000	0.84918	0.00000	0.00000	0.00000	0.00000	0.00000	0.00000	0.00000	0.00000	0.00000	
707	true	Empty	Drebrin OS=Homo sapiens OX=9606 GN=DBN1 PE=1 SV=4	Q16643	DBN1	71 kDa		unknown	0.00000	0.00000	0.00000	0.00000	0.00000	0.00000	0.00000	0.00000	0.86761	0.00000	0.00000	0.00000	0.00000	0.00000	0.00000	0.00000	0.00000	0.00000	0.00000	0.00000	0.94970	0.00000	0.00000	0.00000	1.4600	1.3467	0.00000	1.6130	1.0266	0.00000	0.00000	0.00000	0.00000	0.85741	0.79936	0.84918	0.00000	1.6710	0.00000	1.5721	0.00000	0.82164	0.81424	0.00000	0.85424	
708	true	Empty	Cystatin-C OS=Homo sapiens OX=9606 GN=CST3 PE=1 SV=1	P01034	CST3	16 kDa		unknown	0.00000	0.00000	0.00000	0.00000	0.00000	0.00000	0.00000	0.00000	0.00000	0.00000	0.00000	0.00000	0.00000	0.00000	0.00000	0.00000	0.00000	0.00000	0.00000	0.00000	0.00000	0.00000	0.00000	0.94818	0.00000	0.00000	0.00000	0.00000	1.0266	1.6544	0.98902	1.1130	1.8385	0.85741	0.79936	0.00000	0.00000	1.6710	0.86834	0.00000	1.9033	0.82164	0.81424	1.5981	0.00000	
709	true	Empty	Bifunctional purine biosynthesis protein ATIC OS=Homo sapiens OX=9606 GN=ATIC PE=1 SV=3	P31939	ATIC	65 kDa		unknown	0.00000	0.81873	0.00000	0.00000	0.00000	0.00000	0.00000	0.00000	0.00000	0.00000	0.00000	0.00000	0.00000	0.00000	0.00000	0.00000	0.00000	0.00000	0.00000	0.00000	1.8994	0.00000	1.3380	1.8964	0.00000	0.00000	0.88801	0.80649	0.00000	0.00000	0.98902	0.00000	0.00000	0.85741	0.00000	0.84918	0.00000	0.00000	1.7367	0.78605	0.00000	1.6433	0.81424	0.00000	0.85424	
710	true	Empty	Carnitine O-palmitoyltransferase 2, mitochondrial OS=Homo sapiens OX=9606 GN=CPT2 PE=1 SV=2	P23786	CPT2	74 kDa		unknown	1.2760	0.81873	0.00000	1.8843	0.00000	0.00000	1.2274	2.1651	0.00000	0.94109	0.00000	0.00000	1.0559	0.00000	3.3194	0.00000	0.00000	0.00000	0.00000	1.2137	0.94970	0.00000	0.00000	0.00000	0.00000	0.00000	0.00000	0.00000	0.00000	0.00000	0.00000	0.00000	0.00000	0.00000	0.00000	0.00000	0.00000	0.00000	0.86834	0.00000	0.00000	0.00000	0.00000	0.00000	0.00000	
711	true	Empty	Actin-related protein 2/3 complex subunit 4 OS=Homo sapiens OX=9606 GN=ARPC4 PE=1 SV=3	P59998	ARPC4	20 kDa		unknown	0.00000	0.00000	0.00000	0.00000	0.00000	0.00000	0.00000	0.00000	0.00000	0.00000	0.00000	0.00000	0.00000	0.00000	0.00000	0.00000	0.00000	0.00000	0.00000	0.00000	0.00000	1.0942	0.00000	0.94818	1.4600	0.00000	1.7760	0.80649	0.00000	0.00000	0.00000	0.00000	1.8385	0.00000	0.79936	0.00000	1.0532	0.83552	0.86834	0.00000	0.00000	0.00000	0.00000	0.00000	0.00000	
712	true	Empty	Alpha-ketoglutarate dehydrogenase component 4 OS=Homo sapiens OX=9606 GN=MRPS36 PE=1 SV=2	P82909	MRPS36	11 kDa		unknown	0.00000	0.00000	2.6692	0.00000	0.00000	0.00000	1.2274	0.00000	0.00000	0.94109	0.00000	0.98155	1.0559	5.0237	3.3194	0.00000	0.00000	0.00000	0.00000	0.00000	0.00000	1.0942	1.3380	0.00000	0.00000	0.00000	0.00000	0.00000	1.0266	0.00000	0.00000	0.00000	0.00000	0.00000	0.00000	0.00000	0.00000	0.00000	0.00000	0.00000	0.00000	0.82164	0.00000	0.00000	0.00000	
713	true	Empty	Ethanolamine-phosphate cytidylyltransferase OS=Homo sapiens OX=9606 GN=PCYT2 PE=1 SV=1	Q99447	PCYT2	44 kDa		unknown	2.5520	0.81873	0.00000	0.00000	0.00000	0.00000	0.00000	0.00000	0.00000	0.00000	0.00000	0.00000	0.00000	0.00000	0.00000	0.00000	0.00000	0.00000	0.00000	0.00000	1.8994	0.00000	1.3380	0.94818	0.73000	0.00000	0.88801	0.80649	0.00000	0.00000	0.98902	0.00000	0.91924	0.00000	0.79936	0.00000	0.00000	0.83552	0.86834	0.78605	0.00000	1.6433	0.81424	0.79905	0.85424	
714	true	Empty	Single-stranded DNA-binding protein, mitochondrial OS=Homo sapiens OX=9606 GN=SSBP1 PE=1 SV=1	Q04837	SSBP1	17 kDa		unknown	1.2760	0.00000	1.3346	0.94216	0.00000	0.00000	2.4547	1.0825	0.86761	1.8822	0.00000	0.98155	0.00000	0.00000	1.1065	0.00000	0.00000	0.00000	0.00000	0.00000	0.00000	1.0942	1.3380	0.00000	1.4600	0.00000	0.88801	0.80649	1.0266	0.00000	0.00000	0.00000	0.00000	0.00000	0.00000	0.00000	0.00000	0.00000	0.00000	0.00000	0.00000	0.00000	0.00000	0.79905	0.00000	
715	true	Empty	Guanylate kinase OS=Homo sapiens OX=9606 GN=GUK1 PE=1 SV=2	Q16774	GUK1	22 kDa		unknown	0.00000	0.81873	0.00000	0.94216	0.00000	0.00000	1.2274	0.00000	0.86761	0.00000	0.00000	0.98155	0.00000	0.00000	1.1065	0.89818	1.0075	0.00000	0.00000	0.00000	0.00000	0.00000	0.00000	0.00000	0.73000	0.00000	0.00000	1.6130	1.0266	0.00000	0.00000	0.00000	0.00000	0.00000	0.79936	0.84918	0.00000	0.00000	0.86834	0.78605	0.00000	0.00000	0.81424	0.79905	0.00000	
716	true	Empty	Plakophilin-1 OS=Homo sapiens OX=9606 GN=PKP1 PE=1 SV=2	Q13835	PKP1	83 kDa		unknown	0.00000	0.00000	0.00000	0.00000	3.0050	1.5025	4.9095	0.00000	0.00000	0.00000	0.00000	0.00000	1.0559	0.00000	0.00000	0.00000	0.00000	0.00000	0.00000	0.00000	0.94970	1.0942	0.00000	0.00000	0.00000	1.3467	0.88801	0.80649	0.00000	0.00000	0.00000	0.00000	0.91924	0.00000	0.79936	0.00000	0.00000	0.00000	0.00000	0.00000	0.00000	0.82164	0.81424	0.00000	0.00000	
717	true	Empty	Secretory carrier-associated membrane protein 1 OS=Homo sapiens OX=9606 GN=SCAMP1 PE=1 SV=2	O15126	SCAMP1	38 kDa		unknown	0.00000	0.00000	0.00000	0.00000	0.00000	0.00000	0.00000	0.00000	0.00000	0.00000	0.00000	0.00000	0.00000	0.00000	0.00000	0.00000	0.00000	0.00000	0.00000	0.00000	0.00000	0.00000	0.00000	1.8964	2.9200	0.00000	0.00000	0.00000	1.0266	3.3088	0.00000	0.00000	0.00000	0.85741	0.00000	0.84918	1.0532	0.83552	0.86834	0.78605	0.95165	0.82164	0.81424	1.5981	0.00000	
718	true	Empty	Phenylalanine--tRNA ligase alpha subunit OS=Homo sapiens OX=9606 GN=FARSA PE=1 SV=3	Q9Y285	FARSA	58 kDa		unknown	0.00000	0.00000	0.00000	0.00000	0.00000	0.00000	0.00000	0.00000	0.00000	0.94109	0.00000	0.98155	1.0559	1.2559	0.00000	0.89818	0.00000	0.00000	0.00000	0.00000	0.00000	0.00000	0.00000	0.94818	0.73000	0.00000	0.00000	0.80649	0.00000	1.6544	0.00000	0.00000	0.00000	0.00000	0.00000	0.00000	0.00000	0.00000	0.86834	0.78605	0.00000	0.82164	1.6285	0.79905	0.00000	
719	true	Empty	Medium-chain specific acyl-CoA dehydrogenase, mitochondrial OS=Homo sapiens OX=9606 GN=ACADM PE=1 SV=1	P11310	ACADM	47 kDa		unknown	0.00000	1.6375	2.6692	0.00000	0.00000	0.00000	0.00000	2.1651	0.86761	0.00000	0.00000	0.00000	1.0559	0.00000	1.1065	0.00000	0.00000	0.00000	0.00000	0.00000	0.00000	0.00000	0.00000	0.00000	0.00000	0.00000	0.00000	0.00000	0.00000	0.00000	0.00000	0.00000	0.00000	0.00000	0.00000	0.00000	0.00000	0.00000	0.00000	0.00000	0.00000	0.00000	0.00000	0.00000	0.00000	
720	true	Empty	MARCKS-related protein OS=Homo sapiens OX=9606 GN=MARCKSL1 PE=1 SV=2	P49006	MARCKSL1	20 kDa		unknown	1.2760	0.00000	0.00000	0.00000	0.00000	0.00000	0.00000	0.00000	0.86761	0.00000	0.00000	0.98155	0.00000	0.00000	0.00000	0.89818	0.00000	0.00000	0.00000	0.00000	0.94970	0.00000	1.3380	0.94818	0.73000	0.00000	0.00000	0.00000	0.00000	0.00000	0.00000	0.00000	0.00000	2.5722	0.00000	0.00000	0.00000	0.00000	0.86834	0.00000	0.95165	0.82164	0.81424	0.00000	0.85424	
721	true	Empty	Coactosin-like protein OS=Homo sapiens OX=9606 GN=COTL1 PE=1 SV=3	Q14019	COTL1	16 kDa		unknown	0.00000	0.00000	0.00000	0.00000	0.00000	0.00000	0.00000	0.00000	0.00000	0.00000	0.00000	0.00000	0.00000	0.00000	0.00000	0.00000	0.00000	0.00000	0.00000	0.00000	0.94970	0.00000	1.3380	0.94818	0.00000	0.00000	0.00000	0.00000	0.00000	0.00000	0.00000	0.00000	0.00000	0.00000	0.79936	0.00000	0.00000	0.00000	0.86834	0.78605	1.9033	0.00000	0.00000	0.00000	0.00000	
722	true	Empty	Zinc transporter 3 OS=Homo sapiens OX=9606 GN=SLC30A3 PE=1 SV=2	Q99726	SLC30A3	42 kDa		unknown	0.00000	0.00000	0.00000	0.00000	0.00000	0.00000	0.00000	0.00000	0.00000	0.00000	0.00000	0.00000	0.00000	0.00000	0.00000	0.00000	0.00000	0.00000	0.00000	0.00000	0.00000	0.00000	0.00000	0.00000	0.73000	0.00000	0.00000	0.00000	1.0266	0.00000	0.98902	0.00000	0.00000	0.00000	1.5987	0.84918	1.0532	0.83552	0.00000	0.78605	0.00000	1.6433	1.6285	1.5981	0.85424	
723	true	Empty	Deoxyuridine 5'-triphosphate nucleotidohydrolase, mitochondrial OS=Homo sapiens OX=9606 GN=DUT PE=1 SV=4	P33316	DUT	27 kDa		unknown	1.2760	0.00000	1.3346	0.00000	0.00000	1.5025	0.00000	2.1651	0.86761	0.94109	0.00000	0.98155	0.00000	1.2559	2.2129	0.00000	0.00000	1.4536	0.00000	0.00000	0.00000	0.00000	0.00000	0.00000	0.00000	0.00000	0.88801	0.80649	0.00000	0.00000	0.00000	0.00000	0.00000	0.00000	0.00000	0.00000	0.00000	0.00000	0.00000	0.00000	0.00000	0.00000	0.00000	0.00000	0.00000	
724	true	Empty	Multifunctional protein ADE2 OS=Homo sapiens OX=9606 GN=PAICS PE=1 SV=3	P22234	PAICS	47 kDa		unknown	0.00000	0.00000	0.00000	0.00000	0.00000	0.00000	0.00000	0.00000	0.00000	0.00000	0.00000	0.98155	0.00000	0.00000	0.00000	0.89818	0.00000	0.00000	0.00000	0.00000	0.94970	1.0942	1.3380	0.00000	0.00000	0.00000	0.88801	0.80649	0.00000	0.00000	0.00000	0.00000	0.91924	1.7148	0.00000	0.00000	0.00000	0.00000	0.00000	0.00000	0.00000	0.00000	0.00000	0.00000	0.00000	
725	true	Empty	Protein phosphatase 1H OS=Homo sapiens OX=9606 GN=PPM1H PE=1 SV=2	Q9ULR3	PPM1H	56 kDa		unknown	0.00000	0.81873	0.00000	0.00000	0.00000	0.00000	0.00000	0.00000	0.00000	0.00000	0.00000	0.00000	0.00000	0.00000	0.00000	0.89818	0.00000	0.00000	0.00000	0.00000	0.00000	0.00000	0.00000	0.00000	0.00000	0.00000	0.00000	0.80649	0.00000	1.6544	0.00000	0.00000	1.8385	0.00000	0.00000	0.84918	1.0532	0.00000	0.00000	0.78605	0.95165	1.6433	0.00000	0.79905	0.00000	
726	true	Empty	Filaggrin OS=Homo sapiens OX=9606 GN=FLG PE=1 SV=3	P20930	FLG	435 kDa		unknown	1.2760	0.00000	1.3346	0.00000	3.0050	0.00000	4.9095	0.00000	0.00000	0.00000	0.00000	0.00000	0.00000	0.00000	0.00000	0.00000	0.00000	0.00000	0.00000	0.00000	0.94970	0.00000	0.00000	0.00000	0.73000	0.00000	0.00000	0.00000	0.00000	0.00000	0.00000	0.00000	0.00000	0.00000	0.00000	0.00000	0.00000	0.00000	0.00000	0.00000	0.00000	0.00000	0.00000	0.00000	0.00000	
727	true	Empty	Protein NDRG4 OS=Homo sapiens OX=9606 GN=NDRG4 PE=1 SV=2	Q9ULP0	NDRG4	38 kDa		unknown	0.00000	0.00000	0.00000	0.00000	0.00000	0.00000	0.00000	0.00000	0.00000	0.00000	0.00000	0.00000	0.00000	0.00000	0.00000	0.00000	0.00000	0.00000	0.00000	0.00000	0.00000	0.00000	0.00000	0.00000	1.4600	0.00000	0.88801	0.00000	1.0266	0.00000	0.98902	0.00000	0.00000	0.85741	0.00000	0.00000	0.00000	0.00000	0.86834	0.00000	0.95165	0.82164	0.00000	0.00000	0.00000	
728	true	Empty	Macrophage-capping protein OS=Homo sapiens OX=9606 GN=CAPG PE=1 SV=2	P40121	CAPG	38 kDa		unknown	0.00000	0.81873	0.00000	0.00000	0.00000	0.00000	0.00000	1.0825	1.7352	0.00000	0.00000	0.00000	0.00000	0.00000	0.00000	0.00000	0.00000	0.00000	0.98155	0.00000	0.00000	0.00000	0.00000	0.94818	0.00000	1.3467	0.00000	0.00000	0.00000	0.00000	1.9780	0.00000	0.91924	0.85741	0.79936	0.84918	0.00000	0.83552	0.86834	0.00000	0.95165	0.82164	0.81424	0.00000	0.00000	
729	true	Empty	WW domain-binding protein 2 OS=Homo sapiens OX=9606 GN=WBP2 PE=1 SV=1	Q969T9	WBP2	28 kDa		unknown	0.00000	0.00000	0.00000	0.00000	0.00000	0.00000	0.00000	0.00000	0.00000	0.00000	0.00000	0.00000	0.00000	0.00000	0.00000	0.89818	0.00000	0.00000	0.00000	0.00000	0.00000	1.0942	0.00000	0.00000	0.00000	0.00000	0.00000	0.00000	0.00000	1.6544	0.98902	1.1130	0.91924	0.85741	0.79936	1.6984	1.0532	0.00000	1.7367	2.3582	0.00000	0.00000	0.00000	0.79905	0.00000	
730	true	Empty	Carboxypeptidase E OS=Homo sapiens OX=9606 GN=CPE PE=1 SV=1	P16870	CPE	53 kDa		unknown	0.00000	0.00000	0.00000	0.00000	0.00000	0.00000	0.00000	0.00000	0.00000	0.00000	0.00000	0.00000	0.00000	0.00000	0.00000	0.00000	0.00000	0.00000	0.00000	0.00000	0.00000	1.0942	0.00000	0.94818	0.00000	0.00000	0.00000	0.00000	1.0266	0.00000	0.98902	1.1130	0.91924	0.00000	0.79936	0.00000	2.1064	0.83552	0.86834	0.00000	0.95165	0.82164	0.00000	0.00000	0.85424	
731	true	Empty	Phenylalanine--tRNA ligase beta subunit OS=Homo sapiens OX=9606 GN=FARSB PE=1 SV=3	Q9NSD9	FARSB	66 kDa		unknown	0.00000	0.00000	0.00000	0.00000	0.00000	0.00000	0.00000	0.00000	0.00000	0.00000	0.00000	0.00000	1.0559	0.00000	0.00000	0.89818	1.0075	0.00000	0.00000	0.00000	0.94970	0.00000	1.3380	1.8964	2.1900	0.00000	0.00000	0.00000	0.00000	1.6544	0.00000	0.00000	0.00000	0.00000	0.79936	0.84918	1.0532	0.00000	0.00000	0.00000	0.00000	0.82164	0.00000	0.00000	0.00000	
732	true	Empty	Glutaryl-CoA dehydrogenase, mitochondrial OS=Homo sapiens OX=9606 GN=GCDH PE=1 SV=1	Q92947	GCDH	48 kDa		unknown	0.00000	0.00000	2.6692	0.00000	1.5025	0.00000	1.2274	1.0825	0.86761	0.00000	0.00000	0.00000	1.0559	1.2559	0.00000	0.00000	0.00000	1.4536	0.00000	0.00000	0.94970	0.00000	0.00000	0.94818	0.00000	0.00000	0.00000	0.00000	0.00000	0.00000	0.00000	0.00000	0.00000	0.00000	0.00000	0.00000	0.00000	0.00000	0.00000	0.00000	0.00000	0.00000	0.00000	0.00000	0.00000	
733	true	Empty	Putative tyrosine-protein phosphatase auxilin OS=Homo sapiens OX=9606 GN=DNAJC6 PE=1 SV=3	O75061	DNAJC6	100 kDa		unknown	0.00000	0.00000	0.00000	0.00000	0.00000	0.00000	0.00000	0.00000	0.86761	0.00000	0.00000	0.00000	0.00000	0.00000	0.00000	0.89818	0.00000	0.00000	0.00000	0.00000	0.94970	0.00000	0.00000	0.94818	2.1900	1.3467	0.00000	0.80649	1.0266	0.00000	0.00000	0.00000	0.00000	0.00000	0.00000	0.00000	0.00000	0.83552	0.00000	0.78605	0.00000	0.00000	0.81424	0.00000	0.85424	
734	true	Empty	S-formylglutathione hydrolase OS=Homo sapiens OX=9606 GN=ESD PE=1 SV=2	P10768	ESD	31 kDa		unknown	0.00000	0.00000	0.00000	0.00000	0.00000	0.00000	0.00000	0.00000	0.00000	0.00000	0.00000	0.00000	0.00000	0.00000	0.00000	0.00000	0.00000	0.00000	0.00000	0.00000	0.94970	0.00000	0.00000	0.00000	0.73000	0.00000	0.88801	0.80649	0.00000	0.00000	0.00000	2.2260	0.91924	0.85741	0.00000	0.84918	1.0532	0.00000	0.00000	0.78605	0.00000	0.00000	0.00000	0.00000	0.85424	
735	true	Empty	Thiosulfate sulfurtransferase OS=Homo sapiens OX=9606 GN=TST PE=1 SV=4	Q16762	TST	33 kDa		unknown	0.00000	0.81873	2.6692	0.00000	0.00000	0.00000	1.2274	0.00000	1.7352	0.00000	0.00000	0.00000	0.00000	0.00000	1.1065	0.00000	0.00000	0.00000	0.00000	0.00000	1.8994	0.00000	0.00000	0.00000	0.00000	0.00000	0.00000	0.00000	0.00000	0.00000	0.00000	0.00000	0.00000	0.00000	0.00000	0.00000	0.00000	0.00000	0.00000	0.00000	0.00000	0.00000	0.00000	0.00000	0.00000	
736	true	Empty	Kynurenine--oxoglutarate transaminase 3 OS=Homo sapiens OX=9606 GN=KYAT3 PE=1 SV=1	Q6YP21	KYAT3	51 kDa		unknown	1.2760	1.6375	1.3346	1.8843	0.00000	0.00000	1.2274	1.0825	0.00000	0.94109	0.00000	1.9631	0.00000	1.2559	0.00000	0.00000	0.00000	0.00000	0.00000	0.00000	0.94970	1.0942	1.3380	0.00000	0.73000	0.00000	1.7760	0.00000	0.00000	0.00000	0.00000	0.00000	0.00000	0.00000	0.00000	0.00000	0.00000	0.00000	0.00000	0.00000	0.00000	0.00000	0.00000	0.00000	0.00000	
737	true	Empty	Golgi-associated plant pathogenesis-related protein 1 OS=Homo sapiens OX=9606 GN=GLIPR2 PE=1 SV=3	Q9H4G4	GLIPR2	17 kDa		unknown	0.00000	0.00000	0.00000	0.00000	0.00000	0.00000	0.00000	0.00000	0.00000	0.00000	0.00000	0.00000	0.00000	0.00000	1.1065	1.7964	1.0075	0.00000	0.98155	0.00000	0.94970	0.00000	0.00000	0.00000	0.73000	0.00000	0.88801	0.00000	0.00000	0.00000	2.9671	0.00000	0.91924	0.00000	0.00000	0.00000	0.00000	0.83552	0.00000	0.00000	1.9033	0.82164	0.00000	0.00000	0.85424	
738	true	Empty	Protein bassoon OS=Homo sapiens OX=9606 GN=BSN PE=1 SV=4	Q9UPA5	BSN	416 kDa		unknown	0.00000	0.00000	0.00000	0.00000	0.00000	0.00000	0.00000	0.00000	0.00000	0.00000	0.00000	0.00000	0.00000	0.00000	0.00000	0.00000	0.00000	0.00000	0.00000	0.00000	0.94970	0.00000	0.00000	0.00000	1.4600	0.00000	0.00000	0.00000	0.00000	0.00000	0.00000	0.00000	0.00000	0.00000	0.79936	0.00000	0.00000	0.00000	0.86834	0.78605	0.00000	0.82164	0.81424	0.79905	0.00000	
739	true	Empty	Metaxin-2 OS=Homo sapiens OX=9606 GN=MTX2 PE=1 SV=1	O75431	MTX2	30 kDa		unknown	2.5520	0.00000	0.00000	0.00000	0.00000	0.00000	0.00000	1.0825	0.86761	1.8822	0.00000	0.98155	0.00000	1.2559	0.00000	0.00000	0.00000	0.00000	0.00000	0.00000	0.94970	0.00000	0.00000	0.00000	0.00000	0.00000	0.88801	0.80649	0.00000	1.6544	0.00000	0.00000	0.00000	0.00000	0.00000	0.00000	0.00000	0.00000	0.86834	0.00000	0.00000	0.00000	0.00000	0.79905	0.00000	
740	true	Empty	WD repeat-containing protein 37 OS=Homo sapiens OX=9606 GN=WDR37 PE=1 SV=2	Q9Y2I8	WDR37	55 kDa		unknown	0.00000	0.81873	0.00000	0.00000	0.00000	0.00000	0.00000	0.00000	0.00000	0.00000	0.00000	0.00000	0.00000	0.00000	0.00000	0.00000	0.00000	0.00000	0.00000	0.00000	0.00000	0.00000	0.00000	0.00000	0.73000	0.00000	0.00000	0.80649	0.00000	0.00000	0.00000	1.1130	0.00000	1.7148	0.00000	0.84918	0.00000	0.83552	1.7367	0.78605	0.00000	0.00000	0.00000	0.79905	0.85424	
741	true	Empty	Complex I assembly factor ACAD9, mitochondrial OS=Homo sapiens OX=9606 GN=ACAD9 PE=1 SV=1	Q9H845	ACAD9	69 kDa		unknown	0.00000	0.81873	0.00000	0.00000	0.00000	0.00000	0.00000	0.00000	0.00000	0.94109	0.00000	0.00000	1.0559	2.5119	1.1065	0.00000	0.00000	0.00000	0.00000	0.00000	0.94970	1.0942	1.3380	0.94818	0.00000	0.00000	0.00000	0.00000	0.00000	0.00000	0.00000	0.00000	0.00000	0.00000	0.00000	0.00000	0.00000	0.00000	0.00000	0.00000	0.00000	0.82164	0.00000	0.00000	0.85424	
742	true	Empty	Neutral alpha-glucosidase AB OS=Homo sapiens OX=9606 GN=GANAB PE=1 SV=3	Q14697	GANAB	107 kDa		unknown	0.00000	0.00000	0.00000	0.00000	0.00000	0.00000	0.00000	0.00000	0.86761	0.00000	0.00000	0.00000	0.00000	0.00000	0.00000	0.00000	0.00000	0.00000	0.00000	0.00000	0.00000	0.00000	0.00000	0.94818	0.73000	0.00000	1.7760	0.00000	0.00000	0.00000	0.00000	0.00000	0.00000	0.00000	0.00000	0.00000	0.00000	0.00000	0.86834	0.00000	0.95165	0.82164	0.81424	0.79905	0.00000	
743	true	Empty	Non-POU domain-containing octamer-binding protein OS=Homo sapiens OX=9606 GN=NONO PE=1 SV=4	Q15233	NONO	54 kDa	true	unknown	0.00000	0.00000	0.00000	0.00000	0.00000	0.00000	0.00000	0.00000	3.4705	0.00000	0.00000	0.98155	0.00000	0.00000	0.00000	0.89818	0.00000	0.00000	0.00000	0.00000	0.00000	0.00000	0.00000	0.94818	0.00000	0.00000	0.00000	0.00000	0.00000	0.00000	0.00000	0.00000	0.00000	0.00000	0.00000	0.84918	0.00000	0.00000	0.86834	0.00000	0.00000	0.00000	0.00000	0.00000	0.00000	
744	true	Empty	Keratin-associated protein 11-1 OS=Homo sapiens OX=9606 GN=KRTAP11-1 PE=1 SV=1	Q8IUC1	KRTAP11-1	17 kDa		unknown	0.00000	0.00000	0.00000	0.00000	0.00000	0.00000	0.00000	0.00000	0.00000	0.00000	1.4485	0.00000	0.00000	0.00000	0.00000	0.00000	0.00000	0.00000	0.00000	0.00000	0.00000	0.00000	0.00000	0.00000	0.00000	0.00000	0.88801	0.00000	0.00000	0.00000	0.00000	0.00000	0.00000	0.00000	0.00000	0.00000	12.638	0.00000	0.00000	0.00000	0.00000	0.00000	2.4427	0.00000	0.00000	
745	true	Empty	Tenascin OS=Homo sapiens OX=9606 GN=TNC PE=1 SV=3	P24821	TNC	241 kDa		unknown	0.00000	0.00000	0.00000	0.00000	0.00000	0.00000	0.00000	0.00000	0.00000	0.00000	0.00000	0.00000	0.00000	0.00000	0.00000	0.00000	0.00000	0.00000	0.00000	0.00000	0.00000	0.00000	1.3380	0.00000	0.00000	0.00000	0.00000	0.00000	0.00000	0.00000	1.9780	1.1130	1.8385	0.85741	0.79936	0.84918	0.00000	0.83552	0.00000	0.78605	1.9033	0.82164	0.00000	0.00000	0.00000	
746	true	Empty	ADP-ribosylation factor-like protein 8B OS=Homo sapiens OX=9606 GN=ARL8B PE=1 SV=1	Q9NVJ2	ARL8B	22 kDa		unknown	0.00000	0.00000	0.00000	0.00000	0.00000	0.00000	0.00000	0.00000	0.00000	0.00000	0.00000	0.00000	0.00000	0.00000	0.00000	0.00000	0.00000	0.00000	0.00000	0.00000	0.00000	0.00000	0.00000	1.8964	0.73000	0.00000	0.00000	0.80649	0.00000	0.00000	0.00000	0.00000	0.00000	0.00000	0.79936	0.84918	0.00000	0.83552	1.7367	1.5721	0.00000	0.82164	0.00000	0.79905	0.85424	
747	true	Empty	Dynamin-1-like protein OS=Homo sapiens OX=9606 GN=DNM1L PE=1 SV=2	O00429	DNM1L	82 kDa		unknown	0.00000	0.00000	0.00000	0.00000	0.00000	0.00000	0.00000	0.00000	0.00000	0.00000	0.00000	0.00000	0.00000	0.00000	0.00000	0.00000	1.0075	0.00000	0.00000	0.00000	0.00000	0.00000	0.00000	2.8445	0.73000	0.00000	1.7760	0.80649	1.0266	1.6544	0.00000	0.00000	0.91924	0.00000	0.00000	0.00000	0.00000	0.00000	0.00000	1.5721	0.00000	0.82164	0.00000	0.00000	0.85424	
748	true	Empty	Alpha-2-macroglobulin OS=Homo sapiens OX=9606 GN=A2M PE=1 SV=3	P01023	A2M	163 kDa		unknown	0.00000	0.00000	0.00000	0.00000	0.00000	0.00000	0.00000	0.00000	0.00000	0.00000	0.00000	0.00000	0.00000	0.00000	0.00000	0.00000	0.00000	0.00000	0.00000	0.00000	0.00000	0.00000	0.00000	0.00000	0.73000	0.00000	0.00000	0.00000	0.00000	0.00000	0.00000	1.1130	0.00000	0.85741	1.5987	1.6984	0.00000	0.00000	1.7367	1.5721	1.9033	1.6433	0.00000	0.79905	0.00000	
749	true	Empty	Rabphilin-3A OS=Homo sapiens OX=9606 GN=RPH3A PE=1 SV=1	Q9Y2J0	RPH3A	77 kDa		unknown	0.00000	0.00000	0.00000	1.8843	0.00000	0.00000	0.00000	0.00000	0.00000	0.00000	0.00000	0.00000	0.00000	0.00000	0.00000	0.00000	0.00000	0.00000	0.00000	0.00000	0.00000	0.00000	0.00000	0.00000	1.4600	0.00000	0.00000	1.6130	0.00000	1.6544	0.00000	0.00000	0.00000	2.5722	0.00000	0.84918	0.00000	0.00000	0.86834	0.78605	0.00000	0.00000	0.81424	0.79905	0.00000	
750	true	Empty	60S ribosomal protein L12 OS=Homo sapiens OX=9606 GN=RPL12 PE=1 SV=1	P30050	RPL12	18 kDa		unknown	0.00000	0.00000	0.00000	0.00000	0.00000	0.00000	0.00000	0.00000	0.00000	0.00000	0.00000	0.00000	0.00000	0.00000	0.00000	0.00000	0.00000	0.00000	0.00000	0.00000	0.00000	0.00000	0.00000	0.94818	0.00000	0.00000	0.00000	0.00000	0.00000	1.6544	0.00000	1.1130	0.00000	0.00000	0.79936	1.6984	0.00000	0.83552	0.00000	0.00000	0.95165	0.82164	0.00000	0.00000	0.00000	
751	true	Empty	Clathrin light chain B OS=Homo sapiens OX=9606 GN=CLTB PE=1 SV=1	P09497	CLTB	25 kDa		unknown	0.00000	0.00000	0.00000	0.00000	0.00000	0.00000	0.00000	1.0825	0.00000	0.00000	0.00000	0.00000	0.00000	0.00000	0.00000	0.00000	0.00000	0.00000	0.00000	0.00000	0.00000	0.00000	0.00000	0.00000	0.73000	0.00000	1.7760	0.80649	0.00000	0.00000	0.00000	0.00000	0.91924	0.00000	0.00000	0.00000	0.00000	0.83552	0.00000	0.00000	0.00000	0.82164	0.00000	0.79905	0.00000	
752	true	Empty	Proteasome subunit beta type-5 OS=Homo sapiens OX=9606 GN=PSMB5 PE=1 SV=3	P28074	PSMB5	28 kDa		unknown	0.00000	0.00000	0.00000	0.00000	0.00000	0.00000	0.00000	0.00000	0.00000	0.00000	0.00000	0.00000	0.00000	0.00000	0.00000	0.00000	0.00000	0.00000	0.00000	0.00000	0.00000	1.0942	0.00000	0.00000	0.00000	0.00000	0.00000	0.00000	1.0266	0.00000	0.00000	0.00000	0.00000	0.00000	0.00000	0.00000	3.1596	1.6710	0.00000	0.00000	0.00000	0.82164	0.81424	1.5981	0.00000	
753	true	Empty	Prostaglandin-H2 D-isomerase OS=Homo sapiens OX=9606 GN=PTGDS PE=1 SV=1	P41222	PTGDS	21 kDa		unknown	0.00000	0.00000	0.00000	0.00000	0.00000	0.00000	0.00000	0.00000	0.00000	0.00000	0.00000	0.00000	0.00000	0.00000	0.00000	0.00000	0.00000	0.00000	0.98155	0.00000	0.00000	0.00000	0.00000	0.00000	0.00000	0.00000	0.00000	0.00000	0.00000	0.00000	1.9780	0.00000	1.8385	0.85741	1.5987	0.00000	0.00000	0.83552	0.86834	0.00000	1.9033	0.82164	0.00000	0.79905	0.85424	
754	true	Empty	Peptidyl-prolyl cis-trans isomerase FKBP4 OS=Homo sapiens OX=9606 GN=FKBP4 PE=1 SV=3	Q02790	FKBP4	52 kDa		unknown	0.00000	0.00000	0.00000	0.00000	0.00000	0.00000	0.00000	0.00000	0.00000	0.00000	0.00000	0.00000	1.0559	0.00000	0.00000	0.00000	1.0075	0.00000	0.00000	1.2137	0.00000	0.00000	0.00000	0.00000	0.00000	0.00000	0.00000	1.6130	0.00000	0.00000	0.00000	0.00000	0.00000	0.00000	0.00000	0.00000	0.00000	0.00000	1.7367	0.00000	0.00000	0.00000	0.81424	0.00000	0.00000	
755	true	Empty	Choline dehydrogenase, mitochondrial OS=Homo sapiens OX=9606 GN=CHDH PE=1 SV=2	Q8NE62	CHDH	65 kDa		unknown	0.00000	0.00000	0.00000	0.00000	0.00000	0.00000	1.2274	3.2476	0.00000	0.00000	0.00000	3.9262	0.00000	0.00000	0.00000	0.00000	0.00000	0.00000	0.00000	0.00000	2.8491	0.00000	0.00000	0.00000	0.00000	0.00000	0.00000	0.00000	0.00000	0.00000	0.00000	0.00000	0.00000	0.00000	0.00000	0.00000	0.00000	0.00000	0.00000	0.00000	0.00000	0.00000	0.00000	0.00000	0.00000	
756	true	Empty	Proteasome subunit beta type-6 OS=Homo sapiens OX=9606 GN=PSMB6 PE=1 SV=4	P28072	PSMB6	25 kDa		unknown	1.2760	0.00000	0.00000	0.00000	1.5025	0.00000	1.2274	0.00000	0.00000	0.00000	0.00000	0.00000	0.00000	0.00000	0.00000	0.00000	0.00000	1.4536	0.98155	1.2137	0.00000	1.0942	0.00000	0.00000	0.00000	0.00000	0.00000	0.00000	1.0266	0.00000	0.00000	1.1130	0.91924	0.00000	0.79936	0.00000	0.00000	0.00000	0.00000	0.00000	1.9033	0.82164	0.81424	0.79905	0.00000	
757	true	Empty	Proteasome subunit alpha type-7 OS=Homo sapiens OX=9606 GN=PSMA7 PE=1 SV=1	O14818	PSMA7	28 kDa		unknown	0.00000	0.00000	0.00000	0.00000	1.5025	0.00000	1.2274	0.00000	0.00000	0.00000	0.00000	0.00000	0.00000	0.00000	0.00000	0.00000	0.00000	0.00000	0.00000	0.00000	0.00000	0.00000	0.00000	0.00000	0.73000	0.00000	0.88801	0.00000	0.00000	0.00000	0.00000	0.00000	0.00000	0.00000	0.00000	0.00000	1.0532	0.83552	0.00000	0.78605	0.95165	0.82164	0.00000	1.5981	0.85424	
758	true	Empty	COP9 signalosome complex subunit 1 OS=Homo sapiens OX=9606 GN=GPS1 PE=1 SV=4	Q13098	GPS1	56 kDa		unknown	0.00000	0.00000	0.00000	0.00000	0.00000	0.00000	0.00000	0.00000	1.7352	0.00000	0.00000	0.00000	0.00000	0.00000	0.00000	0.00000	0.00000	0.00000	0.98155	0.00000	0.00000	0.00000	0.00000	1.8964	0.73000	0.00000	0.00000	0.00000	0.00000	0.00000	0.00000	1.1130	0.00000	0.85741	0.79936	0.00000	0.00000	0.00000	1.7367	0.78605	0.95165	0.00000	0.00000	0.79905	0.00000	
759	true	Empty	Sideroflexin-5 OS=Homo sapiens OX=9606 GN=SFXN5 PE=1 SV=1	Q8TD22	SFXN5	37 kDa		unknown	0.00000	0.81873	0.00000	0.94216	0.00000	0.00000	0.00000	0.00000	0.00000	0.00000	0.00000	1.9631	0.00000	0.00000	1.1065	0.00000	0.00000	0.00000	0.00000	0.00000	0.94970	1.0942	0.00000	0.94818	0.73000	0.00000	0.88801	0.00000	0.00000	0.00000	0.00000	0.00000	0.00000	0.00000	0.00000	0.00000	1.0532	0.00000	0.00000	0.00000	0.95165	0.00000	0.00000	0.00000	0.00000	
760	true	Empty	Epoxide hydrolase 1 OS=Homo sapiens OX=9606 GN=EPHX1 PE=1 SV=1	P07099	EPHX1	53 kDa		unknown	0.00000	0.00000	0.00000	0.00000	0.00000	0.00000	0.00000	0.00000	0.00000	0.00000	0.00000	0.00000	0.00000	0.00000	0.00000	0.89818	0.00000	0.00000	1.9631	0.00000	0.00000	0.00000	0.00000	0.94818	0.00000	0.00000	0.88801	0.00000	0.00000	0.00000	0.00000	0.00000	0.00000	0.00000	0.79936	0.00000	0.00000	0.00000	0.86834	0.00000	0.00000	0.82164	0.00000	0.00000	0.00000	
761	true	Empty	Filamin-C OS=Homo sapiens OX=9606 GN=FLNC PE=1 SV=3	Q14315	FLNC	291 kDa	true	unknown	0.00000	0.00000	0.00000	0.00000	0.00000	4.5074	0.00000	0.00000	0.00000	0.00000	0.00000	0.00000	0.00000	0.00000	0.00000	0.89818	0.00000	0.00000	1.9631	0.00000	2.8491	0.00000	0.00000	0.00000	0.00000	0.00000	0.00000	0.00000	0.00000	0.00000	0.00000	0.00000	0.00000	0.00000	0.00000	0.00000	0.00000	0.00000	0.00000	0.00000	0.00000	0.00000	0.00000	0.00000	0.00000	
762	true	Empty	Glutathione S-transferase kappa 1 OS=Homo sapiens OX=9606 GN=GSTK1 PE=1 SV=3	Q9Y2Q3	GSTK1	25 kDa		unknown	1.2760	0.81873	1.3346	1.8843	0.00000	0.00000	0.00000	1.0825	0.00000	0.94109	0.00000	0.98155	0.00000	1.2559	1.1065	0.89818	0.00000	0.00000	0.00000	0.00000	0.94970	0.00000	0.00000	0.00000	0.00000	0.00000	0.00000	0.00000	0.00000	0.00000	0.00000	0.00000	0.00000	0.85741	0.00000	0.00000	0.00000	0.00000	0.00000	0.00000	0.00000	0.00000	0.00000	0.00000	0.00000	
763	true	Empty	Annexin A1 OS=Homo sapiens OX=9606 GN=ANXA1 PE=1 SV=2	P04083	ANXA1	39 kDa		unknown	0.00000	0.00000	0.00000	0.00000	0.00000	0.00000	0.00000	0.00000	0.00000	0.00000	0.00000	0.00000	0.00000	0.00000	0.00000	0.00000	0.00000	0.00000	0.98155	0.00000	1.8994	0.00000	0.00000	1.8964	0.00000	0.00000	0.00000	0.00000	0.00000	0.00000	0.00000	0.00000	0.91924	0.00000	0.79936	0.00000	0.00000	0.83552	0.00000	0.00000	0.95165	0.82164	0.00000	0.00000	0.00000	
764	true	Empty	Stomatin OS=Homo sapiens OX=9606 GN=STOM PE=1 SV=3	P27105	STOM	32 kDa		unknown	0.00000	0.00000	0.00000	0.00000	0.00000	0.00000	0.00000	0.00000	0.00000	0.94109	0.00000	0.98155	0.00000	0.00000	0.00000	0.00000	0.00000	0.00000	0.00000	0.00000	0.00000	0.00000	0.00000	0.00000	0.00000	0.00000	0.00000	0.00000	1.0266	0.00000	0.00000	0.00000	0.00000	0.00000	0.00000	0.00000	0.00000	0.00000	0.00000	0.00000	1.9033	0.82164	0.00000	1.5981	0.85424	
765	true	Empty	Diphosphoinositol polyphosphate phosphohydrolase 1 OS=Homo sapiens OX=9606 GN=NUDT3 PE=1 SV=1	O95989	NUDT3	19 kDa		unknown	0.00000	0.00000	0.00000	0.00000	0.00000	0.00000	0.00000	0.00000	0.00000	0.00000	0.00000	0.00000	0.00000	0.00000	0.00000	0.00000	0.00000	0.00000	0.00000	0.00000	0.00000	0.00000	0.00000	0.00000	1.4600	0.00000	0.00000	0.00000	0.00000	0.00000	0.00000	0.00000	0.00000	0.00000	0.79936	0.00000	0.00000	0.83552	0.00000	0.78605	0.00000	0.82164	0.81424	0.00000	0.00000	
766	true	Empty	Proline dehydrogenase 1, mitochondrial OS=Homo sapiens OX=9606 GN=PRODH PE=1 SV=3	O43272	PRODH	68 kDa		unknown	0.00000	2.4562	0.00000	0.00000	0.00000	0.00000	1.2274	1.0825	0.00000	0.00000	0.00000	1.9631	0.00000	0.00000	0.00000	0.00000	0.00000	0.00000	0.00000	0.00000	0.94970	0.00000	0.00000	0.00000	0.00000	0.00000	0.88801	0.00000	0.00000	0.00000	0.00000	0.00000	0.00000	0.00000	0.00000	0.00000	0.00000	0.00000	0.00000	0.00000	0.00000	0.00000	0.00000	0.00000	0.00000	
767	true	Empty	Vesicle-associated membrane protein-associated protein B/C OS=Homo sapiens OX=9606 GN=VAPB PE=1 SV=3	O95292	VAPB	27 kDa	true	unknown	0.00000	0.00000	0.00000	0.00000	0.00000	0.00000	0.00000	0.00000	0.00000	0.00000	0.00000	0.00000	0.00000	0.00000	0.00000	0.00000	0.00000	0.00000	0.00000	0.00000	0.00000	0.00000	0.00000	0.94818	2.9200	0.00000	1.7760	0.00000	0.00000	0.00000	0.00000	0.00000	0.00000	0.00000	0.00000	0.00000	0.00000	0.00000	0.00000	0.00000	0.00000	0.00000	0.00000	0.00000	0.00000	
768	true	Empty	Aspartate--tRNA ligase, cytoplasmic OS=Homo sapiens OX=9606 GN=DARS1 PE=1 SV=2	P14868	DARS1	57 kDa		unknown	0.00000	0.00000	0.00000	0.00000	0.00000	0.00000	0.00000	0.00000	0.00000	0.00000	0.00000	0.00000	0.00000	0.00000	0.00000	0.00000	0.00000	0.00000	0.98155	0.00000	0.00000	0.00000	0.00000	0.94818	0.00000	0.00000	0.00000	0.00000	0.00000	0.00000	0.98902	1.1130	0.00000	0.85741	0.00000	1.6984	0.00000	0.00000	0.86834	0.00000	0.00000	0.00000	0.00000	0.00000	0.85424	
769	true	Empty	Ornithine aminotransferase, mitochondrial OS=Homo sapiens OX=9606 GN=OAT PE=1 SV=1	P04181	OAT	49 kDa		unknown	1.2760	0.00000	1.3346	0.00000	0.00000	0.00000	0.00000	1.0825	0.00000	1.8822	0.00000	0.00000	0.00000	0.00000	2.2129	0.00000	0.00000	0.00000	0.00000	1.2137	1.8994	0.00000	0.00000	0.94818	0.73000	0.00000	0.00000	0.00000	0.00000	0.00000	0.00000	0.00000	0.00000	0.00000	0.00000	0.00000	0.00000	0.00000	0.00000	0.00000	0.00000	0.00000	0.00000	0.79905	0.00000	
770	true	Empty	Coagulation factor V OS=Homo sapiens OX=9606 GN=F5 PE=1 SV=4	P12259	F5	252 kDa		unknown	0.00000	0.00000	0.00000	0.00000	0.00000	0.00000	0.00000	0.00000	0.00000	0.00000	0.00000	0.00000	0.00000	0.00000	0.00000	0.00000	1.0075	0.00000	0.00000	0.00000	0.00000	1.0942	0.00000	0.94818	0.00000	2.6934	1.7760	0.80649	0.00000	0.00000	0.00000	0.00000	0.00000	0.00000	0.00000	0.00000	0.00000	0.00000	0.00000	0.00000	1.9033	0.00000	0.00000	0.00000	0.00000	
771	true	Empty	V-type proton ATPase subunit S1 OS=Homo sapiens OX=9606 GN=ATP6AP1 PE=1 SV=2	Q15904	ATP6AP1	52 kDa		unknown	0.00000	0.00000	0.00000	0.00000	0.00000	0.00000	0.00000	0.00000	0.00000	0.00000	0.00000	0.00000	0.00000	0.00000	0.00000	0.00000	0.00000	0.00000	0.00000	0.00000	0.00000	0.00000	0.00000	1.8964	0.73000	0.00000	0.88801	0.00000	2.0533	1.6544	0.00000	0.00000	0.00000	0.00000	0.00000	0.00000	0.00000	0.00000	0.86834	0.78605	0.00000	0.00000	0.00000	0.79905	0.00000	
772	true	Empty	Heterogeneous nuclear ribonucleoprotein D-like OS=Homo sapiens OX=9606 GN=HNRNPDL PE=1 SV=3	O14979	HNRNPDL	46 kDa		unknown	0.00000	0.00000	0.00000	0.00000	0.00000	0.00000	0.00000	0.00000	2.6028	0.00000	0.00000	0.00000	0.00000	0.00000	0.00000	0.00000	0.00000	0.00000	0.00000	0.00000	0.00000	0.00000	0.00000	3.7927	0.00000	0.00000	0.00000	0.80649	0.00000	0.00000	0.00000	0.00000	0.00000	0.00000	0.00000	0.00000	0.00000	0.00000	0.00000	0.00000	0.00000	0.00000	0.00000	0.79905	0.00000	
773	true	Empty	Protein phosphatase 1 regulatory subunit 1B OS=Homo sapiens OX=9606 GN=PPP1R1B PE=1 SV=2	Q9UD71	PPP1R1B	23 kDa		unknown	0.00000	0.81873	0.00000	0.00000	0.00000	0.00000	0.00000	0.00000	0.86761	0.00000	0.00000	0.98155	0.00000	0.00000	0.00000	0.00000	0.00000	0.00000	0.00000	0.00000	0.00000	0.00000	0.00000	0.00000	0.00000	0.00000	0.00000	0.00000	0.00000	0.00000	0.00000	1.1130	0.91924	0.00000	0.00000	0.00000	1.0532	0.83552	0.86834	0.00000	0.00000	0.82164	0.81424	1.5981	0.85424	
774	true	Empty	Carnitine O-palmitoyltransferase 1, liver isoform OS=Homo sapiens OX=9606 GN=CPT1A PE=1 SV=2	P50416	CPT1A	88 kDa		unknown	0.00000	1.6375	0.00000	0.00000	0.00000	0.00000	0.00000	0.00000	0.86761	0.94109	0.00000	0.98155	1.0559	0.00000	2.2129	0.00000	0.00000	0.00000	0.00000	0.00000	0.94970	0.00000	0.00000	0.94818	0.73000	0.00000	0.00000	0.80649	0.00000	0.00000	0.00000	0.00000	0.00000	0.00000	0.00000	0.00000	0.00000	0.00000	0.00000	0.00000	0.00000	0.00000	0.00000	0.00000	0.00000	
775	true	Empty	Reticulon-3 OS=Homo sapiens OX=9606 GN=RTN3 PE=1 SV=2	O95197	RTN3	113 kDa		unknown	0.00000	0.00000	0.00000	0.00000	0.00000	0.00000	0.00000	0.00000	0.00000	0.00000	0.00000	0.00000	0.00000	0.00000	0.00000	0.00000	0.00000	0.00000	0.00000	0.00000	0.00000	0.00000	0.00000	0.94818	1.4600	0.00000	0.88801	0.80649	0.00000	0.00000	0.00000	0.00000	0.00000	0.85741	0.79936	0.84918	0.00000	0.83552	0.00000	0.00000	0.00000	0.00000	0.81424	0.79905	0.00000	
776	true	Empty	EH domain-containing protein 3 OS=Homo sapiens OX=9606 GN=EHD3 PE=1 SV=2	Q9NZN3	EHD3	61 kDa		unknown	0.00000	1.6375	0.00000	0.94216	0.00000	0.00000	0.00000	0.00000	0.00000	0.00000	0.00000	0.00000	0.00000	0.00000	0.00000	0.00000	0.00000	0.00000	0.00000	0.00000	0.00000	0.00000	0.00000	0.00000	0.73000	0.00000	0.00000	0.00000	0.00000	0.00000	0.98902	0.00000	0.00000	1.7148	0.00000	0.00000	0.00000	0.00000	0.86834	0.00000	0.00000	0.00000	0.81424	0.00000	0.00000	
777	true	Empty	Nuclear mitotic apparatus protein 1 OS=Homo sapiens OX=9606 GN=NUMA1 PE=1 SV=2	Q14980	NUMA1	238 kDa		unknown	0.00000	0.00000	0.00000	0.00000	0.00000	0.00000	0.00000	0.00000	5.2057	0.00000	0.00000	0.00000	0.00000	0.00000	0.00000	0.00000	0.00000	0.00000	0.00000	0.00000	0.00000	0.00000	0.00000	1.8964	0.00000	0.00000	0.00000	0.00000	0.00000	0.00000	0.00000	0.00000	0.00000	0.00000	0.00000	0.00000	0.00000	0.00000	0.86834	0.00000	0.00000	0.00000	0.81424	0.00000	0.00000	
778	true	Empty	cGMP-dependent 3',5'-cyclic phosphodiesterase OS=Homo sapiens OX=9606 GN=PDE2A PE=1 SV=1	O00408	PDE2A	106 kDa		unknown	0.00000	0.00000	0.00000	0.00000	0.00000	0.00000	0.00000	0.00000	0.00000	0.00000	0.00000	0.00000	0.00000	0.00000	0.00000	0.00000	0.00000	0.00000	0.00000	0.00000	0.00000	0.00000	0.00000	0.00000	0.73000	0.00000	0.00000	1.6130	0.00000	3.3088	0.00000	0.00000	0.00000	0.85741	0.00000	0.84918	0.00000	0.00000	0.86834	0.00000	0.00000	0.00000	1.6285	0.00000	0.00000	
779	true	Empty	Adipocyte plasma membrane-associated protein OS=Homo sapiens OX=9606 GN=APMAP PE=1 SV=2	Q9HDC9	APMAP	46 kDa		unknown	0.00000	0.00000	0.00000	0.00000	0.00000	0.00000	0.00000	0.00000	0.00000	0.00000	0.00000	0.00000	0.00000	0.00000	0.00000	0.00000	0.00000	0.00000	0.00000	0.00000	0.00000	0.00000	2.6760	1.8964	0.00000	2.6934	0.88801	0.00000	2.0533	0.00000	0.00000	0.00000	0.00000	0.00000	0.00000	0.00000	0.00000	0.00000	0.00000	0.00000	0.00000	0.00000	0.00000	0.00000	0.00000	
780	true	Empty	Adenosine 5'-monophosphoramidase HINT1 OS=Homo sapiens OX=9606 GN=HINT1 PE=1 SV=2	P49773	HINT1	14 kDa		unknown	0.00000	0.00000	0.00000	0.00000	0.00000	0.00000	0.00000	0.00000	0.00000	0.00000	0.00000	0.00000	0.00000	0.00000	0.00000	0.00000	0.00000	0.00000	0.00000	0.00000	0.00000	0.00000	0.00000	1.8964	0.73000	0.00000	1.7760	0.00000	0.00000	0.00000	0.00000	0.00000	0.91924	0.00000	0.00000	0.00000	0.00000	0.00000	0.00000	0.00000	0.00000	0.00000	0.00000	0.79905	0.00000	
781	true	Empty	Suprabasin OS=Homo sapiens OX=9606 GN=SBSN PE=1 SV=2	Q6UWP8	SBSN	61 kDa		unknown	0.00000	0.00000	0.00000	0.00000	4.5074	0.00000	9.8189	0.00000	0.00000	0.00000	0.00000	0.00000	0.00000	0.00000	0.00000	0.00000	0.00000	0.00000	0.00000	0.00000	0.00000	0.00000	0.00000	0.00000	0.00000	0.00000	0.00000	0.00000	0.00000	0.00000	0.00000	0.00000	0.00000	0.00000	0.00000	0.00000	0.00000	0.00000	0.00000	0.00000	0.00000	0.00000	0.00000	0.00000	0.00000	
782	true	Empty	3-hydroxybutyrate dehydrogenase type 2 OS=Homo sapiens OX=9606 GN=BDH2 PE=1 SV=2	Q9BUT1	BDH2	27 kDa		unknown	0.00000	0.00000	0.00000	0.00000	0.00000	0.00000	0.00000	0.00000	0.00000	0.00000	0.00000	0.00000	0.00000	0.00000	0.00000	0.89818	0.00000	0.00000	0.00000	0.00000	0.00000	0.00000	0.00000	0.00000	0.00000	0.00000	1.7760	0.80649	0.00000	0.00000	0.98902	1.1130	0.00000	0.00000	0.79936	0.84918	1.0532	0.83552	0.00000	0.00000	1.9033	0.00000	0.00000	0.00000	0.00000	
783	true	Empty	Membrane-associated progesterone receptor component 1 OS=Homo sapiens OX=9606 GN=PGRMC1 PE=1 SV=3	O00264	PGRMC1	22 kDa		unknown	0.00000	0.81873	0.00000	0.00000	0.00000	0.00000	0.00000	0.00000	0.86761	0.00000	0.00000	0.00000	0.00000	0.00000	0.00000	0.00000	0.00000	0.00000	0.00000	0.00000	0.00000	0.00000	0.00000	0.94818	1.4600	0.00000	0.88801	0.80649	1.0266	0.00000	0.00000	0.00000	0.00000	0.00000	0.79936	0.00000	0.00000	0.00000	0.00000	0.00000	0.00000	0.00000	0.00000	0.00000	0.00000	
784	true	Empty	MICOS complex subunit MIC25 OS=Homo sapiens OX=9606 GN=CHCHD6 PE=1 SV=1	Q9BRQ6	CHCHD6	26 kDa		unknown	0.00000	0.00000	1.3346	0.00000	0.00000	0.00000	0.00000	0.00000	0.00000	0.00000	0.00000	0.98155	0.00000	1.2559	1.1065	0.00000	0.00000	0.00000	0.00000	0.00000	0.94970	0.00000	1.3380	0.00000	1.4600	0.00000	0.00000	0.80649	0.00000	0.00000	0.00000	0.00000	0.00000	0.00000	0.00000	0.00000	0.00000	0.00000	0.00000	0.00000	0.00000	0.00000	0.00000	0.00000	0.00000	
785	true	Empty	Protein SCO1 homolog, mitochondrial OS=Homo sapiens OX=9606 GN=SCO1 PE=1 SV=1	O75880	SCO1	34 kDa		unknown	0.00000	0.81873	1.3346	0.00000	0.00000	0.00000	0.00000	1.0825	0.00000	1.8822	0.00000	0.00000	0.00000	0.00000	0.00000	0.00000	0.00000	0.00000	0.00000	0.00000	0.94970	0.00000	0.00000	0.00000	0.73000	0.00000	0.88801	0.00000	0.00000	0.00000	0.00000	0.00000	0.00000	0.00000	0.00000	0.00000	0.00000	0.00000	0.00000	0.00000	0.00000	0.00000	0.00000	0.00000	0.00000	
786	true	Empty	P20929-DECOY	P20929-DECOY		?		unknown	0.00000	0.00000	0.00000	0.00000	0.00000	0.00000	0.00000	0.00000	0.00000	0.00000	0.00000	0.00000	0.00000	0.00000	0.00000	0.89818	0.00000	0.00000	0.00000	0.00000	0.00000	0.00000	0.00000	0.00000	0.00000	0.00000	0.00000	0.00000	0.00000	0.00000	0.00000	0.00000	0.00000	0.00000	0.00000	0.00000	0.00000	0.00000	1.7367	0.00000	0.00000	0.00000	0.00000	0.00000	0.00000	
787	true	Empty	CD166 antigen OS=Homo sapiens OX=9606 GN=ALCAM PE=1 SV=2	Q13740	ALCAM	65 kDa		unknown	0.00000	0.00000	0.00000	0.00000	0.00000	0.00000	0.00000	0.00000	0.00000	0.00000	0.00000	0.00000	0.00000	0.00000	0.00000	0.00000	0.00000	0.00000	0.00000	0.00000	0.00000	0.00000	0.00000	0.00000	0.00000	0.00000	0.00000	0.00000	0.00000	0.00000	0.98902	0.00000	0.00000	0.00000	1.5987	0.00000	1.0532	0.00000	0.00000	0.00000	0.95165	0.00000	0.00000	0.00000	0.85424	
788	true	Empty	Receptor-type tyrosine-protein phosphatase-like N OS=Homo sapiens OX=9606 GN=PTPRN PE=1 SV=1	Q16849	PTPRN	106 kDa		unknown	0.00000	0.00000	0.00000	0.00000	0.00000	0.00000	0.00000	0.00000	0.00000	0.00000	0.00000	0.00000	0.00000	0.00000	0.00000	0.00000	0.00000	0.00000	0.00000	0.00000	0.00000	0.00000	0.00000	0.94818	0.00000	0.00000	0.88801	0.00000	0.00000	0.00000	0.00000	2.2260	0.91924	0.00000	1.5987	0.00000	0.00000	0.00000	0.00000	0.00000	0.00000	0.82164	0.00000	0.00000	0.00000	
789	true	Empty	Galectin-3 OS=Homo sapiens OX=9606 GN=LGALS3 PE=1 SV=5	P17931	LGALS3	26 kDa		unknown	0.00000	0.00000	0.00000	0.00000	0.00000	0.00000	0.00000	0.00000	0.00000	0.00000	0.00000	0.00000	0.00000	0.00000	0.00000	0.00000	0.00000	0.00000	0.00000	0.00000	0.00000	0.00000	0.00000	0.00000	0.73000	0.00000	0.00000	0.00000	1.0266	0.00000	0.98902	0.00000	1.8385	0.00000	1.5987	0.84918	1.0532	0.00000	0.00000	0.00000	0.95165	1.6433	0.00000	0.00000	0.00000	
790	true	Empty	Lethal(2) giant larvae protein homolog 1 OS=Homo sapiens OX=9606 GN=LLGL1 PE=1 SV=3	Q15334	LLGL1	115 kDa		unknown	0.00000	0.81873	0.00000	0.00000	0.00000	0.00000	0.00000	0.00000	0.00000	0.00000	0.00000	0.00000	0.00000	0.00000	0.00000	1.7964	0.00000	0.00000	0.00000	0.00000	0.94970	0.00000	0.00000	0.00000	0.00000	0.00000	0.00000	0.00000	0.00000	0.00000	0.00000	0.00000	0.00000	0.85741	0.00000	0.00000	0.00000	0.00000	0.00000	0.00000	0.00000	0.00000	0.00000	0.00000	0.00000	
791	true	Empty	Hepatocyte cell adhesion molecule OS=Homo sapiens OX=9606 GN=HEPACAM PE=1 SV=1	Q14CZ8	HEPACAM	46 kDa		unknown	1.2760	0.00000	0.00000	0.00000	0.00000	0.00000	0.00000	0.00000	0.00000	0.00000	0.00000	0.00000	0.00000	0.00000	0.00000	2.6945	0.00000	0.00000	0.00000	0.00000	0.00000	0.00000	0.00000	0.00000	0.00000	0.00000	0.00000	0.00000	0.00000	1.6544	0.00000	0.00000	0.00000	0.00000	0.00000	1.6984	0.00000	0.00000	0.00000	0.00000	0.00000	0.00000	0.00000	0.00000	0.00000	
792	true	Empty	Glia maturation factor beta OS=Homo sapiens OX=9606 GN=GMFB PE=1 SV=2	P60983	GMFB	17 kDa		unknown	0.00000	0.00000	0.00000	0.00000	0.00000	0.00000	0.00000	0.00000	0.00000	0.00000	0.00000	0.00000	0.00000	0.00000	0.00000	0.00000	0.00000	0.00000	0.00000	0.00000	0.00000	0.00000	0.00000	0.00000	0.00000	0.00000	0.00000	0.00000	0.00000	0.00000	0.98902	1.1130	0.91924	1.7148	0.79936	0.00000	0.00000	0.00000	0.00000	0.78605	0.00000	0.00000	0.00000	0.00000	0.85424	
793	true	Empty	[Pyruvate dehydrogenase (acetyl-transferring)] kinase isozyme 3, mitochondrial OS=Homo sapiens OX=9606 GN=PDK3 PE=1 SV=1	Q15120	PDK3	47 kDa		unknown	0.00000	0.00000	0.00000	0.00000	0.00000	0.00000	0.00000	1.0825	0.00000	1.8822	0.00000	0.98155	1.0559	0.00000	2.2129	0.00000	0.00000	0.00000	0.00000	0.00000	0.00000	0.00000	0.00000	0.00000	0.00000	0.00000	0.00000	0.00000	0.00000	0.00000	0.00000	0.00000	0.00000	0.00000	0.00000	0.00000	0.00000	0.00000	0.00000	0.00000	0.00000	0.00000	0.81424	0.00000	0.00000	
794	true	Empty	2-oxoisovalerate dehydrogenase subunit alpha, mitochondrial OS=Homo sapiens OX=9606 GN=BCKDHA PE=1 SV=2	P12694	BCKDHA	50 kDa		unknown	0.00000	0.00000	0.00000	0.94216	0.00000	0.00000	0.00000	1.0825	0.00000	2.8233	0.00000	0.98155	1.0559	0.00000	0.00000	0.00000	0.00000	0.00000	0.00000	0.00000	1.8994	0.00000	0.00000	0.00000	0.00000	0.00000	0.00000	0.00000	0.00000	0.00000	0.00000	0.00000	0.00000	0.00000	0.00000	0.00000	0.00000	0.00000	0.00000	0.00000	0.00000	0.00000	0.00000	0.00000	0.00000	
795	true	Empty	MutS protein homolog 5 OS=Homo sapiens OX=9606 GN=MSH5 PE=1 SV=1	O43196	MSH5	93 kDa		unknown	0.00000	0.00000	0.00000	0.00000	0.00000	0.00000	0.00000	0.00000	0.86761	0.00000	0.00000	0.98155	0.00000	0.00000	0.00000	0.89818	0.00000	0.00000	0.00000	0.00000	0.00000	0.00000	0.00000	0.00000	0.00000	0.00000	0.00000	0.80649	0.00000	3.3088	0.00000	0.00000	0.00000	0.00000	0.00000	0.00000	0.00000	0.00000	0.00000	0.00000	0.00000	0.00000	0.00000	0.00000	0.00000	
796	true	Empty	Protein-glutamine gamma-glutamyltransferase E OS=Homo sapiens OX=9606 GN=TGM3 PE=1 SV=4	Q08188	TGM3	77 kDa		unknown	0.00000	0.00000	0.00000	0.00000	0.00000	0.00000	3.6821	0.00000	0.00000	0.00000	0.00000	0.00000	0.00000	0.00000	0.00000	0.00000	0.00000	0.00000	0.00000	0.00000	0.00000	1.0942	1.3380	0.00000	0.00000	1.3467	0.00000	0.00000	0.00000	0.00000	0.00000	0.00000	0.00000	0.85741	0.00000	0.00000	0.00000	0.00000	0.00000	0.00000	0.95165	0.00000	0.00000	0.00000	0.85424	
797	true	Empty	NADH dehydrogenase [ubiquinone] 1 beta subcomplex subunit 8, mitochondrial OS=Homo sapiens OX=9606 GN=NDUFB8 PE=1 SV=1	O95169	NDUFB8	22 kDa		unknown	0.00000	0.00000	0.00000	0.00000	0.00000	0.00000	0.00000	0.00000	0.00000	0.00000	0.00000	0.00000	0.00000	1.2559	0.00000	0.00000	0.00000	0.00000	0.00000	0.00000	0.00000	0.00000	0.00000	0.00000	0.00000	0.00000	0.00000	0.80649	0.00000	0.00000	0.00000	0.00000	0.00000	0.00000	0.00000	0.00000	0.00000	0.83552	0.00000	0.00000	0.00000	0.82164	1.6285	1.5981	0.00000	
798	true	Empty	Catenin delta-2 OS=Homo sapiens OX=9606 GN=CTNND2 PE=1 SV=3	Q9UQB3	CTNND2	133 kDa		unknown	0.00000	0.81873	0.00000	0.94216	0.00000	0.00000	0.00000	0.00000	0.00000	0.00000	0.00000	0.00000	0.00000	0.00000	0.00000	1.7964	1.0075	0.00000	0.00000	0.00000	0.94970	0.00000	0.00000	0.00000	0.00000	0.00000	0.00000	0.00000	0.00000	0.00000	0.00000	0.00000	0.00000	0.00000	0.00000	0.00000	0.00000	0.00000	0.00000	0.00000	0.00000	0.00000	0.00000	0.00000	0.00000	
799	true	Empty	Disks large homolog 4 OS=Homo sapiens OX=9606 GN=DLG4 PE=1 SV=3	P78352	DLG4	80 kDa		unknown	0.00000	0.00000	0.00000	0.00000	0.00000	0.00000	0.00000	0.00000	0.00000	0.00000	0.00000	0.00000	0.00000	0.00000	0.00000	0.00000	0.00000	0.00000	0.00000	0.00000	0.00000	0.00000	0.00000	0.00000	1.4600	0.00000	0.00000	0.00000	0.00000	0.00000	0.98902	0.00000	0.00000	0.00000	0.79936	0.00000	0.00000	0.00000	0.86834	0.78605	0.00000	0.00000	0.00000	0.00000	0.85424	
800	true	Empty	Rap1 GTPase-GDP dissociation stimulator 1 OS=Homo sapiens OX=9606 GN=RAP1GDS1 PE=1 SV=3	P52306	RAP1GDS1	66 kDa		unknown	0.00000	0.81873	0.00000	0.00000	0.00000	0.00000	0.00000	0.00000	0.00000	0.00000	0.00000	0.00000	0.00000	0.00000	0.00000	0.00000	0.00000	0.00000	0.00000	0.00000	0.00000	0.00000	0.00000	0.00000	0.00000	0.00000	0.00000	0.80649	0.00000	0.00000	0.00000	0.00000	0.91924	0.00000	2.3981	0.00000	0.00000	0.00000	0.00000	0.00000	0.95165	0.00000	0.00000	0.00000	0.00000	
801	true	Empty	Atlastin-1 OS=Homo sapiens OX=9606 GN=ATL1 PE=1 SV=1	Q8WXF7	ATL1	64 kDa		unknown	0.00000	0.00000	0.00000	0.94216	0.00000	0.00000	0.00000	0.00000	0.00000	0.00000	0.00000	0.00000	0.00000	0.00000	0.00000	0.00000	0.00000	0.00000	0.00000	0.00000	0.00000	0.00000	0.00000	0.94818	0.73000	0.00000	0.00000	1.6130	0.00000	0.00000	0.00000	0.00000	0.00000	0.85741	0.00000	0.00000	0.00000	0.00000	0.00000	0.00000	0.00000	0.00000	0.00000	0.00000	0.00000	
802	true	Empty	Vesicular inhibitory amino acid transporter OS=Homo sapiens OX=9606 GN=SLC32A1 PE=2 SV=2	Q9H598	SLC32A1	57 kDa		unknown	0.00000	0.00000	0.00000	0.00000	0.00000	0.00000	0.00000	0.00000	0.00000	0.00000	0.00000	0.00000	0.00000	0.00000	0.00000	0.00000	0.00000	0.00000	0.00000	0.00000	0.00000	0.00000	0.00000	0.00000	0.00000	0.00000	0.00000	0.00000	0.00000	0.00000	0.00000	1.1130	0.00000	0.00000	0.00000	0.00000	0.00000	0.00000	1.7367	0.78605	0.00000	0.82164	0.81424	0.79905	0.85424	
803	true	Empty	Cytosolic 10-formyltetrahydrofolate dehydrogenase OS=Homo sapiens OX=9606 GN=ALDH1L1 PE=1 SV=2	O75891	ALDH1L1	99 kDa		unknown	0.00000	0.00000	0.00000	0.00000	0.00000	0.00000	0.00000	0.00000	0.00000	0.00000	0.00000	0.98155	0.00000	0.00000	1.1065	2.6945	0.00000	0.00000	0.00000	0.00000	0.00000	0.00000	0.00000	0.94818	0.73000	0.00000	0.88801	0.00000	0.00000	0.00000	0.00000	0.00000	0.00000	0.00000	0.00000	0.00000	0.00000	0.00000	0.00000	0.00000	0.00000	0.00000	0.00000	0.00000	0.00000	
804	true	Empty	Eukaryotic translation initiation factor 4H OS=Homo sapiens OX=9606 GN=EIF4H PE=1 SV=5	Q15056	EIF4H	27 kDa		unknown	0.00000	0.00000	0.00000	0.00000	0.00000	0.00000	0.00000	0.00000	0.00000	0.00000	0.00000	0.00000	0.00000	0.00000	0.00000	0.00000	0.00000	0.00000	0.00000	0.00000	0.00000	0.00000	0.00000	0.94818	0.00000	0.00000	0.88801	1.6130	0.00000	1.6544	0.98902	0.00000	0.00000	0.00000	0.00000	0.00000	0.00000	0.00000	0.00000	0.00000	0.00000	0.00000	0.00000	0.00000	0.00000	
805	true	Empty	Gamma-aminobutyric acid receptor-associated protein-like 2 OS=Homo sapiens OX=9606 GN=GABARAPL2 PE=1 SV=1	P60520	GABARAPL2	14 kDa		unknown	0.00000	0.00000	0.00000	0.00000	0.00000	0.00000	0.00000	0.00000	0.00000	0.00000	0.00000	0.00000	0.00000	0.00000	0.00000	0.00000	0.00000	0.00000	0.00000	0.00000	0.00000	0.00000	0.00000	0.00000	0.00000	0.00000	0.00000	0.00000	1.0266	0.00000	0.00000	2.2260	0.00000	0.00000	0.79936	0.00000	0.00000	0.00000	0.00000	0.00000	0.95165	0.82164	0.00000	0.00000	0.00000	
806	true	Empty	Nucleolin OS=Homo sapiens OX=9606 GN=NCL PE=1 SV=3	P19338	NCL	77 kDa		unknown	0.00000	0.00000	0.00000	0.00000	0.00000	0.00000	0.00000	0.00000	4.3381	0.00000	0.00000	0.00000	0.00000	0.00000	0.00000	0.00000	0.00000	0.00000	0.00000	0.00000	0.00000	0.00000	0.00000	0.94818	0.00000	0.00000	0.00000	0.00000	0.00000	0.00000	0.00000	0.00000	0.00000	0.00000	0.00000	0.00000	0.00000	0.00000	1.7367	0.00000	0.00000	0.00000	0.00000	0.00000	0.00000	
807	true	Empty	Kinesin-like protein KIF2A OS=Homo sapiens OX=9606 GN=KIF2A PE=1 SV=3	O00139	KIF2A	80 kDa		unknown	0.00000	1.6375	0.00000	0.00000	0.00000	0.00000	0.00000	0.00000	0.00000	0.00000	0.00000	0.00000	0.00000	0.00000	0.00000	0.00000	0.00000	0.00000	0.00000	0.00000	0.00000	0.00000	0.00000	0.00000	1.4600	0.00000	0.00000	0.00000	0.00000	0.00000	0.00000	0.00000	0.00000	0.00000	0.00000	0.00000	0.00000	0.00000	0.00000	0.00000	0.00000	0.00000	0.00000	0.00000	0.00000	
808	true	Empty	Heterogeneous nuclear ribonucleoprotein L OS=Homo sapiens OX=9606 GN=HNRNPL PE=1 SV=2	P14866	HNRNPL	64 kDa		unknown	0.00000	0.00000	0.00000	0.00000	0.00000	0.00000	0.00000	0.00000	2.6028	0.00000	0.00000	0.00000	0.00000	0.00000	0.00000	0.00000	0.00000	0.00000	0.00000	0.00000	0.00000	0.00000	0.00000	1.8964	0.00000	0.00000	0.00000	0.00000	0.00000	0.00000	0.00000	0.00000	0.00000	0.00000	1.5987	0.00000	0.00000	0.00000	0.00000	0.00000	0.00000	0.00000	0.00000	0.00000	0.00000	
809	true	Empty	Kinesin-like protein KIF21A OS=Homo sapiens OX=9606 GN=KIF21A PE=1 SV=2	Q7Z4S6	KIF21A	187 kDa	true	unknown	0.00000	0.00000	0.00000	0.94216	0.00000	0.00000	0.00000	0.00000	0.00000	0.00000	0.00000	0.00000	0.00000	0.00000	0.00000	0.00000	0.00000	0.00000	0.00000	0.00000	0.00000	0.00000	0.00000	0.00000	0.73000	0.00000	0.00000	0.80649	0.00000	0.00000	0.00000	0.00000	0.00000	0.00000	0.00000	0.00000	0.00000	0.00000	0.86834	0.78605	0.00000	0.00000	1.6285	0.00000	0.00000	
810	true	Empty	Leucine--tRNA ligase, mitochondrial OS=Homo sapiens OX=9606 GN=LARS2 PE=1 SV=2	Q15031	LARS2	102 kDa		unknown	1.2760	0.00000	0.00000	1.8843	0.00000	0.00000	0.00000	2.1651	0.86761	0.94109	0.00000	0.00000	0.00000	0.00000	1.1065	0.00000	0.00000	0.00000	0.00000	0.00000	0.00000	0.00000	0.00000	0.00000	0.00000	0.00000	0.00000	0.00000	0.00000	0.00000	0.00000	0.00000	0.00000	0.00000	0.00000	0.00000	0.00000	0.00000	0.00000	0.00000	0.00000	0.00000	0.00000	0.00000	0.00000	
811	true	Empty	Breast carcinoma-amplified sequence 1 OS=Homo sapiens OX=9606 GN=BCAS1 PE=1 SV=2	O75363	BCAS1	62 kDa		unknown	0.00000	0.00000	0.00000	0.00000	0.00000	0.00000	0.00000	0.00000	0.00000	0.00000	0.00000	0.00000	0.00000	0.00000	0.00000	0.89818	1.0075	1.4536	0.00000	0.00000	1.8994	0.00000	0.00000	0.00000	0.00000	0.00000	0.00000	1.6130	0.00000	0.00000	0.00000	0.00000	0.00000	0.00000	0.00000	0.00000	0.00000	0.00000	0.00000	0.00000	0.00000	0.00000	0.00000	0.00000	0.00000	
812	true	Empty	Serine/threonine-protein phosphatase CPPED1 OS=Homo sapiens OX=9606 GN=CPPED1 PE=1 SV=3	Q9BRF8	CPPED1	36 kDa		unknown	0.00000	0.00000	0.00000	0.00000	0.00000	0.00000	0.00000	0.00000	0.86761	0.00000	0.00000	0.00000	0.00000	0.00000	0.00000	0.00000	0.00000	0.00000	0.98155	0.00000	0.00000	0.00000	0.00000	3.7927	0.00000	0.00000	0.00000	0.00000	0.00000	0.00000	0.00000	0.00000	0.00000	0.00000	0.00000	0.00000	0.00000	0.00000	0.86834	0.00000	0.00000	0.00000	0.00000	0.00000	0.00000	
813	true	Empty	Band 3 anion transport protein OS=Homo sapiens OX=9606 GN=SLC4A1 PE=1 SV=3	P02730	SLC4A1	102 kDa		unknown	0.00000	0.00000	0.00000	0.00000	0.00000	0.00000	0.00000	0.00000	0.00000	0.00000	0.00000	0.00000	0.00000	6.2796	0.00000	0.00000	0.00000	0.00000	0.00000	0.00000	0.00000	0.00000	0.00000	0.00000	0.00000	0.00000	0.00000	0.00000	1.0266	0.00000	0.00000	0.00000	0.00000	0.00000	0.00000	0.00000	0.00000	0.00000	0.00000	0.00000	0.00000	0.00000	0.00000	0.79905	0.00000	
814	true	Empty	Neural cell adhesion molecule L1-like protein OS=Homo sapiens OX=9606 GN=CHL1 PE=1 SV=4	O00533	CHL1	135 kDa		unknown	0.00000	0.00000	0.00000	0.00000	0.00000	0.00000	0.00000	0.00000	0.00000	0.00000	0.00000	0.00000	0.00000	0.00000	0.00000	0.00000	0.00000	0.00000	0.00000	0.00000	0.00000	0.00000	0.00000	0.00000	0.00000	0.00000	0.88801	0.00000	0.00000	0.00000	0.00000	0.00000	0.00000	0.00000	1.5987	0.84918	1.0532	0.00000	0.00000	0.00000	0.95165	0.82164	0.00000	0.00000	0.00000	
815	true	Empty	V-type proton ATPase subunit D OS=Homo sapiens OX=9606 GN=ATP6V1D PE=1 SV=1	Q9Y5K8	ATP6V1D	28 kDa		unknown	0.00000	0.00000	0.00000	0.00000	0.00000	0.00000	0.00000	0.00000	0.00000	0.00000	0.00000	0.00000	0.00000	0.00000	0.00000	0.00000	0.00000	0.00000	0.00000	0.00000	0.00000	0.00000	0.00000	0.94818	0.00000	0.00000	0.00000	0.00000	2.0533	0.00000	0.00000	0.00000	0.00000	0.00000	0.00000	0.00000	1.0532	0.83552	0.00000	0.00000	0.95165	0.82164	0.00000	0.00000	0.00000	
816	true	Empty	Cytoplasmic dynein 1 intermediate chain 1 OS=Homo sapiens OX=9606 GN=DYNC1I1 PE=1 SV=2	O14576	DYNC1I1	73 kDa		unknown	0.00000	0.00000	0.00000	0.00000	0.00000	0.00000	0.00000	0.00000	0.00000	0.00000	0.00000	0.00000	0.00000	0.00000	0.00000	0.00000	0.00000	0.00000	0.00000	0.00000	0.00000	1.0942	0.00000	0.00000	1.4600	0.00000	0.00000	0.80649	0.00000	0.00000	0.00000	0.00000	0.00000	0.00000	0.00000	0.00000	1.0532	0.00000	0.00000	0.00000	1.9033	0.00000	0.81424	0.00000	0.00000	
817	true	Empty	Biliverdin reductase A OS=Homo sapiens OX=9606 GN=BLVRA PE=1 SV=2	P53004	BLVRA	33 kDa		unknown	0.00000	0.81873	0.00000	0.94216	0.00000	0.00000	0.00000	0.00000	0.00000	0.00000	0.00000	0.00000	0.00000	0.00000	0.00000	0.00000	0.00000	0.00000	0.00000	0.00000	0.00000	0.00000	0.00000	0.00000	0.73000	0.00000	0.00000	0.00000	0.00000	0.00000	0.00000	0.00000	0.91924	0.00000	0.79936	0.00000	0.00000	1.6710	0.00000	0.00000	0.00000	0.00000	0.00000	0.00000	0.00000	
818	true	Empty	Vesicle-trafficking protein SEC22b OS=Homo sapiens OX=9606 GN=SEC22B PE=1 SV=5	O75396	SEC22B	25 kDa		unknown	0.00000	0.00000	0.00000	0.00000	0.00000	0.00000	0.00000	0.00000	1.7352	0.00000	0.00000	0.00000	0.00000	0.00000	0.00000	0.00000	1.0075	0.00000	0.00000	0.00000	0.00000	0.00000	1.3380	0.00000	0.00000	0.00000	0.00000	0.00000	0.00000	0.00000	0.00000	0.00000	0.00000	0.00000	0.00000	0.00000	0.00000	0.00000	0.00000	0.00000	0.00000	0.00000	0.00000	0.00000	0.00000	
819	true	Empty	Mitochondrial import inner membrane translocase subunit TIM44 OS=Homo sapiens OX=9606 GN=TIMM44 PE=1 SV=2	O43615	TIMM44	51 kDa		unknown	0.00000	0.00000	0.00000	0.00000	0.00000	0.00000	0.00000	0.00000	0.00000	1.8822	0.00000	0.00000	1.0559	0.00000	1.1065	0.00000	0.00000	0.00000	0.00000	0.00000	0.00000	0.00000	0.00000	0.00000	0.00000	0.00000	0.00000	0.00000	0.00000	0.00000	0.00000	0.00000	0.00000	0.00000	0.00000	0.00000	0.00000	0.00000	0.00000	0.00000	0.00000	0.00000	0.00000	0.00000	0.00000	
820	true	Empty	Serine/arginine-rich splicing factor 1 OS=Homo sapiens OX=9606 GN=SRSF1 PE=1 SV=2	Q07955	SRSF1	28 kDa		unknown	0.00000	0.00000	0.00000	0.00000	0.00000	0.00000	0.00000	0.00000	1.7352	0.00000	0.00000	0.00000	0.00000	0.00000	0.00000	0.00000	0.00000	0.00000	0.00000	0.00000	0.00000	0.00000	0.00000	1.8964	0.00000	1.3467	0.00000	0.00000	0.00000	0.00000	0.00000	0.00000	0.00000	0.00000	0.00000	0.00000	0.00000	0.00000	0.86834	0.00000	0.00000	0.00000	0.00000	0.00000	0.00000	
821	true	Empty	DNA-dependent protein kinase catalytic subunit OS=Homo sapiens OX=9606 GN=PRKDC PE=1 SV=3	P78527	PRKDC	469 kDa		unknown	0.00000	0.00000	0.00000	0.00000	0.00000	0.00000	0.00000	0.00000	2.6028	0.00000	0.00000	0.00000	0.00000	0.00000	0.00000	0.00000	0.00000	0.00000	0.00000	0.00000	0.00000	0.00000	0.00000	0.94818	0.00000	0.00000	0.00000	0.00000	0.00000	0.00000	0.00000	0.00000	0.00000	0.00000	0.00000	0.00000	0.00000	0.00000	0.00000	0.00000	0.00000	0.00000	0.00000	0.00000	0.00000	
822	true	Empty	Filamin-A OS=Homo sapiens OX=9606 GN=FLNA PE=1 SV=4	P21333	FLNA	281 kDa	true	unknown	0.00000	0.00000	0.00000	0.00000	0.00000	0.00000	0.00000	0.00000	0.86761	0.00000	0.00000	0.00000	0.00000	0.00000	0.00000	0.00000	0.00000	0.00000	0.00000	0.00000	3.7988	0.00000	0.00000	0.00000	0.00000	0.00000	0.00000	0.00000	0.00000	0.00000	0.98902	0.00000	0.00000	0.00000	0.00000	0.00000	0.00000	0.00000	0.00000	0.00000	0.00000	0.00000	0.00000	0.00000	0.00000	
823	true	Empty	ATP-dependent RNA helicase A OS=Homo sapiens OX=9606 GN=DHX9 PE=1 SV=4	Q08211	DHX9	141 kDa		unknown	0.00000	0.00000	0.00000	0.00000	0.00000	0.00000	0.00000	0.00000	1.7352	0.00000	0.00000	0.00000	0.00000	0.00000	0.00000	0.00000	0.00000	0.00000	0.00000	0.00000	0.00000	0.00000	0.00000	1.8964	0.00000	0.00000	0.00000	0.00000	0.00000	0.00000	0.00000	0.00000	0.00000	0.00000	0.00000	0.00000	0.00000	0.00000	0.86834	0.00000	0.00000	0.00000	0.00000	0.00000	0.00000	
824	true	Empty	Talin-1 OS=Homo sapiens OX=9606 GN=TLN1 PE=1 SV=3	Q9Y490	TLN1	270 kDa	true	unknown	0.00000	0.00000	0.00000	0.00000	0.00000	0.00000	0.00000	0.00000	0.00000	0.00000	0.00000	0.00000	0.00000	0.00000	0.00000	1.7964	0.00000	0.00000	0.98155	0.00000	0.94970	0.00000	0.00000	0.00000	0.00000	0.00000	0.00000	0.00000	0.00000	0.00000	0.00000	0.00000	0.00000	0.85741	0.00000	0.00000	0.00000	0.00000	0.00000	0.00000	0.00000	0.00000	0.81424	0.00000	0.00000	
825	true	Empty	Eukaryotic translation initiation factor 5A-1 OS=Homo sapiens OX=9606 GN=EIF5A PE=1 SV=2	P63241	EIF5A	17 kDa		unknown	0.00000	0.00000	0.00000	0.00000	0.00000	0.00000	0.00000	0.00000	0.00000	0.00000	0.00000	0.00000	0.00000	0.00000	0.00000	0.00000	0.00000	0.00000	0.00000	0.00000	0.00000	0.00000	0.00000	0.00000	0.00000	0.00000	0.00000	1.6130	0.00000	0.00000	0.98902	0.00000	0.00000	0.85741	0.00000	0.00000	0.00000	0.00000	0.86834	0.78605	0.00000	0.00000	0.00000	0.00000	0.00000	
826	true	Empty	IQ motif and SEC7 domain-containing protein 2 OS=Homo sapiens OX=9606 GN=IQSEC2 PE=1 SV=2	Q5JU85	IQSEC2	163 kDa		unknown	0.00000	0.00000	0.00000	0.00000	0.00000	0.00000	0.00000	0.00000	0.00000	0.00000	0.00000	0.00000	0.00000	0.00000	0.00000	0.00000	0.00000	0.00000	0.00000	0.00000	0.00000	0.00000	0.00000	0.00000	1.4600	0.00000	0.00000	0.80649	0.00000	0.00000	0.00000	0.00000	0.00000	0.85741	0.00000	0.00000	0.00000	0.00000	0.00000	0.78605	0.00000	0.00000	0.00000	0.00000	0.00000	
827	true	Empty	Peptidyl-prolyl cis-trans isomerase B OS=Homo sapiens OX=9606 GN=PPIB PE=1 SV=2	P23284	PPIB	24 kDa		unknown	0.00000	0.00000	0.00000	0.00000	0.00000	0.00000	0.00000	0.00000	0.86761	0.00000	1.4485	0.00000	0.00000	0.00000	0.00000	0.00000	0.00000	0.00000	0.00000	0.00000	0.00000	0.00000	0.00000	0.94818	1.4600	0.00000	0.00000	0.00000	0.00000	0.00000	0.00000	0.00000	0.00000	0.00000	0.00000	0.00000	0.00000	0.00000	0.00000	0.00000	0.00000	0.00000	0.00000	0.00000	0.00000	
828	true	Empty	Serpin B12 OS=Homo sapiens OX=9606 GN=SERPINB12 PE=1 SV=1	Q96P63	SERPINB12	46 kDa		unknown	0.00000	0.00000	0.00000	0.00000	0.00000	0.00000	2.4547	0.00000	0.00000	0.00000	1.4485	0.00000	0.00000	0.00000	0.00000	0.00000	0.00000	0.00000	0.00000	0.00000	0.00000	0.00000	0.00000	0.00000	0.00000	0.00000	0.00000	0.00000	0.00000	0.00000	0.00000	0.00000	0.00000	0.00000	0.00000	0.00000	0.00000	0.00000	0.00000	0.00000	0.00000	0.00000	0.00000	0.00000	0.85424	
829	true	Empty	Phosphatidylinositol 4-phosphate 5-kinase type-1 gamma OS=Homo sapiens OX=9606 GN=PIP5K1C PE=1 SV=2	O60331	PIP5K1C	73 kDa		unknown	0.00000	0.00000	0.00000	0.00000	0.00000	0.00000	0.00000	0.00000	0.00000	0.00000	0.00000	0.00000	0.00000	0.00000	0.00000	0.00000	0.00000	0.00000	0.00000	0.00000	0.00000	0.00000	0.00000	0.00000	1.4600	0.00000	0.00000	0.00000	0.00000	0.00000	0.00000	0.00000	0.00000	0.00000	0.00000	0.00000	0.00000	0.00000	0.00000	0.78605	0.00000	0.00000	0.00000	0.00000	0.00000	
830	true	Empty	ATP-dependent RNA helicase DDX39A OS=Homo sapiens OX=9606 GN=DDX39A PE=1 SV=2	O00148	DDX39A	49 kDa		unknown	0.00000	0.00000	0.00000	0.00000	0.00000	0.00000	0.00000	0.00000	0.86761	0.00000	0.00000	0.00000	0.00000	0.00000	0.00000	0.00000	0.00000	0.00000	0.00000	0.00000	0.00000	0.00000	0.00000	1.8964	0.00000	0.00000	0.00000	0.00000	0.00000	0.00000	0.00000	0.00000	0.00000	0.00000	0.00000	0.00000	0.00000	0.00000	0.00000	0.00000	0.00000	0.00000	0.00000	0.00000	0.00000	
831	true	Empty	Methanethiol oxidase OS=Homo sapiens OX=9606 GN=SELENBP1 PE=1 SV=2	Q13228	SELENBP1	52 kDa		unknown	0.00000	0.00000	0.00000	0.00000	0.00000	0.00000	0.00000	0.00000	0.00000	0.00000	0.00000	0.00000	0.00000	0.00000	0.00000	0.00000	0.00000	0.00000	0.00000	0.00000	1.8994	0.00000	0.00000	0.00000	0.73000	0.00000	0.00000	0.00000	0.00000	0.00000	0.00000	0.00000	0.00000	0.00000	0.79936	0.00000	0.00000	0.00000	0.00000	0.00000	0.00000	0.00000	0.00000	0.00000	0.85424	
832	true	Empty	Matrin-3 OS=Homo sapiens OX=9606 GN=MATR3 PE=1 SV=2	P43243	MATR3	95 kDa		unknown	0.00000	0.00000	0.00000	0.00000	0.00000	0.00000	0.00000	0.00000	0.86761	0.00000	0.00000	0.00000	0.00000	0.00000	0.00000	0.00000	0.00000	0.00000	0.00000	0.00000	0.00000	0.00000	0.00000	2.8445	0.00000	0.00000	0.00000	0.00000	0.00000	0.00000	0.00000	0.00000	0.00000	0.00000	0.00000	0.00000	0.00000	0.00000	0.00000	0.00000	0.00000	0.00000	0.00000	0.00000	0.00000	
833	true	Empty	Keratin-associated protein 13-2 OS=Homo sapiens OX=9606 GN=KRTAP13-2 PE=1 SV=1	Q52LG2	KRTAP13-2	19 kDa	true	unknown	0.00000	0.00000	0.00000	0.00000	0.00000	0.00000	0.00000	0.00000	0.00000	0.00000	2.8971	0.00000	0.00000	0.00000	0.00000	0.00000	0.00000	0.00000	0.00000	0.00000	0.00000	0.00000	0.00000	0.00000	0.00000	0.00000	0.00000	0.00000	0.00000	0.00000	0.00000	0.00000	0.00000	0.00000	0.00000	0.00000	0.00000	0.00000	0.00000	0.00000	0.00000	0.00000	1.6285	0.00000	0.00000	
834	true	Empty	Non-histone chromosomal protein HMG-17 OS=Homo sapiens OX=9606 GN=HMGN2 PE=1 SV=3	P05204	HMGN2	9 kDa		unknown	0.00000	0.00000	0.00000	0.00000	0.00000	0.00000	0.00000	0.00000	1.7352	0.00000	0.00000	0.00000	0.00000	0.00000	0.00000	0.00000	0.00000	0.00000	0.00000	0.00000	0.00000	0.00000	0.00000	0.00000	0.00000	5.3867	0.00000	0.00000	0.00000	0.00000	0.00000	0.00000	0.00000	0.00000	0.00000	0.00000	0.00000	0.00000	0.00000	0.00000	0.00000	0.00000	0.00000	0.00000	0.00000	
835	true	Empty	Protein POF1B OS=Homo sapiens OX=9606 GN=POF1B PE=1 SV=3	Q8WVV4	POF1B	68 kDa		unknown	0.00000	0.00000	0.00000	0.00000	1.5025	1.5025	2.4547	0.00000	0.00000	0.00000	0.00000	0.00000	1.0559	0.00000	0.00000	0.00000	0.00000	0.00000	0.00000	0.00000	0.00000	0.00000	0.00000	0.00000	0.00000	0.00000	0.00000	0.00000	0.00000	0.00000	0.00000	0.00000	0.00000	0.00000	0.00000	0.00000	0.00000	0.00000	0.00000	0.00000	0.00000	0.00000	0.00000	0.00000	0.00000	
836	true	Empty	ATP synthase subunit f, mitochondrial OS=Homo sapiens OX=9606 GN=ATP5MF PE=1 SV=3	P56134	ATP5MF	11 kDa		unknown	0.00000	0.00000	0.00000	0.00000	0.00000	0.00000	0.00000	0.00000	0.00000	0.00000	0.00000	0.00000	0.00000	0.00000	0.00000	0.00000	0.00000	0.00000	0.00000	2.4275	0.00000	0.00000	0.00000	0.00000	0.00000	0.00000	0.00000	0.00000	0.00000	0.00000	0.00000	0.00000	0.00000	0.00000	0.79936	0.00000	0.00000	0.83552	0.00000	0.00000	0.00000	0.82164	0.00000	0.00000	0.00000	
837	true	Empty	Isoaspartyl peptidase/L-asparaginase OS=Homo sapiens OX=9606 GN=ASRGL1 PE=1 SV=2	Q7L266	ASRGL1	32 kDa		unknown	0.00000	0.00000	0.00000	0.00000	0.00000	0.00000	0.00000	0.00000	0.00000	0.00000	0.00000	0.00000	0.00000	0.00000	0.00000	0.00000	0.00000	0.00000	0.00000	0.00000	0.94970	0.00000	0.00000	0.00000	0.00000	0.00000	0.00000	0.00000	0.00000	0.00000	0.00000	0.00000	0.00000	0.00000	0.00000	0.00000	0.00000	0.83552	0.00000	0.00000	0.00000	1.6433	0.00000	0.00000	0.00000	
838	true	Empty	Heterogeneous nuclear ribonucleoprotein R OS=Homo sapiens OX=9606 GN=HNRNPR PE=1 SV=1	O43390	HNRNPR	71 kDa		unknown	0.00000	0.00000	0.00000	0.00000	0.00000	0.00000	0.00000	0.00000	1.7352	0.00000	0.00000	0.00000	0.00000	0.00000	0.00000	0.00000	0.00000	0.00000	0.00000	0.00000	0.00000	0.00000	0.00000	0.94818	0.00000	0.00000	0.00000	0.00000	0.00000	0.00000	0.00000	0.00000	0.00000	0.00000	0.00000	0.00000	0.00000	0.00000	0.86834	0.00000	0.00000	0.00000	0.00000	0.00000	0.00000	
839	true	Empty	Caspase-14 OS=Homo sapiens OX=9606 GN=CASP14 PE=1 SV=2	P31944	CASP14	28 kDa		unknown	0.00000	0.00000	0.00000	0.00000	1.5025	0.00000	3.6821	0.00000	0.00000	0.00000	0.00000	0.00000	0.00000	0.00000	0.00000	0.00000	0.00000	0.00000	0.00000	0.00000	0.00000	0.00000	0.00000	0.00000	0.00000	0.00000	0.00000	0.00000	0.00000	0.00000	0.00000	0.00000	0.00000	0.00000	0.00000	0.00000	0.00000	0.00000	0.00000	0.00000	0.00000	0.00000	0.00000	0.00000	0.00000	
840	true	Empty	Protein-glutamine gamma-glutamyltransferase K OS=Homo sapiens OX=9606 GN=TGM1 PE=1 SV=4	P22735	TGM1	90 kDa		unknown	0.00000	0.00000	0.00000	0.00000	0.00000	1.5025	3.6821	0.00000	0.00000	0.00000	0.00000	0.00000	0.00000	0.00000	0.00000	0.00000	0.00000	0.00000	0.00000	0.00000	0.00000	0.00000	0.00000	0.00000	0.00000	0.00000	0.00000	0.00000	0.00000	0.00000	0.00000	0.00000	0.00000	0.00000	0.00000	0.00000	0.00000	0.00000	0.00000	0.00000	0.00000	0.00000	0.00000	0.00000	0.00000	
841	true	Empty	Myosin light chain 1/3, skeletal muscle isoform OS=Homo sapiens OX=9606 GN=MYL1 PE=1 SV=3	P05976	MYL1	21 kDa		unknown	0.00000	0.00000	0.00000	0.00000	0.00000	6.0099	0.00000	0.00000	0.00000	0.00000	0.00000	0.00000	0.00000	0.00000	0.00000	0.00000	0.00000	0.00000	0.00000	0.00000	0.00000	0.00000	0.00000	0.00000	0.00000	0.00000	0.00000	0.00000	0.00000	0.00000	0.00000	0.00000	0.00000	0.00000	0.00000	0.00000	0.00000	0.00000	0.00000	0.00000	0.00000	0.00000	0.00000	0.00000	0.00000	
842	true	Empty	X-ray repair cross-complementing protein 5 OS=Homo sapiens OX=9606 GN=XRCC5 PE=1 SV=3	P13010	XRCC5	83 kDa		unknown	0.00000	0.00000	0.00000	0.00000	0.00000	0.00000	0.00000	0.00000	1.7352	0.00000	0.00000	0.00000	0.00000	0.00000	0.00000	0.00000	0.00000	0.00000	0.00000	0.00000	0.00000	0.00000	0.00000	0.94818	0.00000	0.00000	0.00000	0.00000	0.00000	0.00000	0.00000	0.00000	0.00000	0.00000	0.00000	0.00000	0.00000	0.00000	0.86834	0.00000	0.00000	0.00000	0.00000	0.00000	0.00000	
843	true	Empty	Programmed cell death protein 5 OS=Homo sapiens OX=9606 GN=PDCD5 PE=1 SV=3	O14737	PDCD5	14 kDa		unknown	0.00000	0.00000	0.00000	0.00000	0.00000	0.00000	0.00000	0.00000	0.00000	0.00000	0.00000	0.00000	0.00000	0.00000	0.00000	0.00000	0.00000	0.00000	0.00000	0.00000	0.00000	0.00000	0.00000	0.00000	0.00000	0.00000	0.00000	0.00000	0.00000	0.00000	0.00000	0.00000	1.8385	0.00000	0.00000	0.00000	0.00000	0.00000	0.00000	0.00000	0.00000	0.00000	0.81424	0.00000	0.00000	
844	true	Empty	Pre-B-cell leukemia transcription factor-interacting protein 1 OS=Homo sapiens OX=9606 GN=PBXIP1 PE=1 SV=1	Q96AQ6	PBXIP1	81 kDa		unknown	0.00000	0.00000	0.00000	0.00000	0.00000	0.00000	0.00000	0.00000	0.00000	0.00000	0.00000	0.00000	0.00000	0.00000	0.00000	1.7964	0.00000	0.00000	0.00000	0.00000	0.94970	0.00000	0.00000	0.00000	0.00000	0.00000	0.00000	0.00000	0.00000	0.00000	0.00000	0.00000	0.00000	0.00000	0.00000	0.00000	0.00000	0.00000	0.00000	0.00000	0.00000	0.00000	0.00000	0.00000	0.00000	
845	true	Empty	Gamma-glutamylcyclotransferase OS=Homo sapiens OX=9606 GN=GGCT PE=1 SV=1	O75223	GGCT	21 kDa		unknown	0.00000	0.00000	0.00000	0.00000	1.5025	0.00000	2.4547	0.00000	0.00000	0.00000	0.00000	0.00000	0.00000	0.00000	0.00000	0.00000	0.00000	0.00000	0.00000	0.00000	0.00000	0.00000	0.00000	0.00000	0.00000	0.00000	0.00000	0.00000	0.00000	0.00000	0.00000	0.00000	0.00000	0.00000	0.00000	0.00000	0.00000	0.00000	0.00000	0.00000	0.00000	0.00000	0.00000	0.00000	0.00000
[truncated: 5,786 more chars]
