# Supplementary material for: Proximity proteomics reveals unique and shared pathological features between multiple system atrophy and Parkinson’s disease
Source: Acta Neuropathol Commun. 2025 Mar 23;13:65. doi: 10.1186/s40478-025-01958-5 (PMC11931798; doi:10.1186/s40478-025-01958-5)
Supplement: Supplementary file 10 — Additional file 10. [file 40478_2025_1958_MOESM10_ESM.xlsx]

## Sheet: proteinGroups
Protein IDs	Majority protein IDs	Peptide counts (all)	Peptide counts (razor+unique)	Peptide counts (unique)	Protein names	Gene names	Fasta headers	Number of proteins	Peptides	Razor + unique peptides	Unique peptides	Peptides 1	Peptides 10	Peptides 11	Peptides 12	Peptides 13	Peptides 14	Peptides 15	Peptides 16	Peptides 17	Peptides 18	Peptides 19	Peptides 2	Peptides 20	Peptides 21	Peptides 22	Peptides 23	Peptides 24	Peptides 25	Peptides 26	Peptides 27	Peptides 28	Peptides 29	Peptides 3	Peptides 30	Peptides 31	Peptides 32	Peptides 33	Peptides 34	Peptides 35	Peptides 36	Peptides 37	Peptides 38	Peptides 39	Peptides 4	Peptides 40	Peptides 41	Peptides 42	Peptides 43
B5MCX3;Q15019;C9J2Q4;C9IY94;C9J938;C9JB25;B5MD47;C9JZI2;C9IZU3;C9JQJ4;H7C310;H7C2Y0;H7C1T1;A0A1B0GXJ2;C9JFT1;F8WB65	B5MCX3;Q15019;C9J2Q4;C9IY94;C9J938;C9JB25	7;7;5;4;4;4;3;3;3;3;2;2;1;1;1;1	7;7;5;4;4;4;3;3;3;3;2;2;1;1;1;1	7;7;5;4;4;4;3;3;3;3;2;2;1;1;1;1	Septin-2	2023-09-02	tr|B5MCX3|B5MCX3_HUMAN Septin-2 OS=Homo sapiens OX=9606 GN=SEPTIN2 PE=1 SV=1;sp|Q15019|SEPT2_HUMAN Septin-2 OS=Homo sapiens OX=9606 GN=SEPTIN2 PE=1 SV=1;tr|C9J2Q4|C9J2Q4_HUMAN Septin-2 (Fragment) OS=Homo sapiens OX=9606 GN=SEPTIN2 PE=1 SV=1;tr|C9IY94|C9IY9	16	7	7	7	0	0	0	0	0	0	0	1	0	0	0	0	0	2	0	0	2	3	0	0	1	0	0	1	2	0	0	2	0	1	0	1	1	0	0	0	2	2
A0A2R8Y4H2;Q9UH03;B1AHR1;B1AHR2	A0A2R8Y4H2;Q9UH03;B1AHR1;B1AHR2	4;4;3;2	4;4;3;2	4;4;3;2	Neuronal-specific septin-3	2023-09-03	tr|A0A2R8Y4H2|A0A2R8Y4H2_HUMAN Neuronal-specific septin-3 OS=Homo sapiens OX=9606 GN=SEPTIN3 PE=1 SV=1;sp|Q9UH03|SEPT3_HUMAN Neuronal-specific septin-3 OS=Homo sapiens OX=9606 GN=SEPTIN3 PE=1 SV=3;tr|B1AHR1|B1AHR1_HUMAN Neuronal-specific septin-3 OS=Homo s	4	4	4	4	1	0	0	0	1	0	0	0	0	0	0	0	0	1	2	2	2	3	1	2	2	3	0	3	3	2	3	3	3	2	2	3	3	1	4	3	3	3
G3XAH0;B4DJ62;Q99719;C9JM82;E7EPG2;E7EX32;F8W9E5;E7EQM7	G3XAH0;B4DJ62;Q99719;C9JM82;E7EPG2;E7EX32	8;6;6;5;4;4;3;3	8;6;6;5;4;4;3;3	8;6;6;5;4;4;3;3	Septin-5	2023-09-05	tr|G3XAH0|G3XAH0_HUMAN Septin OS=Homo sapiens OX=9606 GN=SEPTIN5 PE=1 SV=1;tr|B4DJ62|B4DJ62_HUMAN Septin-5 OS=Homo sapiens OX=9606 GN=hCG_2002594 PE=1 SV=1;sp|Q99719|SEPT5_HUMAN Septin-5 OS=Homo sapiens OX=9606 GN=SEPTIN5 PE=1 SV=1;tr|C9JM82|C9JM82_HUMAN S	8	8	8	8	1	1	0	0	0	1	0	0	0	0	0	0	0	0	2	1	4	5	0	3	2	2	0	1	0	1	0	0	3	1	4	4	0	0	3	2	4	1
B1AMS2;Q14141	B1AMS2;Q14141	5;5	2;2	2;2	Septin-6	2023-09-06	tr|B1AMS2|B1AMS2_HUMAN Septin OS=Homo sapiens OX=9606 GN=SEPTIN6 PE=1 SV=1;sp|Q14141|SEPT6_HUMAN Septin-6 OS=Homo sapiens OX=9606 GN=SEPTIN6 PE=1 SV=4	2	5	2	2	2	1	0	2	1	1	0	2	1	2	1	2	1	2	1	2	3	2	2	2	1	1	0	1	1	2	1	1	2	0	1	2	2	1	0	2	1	1
Q16181;A0A024RA87;G3V1Q4;E7ES33;E7EPK1;A0A0U1RRM2;A0A0U1RRE1;A0A5F9ZGZ7;A0A0U1RRH9	Q16181;A0A024RA87;G3V1Q4;E7ES33;E7EPK1	16;15;15;15;15;7;3;3;2	16;15;15;15;15;7;3;3;2	16;15;15;15;15;7;3;3;2	Septin-7	2023-09-07	sp|Q16181|SEPT7_HUMAN Septin-7 OS=Homo sapiens OX=9606 GN=SEPTIN7 PE=1 SV=2;tr|A0A024RA87|A0A024RA87_HUMAN Septin OS=Homo sapiens OX=9606 GN=SEPTIN7 PE=1 SV=1;tr|G3V1Q4|G3V1Q4_HUMAN Septin OS=Homo sapiens OX=9606 GN=SEPTIN7 PE=1 SV=2;tr|E7ES33|E7ES33_HUMAN	9	16	16	16	3	1	0	4	3	2	3	7	1	3	4	3	1	8	6	4	6	11	4	7	7	2	1	5	5	7	4	8	8	8	3	7	8	5	9	6	6	10
A0A087X142;A6NMH6;A6NFQ9;F8W8I8;Q92599;C9JV02;A0A0A0MRP8;C9J4G8	A0A087X142;A6NMH6;A6NFQ9;F8W8I8;Q92599	9;9;9;9;9;2;1;1	7;7;7;7;7;1;1;1	7;7;7;7;7;1;1;1	Septin-8	2023-09-08	tr|A0A087X142|A0A087X142_HUMAN Septin OS=Homo sapiens OX=9606 GN=SEPTIN8 PE=1 SV=1;tr|A6NMH6|A6NMH6_HUMAN Septin OS=Homo sapiens OX=9606 GN=SEPTIN8 PE=1 SV=1;tr|A6NFQ9|A6NFQ9_HUMAN Septin OS=Homo sapiens OX=9606 GN=SEPTIN8 PE=1 SV=1;tr|F8W8I8|F8W8I8_HUMAN	8	9	7	7	2	2	0	2	2	1	0	5	2	3	2	5	2	6	2	3	4	4	3	4	4	1	0	2	3	3	3	3	3	2	2	4	4	2	1	3	4	3
Q9UHD8;K7EL40;A0A6Q8PHC2;K7EK18;K7ER52;K7EIE4;K7EQD7;K7EKN4;K7EN52;K7EJV0;K7ENQ5;K7EJ51;K7EJZ2;K7EPY1;K7ENL0;K7ER14	Q9UHD8;K7EL40;A0A6Q8PHC2;K7EK18	8;5;5;4;3;3;3;1;1;1;1;1;1;1;1;1	8;5;5;4;3;3;3;1;1;1;1;1;1;1;1;1	8;5;5;4;3;3;3;1;1;1;1;1;1;1;1;1	Septin-9	2023-09-09	sp|Q9UHD8|SEPT9_HUMAN Septin-9 OS=Homo sapiens OX=9606 GN=SEPTIN9 PE=1 SV=2;tr|K7EL40|K7EL40_HUMAN Septin-9 (Fragment) OS=Homo sapiens OX=9606 GN=SEPTIN9 PE=1 SV=1;tr|A0A6Q8PHC2|A0A6Q8PHC2_HUMAN Septin-9 OS=Homo sapiens OX=9606 GN=SEPTIN9 PE=1 SV=1;tr|K7EK	16	8	8	8	1	1	0	0	0	0	0	3	0	0	2	1	2	0	0	0	0	2	0	2	4	1	0	3	3	1	3	2	3	2	1	3	1	0	2	1	2	2
D6RGI3;D6RER5;Q9NVA2;D6RDU5;H0Y961;H0Y9G8;D6RDP1;D6R9Y6	D6RGI3;D6RER5;Q9NVA2;D6RDU5	10;10;10;6;4;3;3;3	10;10;10;6;4;3;3;3	7;7;7;3;3;3;2;2	Septin-11	2023-09-11	tr|D6RGI3|D6RGI3_HUMAN Septin OS=Homo sapiens OX=9606 GN=SEPTIN11 PE=1 SV=1;tr|D6RER5|D6RER5_HUMAN Septin OS=Homo sapiens OX=9606 GN=SEPTIN11 PE=1 SV=1;sp|Q9NVA2|SEP11_HUMAN Septin-11 OS=Homo sapiens OX=9606 GN=SEPTIN11 PE=1 SV=3;tr|D6RDU5|D6RDU5_HUMAN Sep	8	10	10	7	4	2	1	3	2	2	2	7	4	4	4	4	4	5	3	5	5	6	4	7	6	4	0	6	6	5	5	6	5	4	3	5	5	5	4	4	5	6
P01023	P01023	1	1	1	Alpha-2-macroglobulin	A2M	sp|P01023|A2MG_HUMAN Alpha-2-macroglobulin OS=Homo sapiens OX=9606 GN=A2M PE=1 SV=3	1	1	1	1	0	0	0	0	0	0	0	0	0	0	0	0	0	0	0	0	0	0	0	0	0	0	0	0	0	0	0	0	1	0	0	0	1	0	1	1	0	0
H7C0R2;C9JG97;C9JEH3;Q13685	H7C0R2;C9JG97;C9JEH3;Q13685	1;1;1;1	1;1;1;1	1;1;1;1	Angio-associated migratory cell protein	AAMP	tr|H7C0R2|H7C0R2_HUMAN Angio-associated migratory cell protein (Fragment) OS=Homo sapiens OX=9606 GN=AAMP PE=1 SV=1;tr|C9JG97|C9JG97_HUMAN Angio-associated migratory cell protein OS=Homo sapiens OX=9606 GN=AAMP PE=1 SV=1;tr|C9JEH3|C9JEH3_HUMAN Angio-associ	4	1	1	1	0	0	0	0	0	0	0	0	0	0	0	0	0	0	0	0	0	0	0	0	0	0	0	0	0	0	0	0	0	0	0	0	0	0	0	0	0	0
A0A6Q8PGR9;A0A6Q8PFY2;A0A6Q8PGN5;H3BPK7;P49588;A0A6Q8PGE8;A0A6Q8PF33;A0A6Q8PFK3;A0A6Q8PGB5;A0A6Q8PH44;A0A6Q8PHJ2;A0A6Q8PG28;A0A6Q8PF77;A0A6Q8PHP3;A0A6Q8PHP7	A0A6Q8PGR9;A0A6Q8PFY2;A0A6Q8PGN5;H3BPK7;P49588;A0A6Q8PGE8;A0A6Q8PF33;A0A6Q8PFK3;A0A6Q8PGB5;A0A6Q8PH44;A0A6Q8PHJ2	10;10;10;10;10;9;9;8;7;6;6;3;3;3;3	10;10;10;10;10;9;9;8;7;6;6;3;3;3;3	10;10;10;10;10;9;9;8;7;6;6;3;3;3;3	Alanine--tRNA ligase, cytoplasmic	AARS	tr|A0A6Q8PGR9|A0A6Q8PGR9_HUMAN Alanine--tRNA ligase OS=Homo sapiens OX=9606 GN=AARS1 PE=1 SV=1;tr|A0A6Q8PFY2|A0A6Q8PFY2_HUMAN Alanine--tRNA ligase OS=Homo sapiens OX=9606 GN=AARS1 PE=1 SV=1;tr|A0A6Q8PGN5|A0A6Q8PGN5_HUMAN Alanine--tRNA ligase OS=Homo sapien	15	10	10	10	0	0	0	0	0	0	0	0	1	0	0	2	0	1	1	0	2	0	0	0	2	0	0	0	1	1	0	3	0	1	0	1	2	1	2	0	0	2
Q5JTZ9	Q5JTZ9	2	2	2	Alanine--tRNA ligase, mitochondrial	AARS2	sp|Q5JTZ9|SYAM_HUMAN Alanine--tRNA ligase, mitochondrial OS=Homo sapiens OX=9606 GN=AARS2 PE=1 SV=1	1	2	2	2	0	0	0	0	0	0	0	0	0	0	0	0	0	0	0	0	0	0	0	0	0	0	0	0	0	0	0	0	0	0	0	0	0	0	0	0	0	0
H3BRN4;P80404;H3BNQ7;H3BPW8;H3BRJ1;H3BMJ9;H3BRT1	H3BRN4;P80404;H3BNQ7	17;17;15;3;2;2;2	17;17;15;3;2;2;2	17;17;15;3;2;2;2	4-aminobutyrate aminotransferase, mitochondrial	ABAT	tr|H3BRN4|H3BRN4_HUMAN 4-aminobutyrate aminotransferase, mitochondrial OS=Homo sapiens OX=9606 GN=ABAT PE=1 SV=1;sp|P80404|GABT_HUMAN 4-aminobutyrate aminotransferase, mitochondrial OS=Homo sapiens OX=9606 GN=ABAT PE=1 SV=3;tr|H3BNQ7|H3BNQ7_HUMAN 4-aminobu	7	17	17	17	4	4	2	6	6	5	6	2	1	4	1	4	2	8	5	5	7	9	6	6	10	1	4	2	1	0	1	1	1	0	1	2	2	5	3	1	2	5
O95342	O95342	1	1	1	Bile salt export pump	ABCB11	sp|O95342|ABCBB_HUMAN Bile salt export pump OS=Homo sapiens OX=9606 GN=ABCB11 PE=1 SV=2	1	1	1	1	0	1	0	0	0	0	0	0	0	0	0	1	1	0	0	0	0	0	0	0	0	0	0	0	0	0	0	0	0	0	0	0	0	1	0	0	0	0
A0A590UJS8;A0A087WW65;A0A5F9ZA98;O75027	A0A590UJS8;A0A087WW65;A0A5F9ZA98;O75027	1;1;1;1	1;1;1;1	1;1;1;1	ATP-binding cassette sub-family B member 7, mitochondrial	ABCB7	tr|A0A590UJS8|A0A590UJS8_HUMAN Iron-sulfur clusters transporter ABCB7, mitochondrial OS=Homo sapiens OX=9606 GN=ABCB7 PE=1 SV=1;tr|A0A087WW65|A0A087WW65_HUMAN Iron-sulfur clusters transporter ABCB7, mitochondrial OS=Homo sapiens OX=9606 GN=ABCB7 PE=1 SV=1;	4	1	1	1	0	0	0	0	0	0	0	0	0	0	0	0	0	0	0	0	0	0	0	0	0	0	0	0	0	0	0	0	0	0	0	0	0	0	0	0	0	0
P61221;D6R9I9;D6RGF4	P61221;D6R9I9;D6RGF4	2;2;1	2;2;1	2;2;1	ATP-binding cassette sub-family E member 1	ABCE1	sp|P61221|ABCE1_HUMAN ATP-binding cassette sub-family E member 1 OS=Homo sapiens OX=9606 GN=ABCE1 PE=1 SV=1;tr|D6R9I9|D6R9I9_HUMAN ATP-binding cassette sub-family E member 1 OS=Homo sapiens OX=9606 GN=ABCE1 PE=1 SV=1;tr|D6RGF4|D6RGF4_HUMAN ATP-binding cass	3	2	2	2	0	0	0	0	0	0	0	0	0	0	0	0	0	0	0	0	0	0	0	0	0	0	0	0	0	0	0	0	0	0	0	0	0	0	0	0	0	0
H0YGW7;Q5STZ8;Q8NE71	H0YGW7;Q5STZ8;Q8NE71	1;1;1	1;1;1	1;1;1	ATP-binding cassette sub-family F member 1	ABCF1	tr|H0YGW7|H0YGW7_HUMAN ATP-binding cassette sub-family F member 1 (Fragment) OS=Homo sapiens OX=9606 GN=ABCF1 PE=1 SV=1;tr|Q5STZ8|Q5STZ8_HUMAN ATP-binding cassette sub-family F member 1 OS=Homo sapiens OX=9606 GN=ABCF1 PE=1 SV=10;sp|Q8NE71|ABCF1_HUMAN ATP-	3	1	1	1	0	0	0	0	0	0	0	0	0	0	0	0	0	0	0	0	0	0	0	0	0	0	0	0	0	0	0	0	0	0	0	0	0	0	0	0	0	0
Q9NUQ8	Q9NUQ8	1	1	1	ATP-binding cassette sub-family F member 3	ABCF3	sp|Q9NUQ8|ABCF3_HUMAN ATP-binding cassette sub-family F member 3 OS=Homo sapiens OX=9606 GN=ABCF3 PE=1 SV=2	1	1	1	1	0	0	0	0	0	0	0	0	0	0	0	0	0	0	0	0	0	0	0	0	0	0	0	0	0	0	0	0	0	0	0	0	0	0	0	0	0	0
Q9NUJ1	Q9NUJ1	4	4	4	Mycophenolic acid acyl-glucuronide esterase, mitochondrial	ABHD10	sp|Q9NUJ1|ABHDA_HUMAN Palmitoyl-protein thioesterase ABHD10, mitochondrial OS=Homo sapiens OX=9606 GN=ABHD10 PE=1 SV=1	1	4	4	4	0	2	0	1	0	1	2	0	0	0	0	1	0	0	0	0	0	0	0	1	0	0	1	0	0	0	0	0	0	0	0	0	0	0	0	0	1	0
Q8NFV4;H0YC52;H7C396;C9J7Q4;H7BZ58	Q8NFV4;H0YC52;H7C396;C9J7Q4;H7BZ58	2;1;1;1;1	2;1;1;1;1	2;1;1;1;1	Alpha/beta hydrolase domain-containing protein 11	ABHD11	sp|Q8NFV4|ABHDB_HUMAN Protein ABHD11 OS=Homo sapiens OX=9606 GN=ABHD11 PE=1 SV=1;tr|H0YC52|H0YC52_HUMAN Protein ABHD11 (Fragment) OS=Homo sapiens OX=9606 GN=ABHD11 PE=1 SV=1;tr|H7C396|H7C396_HUMAN Protein ABHD11 (Fragment) OS=Homo sapiens OX=9606 GN=ABHD11	5	2	2	2	0	0	0	0	0	0	0	0	0	0	0	0	0	0	0	0	0	0	0	0	0	0	0	0	0	0	0	0	0	0	0	0	0	2	0	0	0	0
F8W9U3;Q96IU4	F8W9U3;Q96IU4	1;1	1;1	1;1	Alpha/beta hydrolase domain-containing protein 14B	ABHD14B	tr|F8W9U3|F8W9U3_HUMAN Putative protein-lysine deacylase ABHD14B OS=Homo sapiens OX=9606 GN=ABHD14B PE=1 SV=1;sp|Q96IU4|ABHEB_HUMAN Putative protein-lysine deacylase ABHD14B OS=Homo sapiens OX=9606 GN=ABHD14B PE=1 SV=1	2	1	1	1	0	0	0	0	0	0	0	0	0	0	0	0	0	0	0	0	0	0	0	0	0	0	0	0	0	0	0	0	0	0	0	0	0	0	0	0	0	0
E9PEZ7	E9PEZ7	1	1	1		ABI2	tr|E9PEZ7|E9PEZ7_HUMAN Abl interactor 2 OS=Homo sapiens OX=9606 GN=ABI2 PE=1 SV=1	1	1	1	1	0	0	0	0	0	0	0	0	0	0	0	0	0	0	0	0	0	1	0	0	0	0	0	0	0	0	0	0	0	0	0	0	0	0	1	0	0	1
A0A0B4J2A4;P42765;K7EME0;K7ER88;K7EJB1;K7EJ68	A0A0B4J2A4;P42765;K7EME0	9;9;8;1;1;1	9;9;8;1;1;1	9;9;8;1;1;1	3-ketoacyl-CoA thiolase, mitochondrial	ACAA2	tr|A0A0B4J2A4|A0A0B4J2A4_HUMAN 3-ketoacyl-CoA thiolase, mitochondrial OS=Homo sapiens OX=9606 GN=ACAA2 PE=1 SV=1;sp|P42765|THIM_HUMAN 3-ketoacyl-CoA thiolase, mitochondrial OS=Homo sapiens OX=9606 GN=ACAA2 PE=1 SV=2;tr|K7EME0|K7EME0_HUMAN 3-ketoacyl-CoA th	6	9	9	9	1	3	0	2	3	1	4	4	0	2	0	1	1	3	1	1	1	1	1	2	0	0	2	2	1	0	0	2	0	0	0	0	0	5	0	0	1	0
Q13085	Q13085	1	1	1	Acetyl-CoA carboxylase 1;Biotin carboxylase	ACACA	sp|Q13085|ACACA_HUMAN Acetyl-CoA carboxylase 1 OS=Homo sapiens OX=9606 GN=ACACA PE=1 SV=2	1	1	1	1	1	0	0	0	1	0	0	0	0	0	0	0	0	1	0	0	0	0	0	0	0	0	1	0	0	0	0	0	0	0	0	0	0	0	0	0	0	0
Q9UKU7	Q9UKU7	1	1	1	Isobutyryl-CoA dehydrogenase, mitochondrial	ACAD8	sp|Q9UKU7|ACAD8_HUMAN Isobutyryl-CoA dehydrogenase, mitochondrial OS=Homo sapiens OX=9606 GN=ACAD8 PE=1 SV=1	1	1	1	1	0	0	0	1	0	0	0	0	0	0	0	0	0	0	0	0	0	0	0	0	0	0	0	0	0	0	0	0	0	0	0	0	0	0	0	0	0	0
A0A7P0T9N9;A0A7P0TB58;A0A7P0T7Z1;A0A7P0T8U3;A0A7P0T871;Q9H845;A0A7P0TB68;A0A7P0Z450;D6RCD8;H0Y8Z9;Q9H9W4	A0A7P0T9N9;A0A7P0TB58;A0A7P0T7Z1;A0A7P0T8U3;A0A7P0T871;Q9H845;A0A7P0TB68;A0A7P0Z450	3;3;3;3;3;3;2;2;1;1;1	3;3;3;3;3;3;2;2;1;1;1	3;3;3;3;3;3;2;2;1;1;1	Acyl-CoA dehydrogenase family member 9, mitochondrial	ACAD9	tr|A0A7P0T9N9|A0A7P0T9N9_HUMAN Complex I assembly factor ACAD9, mitochondrial OS=Homo sapiens OX=9606 GN=ACAD9 PE=1 SV=1;tr|A0A7P0TB58|A0A7P0TB58_HUMAN Complex I assembly factor ACAD9, mitochondrial OS=Homo sapiens OX=9606 GN=ACAD9 PE=1 SV=1;tr|A0A7P0T7Z1|	11	3	3	3	0	1	1	1	0	0	0	0	0	0	0	0	0	1	1	1	0	1	1	1	0	0	0	0	0	0	0	0	0	0	0	0	0	1	0	0	0	0
A0A7P0TB55;A0A7P0T8G6;F6YB23;Q5T4U5;P11310;H0YDT5;A0A7P0TB51;A0A7P0T932	A0A7P0TB55;A0A7P0T8G6;F6YB23;Q5T4U5;P11310;H0YDT5;A0A7P0TB51;A0A7P0T932	2;2;2;2;2;1;1;1	2;2;2;2;2;1;1;1	2;2;2;2;2;1;1;1	Medium-chain specific acyl-CoA dehydrogenase, mitochondrial	ACADM	tr|A0A7P0TB55|A0A7P0TB55_HUMAN Medium-chain-specific acyl-CoA dehydrogenase, mitochondrial OS=Homo sapiens OX=9606 GN=ACADM PE=1 SV=1;tr|A0A7P0T8G6|A0A7P0T8G6_HUMAN Medium-chain-specific acyl-CoA dehydrogenase, mitochondrial OS=Homo sapiens OX=9606 GN=ACAD	8	2	2	2	0	0	0	0	1	0	0	0	0	0	0	1	0	0	0	0	0	0	0	0	0	0	1	0	0	0	0	0	0	0	0	0	0	0	0	0	0	0
E9PE82;P16219	E9PE82;P16219	4;4	4;4	4;4	Short-chain specific acyl-CoA dehydrogenase, mitochondrial	ACADS	tr|E9PE82|E9PE82_HUMAN Short-chain-specific acyl-CoA dehydrogenase, mitochondrial OS=Homo sapiens OX=9606 GN=ACADS PE=1 SV=1;sp|P16219|ACADS_HUMAN Short-chain specific acyl-CoA dehydrogenase, mitochondrial OS=Homo sapiens OX=9606 GN=ACADS PE=1 SV=1	2	4	4	4	2	2	0	3	0	0	2	1	1	3	0	1	0	2	0	0	1	0	1	1	1	0	2	0	0	0	0	0	0	0	0	0	0	0	0	0	0	0
P45954	P45954	2	2	2	Short/branched chain specific acyl-CoA dehydrogenase, mitochondrial	ACADSB	sp|P45954|ACDSB_HUMAN Short/branched chain specific acyl-CoA dehydrogenase, mitochondrial OS=Homo sapiens OX=9606 GN=ACADSB PE=1 SV=1	1	2	2	2	0	0	0	0	0	0	0	0	0	0	0	0	0	0	0	0	0	0	0	0	0	0	2	0	0	0	0	0	0	0	0	0	0	1	0	0	0	0
P49748;J3QRJ8;G3V1M7;J3KSR4;K7EMF8;J3KS89;K7EJW8;K7EQP4	P49748	10;4;4;2;1;1;1;1	10;4;4;2;1;1;1;1	10;4;4;2;1;1;1;1	Very long-chain specific acyl-CoA dehydrogenase, mitochondrial	ACADVL	sp|P49748|ACADV_HUMAN Very long-chain specific acyl-CoA dehydrogenase, mitochondrial OS=Homo sapiens OX=9606 GN=ACADVL PE=1 SV=1	8	10	10	10	1	2	0	4	3	3	5	0	0	0	0	1	0	4	3	2	0	0	2	1	2	0	2	0	0	0	0	1	0	0	0	0	0	1	0	0	0	1
A0A5F9ZHL1;P24752;A0A5F9ZHJ7;A0A5F9ZHD4;A0A5F9ZI66;A0A5F9ZHJ0;A0A5F9ZHH9;A0A5F9ZHL7;H0YEL7;E9PRQ6	A0A5F9ZHL1;P24752;A0A5F9ZHJ7;A0A5F9ZHD4;A0A5F9ZI66;A0A5F9ZHJ0	16;16;14;10;10;10;7;6;6;6	16;16;14;10;10;10;7;6;6;6	16;16;14;10;10;10;7;6;6;6	Acetyl-CoA acetyltransferase, mitochondrial	ACAT1	tr|A0A5F9ZHL1|A0A5F9ZHL1_HUMAN Acetyl-CoA acetyltransferase, mitochondrial OS=Homo sapiens OX=9606 GN=ACAT1 PE=1 SV=1;sp|P24752|THIL_HUMAN Acetyl-CoA acetyltransferase, mitochondrial OS=Homo sapiens OX=9606 GN=ACAT1 PE=1 SV=1;tr|A0A5F9ZHJ7|A0A5F9ZHJ7_HUMAN	10	16	16	16	4	7	2	4	3	3	6	2	3	3	2	5	0	7	5	6	7	5	2	5	8	3	4	5	0	1	1	3	1	2	1	2	4	5	5	0	2	5
Q9BWD1	Q9BWD1	1	1	1	Acetyl-CoA acetyltransferase, cytosolic	ACAT2	sp|Q9BWD1|THIC_HUMAN Acetyl-CoA acetyltransferase, cytosolic OS=Homo sapiens OX=9606 GN=ACAT2 PE=1 SV=2	1	1	1	1	0	0	0	0	0	0	0	0	0	0	0	0	0	0	0	0	0	0	0	0	0	0	0	0	0	0	0	0	0	0	0	0	0	0	0	0	0	0
Q9H3P7	Q9H3P7	2	2	2	Golgi resident protein GCP60	ACBD3	sp|Q9H3P7|GCP60_HUMAN Golgi resident protein GCP60 OS=Homo sapiens OX=9606 GN=ACBD3 PE=1 SV=4	1	2	2	2	0	0	0	0	0	0	0	0	0	0	0	0	0	0	0	0	0	0	0	0	0	0	0	0	0	0	0	0	0	0	0	0	0	0	0	0	0	0
S4R3H4;E7EQT4;Q9UKV3;A0A087WYN3;G3V3B0	S4R3H4;E7EQT4;Q9UKV3	4;4;4;1;1	4;4;4;1;1	4;4;4;1;1	Apoptotic chromatin condensation inducer in the nucleus	ACIN1	tr|S4R3H4|S4R3H4_HUMAN Apoptotic chromatin condensation inducer in the nucleus OS=Homo sapiens OX=9606 GN=ACIN1 PE=1 SV=1;tr|E7EQT4|E7EQT4_HUMAN Apoptotic chromatin condensation inducer in the nucleus OS=Homo sapiens OX=9606 GN=ACIN1 PE=1 SV=2;sp|Q9UKV3|AC	5	4	4	4	0	0	0	0	0	0	0	0	0	0	0	0	0	0	0	0	0	0	0	0	0	0	0	0	0	0	0	0	0	0	0	0	0	0	0	0	0	0
P53396;K7ESG8;K7EIE7	P53396	12;2;1	12;2;1	12;2;1	ATP-citrate synthase	ACLY	sp|P53396|ACLY_HUMAN ATP-citrate synthase OS=Homo sapiens OX=9606 GN=ACLY PE=1 SV=3	3	12	12	12	0	0	0	0	0	0	0	0	0	0	0	1	0	0	0	0	0	2	0	0	2	0	0	0	0	0	0	0	0	0	0	0	0	0	0	0	1	0
A2A274;Q99798;A0A7I2V5A1;A0A7I2V586;A0A7I2V5T4;A0A7I2V3U0;A0A7I2V3F1;A0A7I2V614;A0A7I2V538;A0A7I2V6A6;A0A7I2V4I8;A0A7I2V5W7;A0A7I2V3C8;A0A7I2V3U7;A0A7I2V5U4;A0A7I2V2Y4	A2A274;Q99798;A0A7I2V5A1;A0A7I2V586;A0A7I2V5T4;A0A7I2V3U0;A0A7I2V3F1;A0A7I2V614	36;36;35;35;35;33;33;30;17;15;13;13;13;9;2;2	36;36;35;35;35;33;33;30;17;15;13;13;13;9;2;2	36;36;35;35;35;33;33;30;17;15;13;13;13;9;2;2	Aconitate hydratase, mitochondrial	ACO2	tr|A2A274|A2A274_HUMAN Aconitate hydratase, mitochondrial OS=Homo sapiens OX=9606 GN=ACO2 PE=1 SV=1;sp|Q99798|ACON_HUMAN Aconitate hydratase, mitochondrial OS=Homo sapiens OX=9606 GN=ACO2 PE=1 SV=2;tr|A0A7I2V5A1|A0A7I2V5A1_HUMAN Aconitate hydratase, mitoch	16	36	36	36	17	12	12	14	16	8	18	11	9	9	7	14	10	11	9	11	4	12	11	12	14	12	17	3	6	5	10	6	8	7	5	9	9	19	10	4	12	11
Q9NPJ3	Q9NPJ3	2	2	2	Acyl-coenzyme A thioesterase 13;Acyl-coenzyme A thioesterase 13, N-terminally processed	ACOT13	sp|Q9NPJ3|ACO13_HUMAN Acyl-coenzyme A thioesterase 13 OS=Homo sapiens OX=9606 GN=ACOT13 PE=1 SV=1	1	2	2	2	0	0	0	1	1	1	1	0	0	0	0	0	0	0	0	1	0	0	0	0	1	0	1	0	0	0	0	0	0	0	0	0	1	0	0	0	0	0
A0A087WT95;Q86TX2;P49753;G3V4F2;Q3I5F7	A0A087WT95;Q86TX2;P49753;G3V4F2	3;3;3;2;1	3;3;3;2;1	3;3;3;2;1	Acyl-coenzyme A thioesterase 1;Acyl-coenzyme A thioesterase 2, mitochondrial	ACOT2;ACOT1	tr|A0A087WT95|A0A087WT95_HUMAN Acyl-coenzyme A thioesterase 2, mitochondrial OS=Homo sapiens OX=9606 GN=ACOT2 PE=1 SV=1;sp|Q86TX2|ACOT1_HUMAN Acyl-coenzyme A thioesterase 1 OS=Homo sapiens OX=9606 GN=ACOT1 PE=1 SV=1;sp|P49753|ACOT2_HUMAN Acyl-coenzyme A th	5	3	3	3	0	1	0	1	0	0	2	0	0	0	0	0	0	2	1	1	0	0	0	1	0	0	1	0	0	0	0	0	0	0	0	0	0	0	0	0	0	0
O00154;K7EKP8;Q6ZUV0	O00154;K7EKP8	7;5;1	7;5;1	7;5;1	Cytosolic acyl coenzyme A thioester hydrolase	ACOT7	sp|O00154|BACH_HUMAN Cytosolic acyl coenzyme A thioester hydrolase OS=Homo sapiens OX=9606 GN=ACOT7 PE=1 SV=3;tr|K7EKP8|K7EKP8_HUMAN Cytosolic acyl coenzyme A thioester hydrolase (Fragment) OS=Homo sapiens OX=9606 GN=ACOT7 PE=1 SV=8	3	7	7	7	1	3	0	2	2	1	0	2	2	0	1	1	1	3	3	1	2	2	0	1	2	0	0	1	1	2	2	1	3	1	0	2	2	1	3	2	3	2
Q9Y305;H7C5Q2;C9J7L8	Q9Y305;H7C5Q2	4;2;1	4;2;1	4;2;1	Acyl-coenzyme A thioesterase 9, mitochondrial	ACOT9	sp|Q9Y305|ACOT9_HUMAN Acyl-coenzyme A thioesterase 9, mitochondrial OS=Homo sapiens OX=9606 GN=ACOT9 PE=1 SV=2;tr|H7C5Q2|H7C5Q2_HUMAN Acyl-coenzyme A thioesterase 9, mitochondrial (Fragment) OS=Homo sapiens OX=9606 GN=ACOT9 PE=1 SV=1	3	4	4	4	2	1	0	2	1	1	2	0	0	2	0	0	1	1	0	2	0	2	0	2	0	0	1	0	0	0	0	0	0	0	0	0	1	2	2	0	1	0
P24666;G5E9R5;F2Z2Q9;D3YTI2	P24666;G5E9R5	3;2;1;1	3;2;1;1	3;2;1;1	Low molecular weight phosphotyrosine protein phosphatase	ACP1	sp|P24666|PPAC_HUMAN Low molecular weight phosphotyrosine protein phosphatase OS=Homo sapiens OX=9606 GN=ACP1 PE=1 SV=3;tr|G5E9R5|G5E9R5_HUMAN acid phosphatase OS=Homo sapiens OX=9606 GN=ACP1 PE=1 SV=1	4	3	3	3	0	0	0	0	0	0	0	0	0	0	0	0	0	0	0	0	0	0	0	1	0	0	0	0	0	0	1	0	0	0	0	0	0	0	0	0	0	0
E9PF16;Q96CM8	E9PF16;Q96CM8	1;1	1;1	1;1	Acyl-CoA synthetase family member 2, mitochondrial	ACSF2	tr|E9PF16|E9PF16_HUMAN Medium-chain acyl-CoA ligase ACSF2, mitochondrial OS=Homo sapiens OX=9606 GN=ACSF2 PE=1 SV=1;sp|Q96CM8|ACSF2_HUMAN Medium-chain acyl-CoA ligase ACSF2, mitochondrial OS=Homo sapiens OX=9606 GN=ACSF2 PE=1 SV=2	2	1	1	1	0	0	0	0	1	0	0	0	0	0	0	0	0	0	0	0	0	0	0	0	0	0	0	0	0	0	0	0	0	0	0	0	0	1	0	0	0	0
A0A3B3ISK9;Q4G176;H0YGC7;F5H362;F5H755;F5GX20;F5H5A1;F5H2G6	A0A3B3ISK9;Q4G176;H0YGC7;F5H362;F5H755;F5GX20;F5H5A1;F5H2G6	2;2;1;1;1;1;1;1	2;2;1;1;1;1;1;1	2;2;1;1;1;1;1;1	Acyl-CoA synthetase family member 3, mitochondrial	ACSF3	tr|A0A3B3ISK9|A0A3B3ISK9_HUMAN Malonate--CoA ligase ACSF3, mitochondrial OS=Homo sapiens OX=9606 GN=ACSF3 PE=1 SV=1;sp|Q4G176|ACSF3_HUMAN Malonate--CoA ligase ACSF3, mitochondrial OS=Homo sapiens OX=9606 GN=ACSF3 PE=1 SV=3;tr|H0YGC7|H0YGC7_HUMAN Malonate--	8	2	2	2	0	0	0	0	0	0	0	0	0	0	0	0	0	0	0	0	0	0	0	0	0	0	0	0	0	0	0	0	0	0	0	0	0	0	0	0	0	0
A0A7P0T8L6;A0A804HI36;A0A7P0TB52;A0A7P0TBB1;A0A7P0TA76;O60488;O95573	A0A7P0T8L6;A0A804HI36;A0A7P0TB52;A0A7P0TBB1;A0A7P0TA76;O60488;O95573	1;1;1;1;1;1;1	1;1;1;1;1;1;1	1;1;1;1;1;1;1	Long-chain-fatty-acid--CoA ligase 4;Long-chain-fatty-acid--CoA ligase 3	ACSL4;ACSL3	tr|A0A7P0T8L6|A0A7P0T8L6_HUMAN Fatty acid CoA ligase Acsl3 OS=Homo sapiens OX=9606 GN=ACSL3 PE=1 SV=1;tr|A0A804HI36|A0A804HI36_HUMAN Long-chain-fatty-acid--CoA ligase 4 OS=Homo sapiens OX=9606 GN=ACSL4 PE=1 SV=1;tr|A0A7P0TB52|A0A7P0TB52_HUMAN Fatty acid Co	7	1	1	1	0	0	0	0	0	0	0	0	0	0	0	0	0	0	0	0	0	0	0	0	0	0	0	0	0	0	0	0	0	0	0	0	0	0	0	0	0	0
Q9NUB1	Q9NUB1	3	3	3	Acetyl-coenzyme A synthetase 2-like, mitochondrial	ACSS1	sp|Q9NUB1|ACS2L_HUMAN Acetyl-coenzyme A synthetase 2-like, mitochondrial OS=Homo sapiens OX=9606 GN=ACSS1 PE=1 SV=2	1	3	3	3	1	1	0	2	0	0	3	0	0	0	0	1	0	0	0	0	0	0	0	0	0	0	1	0	0	0	0	0	0	0	0	0	0	1	0	0	0	0
A0A0B4J1R2;Q9H6R3	A0A0B4J1R2;Q9H6R3	1;1	1;1	1;1	Acyl-CoA synthetase short-chain family member 3, mitochondrial	ACSS3	tr|A0A0B4J1R2|A0A0B4J1R2_HUMAN propionate--CoA ligase OS=Homo sapiens OX=9606 GN=ACSS3 PE=1 SV=1;sp|Q9H6R3|ACSS3_HUMAN Acyl-CoA synthetase short-chain family member 3, mitochondrial OS=Homo sapiens OX=9606 GN=ACSS3 PE=1 SV=1	2	1	1	1	0	0	0	0	0	0	1	0	0	0	0	0	0	0	0	0	0	0	0	0	0	0	1	0	0	0	0	0	0	0	0	0	0	0	0	0	0	0
P68133;P68032;P62736;P63267;A6NL76;C9JFL5;F6UVQ4;F6QUT6;F8WB63;B8ZZJ2	P68133;P68032;P62736;P63267;A6NL76	23;23;22;21;19;11;11;11;10;10	4;4;4;3;4;2;2;2;1;1	0;0;0;0;0;0;0;0;0;0	Actin, alpha skeletal muscle;Actin, alpha cardiac muscle 1;Actin, aortic smooth muscle;Actin, gamma-enteric smooth muscle	ACTA1;ACTC1;ACTA2;ACTG2	sp|P68133|ACTS_HUMAN Actin, alpha skeletal muscle OS=Homo sapiens OX=9606 GN=ACTA1 PE=1 SV=1;sp|P68032|ACTC_HUMAN Actin, alpha cardiac muscle 1 OS=Homo sapiens OX=9606 GN=ACTC1 PE=1 SV=1;sp|P62736|ACTA_HUMAN Actin, aortic smooth muscle OS=Homo sapiens OX=9	10	23	4	0	13	9	11	11	13	7	13	13	12	11	8	10	9	13	15	12	13	16	9	14	16	14	11	13	15	16	18	10	16	12	15	14	13	14	15	13	16	15
P60709;E7EVS6;A0A2R8Y793;A0A2R8YGF8;G5E9R0;A0A6Q8PH58;C9JUM1;C9JZR7;C9JTX5;A0A2R8YFE2;A0A2R8YEA7;Q9BYX7;F8WCH0;A0A6Q8PGD7	P60709;E7EVS6;A0A2R8Y793	36;30;27;15;14;14;12;12;10;8;8;4;3;2	36;30;27;15;14;14;12;12;10;8;8;4;3;2	1;1;1;1;1;1;1;1;1;0;0;0;0;1	Actin, cytoplasmic 1;Actin, cytoplasmic 1, N-terminally processed	ACTB	sp|P60709|ACTB_HUMAN Actin, cytoplasmic 1 OS=Homo sapiens OX=9606 GN=ACTB PE=1 SV=1;tr|E7EVS6|E7EVS6_HUMAN Actin, cytoplasmic 1 OS=Homo sapiens OX=9606 GN=ACTB PE=1 SV=9;tr|A0A2R8Y793|A0A2R8Y793_HUMAN Actin, cytoplasmic 1 (Fragment) OS=Homo sapiens OX=9606	14	36	36	1	17	14	16	17	18	9	17	17	17	16	14	14	11	19	19	18	19	24	15	20	22	19	15	16	21	20	23	13	22	19	20	18	17	17	20	18	24	20
Q562R1	Q562R1	10	2	2	Beta-actin-like protein 2	ACTBL2	sp|Q562R1|ACTBL_HUMAN Beta-actin-like protein 2 OS=Homo sapiens OX=9606 GN=ACTBL2 PE=1 SV=2	1	10	2	2	7	3	4	4	4	3	6	5	4	4	2	3	4	6	6	7	7	6	3	6	7	7	5	5	6	5	7	4	5	4	7	4	4	5	6	4	6	6
P63261;I3L4N8;A0A804GS07;I3L3I0;I3L1U9;I3L3R2;J3KT65;K7EM38;A0A7P0TBL1	P63261;I3L4N8;A0A804GS07;I3L3I0;I3L1U9	36;34;31;20;20;15;14;13;2	1;1;1;1;1;1;1;1;1	1;1;1;1;1;1;1;1;1	Actin, cytoplasmic 2;Actin, cytoplasmic 2, N-terminally processed	ACTG1	sp|P63261|ACTG_HUMAN Actin, cytoplasmic 2 OS=Homo sapiens OX=9606 GN=ACTG1 PE=1 SV=1;tr|I3L4N8|I3L4N8_HUMAN Actin, cytoplasmic 2 OS=Homo sapiens OX=9606 GN=ACTG1 PE=1 SV=9;tr|A0A804GS07|A0A804GS07_HUMAN Actin, cytoplasmic 2 OS=Homo sapiens OX=9606 GN=ACTG1	9	36	1	1	17	14	16	17	18	9	17	17	17	16	14	14	11	19	19	18	19	24	15	20	22	19	15	16	21	20	23	13	22	19	20	18	17	17	20	18	24	20
O96019	O96019	1	1	1	Actin-like protein 6A	ACTL6A	sp|O96019|ACL6A_HUMAN Actin-like protein 6A OS=Homo sapiens OX=9606 GN=ACTL6A PE=1 SV=1	1	1	1	1	0	0	0	0	0	0	0	0	0	0	0	0	0	0	0	0	0	0	0	0	0	0	0	0	0	0	0	0	0	0	0	0	0	0	0	0	0	0
A0A804HIN7;H9KV75;A0A804HII9;A0A804HLD0;A0A804HK61;P12814;A0A804HJU8;A0A804HL31;A0A804HLF4;A0A7I2V4Y4;A0A804HKE2;A0A804HJN7;G3V2W4;G3V2N5;A0A804HJQ9;H7C5W8;H0YJ11;H0YJW3;G3V2X9;A0A494C166;G3V2E8;A0A494C033;A0A804HKG0;G3V5M4;A0A804HIY0;A0A494C0Q3;A0A494C031	A0A804HIN7;H9KV75;A0A804HII9;A0A804HLD0;A0A804HK61;P12814;A0A804HJU8;A0A804HL31;A0A804HLF4;A0A7I2V4Y4;A0A804HKE2	14;14;14;14;14;13;13;13;13;13;13;4;4;4;4;4;4;3;3;2;2;2;2;2;1;1;1	8;8;8;8;8;7;7;7;7;8;8;3;3;3;3;2;2;1;2;1;1;1;1;1;1;1;1	7;7;7;7;7;6;7;6;6;7;7;2;2;2;2;2;2;1;1;0;0;0;0;0;0;0;0	Alpha-actinin-1	ACTN1	tr|A0A804HIN7|A0A804HIN7_HUMAN Alpha-actinin-1 OS=Homo sapiens OX=9606 GN=ACTN1 PE=1 SV=1;tr|H9KV75|H9KV75_HUMAN Alpha-actinin-1 OS=Homo sapiens OX=9606 GN=ACTN1 PE=1 SV=1;tr|A0A804HII9|A0A804HII9_HUMAN Alpha-actinin-1 OS=Homo sapiens OX=9606 GN=ACTN1 PE=1	27	14	8	7	2	0	0	0	1	1	0	0	1	1	1	2	0	3	2	1	3	7	1	3	3	3	0	3	2	0	2	1	7	3	2	5	3	0	6	2	6	5
P35609;A0A494C1A0;A0A804HI95;A0A494C060	P35609;A0A494C1A0;A0A804HI95;A0A494C060	10;9;9;7	6;5;5;6	6;5;5;6	Alpha-actinin-2	ACTN2	sp|P35609|ACTN2_HUMAN Alpha-actinin-2 OS=Homo sapiens OX=9606 GN=ACTN2 PE=1 SV=1;tr|A0A494C1A0|A0A494C1A0_HUMAN Alpha-actinin-2 (Fragment) OS=Homo sapiens OX=9606 GN=ACTN2 PE=1 SV=1;tr|A0A804HI95|A0A804HI95_HUMAN Alpha-actinin-2 OS=Homo sapiens OX=9606 GN=	4	10	6	6	1	0	0	0	0	0	0	0	0	0	0	0	0	0	1	0	0	3	0	2	2	0	0	2	0	0	0	0	3	0	0	2	2	0	2	0	2	2
A0A087WSZ2;Q08043	A0A087WSZ2;Q08043	3;3	1;1	1;1	Alpha-actinin-3	ACTN3	tr|A0A087WSZ2|A0A087WSZ2_HUMAN Alpha-actinin-3 OS=Homo sapiens OX=9606 GN=ACTN3 PE=1 SV=1;sp|Q08043|ACTN3_HUMAN Alpha-actinin-3 OS=Homo sapiens OX=9606 GN=ACTN3 PE=1 SV=2	2	3	1	1	0	0	0	0	0	0	0	0	0	0	0	0	0	0	0	0	0	1	0	0	0	0	0	0	0	0	0	0	1	0	0	1	0	0	0	0	1	0
A0A8V8TL71;F5GXS2;O43707;H7C144	A0A8V8TL71;F5GXS2;O43707;H7C144	15;15;15;14	15;15;15;14	9;9;9;8	Alpha-actinin-4	ACTN4	tr|A0A8V8TL71|A0A8V8TL71_HUMAN Alpha-actinin-4 OS=Homo sapiens OX=9606 GN=ACTN4 PE=4 SV=1;tr|F5GXS2|F5GXS2_HUMAN Actinin, alpha 4, isoform CRA_a OS=Homo sapiens OX=9606 GN=ACTN4 PE=1 SV=3;sp|O43707|ACTN4_HUMAN Alpha-actinin-4 OS=Homo sapiens OX=9606 GN=ACT	4	15	15	9	2	0	0	0	1	1	0	1	1	1	1	1	0	2	0	0	0	3	0	2	3	1	0	1	2	1	1	1	2	1	1	3	1	0	2	1	3	2
P61163;R4GMT0;P42025	P61163;R4GMT0;P42025	2;1;1	2;1;1	2;1;1	Alpha-centractin;Beta-centractin	ACTR1A;ACTR1B	sp|P61163|ACTZ_HUMAN Alpha-centractin OS=Homo sapiens OX=9606 GN=ACTR1A PE=1 SV=1;tr|R4GMT0|R4GMT0_HUMAN Alpha-centractin OS=Homo sapiens OX=9606 GN=ACTR1A PE=1 SV=1;sp|P42025|ACTY_HUMAN Beta-centractin OS=Homo sapiens OX=9606 GN=ACTR1B PE=1 SV=1	3	2	2	2	0	0	0	0	0	0	0	0	0	0	0	0	0	0	0	0	0	0	0	1	1	1	0	1	0	0	0	1	1	0	2	0	1	0	0	0	0	0
P61160	P61160	4	4	4	Actin-related protein 2	ACTR2	sp|P61160|ARP2_HUMAN Actin-related protein 2 OS=Homo sapiens OX=9606 GN=ACTR2 PE=1 SV=1	1	4	4	4	0	0	0	0	0	0	0	1	0	0	0	1	0	0	0	0	1	3	0	1	1	0	0	0	0	0	1	0	2	1	0	1	1	0	0	0	1	0
B4DXW1;P61158;Q9P1U1;F8WDR7;A0A0A0MTI9;H7C4J1;C9IZN3;Q9C0K3	B4DXW1;P61158	7;7;2;1;1;1;1;1	7;7;2;1;1;1;1;1	7;7;2;1;1;1;1;1	Actin-related protein 3	ACTR3	tr|B4DXW1|B4DXW1_HUMAN Actin-related protein 3 OS=Homo sapiens OX=9606 GN=ACTR3 PE=1 SV=1;sp|P61158|ARP3_HUMAN Actin-related protein 3 OS=Homo sapiens OX=9606 GN=ACTR3 PE=1 SV=3	8	7	7	7	1	1	0	1	1	0	1	1	0	0	0	0	1	1	1	0	3	3	0	2	2	0	0	0	1	2	1	1	2	1	0	2	2	0	2	1	2	0
P14621;U3KPX1;U3KPX8;E9PF46;F8WA34;U3KQL2	P14621;U3KPX1;U3KPX8;E9PF46;F8WA34;U3KQL2	4;2;2;2;2;2	4;2;2;2;2;2	4;2;2;2;2;2	Acylphosphatase-2;Acylphosphatase	ACYP2	sp|P14621|ACYP2_HUMAN Acylphosphatase-2 OS=Homo sapiens OX=9606 GN=ACYP2 PE=1 SV=2;tr|U3KPX1|U3KPX1_HUMAN Acylphosphatase (Fragment) OS=Homo sapiens OX=9606 GN=ACYP2 PE=1 SV=1;tr|U3KPX8|U3KPX8_HUMAN Acylphosphatase-2 OS=Homo sapiens OX=9606 GN=ACYP2 PE=1 S	6	4	4	4	0	0	0	0	1	0	0	1	1	0	1	0	0	2	0	1	1	1	0	1	0	0	0	0	0	1	1	2	1	1	1	1	2	0	1	3	2	2
E7EV99;E7ENY0;A0A804HL01;P35611;D6RF25;H0Y9H2;D6RJE2;D6RAH3;H0YFD8;H0YG19	E7EV99;E7ENY0;A0A804HL01;P35611;D6RF25	10;10;10;10;5;4;3;3;1;1	10;10;10;10;5;4;3;3;1;1	9;9;9;9;5;3;3;3;1;1	Alpha-adducin	ADD1	tr|E7EV99|E7EV99_HUMAN Alpha-adducin OS=Homo sapiens OX=9606 GN=ADD1 PE=1 SV=1;tr|E7ENY0|E7ENY0_HUMAN Alpha-adducin OS=Homo sapiens OX=9606 GN=ADD1 PE=1 SV=1;tr|A0A804HL01|A0A804HL01_HUMAN Alpha-adducin OS=Homo sapiens OX=9606 GN=ADD1 PE=1 SV=1;sp|P35611|A	10	10	10	9	1	1	0	1	0	0	0	4	2	1	1	3	1	2	2	2	6	4	1	6	5	3	0	4	7	3	3	2	4	5	2	5	5	2	6	4	4	6
P35612;C9J080;A0A1C7CYY0;C9JTM0	P35612	5;2;2;2	4;2;2;2	4;2;2;2	Beta-adducin	ADD2	sp|P35612|ADDB_HUMAN Beta-adducin OS=Homo sapiens OX=9606 GN=ADD2 PE=1 SV=3	4	5	4	4	0	0	0	0	0	0	0	1	1	1	1	1	1	1	1	1	1	3	1	1	2	0	0	1	2	1	2	0	1	0	1	1	1	1	3	1	2	2
Q9UEY8	Q9UEY8	5	5	5	Gamma-adducin	ADD3	sp|Q9UEY8|ADDG_HUMAN Gamma-adducin OS=Homo sapiens OX=9606 GN=ADD3 PE=1 SV=1	1	5	5	5	2	0	0	1	1	1	0	2	0	1	1	1	0	1	1	1	3	2	1	0	4	1	1	2	3	1	1	0	1	0	1	1	1	0	0	1	2	0
H0YAG8;P11766;D6RAY0;D6R9G2;D6RFE4	H0YAG8;P11766	3;3;1;1;1	3;3;1;1;1	3;3;1;1;1	Alcohol dehydrogenase class-3	ADH5	tr|H0YAG8|H0YAG8_HUMAN Alcohol dehydrogenase class-3 (Fragment) OS=Homo sapiens OX=9606 GN=ADH5 PE=1 SV=1;sp|P11766|ADHX_HUMAN Alcohol dehydrogenase class-3 OS=Homo sapiens OX=9606 GN=ADH5 PE=1 SV=4	5	3	3	3	0	0	0	0	0	0	0	1	1	0	1	0	1	0	0	0	1	1	0	1	0	0	0	0	1	0	0	0	1	0	2	0	0	0	0	0	0	0
A0A0G2JQN5;H7C382;Q9BV57	A0A0G2JQN5;H7C382;Q9BV57	1;1;1	1;1;1	1;1;1	1,2-dihydroxy-3-keto-5-methylthiopentene dioxygenase	ADI1	tr|A0A0G2JQN5|A0A0G2JQN5_HUMAN Acireductone dioxygenase (Fragment) OS=Homo sapiens OX=9606 GN=ADI1 PE=1 SV=1;tr|H7C382|H7C382_HUMAN Acireductone dioxygenase (Fragment) OS=Homo sapiens OX=9606 GN=ADI1 PE=1 SV=1;sp|Q9BV57|MTND_HUMAN Acireductone dioxygenase	3	1	1	1	0	0	0	0	0	0	0	0	0	0	0	0	0	0	0	0	0	0	0	0	0	0	0	0	0	0	0	0	0	0	0	0	0	0	0	0	0	0
P55263;A0A5F9ZH72;A0A5F9ZHJ1;A0A5F9ZH31;A0A5K1VW54;A0A5K1VW94;A0A5F9ZGZ8;A0A5F9ZH83	P55263;A0A5F9ZH72;A0A5F9ZHJ1;A0A5F9ZH31;A0A5K1VW54;A0A5K1VW94;A0A5F9ZGZ8	4;3;3;3;3;3;2;1	4;3;3;3;3;3;2;1	4;3;3;3;3;3;2;1	Adenosine kinase	ADK	sp|P55263|ADK_HUMAN Adenosine kinase OS=Homo sapiens OX=9606 GN=ADK PE=1 SV=2;tr|A0A5F9ZH72|A0A5F9ZH72_HUMAN Adenosine kinase OS=Homo sapiens OX=9606 GN=ADK PE=1 SV=1;tr|A0A5F9ZHJ1|A0A5F9ZHJ1_HUMAN Adenosine kinase OS=Homo sapiens OX=9606 GN=ADK PE=1 SV=1;	8	4	4	4	0	0	0	0	0	0	0	0	0	0	0	0	0	0	0	0	0	0	0	0	0	0	0	0	0	0	0	0	0	0	0	0	0	0	0	0	0	0
Q9BRR6	Q9BRR6	1	1	1	ADP-dependent glucokinase	ADPGK	sp|Q9BRR6|ADPGK_HUMAN ADP-dependent glucokinase OS=Homo sapiens OX=9606 GN=ADPGK PE=1 SV=1	1	1	1	1	0	0	0	0	0	0	0	0	0	0	0	0	0	0	0	0	0	0	0	0	0	0	0	0	0	0	0	0	0	0	0	0	0	0	0	0	0	0
P30520;Q8N142	P30520	3;1	3;1	3;1	Adenylosuccinate synthetase isozyme 2	ADSS	sp|P30520|PURA2_HUMAN Adenylosuccinate synthetase isozyme 2 OS=Homo sapiens OX=9606 GN=ADSS2 PE=1 SV=3	2	3	3	3	0	0	0	0	0	0	0	0	0	0	0	0	0	0	0	0	0	0	0	0	0	0	0	0	0	0	0	0	0	0	0	0	0	0	0	0	0	0
Q9Y4W6;A0A8I5QJR7;A0A8I5KVV1;A0A8I5KYF5;K7EP56	Q9Y4W6;A0A8I5QJR7;A0A8I5KVV1;A0A8I5KYF5	10;9;9;6;3	10;9;9;6;3	10;9;9;6;3	AFG3-like protein 2	AFG3L2	sp|Q9Y4W6|AFG32_HUMAN AFG3-like protein 2 OS=Homo sapiens OX=9606 GN=AFG3L2 PE=1 SV=2;tr|A0A8I5QJR7|A0A8I5QJR7_HUMAN AFG3-like protein 2 OS=Homo sapiens OX=9606 GN=AFG3L2 PE=1 SV=1;tr|A0A8I5KVV1|A0A8I5KVV1_HUMAN AFG3-like protein 2 OS=Homo sapiens OX=9606	5	10	10	10	0	5	0	3	5	2	4	1	2	0	0	2	1	4	1	2	3	3	0	3	3	1	1	1	0	0	0	1	0	1	0	1	1	3	1	0	0	1
C9J2I0;B8ZZY2;P52594	C9J2I0;B8ZZY2;P52594	1;1;1	1;1;1	1;1;1	Arf-GAP domain and FG repeat-containing protein 1	AGFG1	tr|C9J2I0|C9J2I0_HUMAN Arf-GAP domain and FG repeat-containing protein 1 (Fragment) OS=Homo sapiens OX=9606 GN=AGFG1 PE=1 SV=8;tr|B8ZZY2|B8ZZY2_HUMAN Arf-GAP domain and FG repeat-containing protein 1 OS=Homo sapiens OX=9606 GN=AGFG1 PE=1 SV=1;sp|P52594|AGF	3	1	1	1	0	0	0	0	0	0	0	0	0	0	0	0	0	0	0	0	0	0	0	0	0	0	0	0	0	0	0	0	0	0	0	0	0	0	0	0	0	0
P35573	P35573	1	1	1	Glycogen debranching enzyme;4-alpha-glucanotransferase;Amylo-alpha-1,6-glucosidase	AGL	sp|P35573|GDE_HUMAN Glycogen debranching enzyme OS=Homo sapiens OX=9606 GN=AGL PE=1 SV=3	1	1	1	1	0	0	0	0	0	0	0	0	0	0	0	0	0	0	0	0	1	0	0	0	0	0	0	0	0	0	0	0	0	0	0	0	0	0	0	0	0	0
Q9BSE5	Q9BSE5	1	1	1	Agmatinase, mitochondrial	AGMAT	sp|Q9BSE5|SPEB_HUMAN Agmatinase, mitochondrial OS=Homo sapiens OX=9606 GN=AGMAT PE=1 SV=2	1	1	1	1	0	0	0	0	0	0	0	0	0	0	0	0	0	0	0	0	0	0	0	0	0	0	0	0	0	0	0	0	0	0	0	0	0	0	0	0	0	0
Q9NUQ2	Q9NUQ2	1	1	1	1-acyl-sn-glycerol-3-phosphate acyltransferase epsilon	AGPAT5	sp|Q9NUQ2|PLCE_HUMAN 1-acyl-sn-glycerol-3-phosphate acyltransferase epsilon OS=Homo sapiens OX=9606 GN=AGPAT5 PE=1 SV=3	1	1	1	1	0	0	0	0	0	0	0	0	0	0	0	1	0	0	0	0	0	0	0	0	0	0	0	0	0	0	0	0	0	0	0	0	0	0	0	0	0	0
A0A7P0T8Q7;A0A7P0TA54;A0A7P0T9C9;A0A7P0TAU9;B7Z3Q4;A0A7P0T984;A0A1B0GWA2;A0A7P0TAL3;A0A2R8YEL0;O00116	A0A7P0T8Q7;A0A7P0TA54;A0A7P0T9C9;A0A7P0TAU9;B7Z3Q4;A0A7P0T984;A0A1B0GWA2;A0A7P0TAL3;A0A2R8YEL0;O00116	1;1;1;1;1;1;1;1;1;1	1;1;1;1;1;1;1;1;1;1	1;1;1;1;1;1;1;1;1;1	Alkyldihydroxyacetonephosphate synthase, peroxisomal	AGPS	tr|A0A7P0T8Q7|A0A7P0T8Q7_HUMAN Alkylglycerone-phosphate synthase OS=Homo sapiens OX=9606 GN=AGPS PE=1 SV=1;tr|A0A7P0TA54|A0A7P0TA54_HUMAN Alkylglycerone-phosphate synthase OS=Homo sapiens OX=9606 GN=AGPS PE=1 SV=1;tr|A0A7P0T9C9|A0A7P0T9C9_HUMAN Alkylglycer	10	1	1	1	0	0	0	0	0	0	0	0	0	0	0	0	0	0	0	0	0	0	0	0	0	0	0	0	0	0	0	0	0	0	0	0	0	0	0	0	0	0
P23526	P23526	11	11	11	Adenosylhomocysteinase	AHCY	sp|P23526|SAHH_HUMAN Adenosylhomocysteinase OS=Homo sapiens OX=9606 GN=AHCY PE=1 SV=4	1	11	11	11	0	0	0	0	0	0	0	0	0	0	1	1	0	2	2	1	3	4	1	2	1	0	1	0	1	0	2	0	3	1	3	3	1	0	0	0	2	2
O43865;H0Y8B3;Q96HN2;C9K0S0	O43865;H0Y8B3;Q96HN2	6;4;4;1	6;4;4;1	6;4;4;1	Putative adenosylhomocysteinase 2;Adenosylhomocysteinase;Putative adenosylhomocysteinase 3	AHCYL1;AHCYL2	sp|O43865|SAHH2_HUMAN S-adenosylhomocysteine hydrolase-like protein 1 OS=Homo sapiens OX=9606 GN=AHCYL1 PE=1 SV=2;tr|H0Y8B3|H0Y8B3_HUMAN Adenosylhomocysteinase 3 (Fragment) OS=Homo sapiens OX=9606 GN=AHCYL2 PE=1 SV=1;sp|Q96HN2|SAHH3_HUMAN Adenosylhomocyste	4	6	6	6	1	0	0	2	1	0	0	2	2	0	2	1	2	1	1	0	0	2	1	0	3	1	0	2	2	2	2	3	1	4	1	3	3	0	3	0	2	3
Q09666;E9PQE3;E9PJZ0;E9PKR9;E9PJC6;E9PLK4	Q09666	91;1;1;1;1;1	91;1;1;1;1;1	91;1;1;1;1;1	Neuroblast differentiation-associated protein AHNAK	AHNAK	sp|Q09666|AHNK_HUMAN Neuroblast differentiation-associated protein AHNAK OS=Homo sapiens OX=9606 GN=AHNAK PE=1 SV=2	6	91	91	91	0	0	0	0	0	0	0	0	0	0	0	0	0	0	0	0	0	0	0	0	0	0	0	0	0	0	0	0	0	0	0	0	0	0	0	0	0	0
O95433;H0YJ63;G3V438;H0YJG7;G3V3W9	O95433;H0YJ63;G3V438;H0YJG7	3;2;2;2;1	3;2;2;2;1	3;2;2;2;1	Activator of 90 kDa heat shock protein ATPase homolog 1	AHSA1	sp|O95433|AHSA1_HUMAN Activator of 90 kDa heat shock protein ATPase homolog 1 OS=Homo sapiens OX=9606 GN=AHSA1 PE=1 SV=1;tr|H0YJ63|H0YJ63_HUMAN Activator of 90 kDa heat shock protein ATPase homolog 1 (Fragment) OS=Homo sapiens OX=9606 GN=AHSA1 PE=1 SV=1;tr	5	3	3	3	0	0	0	0	0	0	0	0	0	0	0	0	0	0	0	0	0	0	0	0	0	0	0	0	0	0	0	0	0	0	0	0	0	0	0	0	0	0
A0A6Q8PHC0;A0A7I2PK44;A0A6Q8PHJ9;A0A6Q8PG15;A0A6Q8PFM5;O95831;A0A7I2RLJ8;A0A6Q8PFA7;A0A6Q8PFQ8;A0A6Q8PFS4;A0A6Q8PFE1;E9PMA0;A0A6Q8PF87;A0A6Q8PFN1;A0A6Q8PHJ4;A0A6Q8PFW2	A0A6Q8PHC0;A0A7I2PK44;A0A6Q8PHJ9;A0A6Q8PG15;A0A6Q8PFM5;O95831;A0A7I2RLJ8;A0A6Q8PFA7;A0A6Q8PFQ8;A0A6Q8PFS4;A0A6Q8PFE1;E9PMA0	5;5;5;5;5;5;4;4;4;4;4;3;2;1;1;1	5;5;5;5;5;5;4;4;4;4;4;3;2;1;1;1	5;5;5;5;5;5;4;4;4;4;4;3;2;1;1;1	Apoptosis-inducing factor 1, mitochondrial	AIFM1	tr|A0A6Q8PHC0|A0A6Q8PHC0_HUMAN Apoptosis-inducing factor 1, mitochondrial OS=Homo sapiens OX=9606 GN=AIFM1 PE=1 SV=1;tr|A0A7I2PK44|A0A7I2PK44_HUMAN Apoptosis-inducing factor 1, mitochondrial OS=Homo sapiens OX=9606 GN=AIFM1 PE=1 SV=1;tr|A0A6Q8PHJ9|A0A6Q8PH	16	5	5	5	1	0	1	2	2	2	2	1	0	0	0	1	0	2	1	1	1	0	1	3	1	1	1	1	0	0	0	0	0	1	1	1	1	1	1	0	1	1
Q9BRQ8	Q9BRQ8	1	1	1	Apoptosis-inducing factor 2	AIFM2	sp|Q9BRQ8|FSP1_HUMAN Ferroptosis suppressor protein 1 OS=Homo sapiens OX=9606 GN=AIFM2 PE=1 SV=1	1	1	1	1	0	0	0	0	0	0	0	0	0	0	0	0	0	0	0	0	0	0	0	0	0	0	0	0	0	0	0	0	0	0	0	0	0	0	0	0	0	0
A0A8C8MUD1;A0A804HJ47;A0A5F9ZHC5;Q12904;D6R937;A0A8C8KIA0	A0A8C8MUD1;A0A804HJ47;A0A5F9ZHC5;Q12904;D6R937;A0A8C8KIA0	2;2;2;2;1;1	2;2;2;2;1;1	2;2;2;2;1;1	Aminoacyl tRNA synthase complex-interacting multifunctional protein 1;Endothelial monocyte-activating polypeptide 2	AIMP1	tr|A0A8C8MUD1|A0A8C8MUD1_HUMAN Aminoacyl tRNA synthase complex-interacting multifunctional protein 1 OS=Homo sapiens OX=9606 GN=AIMP1 PE=1 SV=1;tr|A0A804HJ47|A0A804HJ47_HUMAN Aminoacyl tRNA synthase complex-interacting multifunctional protein 1 OS=Homo sap	6	2	2	2	0	0	0	0	0	0	0	0	0	0	0	0	0	0	0	0	0	0	0	0	0	0	0	0	0	0	0	0	0	0	0	0	0	0	0	0	0	0
Q13155	Q13155	1	1	1	Aminoacyl tRNA synthase complex-interacting multifunctional protein 2	AIMP2	sp|Q13155|AIMP2_HUMAN Aminoacyl tRNA synthase complex-interacting multifunctional protein 2 OS=Homo sapiens OX=9606 GN=AIMP2 PE=1 SV=2	1	1	1	1	0	0	0	0	0	0	0	0	0	0	0	0	0	0	0	0	0	0	0	0	0	0	0	0	0	0	0	0	0	0	0	0	0	0	0	0	0	0
E9PMH2;A0A804HKH9;O00170;A0A804HKP8;A0A804HJ46;A0A804HKK3;A0A804HKL7;A0A804HIX8;A0A804HJ38;V9GYQ3	E9PMH2;A0A804HKH9;O00170;A0A804HKP8;A0A804HJ46;A0A804HKK3;A0A804HKL7;A0A804HIX8;A0A804HJ38;V9GYQ3	2;2;2;1;1;1;1;1;1;1	2;2;2;1;1;1;1;1;1;1	2;2;2;1;1;1;1;1;1;1	AH receptor-interacting protein	AIP	tr|E9PMH2|E9PMH2_HUMAN peptidylprolyl isomerase OS=Homo sapiens OX=9606 GN=AIP PE=1 SV=3;tr|A0A804HKH9|A0A804HKH9_HUMAN peptidylprolyl isomerase (Fragment) OS=Homo sapiens OX=9606 GN=AIP PE=1 SV=1;sp|O00170|AIP_HUMAN AH receptor-interacting protein OS=Homo	10	2	2	2	0	0	0	0	0	0	0	0	0	0	0	0	0	0	0	0	0	0	0	0	0	0	0	0	0	0	0	0	0	0	0	0	0	0	0	0	0	0
P00568;Q5T9B7;H0YID2	P00568;Q5T9B7	6;6;2	6;6;2	6;6;2	Adenylate kinase isoenzyme 1	AK1	sp|P00568|KAD1_HUMAN Adenylate kinase isoenzyme 1 OS=Homo sapiens OX=9606 GN=AK1 PE=1 SV=3;tr|Q5T9B7|Q5T9B7_HUMAN Adenylate kinase isoenzyme 1 OS=Homo sapiens OX=9606 GN=AK1 PE=1 SV=1	3	6	6	6	4	0	0	2	3	1	2	2	2	3	2	2	2	4	1	4	4	3	1	2	4	1	3	2	3	2	3	4	3	3	2	3	3	3	2	3	3	3
G3V213;F8VZG5;A0A5F9ZHP2;F8W1A4;P54819	G3V213;F8VZG5;A0A5F9ZHP2;F8W1A4;P54819	2;2;2;2;2	2;2;2;2;2	2;2;2;2;2	Adenylate kinase 2, mitochondrial;Adenylate kinase 2, mitochondrial;Adenylate kinase 2, mitochondrial, N-terminally processed	AK2	tr|G3V213|G3V213_HUMAN nucleoside-diphosphate kinase OS=Homo sapiens OX=9606 GN=AK2 PE=1 SV=1;tr|F8VZG5|F8VZG5_HUMAN nucleoside-diphosphate kinase OS=Homo sapiens OX=9606 GN=AK2 PE=1 SV=1;tr|A0A5F9ZHP2|A0A5F9ZHP2_HUMAN nucleoside-diphosphate kinase OS=Homo	5	2	2	2	0	0	0	0	0	0	0	0	0	0	0	0	0	0	0	0	0	0	0	0	0	0	0	0	0	0	0	0	0	0	0	0	0	0	0	0	0	0
Q9UIJ7	Q9UIJ7	7	7	7	GTP:AMP phosphotransferase AK3, mitochondrial	AK3	sp|Q9UIJ7|KAD3_HUMAN GTP:AMP phosphotransferase AK3, mitochondrial OS=Homo sapiens OX=9606 GN=AK3 PE=1 SV=4	1	7	7	7	3	1	2	4	0	2	3	2	0	3	3	2	1	1	2	1	2	3	1	2	1	2	4	1	1	1	1	2	0	1	2	1	2	2	2	1	1	1
P27144;A0A8I5KW96;F8VS11	P27144;A0A8I5KW96;F8VS11	6;5;3	6;5;3	6;5;3	Adenylate kinase 4, mitochondrial	AK4	sp|P27144|KAD4_HUMAN Adenylate kinase 4, mitochondrial OS=Homo sapiens OX=9606 GN=AK4 PE=1 SV=1;tr|A0A8I5KW96|A0A8I5KW96_HUMAN Adenylate kinase 4, mitochondrial OS=Homo sapiens OX=9606 GN=AK4P3 PE=3 SV=1;tr|F8VS11|F8VS11_HUMAN Adenylate kinase 8 OS=Homo sa	3	6	6	6	3	4	0	1	2	4	4	0	1	1	1	2	2	2	1	2	0	3	0	2	2	0	4	2	0	0	0	1	0	1	0	0	0	4	1	0	0	3
Q9Y6K8	Q9Y6K8	1	1	1	Adenylate kinase isoenzyme 5	AK5	sp|Q9Y6K8|KAD5_HUMAN Adenylate kinase isoenzyme 5 OS=Homo sapiens OX=9606 GN=AK5 PE=1 SV=2	1	1	1	1	0	0	0	0	0	0	0	0	0	0	0	0	0	0	0	0	0	1	0	0	0	0	0	0	0	0	0	0	0	0	0	0	0	0	0	0	0	0
Q02952	Q02952	4	4	4	A-kinase anchor protein 12	AKAP12	sp|Q02952|AKA12_HUMAN A-kinase anchor protein 12 OS=Homo sapiens OX=9606 GN=AKAP12 PE=1 SV=4	1	4	4	4	0	0	0	0	0	0	0	0	0	0	0	0	0	0	1	0	1	1	0	1	2	0	0	2	0	0	0	2	1	0	0	1	1	0	2	1	1	1
H0YMW2;Q12802	H0YMW2;Q12802	1;1	1;1	1;1	A-kinase anchor protein 13	AKAP13	tr|H0YMW2|H0YMW2_HUMAN A-kinase anchor protein 13 (Fragment) OS=Homo sapiens OX=9606 GN=AKAP13 PE=1 SV=1;sp|Q12802|AKP13_HUMAN A-kinase anchor protein 13 OS=Homo sapiens OX=9606 GN=AKAP13 PE=1 SV=2	2	1	1	1	0	0	0	0	0	0	0	0	0	0	0	0	0	0	0	0	0	0	0	0	0	0	0	0	0	0	0	0	0	0	0	0	0	0	0	0	0	0
P14550;V9GYG2;V9GYP9;Q5T621	P14550;V9GYG2;V9GYP9;Q5T621	4;2;2;2	4;2;2;2	4;2;2;2	Alcohol dehydrogenase [NADP(+)]	AKR1A1	sp|P14550|AK1A1_HUMAN Aldo-keto reductase family 1 member A1 OS=Homo sapiens OX=9606 GN=AKR1A1 PE=1 SV=3;tr|V9GYG2|V9GYG2_HUMAN Aldo-keto reductase family 1 member A1 OS=Homo sapiens OX=9606 GN=AKR1A1 PE=1 SV=1;tr|V9GYP9|V9GYP9_HUMAN Aldo-keto reductase fa	4	4	4	4	0	0	0	0	0	0	0	1	0	0	1	2	0	0	0	0	1	0	1	1	3	0	0	0	0	1	1	0	2	0	1	0	0	0	0	1	2	0
P15121;E9PCX2;E9PEF9;C9JRZ8	P15121;E9PCX2;E9PEF9	5;4;3;1	5;4;3;1	5;4;3;1	Aldose reductase	AKR1B1	sp|P15121|ALDR_HUMAN Aldo-keto reductase family 1 member B1 OS=Homo sapiens OX=9606 GN=AKR1B1 PE=1 SV=3;tr|E9PCX2|E9PCX2_HUMAN Aldo-keto reductase family 1 member B1 OS=Homo sapiens OX=9606 GN=AKR1B1 PE=1 SV=1;tr|E9PEF9|E9PEF9_HUMAN Aldo-keto reductase fam	4	5	5	5	0	0	0	0	0	0	0	0	0	0	0	0	0	0	1	1	0	0	1	0	2	0	0	1	1	1	0	0	1	0	0	0	1	1	0	1	1	1
S4R3Z2;A0A0A0MSS8;Q04828;P42330;S4R3D5;A6NHU4;H0Y804;B4DK69;P52895	S4R3Z2;A0A0A0MSS8;Q04828;P42330;S4R3D5;A6NHU4;H0Y804;B4DK69;P52895	2;2;2;2;1;1;1;1;1	2;2;2;2;1;1;1;1;1	2;2;2;2;1;1;1;1;1	Aldo-keto reductase family 1 member C1;Aldo-keto reductase family 1 member C3;Aldo-keto reductase family 1 member C2	AKR1C3;AKR1C1;AKR1C2	tr|S4R3Z2|S4R3Z2_HUMAN Aldo-keto reductase family 1 member C3 OS=Homo sapiens OX=9606 GN=AKR1C3 PE=1 SV=1;tr|A0A0A0MSS8|A0A0A0MSS8_HUMAN Aldo-keto reductase family 1 member C3 OS=Homo sapiens OX=9606 GN=AKR1C3 PE=1 SV=1;sp|Q04828|AK1C1_HUMAN Aldo-keto redu	9	2	2	2	0	0	0	0	0	0	0	0	0	0	0	1	0	0	0	0	0	0	0	0	0	0	0	0	0	0	0	0	0	0	0	0	0	0	0	0	0	0
H3BLU7;O43488;H7C5H7;Q8NHP1	H3BLU7;O43488	6;6;1;1	6;6;1;1	6;6;1;1	Aflatoxin B1 aldehyde reductase member 2	AKR7A2	tr|H3BLU7|H3BLU7_HUMAN Aflatoxin B1 aldehyde reductase member 2 (Fragment) OS=Homo sapiens OX=9606 GN=AKR7A2 PE=1 SV=1;sp|O43488|ARK72_HUMAN Aflatoxin B1 aldehyde reductase member 2 OS=Homo sapiens OX=9606 GN=AKR7A2 PE=1 SV=3	4	6	6	6	1	3	1	3	1	2	2	2	0	0	1	2	1	4	1	1	4	2	1	3	4	1	1	1	1	2	2	1	2	2	2	3	2	1	1	1	2	2
P13716	P13716	2	2	2	Delta-aminolevulinic acid dehydratase	ALAD	sp|P13716|HEM2_HUMAN Delta-aminolevulinic acid dehydratase OS=Homo sapiens OX=9606 GN=ALAD PE=1 SV=1	1	2	2	2	0	0	1	1	0	0	0	1	1	0	0	1	1	1	1	1	0	1	1	1	1	0	0	0	1	0	1	1	1	1	0	1	0	1	1	1	0	0
CON__P02768-1;P02768;A0A0C4DGB6;H0YA55;B7WNR0;D6RHD5;C9JKR2;A0A087WWT3;H7C013	CON__P02768-1;P02768;A0A0C4DGB6;H0YA55;B7WNR0;D6RHD5;C9JKR2;A0A087WWT3	33;33;31;27;26;25;22;19;8	26;26;24;20;21;20;17;15;6	26;26;24;20;21;20;17;15;6	Serum albumin	ALB	;sp|P02768|ALBU_HUMAN Albumin OS=Homo sapiens OX=9606 GN=ALB PE=1 SV=2;tr|A0A0C4DGB6|A0A0C4DGB6_HUMAN Albumin OS=Homo sapiens OX=9606 GN=ALB PE=1 SV=1;tr|H0YA55|H0YA55_HUMAN Albumin (Fragment) OS=Homo sapiens OX=9606 GN=ALB PE=1 SV=1;tr|B7WNR0|B7WNR0_HUMAN	9	33	26	26	8	8	17	14	8	7	7	6	6	3	10	6	7	12	14	11	16	13	19	18	10	15	4	4	11	10	14	12	26	11	14	11	16	12	22	22	17	7
F5GXJ9;Q13740	F5GXJ9;Q13740	1;1	1;1	1;1	CD166 antigen	ALCAM	tr|F5GXJ9|F5GXJ9_HUMAN CD166 antigen OS=Homo sapiens OX=9606 GN=ALCAM PE=1 SV=1;sp|Q13740|CD166_HUMAN CD166 antigen OS=Homo sapiens OX=9606 GN=ALCAM PE=1 SV=2	2	1	1	1	0	0	0	0	0	0	0	0	0	0	0	0	0	0	0	0	0	0	0	0	0	0	0	0	1	1	0	0	1	1	1	0	1	0	1	1	1	1
F5H4B6;Q8IZ83	F5H4B6;Q8IZ83	2;2	2;2	2;2	Aldehyde dehydrogenase family 16 member A1	ALDH16A1	tr|F5H4B6|F5H4B6_HUMAN Aldehyde dehydrogenase family 16 member A1 OS=Homo sapiens OX=9606 GN=ALDH16A1 PE=1 SV=1;sp|Q8IZ83|A16A1_HUMAN Aldehyde dehydrogenase family 16 member A1 OS=Homo sapiens OX=9606 GN=ALDH16A1 PE=1 SV=2	2	2	2	2	0	0	0	0	0	0	0	0	0	0	0	0	0	0	0	0	0	0	0	0	0	0	0	0	0	0	0	0	0	0	0	0	0	0	0	0	0	0
P54886	P54886	7	7	7	Delta-1-pyrroline-5-carboxylate synthase;Glutamate 5-kinase;Gamma-glutamyl phosphate reductase	ALDH18A1	sp|P54886|P5CS_HUMAN Delta-1-pyrroline-5-carboxylate synthase OS=Homo sapiens OX=9606 GN=ALDH18A1 PE=1 SV=2	1	7	7	7	0	0	0	0	0	0	0	0	0	0	0	0	0	0	0	0	0	0	0	0	0	0	0	0	0	0	0	0	0	0	0	0	0	0	0	0	0	0
P00352;Q5SYQ7;Q5SYQ9;Q5SYQ8	P00352;Q5SYQ7;Q5SYQ9;Q5SYQ8	5;3;3;3	2;1;1;1	2;1;1;1	Retinal dehydrogenase 1	ALDH1A1	sp|P00352|AL1A1_HUMAN Aldehyde dehydrogenase 1A1 OS=Homo sapiens OX=9606 GN=ALDH1A1 PE=1 SV=2;tr|Q5SYQ7|Q5SYQ7_HUMAN Aldehyde dehydrogenase 1A1 (Fragment) OS=Homo sapiens OX=9606 GN=ALDH1A1 PE=1 SV=1;tr|Q5SYQ9|Q5SYQ9_HUMAN Aldehyde dehydrogenase 1A1 OS=Hom	4	5	2	2	2	0	1	2	1	1	3	1	0	0	1	2	1	3	2	0	1	4	0	0	1	0	1	1	1	0	0	1	1	0	0	1	0	1	2	0	0	0
O75891;C9JY00;C9JYZ6;C9IZ36	O75891	4;1;1;1	4;1;1;1	4;1;1;1	Cytosolic 10-formyltetrahydrofolate dehydrogenase	ALDH1L1	sp|O75891|AL1L1_HUMAN Cytosolic 10-formyltetrahydrofolate dehydrogenase OS=Homo sapiens OX=9606 GN=ALDH1L1 PE=1 SV=2	4	4	4	4	0	0	0	0	0	0	0	2	0	0	2	1	0	0	0	0	1	0	0	0	0	0	0	0	1	0	0	0	1	0	0	0	0	0	0	0	0	0
P05091;S4R3S4;F8VP50;H0Y2X5;H0YMG7;P47895;P30837;O94788	P05091	25;9;6;1;1;1;1;1	25;9;6;1;1;1;1;1	22;9;4;0;0;0;0;0	Aldehyde dehydrogenase, mitochondrial	ALDH2	sp|P05091|ALDH2_HUMAN Aldehyde dehydrogenase, mitochondrial OS=Homo sapiens OX=9606 GN=ALDH2 PE=1 SV=2	8	25	25	22	12	10	8	15	12	10	14	10	7	10	8	12	7	20	13	13	10	17	10	13	11	5	11	7	7	5	5	8	6	5	3	8	7	15	13	3	7	8
P30038;Q5TF55	P30038	16;6	16;6	16;6	Delta-1-pyrroline-5-carboxylate dehydrogenase, mitochondrial	ALDH4A1	sp|P30038|AL4A1_HUMAN Delta-1-pyrroline-5-carboxylate dehydrogenase, mitochondrial OS=Homo sapiens OX=9606 GN=ALDH4A1 PE=1 SV=3	2	16	16	16	9	3	2	10	7	7	8	7	0	6	1	5	0	10	5	5	5	2	5	2	3	3	9	5	3	0	1	2	2	2	1	3	1	6	1	0	0	0
P51649;C9J8Q5;A0A5F9ZI23;A0A5F9ZH98;A0A5F9ZH05	P51649;C9J8Q5;A0A5F9ZI23	15;13;10;6;2	15;13;10;6;2	15;13;10;6;2	Succinate-semialdehyde dehydrogenase, mitochondrial	ALDH5A1	sp|P51649|SSDH_HUMAN Succinate-semialdehyde dehydrogenase, mitochondrial OS=Homo sapiens OX=9606 GN=ALDH5A1 PE=1 SV=2;tr|C9J8Q5|C9J8Q5_HUMAN Succinate-semialdehyde dehydrogenase OS=Homo sapiens OX=9606 GN=ALDH5A1 PE=1 SV=1;tr|A0A5F9ZI23|A0A5F9ZI23_HUMAN Su	5	15	15	15	7	7	5	6	10	10	5	3	4	6	4	4	4	7	7	7	6	6	4	7	9	5	8	7	3	2	2	5	2	3	4	8	7	9	6	1	6	6
Q02252;G3V4Z4	Q02252	26;12	26;12	26;12	Methylmalonate-semialdehyde dehydrogenase [acylating], mitochondrial	ALDH6A1	sp|Q02252|MMSA_HUMAN Methylmalonate-semialdehyde dehydrogenase [acylating], mitochondrial OS=Homo sapiens OX=9606 GN=ALDH6A1 PE=1 SV=2	2	26	26	26	9	6	2	11	8	9	15	6	3	7	4	6	4	12	4	4	8	6	2	6	9	3	14	4	5	1	3	2	4	3	0	3	4	12	2	0	6	3
A0A1B0GTG2;A0A1B0GW77;P49419;A0A1B0GUA1;A0A1B0GW82;A0A1B0GTY9;A0A1B0GTJ4;A0A1B0GV49;A0A0J9YWF7;A0A1B0GUY0;F8WDY6;H0YHM6;F8VVF2;A0A1B0GVU0	A0A1B0GTG2;A0A1B0GW77;P49419;A0A1B0GUA1;A0A1B0GW82;A0A1B0GTY9;A0A1B0GTJ4;A0A1B0GV49	19;19;19;17;17;16;15;14;8;8;5;5;3;2	19;19;19;17;17;16;15;14;8;8;5;5;3;2	19;19;19;17;17;16;15;14;8;8;5;5;3;2	Alpha-aminoadipic semialdehyde dehydrogenase	ALDH7A1	tr|A0A1B0GTG2|A0A1B0GTG2_HUMAN Alpha-aminoadipic semialdehyde dehydrogenase OS=Homo sapiens OX=9606 GN=ALDH7A1 PE=1 SV=1;tr|A0A1B0GW77|A0A1B0GW77_HUMAN aldehyde dehydrogenase (NAD(+)) OS=Homo sapiens OX=9606 GN=ALDH7A1 PE=1 SV=1;sp|P49419|AL7A1_HUMAN Alpha	14	19	19	19	6	4	1	4	3	2	10	4	1	2	2	2	2	5	3	5	4	3	4	7	3	3	5	3	4	2	2	2	2	2	3	4	3	3	3	3	2	2
P49189	P49189	15	15	15	4-trimethylaminobutyraldehyde dehydrogenase	ALDH9A1	sp|P49189|AL9A1_HUMAN 4-trimethylaminobutyraldehyde dehydrogenase OS=Homo sapiens OX=9606 GN=ALDH9A1 PE=1 SV=3	1	15	15	15	4	5	6	6	3	4	5	5	2	3	4	4	1	5	4	4	4	3	3	5	2	0	9	3	5	3	4	2	5	3	3	5	5	2	3	4	5	5
P04075;J3KPS3;H3BQN4;H3BPS8;H3BUH7;H3BR04;H3BMQ8;H3BU78;H3BR68;A0A3B3IS80;P05062	P04075;J3KPS3;H3BQN4;H3BPS8;H3BUH7;H3BR04;H3BMQ8	34;33;32;23;21;18;17;14;8;1;1	34;33;32;23;21;18;17;14;8;1;1	30;30;28;19;20;17;16;13;8;0;0	Fructose-bisphosphate aldolase A;Fructose-bisphosphate aldolase	ALDOA	sp|P04075|ALDOA_HUMAN Fructose-bisphosphate aldolase A OS=Homo sapiens OX=9606 GN=ALDOA PE=1 SV=2;tr|J3KPS3|J3KPS3_HUMAN Fructose-bisphosphate aldolase OS=Homo sapiens OX=9606 GN=ALDOA PE=1 SV=1;tr|H3BQN4|H3BQN4_HUMAN Fructose-bisphosphate aldolase OS=Homo	11	34	34	30	8	8	7	10	13	9	9	11	11	9	10	9	8	15	19	15	16	20	14	19	18	15	6	12	14	12	19	8	18	9	15	15	16	12	13	19	15	16
P09972;A8MVZ9;J3KSV6;J3QKP5;C9J8F3;J3QKK1;K7EKH5	P09972;A8MVZ9;J3KSV6;J3QKP5;C9J8F3;J3QKK1	25;22;17;17;16;13;11	21;21;16;16;15;13;10	21;21;16;16;15;13;10	Fructose-bisphosphate aldolase C;Fructose-bisphosphate aldolase	ALDOC	sp|P09972|ALDOC_HUMAN Fructose-bisphosphate aldolase C OS=Homo sapiens OX=9606 GN=ALDOC PE=1 SV=2;tr|A8MVZ9|A8MVZ9_HUMAN Fructose-bisphosphate aldolase OS=Homo sapiens OX=9606 GN=ALDOC PE=1 SV=1;tr|J3KSV6|J3KSV6_HUMAN fructose-bisphosphate aldolase (Fragme	7	25	21	21	4	6	3	8	6	1	6	6	6	2	8	8	4	6	11	6	7	11	4	8	9	9	3	6	9	9	10	6	12	6	12	9	9	6	9	10	11	9
Q86V81;E9PB61	Q86V81;E9PB61	4;3	4;3	4;3	THO complex subunit 4	ALYREF	sp|Q86V81|THOC4_HUMAN THO complex subunit 4 OS=Homo sapiens OX=9606 GN=ALYREF PE=1 SV=3;tr|E9PB61|E9PB61_HUMAN THO complex subunit 4 OS=Homo sapiens OX=9606 GN=ALYREF PE=1 SV=1	2	4	4	4	0	0	0	0	0	0	0	0	0	0	0	0	0	0	0	0	0	0	0	0	0	0	0	0	0	0	0	0	0	0	0	0	0	0	0	0	0	0
Q8N944	Q8N944	1	1	1	APC membrane recruitment protein 3	AMER3	sp|Q8N944|AMER3_HUMAN APC membrane recruitment protein 3 OS=Homo sapiens OX=9606 GN=AMER3 PE=1 SV=2	1	1	1	1	0	1	0	0	1	1	1	0	1	0	0	0	0	1	0	0	0	1	0	1	1	1	1	1	0	1	1	0	0	1	0	1	1	1	1	0	1	1
A0A590UJX5;A0A7P0Z4H6;A0A804CCZ3;A0A5F9UK94;H0Y360;Q01433;A0A7P0T999;A0A590UK85;A0A804H2H4;H0YF16	A0A590UJX5;A0A7P0Z4H6;A0A804CCZ3;A0A5F9UK94;H0Y360;Q01433;A0A7P0T999;A0A590UK85;A0A804H2H4;H0YF16	2;2;2;2;2;2;1;1;1;1	2;2;2;2;2;2;1;1;1;1	2;2;2;2;2;2;1;1;1;1	AMP deaminase 2	AMPD2	tr|A0A590UJX5|A0A590UJX5_HUMAN AMP deaminase 2 OS=Homo sapiens OX=9606 GN=AMPD2 PE=1 SV=2;tr|A0A7P0Z4H6|A0A7P0Z4H6_HUMAN AMP deaminase OS=Homo sapiens OX=9606 GN=AMPD2 PE=1 SV=1;tr|A0A804CCZ3|A0A804CCZ3_HUMAN AMP deaminase OS=Homo sapiens OX=9606 GN=AMPD2	10	2	2	2	0	0	0	0	0	0	0	0	0	0	0	0	0	0	0	0	0	0	0	0	0	0	0	0	0	0	0	1	0	1	0	1	2	0	1	1	1	1
P49418;S4R418;Q9UBW5;H0Y7T8	P49418	8;2;2;1	8;2;2;1	6;0;0;1	Amphiphysin	AMPH	sp|P49418|AMPH_HUMAN Amphiphysin OS=Homo sapiens OX=9606 GN=AMPH PE=1 SV=1	4	8	8	6	0	0	0	0	0	0	0	0	0	0	0	0	0	1	3	3	2	4	1	3	3	3	0	3	1	1	3	0	2	2	2	2	1	0	3	1	3	3
A0A5F9ZHS1;Q01484;A0A5F9ZGX3;A0A5F9ZHD2;A0A5F9ZHR8;I6L894;A0A5F9ZHT8;A0A5F9ZHE4;A0A5F9ZHF7;D6RHE1;A0A5F9ZI30;A0A5F9ZGY4;A0A5F9ZHT4;A0A5F9ZI65;A0A5F9ZI46;A0A5F9ZH19;A0A5F9ZHN5;A0A5F9ZI40;A0A5F9ZGY3;A0A5F9ZGZ5;A0A5F9ZH30;A0A5F9ZI81;A0A5F9ZH39;A0A5F9ZI15;A0A5F9ZGY1;A0A5F9ZHJ6;A0A5F9ZGZ1;A0A5F9ZI56;A0A5F9ZHQ5;A0A5F9ZGS7;A0A5F9ZH17;A0A5F9ZH70;A0A5F9ZI69;A0A5F9ZHE2;A0A5F9ZHR2;A0A5F9ZI18;A0A5F9ZHQ3;A0A5…	A0A5F9ZHS1;Q01484;A0A5F9ZGX3;A0A5F9ZHD2;A0A5F9ZHR8;I6L894;A0A5F9ZHT8;A0A5F9ZHE4;A0A5F9ZHF7;D6RHE1;A0A5F9ZI30;A0A5F9ZGY4;A0A5F9ZHT4;A0A5F9ZI65;A0A5F9ZI46;A0A5F9ZH19;A0A5F9ZHN5;A0A5F9ZI40;A0A5F9ZGY3;A0A5F9ZGZ5;A0A5F9ZH30;A0A5F9ZI81;A0A5F9ZH39;A0A5F9ZI15;A0A5F9ZGY1;A0A5F9ZHJ6;A0A5F9ZGZ1;A0A5F9ZI56;A0A5F9ZHQ5;A0A5F9ZGS7;A0A5F9ZH17;A0A5F9ZH70;A0A5F9ZI69;A0A5F9ZHE2;A0A5F9ZHR2;A0A5F9ZI18;A0A5F9ZHQ3;A0A5…	24;24;24;23;22;22;22;21;21;21;21;21;21;21;21;21;21;21;21;21;21;19;19;18;18;18;18;18;18;18;17;17;17;17;16;16;16;16;16;16;16;16;16;16;16;16;16;16;16;16;16;16;16;16;16;16;16;15;15;13;13;11;11;11;11;11;11;11;10;10;8;8;7;3;3;2;1;1;1	24;24;24;23;22;22;22;21;21;21;21;21;21;21;21;21;21;21;21;21;21;19;19;18;18;18;18;18;18;18;17;17;17;17;16;16;16;16;16;16;16;16;16;16;16;16;16;16;16;16;16;16;16;16;16;16;16;15;15;13;13;11;11;11;11;11;11;11;10;10;8;8;7;3;3;2;1;1;1	21;21;21;20;19;19;19;18;18;18;18;18;18;18;18;18;18;18;18;18;18;16;16;15;15;15;15;15;15;15;14;14;14;14;13;13;13;13;13;13;13;13;13;13;13;13;13;13;13;13;13;13;13;13;13;13;13;15;12;13;13;8;8;8;11;8;11;8;7;7;5;8;4;3;3;1;1;1;1	Ankyrin-2	ANK2	tr|A0A5F9ZHS1|A0A5F9ZHS1_HUMAN Ankyrin-2 OS=Homo sapiens OX=9606 GN=ANK2 PE=1 SV=1;sp|Q01484|ANK2_HUMAN Ankyrin-2 OS=Homo sapiens OX=9606 GN=ANK2 PE=1 SV=4;tr|A0A5F9ZGX3|A0A5F9ZGX3_HUMAN Ankyrin-2 OS=Homo sapiens OX=9606 GN=ANK2 PE=1 SV=1;tr|A0A5F9ZHD2|A0A	79	24	24	21	2	0	0	1	0	0	1	3	1	1	2	5	1	4	4	2	6	13	1	5	7	2	1	3	5	7	7	7	4	10	4	7	6	5	6	3	9	9
A0A8I5KW82;A0A590UK20;Q9BXX2	A0A8I5KW82;A0A590UK20;Q9BXX2	1;1;1	1;1;1	1;1;1	Ankyrin repeat domain-containing protein 30B	ANKRD30B	tr|A0A8I5KW82|A0A8I5KW82_HUMAN Ankyrin repeat domain-containing protein 30B OS=Homo sapiens OX=9606 GN=ANKRD30B PE=4 SV=1;tr|A0A590UK20|A0A590UK20_HUMAN Ankyrin repeat domain-containing protein 30B OS=Homo sapiens OX=9606 GN=ANKRD30B PE=4 SV=1;sp|Q9BXX2|AN	3	1	1	1	0	0	0	0	0	0	0	1	0	0	1	1	0	0	0	0	0	0	1	0	0	0	1	0	0	0	0	0	0	0	0	0	0	0	0	0	1	0
A6NFN9	A6NFN9	1	1	1	Protein ANKUB1	ANKUB1	sp|A6NFN9|ANKUB_HUMAN Protein ANKUB1 OS=Homo sapiens OX=9606 GN=ANKUB1 PE=2 SV=3	1	1	1	1	0	0	0	0	0	0	0	0	0	0	0	0	0	1	1	1	0	0	1	0	0	0	0	0	0	0	0	0	0	0	0	0	0	0	0	0	0	0
H0YN26;P39687;O43423;Q92688	H0YN26;P39687;O43423;Q92688	2;2;1;1	2;2;1;1	2;2;1;1	Acidic leucine-rich nuclear phosphoprotein 32 family member A;Acidic leucine-rich nuclear phosphoprotein 32 family member C;Acidic leucine-rich nuclear phosphoprotein 32 family member B	ANP32A;ANP32C;ANP32B	tr|H0YN26|H0YN26_HUMAN Acidic leucine-rich nuclear phosphoprotein 32 family member A OS=Homo sapiens OX=9606 GN=ANP32A PE=1 SV=1;sp|P39687|AN32A_HUMAN Acidic leucine-rich nuclear phosphoprotein 32 family member A OS=Homo sapiens OX=9606 GN=ANP32A PE=1 SV=1	4	2	2	2	0	0	0	0	0	0	0	0	0	0	0	0	0	0	0	0	0	0	0	0	0	0	0	0	0	0	0	0	0	0	0	0	0	0	0	0	0	0
P04083;Q5T3N1;Q5T3N0	P04083	11;5;2	11;5;2	11;5;2	Annexin A1	ANXA1	sp|P04083|ANXA1_HUMAN Annexin A1 OS=Homo sapiens OX=9606 GN=ANXA1 PE=1 SV=2	3	11	11	11	0	0	0	0	0	0	0	0	0	0	1	0	0	1	0	0	1	0	0	1	0	0	0	0	0	0	0	0	0	0	0	0	0	0	0	1	0	0
P50995;H0Y6E1	P50995	3;1	3;1	3;1	Annexin A11	ANXA11	sp|P50995|ANX11_HUMAN Annexin A11 OS=Homo sapiens OX=9606 GN=ANXA11 PE=1 SV=1	2	3	3	3	0	0	0	0	0	0	0	0	0	0	0	0	0	0	0	0	0	0	0	0	0	0	0	0	0	0	0	0	0	0	0	0	0	0	0	0	0	0
P07355;H0YMW4;H0YN42;H0YMU9;H0YMD0;A6NMY6;H0YNB8;H0YKS4;H0YM50;H0YL33;H0YNP5;A0A7I2V4P4;H0YMM1;H0YN28;H0YKX9;H0YMT9;H0YLV6;H0YKZ7;H0YNA0;H0YKL9;H0YKV8;H0YMD9;H0YKN4;H0YLE2	P07355;H0YMW4;H0YN42;H0YMU9;H0YMD0;A6NMY6;H0YNB8;H0YKS4;H0YM50;H0YL33;H0YNP5;A0A7I2V4P4;H0YMM1	17;16;15;14;14;13;12;12;11;10;10;9;9;8;7;7;7;7;7;6;5;4;3;2	17;16;15;14;14;13;12;12;11;10;10;9;9;8;7;7;7;7;7;6;5;4;3;2	17;16;15;14;14;13;12;12;11;10;10;9;9;8;7;7;7;7;7;6;5;4;3;2	Annexin A2;Annexin;Putative annexin A2-like protein	ANXA2;ANXA2P2	sp|P07355|ANXA2_HUMAN Annexin A2 OS=Homo sapiens OX=9606 GN=ANXA2 PE=1 SV=2;tr|H0YMW4|H0YMW4_HUMAN Annexin OS=Homo sapiens OX=9606 GN=ANXA2 PE=1 SV=2;tr|H0YN42|H0YN42_HUMAN Annexin (Fragment) OS=Homo sapiens OX=9606 GN=ANXA2 PE=1 SV=1;tr|H0YMU9|H0YMU9_HUMA	24	17	17	17	1	2	2	2	0	1	0	1	1	0	1	2	0	3	1	2	0	1	4	0	2	2	0	1	2	2	1	0	0	2	0	2	1	1	1	3	1	1
P12429;D6RFJ9;D6RAZ8;D6RCA8;D6RFG5;D6RA82	P12429;D6RFJ9;D6RAZ8;D6RCA8;D6RFG5;D6RA82	2;1;1;1;1;1	2;1;1;1;1;1	2;1;1;1;1;1	Annexin A3;Annexin	ANXA3	sp|P12429|ANXA3_HUMAN Annexin A3 OS=Homo sapiens OX=9606 GN=ANXA3 PE=1 SV=3;tr|D6RFJ9|D6RFJ9_HUMAN Annexin A3 (Fragment) OS=Homo sapiens OX=9606 GN=ANXA3 PE=1 SV=1;tr|D6RAZ8|D6RAZ8_HUMAN Annexin (Fragment) OS=Homo sapiens OX=9606 GN=ANXA3 PE=1 SV=1;tr|D6RC	6	2	2	2	0	0	0	0	0	0	0	0	0	0	0	0	0	0	0	0	0	0	0	0	0	0	0	0	0	0	0	0	0	0	0	0	0	0	0	0	0	0
P08758;E9PHT9;D6RBE9;D6RBL5;D6RCN3	P08758;E9PHT9;D6RBE9;D6RBL5	7;5;4;4;2	7;5;4;4;2	7;5;4;4;2	Annexin A5;Annexin	ANXA5	sp|P08758|ANXA5_HUMAN Annexin A5 OS=Homo sapiens OX=9606 GN=ANXA5 PE=1 SV=2;tr|E9PHT9|E9PHT9_HUMAN Annexin OS=Homo sapiens OX=9606 GN=ANXA5 PE=1 SV=1;tr|D6RBE9|D6RBE9_HUMAN Annexin OS=Homo sapiens OX=9606 GN=ANXA5 PE=1 SV=1;tr|D6RBL5|D6RBL5_HUMAN Annexin O	5	7	7	7	0	1	1	1	1	0	1	1	1	1	2	3	0	1	1	0	2	0	0	0	0	1	0	0	0	1	0	0	1	1	1	0	1	0	0	2	1	0
A0A0S2Z377;P08133;E5RK69;E7EMC6;H0YC77;E5RK63;E5RFF0;E5RJF5	A0A0S2Z377;P08133;E5RK69;E7EMC6	17;17;11;9;2;2;2;1	17;17;11;9;2;2;2;1	17;17;11;9;2;2;2;1	Annexin A6;Annexin	ANXA6	tr|A0A0S2Z377|A0A0S2Z377_HUMAN Annexin (Fragment) OS=Homo sapiens OX=9606 GN=ANXA6 PE=2 SV=1;sp|P08133|ANXA6_HUMAN Annexin A6 OS=Homo sapiens OX=9606 GN=ANXA6 PE=1 SV=3;tr|E5RK69|E5RK69_HUMAN Annexin OS=Homo sapiens OX=9606 GN=ANXA6 PE=1 SV=1;tr|E7EMC6|E7E	8	17	17	17	0	1	1	2	2	1	0	2	7	0	1	6	4	2	3	4	4	6	4	6	5	4	0	1	4	5	5	2	11	3	6	11	3	0	5	10	6	4
P20073	P20073	6	6	6	Annexin A7	ANXA7	sp|P20073|ANXA7_HUMAN Annexin A7 OS=Homo sapiens OX=9606 GN=ANXA7 PE=1 SV=3	1	6	6	6	1	0	1	1	1	1	1	1	0	1	0	1	1	1	1	0	2	2	1	0	0	0	0	0	0	0	1	0	1	0	0	2	0	0	0	1	1	0
Q10567;C9J1E7	Q10567;C9J1E7	6;4	1;1	1;1	AP-1 complex subunit beta-1	AP1B1	sp|Q10567|AP1B1_HUMAN AP-1 complex subunit beta-1 OS=Homo sapiens OX=9606 GN=AP1B1 PE=1 SV=3;tr|C9J1E7|C9J1E7_HUMAN AP-1 complex subunit beta-1 (Fragment) OS=Homo sapiens OX=9606 GN=AP1B1 PE=1 SV=1	2	6	1	1	0	0	0	0	0	0	0	0	0	0	0	1	0	0	1	0	1	2	0	1	0	2	0	0	3	0	2	2	3	4	2	2	2	0	3	1	3	1
O95782	O95782	18	18	12	AP-2 complex subunit alpha-1	AP2A1	sp|O95782|AP2A1_HUMAN AP-2 complex subunit alpha-1 OS=Homo sapiens OX=9606 GN=AP2A1 PE=1 SV=3	1	18	18	12	0	1	0	1	1	1	0	2	3	0	1	2	0	2	6	0	6	10	0	5	7	2	1	3	2	3	4	5	4	3	4	5	4	2	8	2	4	8
O94973;A0A0G2JS82;A0A8I5KPP9;A0A0G2JQM1;A0A0G2JQA4;A0A0G2JRF9;E9PPY8;A0A0G2JQT9;E9PQP4;A0A0G2JS17;A0A8I5KY83;A0A0G2JRS3;A0A0G2JQV2;A0A0G2JQF7;A0A0G2JQP3;E9PNC4;A0A8I5KYZ9;A0A0G2JRP9;A0A8I5KV06;M0R2D9	O94973;A0A0G2JS82;A0A8I5KPP9;A0A0G2JQM1;A0A0G2JQA4;A0A0G2JRF9;E9PPY8	12;12;9;9;6;6;6;5;5;5;3;3;3;3;2;2;2;2;1;1	6;6;3;3;2;2;2;1;2;1;3;2;0;1;0;1;1;0;0;0	6;6;3;3;2;2;2;1;2;1;3;2;0;1;0;1;1;0;0;0	AP-2 complex subunit alpha-2	AP2A2	sp|O94973|AP2A2_HUMAN AP-2 complex subunit alpha-2 OS=Homo sapiens OX=9606 GN=AP2A2 PE=1 SV=2;tr|A0A0G2JS82|A0A0G2JS82_HUMAN AP-2 complex subunit alpha-2 (Fragment) OS=Homo sapiens OX=9606 GN=AP2A2 PE=1 SV=1;tr|A0A8I5KPP9|A0A8I5KPP9_HUMAN AP-1 complex subu	20	12	6	6	0	1	0	0	1	1	0	1	2	0	0	3	0	1	2	1	1	7	0	1	4	1	1	1	3	2	2	4	2	3	1	1	2	1	4	0	2	4
A0A087X253;P63010;A0A087WYD1;A0A087WU93;A0A087WZQ6;K7EJ01;H7C034	A0A087X253;P63010	14;14;4;4;4;1;1	14;14;4;4;4;1;1	9;9;1;1;1;0;0	AP-2 complex subunit beta	AP2B1	tr|A0A087X253|A0A087X253_HUMAN AP complex subunit beta OS=Homo sapiens OX=9606 GN=AP2B1 PE=1 SV=1;sp|P63010|AP2B1_HUMAN AP-2 complex subunit beta OS=Homo sapiens OX=9606 GN=AP2B1 PE=1 SV=1	7	14	14	9	0	0	0	0	0	0	0	0	0	0	0	1	0	0	1	0	1	5	0	2	3	4	0	1	5	1	3	1	6	5	2	5	3	0	5	1	4	3
A0A8I5KWD3;C9JTK4;A0A087WY71;Q96CW1;C9JJD3;H7C4C3;C9JGT8;C9JPV8;E9PFW3;A0A8I5QJU5;C9JJ47;A0A8I5KT55	A0A8I5KWD3;C9JTK4;A0A087WY71;Q96CW1;C9JJD3;H7C4C3;C9JGT8;C9JPV8;E9PFW3;A0A8I5QJU5;C9JJ47;A0A8I5KT55	6;6;6;6;5;5;5;5;5;4;4;3	6;6;6;6;5;5;5;5;5;4;4;3	6;6;6;6;5;5;5;5;5;4;4;3	AP-2 complex subunit mu	AP2M1	tr|A0A8I5KWD3|A0A8I5KWD3_HUMAN AP-2 complex subunit mu OS=Homo sapiens OX=9606 GN=AP2M1 PE=1 SV=1;tr|C9JTK4|C9JTK4_HUMAN AP-2 complex subunit mu OS=Homo sapiens OX=9606 GN=AP2M1 PE=1 SV=2;tr|A0A087WY71|A0A087WY71_HUMAN AP-2 complex subunit mu OS=Homo sapie	12	6	6	6	1	0	0	0	0	0	0	1	0	0	0	1	0	0	0	0	1	2	0	1	2	1	0	2	0	0	1	1	1	0	0	1	2	0	1	0	0	2
M0R0N4;M0QYZ2;P53680;M0QZ21;X6R390	M0R0N4;M0QYZ2;P53680;M0QZ21;X6R390	3;3;3;2;2	3;3;3;2;2	3;3;3;2;2	AP-2 complex subunit sigma	AP2S1	tr|M0R0N4|M0R0N4_HUMAN AP complex subunit sigma OS=Homo sapiens OX=9606 GN=AP2S1 PE=1 SV=1;tr|M0QYZ2|M0QYZ2_HUMAN AP complex subunit sigma OS=Homo sapiens OX=9606 GN=AP2S1 PE=1 SV=1;sp|P53680|AP2S1_HUMAN AP-2 complex subunit sigma OS=Homo sapiens OX=9606 G	5	3	3	3	0	1	0	0	0	0	0	0	1	0	0	0	0	1	1	1	2	2	0	2	2	0	0	0	0	0	2	1	2	0	1	3	1	0	2	1	1	1
A0A590UJW5;A0A590UKD3;A0A590UJU7;A0A590UJU0;A0A590UJ60;A0A590UK04;A0A5F9UJV3;A0A2R8Y2A8;A0A590UKC4;Q13367	A0A590UJW5;A0A590UKD3;A0A590UJU7;A0A590UJU0;A0A590UJ60;A0A590UK04;A0A5F9UJV3;A0A2R8Y2A8;A0A590UKC4;Q13367	1;1;1;1;1;1;1;1;1;1	1;1;1;1;1;1;1;1;1;1	1;1;1;1;1;1;1;1;1;1	AP-3 complex subunit beta-2	AP3B2	tr|A0A590UJW5|A0A590UJW5_HUMAN AP complex subunit beta OS=Homo sapiens OX=9606 GN=AP3B2 PE=1 SV=1;tr|A0A590UKD3|A0A590UKD3_HUMAN AP complex subunit beta OS=Homo sapiens OX=9606 GN=AP3B2 PE=1 SV=1;tr|A0A590UJU7|A0A590UJU7_HUMAN AP-3 complex subunit beta-2 (	10	1	1	1	0	0	0	0	0	0	0	0	0	0	0	0	0	0	0	0	0	0	0	0	0	0	0	0	0	0	0	0	1	1	0	1	1	0	1	0	0	1
A0A8V8TQW4;O14617	A0A8V8TQW4;O14617	1;1	1;1	1;1	AP-3 complex subunit delta-1	AP3D1	tr|A0A8V8TQW4|A0A8V8TQW4_HUMAN AP-3 complex subunit delta-1 OS=Homo sapiens OX=9606 GN=AP3D1 PE=4 SV=1;sp|O14617|AP3D1_HUMAN AP-3 complex subunit delta-1 OS=Homo sapiens OX=9606 GN=AP3D1 PE=1 SV=1	2	1	1	1	0	0	0	0	0	0	0	0	0	0	0	0	0	0	0	0	0	1	0	0	1	0	0	0	0	0	0	0	0	0	0	0	1	0	1	0	0	1
E5RJ52;P53677	E5RJ52;P53677	1;1	1;1	1;1	AP-3 complex subunit mu-2	AP3M2	tr|E5RJ52|E5RJ52_HUMAN AP-3 complex subunit mu-2 (Fragment) OS=Homo sapiens OX=9606 GN=AP3M2 PE=1 SV=1;sp|P53677|AP3M2_HUMAN AP-3 complex subunit mu-2 OS=Homo sapiens OX=9606 GN=AP3M2 PE=1 SV=1	2	1	1	1	0	0	0	0	0	0	0	0	0	0	0	0	0	0	0	0	0	0	0	0	0	0	0	0	0	0	0	0	0	0	0	0	0	0	0	0	0	0
G3V3M6;P27695;G3V5M0;G3V359;G3V3C7;G3V5Q1;G3V5D9;A0A0C4DGK8;H7C4A8	G3V3M6;P27695;G3V5M0;G3V359;G3V3C7;G3V5Q1	3;3;2;2;2;2;1;1;1	3;3;2;2;2;2;1;1;1	3;3;2;2;2;2;1;1;1	DNA-(apurinic or apyrimidinic site) lyase;DNA-(apurinic or apyrimidinic site) lyase, mitochondrial	APEX1	tr|G3V3M6|G3V3M6_HUMAN DNA-(apurinic or apyrimidinic site) endonuclease (Fragment) OS=Homo sapiens OX=9606 GN=APEX1 PE=1 SV=1;sp|P27695|APEX1_HUMAN DNA-(apurinic or apyrimidinic site) endonuclease OS=Homo sapiens OX=9606 GN=APEX1 PE=1 SV=2;tr|G3V5M0|G3V5M0	9	3	3	3	0	0	0	0	0	0	0	0	0	0	0	0	0	0	0	0	0	0	0	0	0	0	0	0	0	0	0	0	0	0	0	0	0	0	0	0	0	0
S4R3U6;F5GZ08;B7Z4G8;P51693;K7EMN4;K7EQJ4	S4R3U6;F5GZ08;B7Z4G8;P51693;K7EMN4;K7EQJ4	2;2;2;2;1;1	2;2;2;2;1;1	2;2;2;2;1;1	Amyloid-like protein 1;C30	APLP1	tr|S4R3U6|S4R3U6_HUMAN Amyloid beta precursor-like protein 1 (Fragment) OS=Homo sapiens OX=9606 GN=APLP1 PE=1 SV=1;tr|F5GZ08|F5GZ08_HUMAN Amyloid beta precursor-like protein 1 OS=Homo sapiens OX=9606 GN=APLP1 PE=1 SV=1;tr|B7Z4G8|B7Z4G8_HUMAN Amyloid beta p	6	2	2	2	0	0	0	0	0	0	0	0	0	0	0	0	0	0	1	1	0	0	1	0	0	0	0	0	0	1	0	1	1	0	1	1	1	0	0	1	1	0
H0Y512;Q9HDC9	H0Y512;Q9HDC9	2;2	2;2	2;2	Adipocyte plasma membrane-associated protein	APMAP	tr|H0Y512|H0Y512_HUMAN Adipocyte plasma membrane-associated protein (Fragment) OS=Homo sapiens OX=9606 GN=APMAP PE=1 SV=1;sp|Q9HDC9|APMAP_HUMAN Adipocyte plasma membrane-associated protein OS=Homo sapiens OX=9606 GN=APMAP PE=1 SV=2	2	2	2	2	0	0	0	0	0	0	0	0	0	0	0	0	0	0	0	1	2	0	1	1	1	0	0	0	0	0	0	0	0	0	0	1	0	0	0	0	0	0
A0A7P0TAG8;Q8NCW5	A0A7P0TAG8;Q8NCW5	2;2	2;2	2;2	NAD(P)H-hydrate epimerase	APOA1BP	tr|A0A7P0TAG8|A0A7P0TAG8_HUMAN NAD(P)H-hydrate epimerase OS=Homo sapiens OX=9606 GN=NAXE PE=1 SV=1;sp|Q8NCW5|NNRE_HUMAN NAD(P)H-hydrate epimerase OS=Homo sapiens OX=9606 GN=NAXE PE=1 SV=2	2	2	2	2	0	0	0	0	0	0	0	1	0	0	0	0	1	0	0	0	0	1	0	1	0	0	0	0	0	0	0	0	0	0	0	0	0	0	0	0	0	0
P05090;C9JF17;C9JX71	P05090;C9JF17;C9JX71	4;4;2	4;4;2	4;4;2	Apolipoprotein D	APOD	sp|P05090|APOD_HUMAN Apolipoprotein D OS=Homo sapiens OX=9606 GN=APOD PE=1 SV=1;tr|C9JF17|C9JF17_HUMAN Apolipoprotein D (Fragment) OS=Homo sapiens OX=9606 GN=APOD PE=1 SV=1;tr|C9JX71|C9JX71_HUMAN Apolipoprotein D (Fragment) OS=Homo sapiens OX=9606 GN=APOD	3	4	4	4	0	0	0	0	0	0	0	2	2	0	2	0	0	0	0	1	0	0	0	0	0	0	0	0	0	0	0	0	0	0	0	0	0	0	0	0	0	0
P02649;H0Y7L5;E9PEV4;E7ERP7;CON__Q03247	P02649;H0Y7L5;E9PEV4;E7ERP7	5;4;3;3;1	5;4;3;3;1	5;4;3;3;1	Apolipoprotein E	APOE	sp|P02649|APOE_HUMAN Apolipoprotein E OS=Homo sapiens OX=9606 GN=APOE PE=1 SV=1;tr|H0Y7L5|H0Y7L5_HUMAN Apolipoprotein E (Fragment) OS=Homo sapiens OX=9606 GN=APOE PE=1 SV=2;tr|E9PEV4|E9PEV4_HUMAN Apolipoprotein E (Fragment) OS=Homo sapiens OX=9606 GN=APOE	5	5	5	5	0	0	0	0	0	0	0	1	0	0	0	0	0	0	1	0	0	1	1	0	1	3	0	0	0	0	0	0	1	0	0	0	0	0	0	0	1	0
J3KQL8;Q9BQE5	J3KQL8;Q9BQE5	2;2	2;2	2;2	Apolipoprotein L2	APOL2	tr|J3KQL8|J3KQL8_HUMAN Apolipoprotein L2 OS=Homo sapiens OX=9606 GN=APOL2 PE=1 SV=2;sp|Q9BQE5|APOL2_HUMAN Apolipoprotein L2 OS=Homo sapiens OX=9606 GN=APOL2 PE=1 SV=2	2	2	2	2	0	0	0	0	0	0	0	0	0	0	0	1	0	0	0	0	0	0	0	0	0	0	0	0	0	0	0	0	0	0	0	0	0	0	0	0	0	0
G3V1B6;H7C1U8;Q9BUR5	G3V1B6;H7C1U8;Q9BUR5	2;2;2	2;2;2	2;2;2	Apolipoprotein O	APOO	tr|G3V1B6|G3V1B6_HUMAN MICOS complex subunit MIC26 OS=Homo sapiens OX=9606 GN=APOO PE=1 SV=1;tr|H7C1U8|H7C1U8_HUMAN MICOS complex subunit (Fragment) OS=Homo sapiens OX=9606 GN=APOO PE=1 SV=1;sp|Q9BUR5|MIC26_HUMAN MICOS complex subunit MIC26 OS=Homo sapiens	3	2	2	2	0	2	0	0	1	0	2	0	0	1	0	0	0	0	0	0	1	1	0	1	1	1	1	0	0	0	0	0	0	0	0	0	0	0	1	0	0	0
E9PG40;P05067;H7C0V9;A0A0A0MRG2;Q06481	E9PG40;P05067;H7C0V9;A0A0A0MRG2	4;4;3;3;1	4;4;3;3;1	4;4;3;3;1	Amyloid beta A4 protein;N-APP;Soluble APP-alpha;Soluble APP-beta;C99;Beta-amyloid protein 42;Beta-amyloid protein 40;C83;P3(42);P3(40);C80;Gamma-secretase C-terminal fragment 59;Gamma-secretase C-terminal fragment 57;Gamma-secretase C-terminal fragment 50;C31	APP	tr|E9PG40|E9PG40_HUMAN Amyloid-beta A4 protein OS=Homo sapiens OX=9606 GN=APP PE=1 SV=1;sp|P05067|A4_HUMAN Amyloid-beta precursor protein OS=Homo sapiens OX=9606 GN=APP PE=1 SV=3;tr|H7C0V9|H7C0V9_HUMAN Amyloid-beta A4 protein (Fragment) OS=Homo sapiens OX=	5	4	4	4	0	0	0	0	0	0	0	0	0	0	0	0	1	0	0	0	1	1	0	0	0	0	0	0	0	0	0	1	0	0	0	1	0	0	0	0	0	0
A0A494C1U4;A0A494C115;K7N7A8;P29972	A0A494C1U4;A0A494C115;K7N7A8;P29972	2;2;2;2	2;2;2;2	2;2;2;2	Aquaporin-1	AQP1	tr|A0A494C1U4|A0A494C1U4_HUMAN Aquaporin-1 (Fragment) OS=Homo sapiens OX=9606 GN=AQP1 PE=1 SV=1;tr|A0A494C115|A0A494C115_HUMAN Aquaporin-1 (Fragment) OS=Homo sapiens OX=9606 GN=AQP1 PE=3 SV=1;tr|K7N7A8|K7N7A8_HUMAN Ubiquitin carboxyl-terminal hydrolase MIN	4	2	2	2	0	0	0	0	0	0	0	1	1	0	0	0	0	0	1	1	1	1	0	0	0	0	0	1	2	1	1	1	1	0	0	1	0	0	1	1	0	1
V9PBN7;P55087;A0A5F9ZHR4;H0Y3H5;J3KRM4	V9PBN7;P55087;A0A5F9ZHR4	7;7;5;1;1	7;7;5;1;1	7;7;5;1;1	Aquaporin-4	AQP4	tr|V9PBN7|V9PBN7_HUMAN Aquaporin 4 isoform delta4 OS=Homo sapiens OX=9606 GN=AQP4 PE=1 SV=1;sp|P55087|AQP4_HUMAN Aquaporin-4 OS=Homo sapiens OX=9606 GN=AQP4 PE=1 SV=2;tr|A0A5F9ZHR4|A0A5F9ZHR4_HUMAN Aquaporin-4 OS=Homo sapiens OX=9606 GN=AQP4 PE=1 SV=1	5	7	7	7	2	0	0	2	0	0	2	3	1	1	1	1	1	2	2	0	3	2	0	3	4	2	1	2	3	3	2	2	4	3	1	3	3	2	3	3	5	4
A0A8V8TNZ5;A0A8V8TQC0;P84077;P61204;A0A8V8TNZ0;A0A8V8TQP8;F5H423;H0YGG7;F5H0C7;A0A8V8TP92;A0A8V8TP99	A0A8V8TNZ5;A0A8V8TQC0;P84077;P61204;A0A8V8TNZ0;A0A8V8TQP8;F5H423	8;8;8;8;6;6;5;3;3;3;2	8;8;8;8;6;6;5;3;3;3;2	6;6;6;6;4;4;3;3;1;1;1	ADP-ribosylation factor 1;ADP-ribosylation factor 3	ARF1;ARF3	tr|A0A8V8TNZ5|A0A8V8TNZ5_HUMAN ADP-ribosylation factor 1 (Fragment) OS=Homo sapiens OX=9606 GN=ARF1 PE=4 SV=1;tr|A0A8V8TQC0|A0A8V8TQC0_HUMAN ADP-ribosylation factor 1 (Fragment) OS=Homo sapiens OX=9606 GN=ARF1 PE=4 SV=1;sp|P84077|ARF1_HUMAN ADP-ribosylatio	11	8	8	6	0	1	0	0	1	0	0	1	1	0	1	0	1	1	2	1	3	1	1	3	1	2	0	1	2	0	1	1	1	1	1	1	2	1	1	1	2	3
C9JPM4;P18085;C9JAK5	C9JPM4;P18085;C9JAK5	3;3;2	1;1;1	1;1;1	ADP-ribosylation factor 4	ARF4	tr|C9JPM4|C9JPM4_HUMAN ADP-ribosylation factor 4 (Fragment) OS=Homo sapiens OX=9606 GN=ARF4 PE=1 SV=1;sp|P18085|ARF4_HUMAN ADP-ribosylation factor 4 OS=Homo sapiens OX=9606 GN=ARF4 PE=1 SV=3;tr|C9JAK5|C9JAK5_HUMAN ADP-ribosylation factor 4 OS=Homo sapiens	3	3	1	1	1	2	0	1	2	0	1	1	1	1	1	1	0	1	2	1	2	1	1	1	2	2	0	1	2	1	1	1	1	1	1	1	1	2	0	1	0	1
C9J1Z8;P84085;F5H1V1;F5H6T5;F8WDB3	C9J1Z8;P84085	3;3;1;1;1	1;1;0;0;0	1;1;0;0;0	ADP-ribosylation factor 5	ARF5	tr|C9J1Z8|C9J1Z8_HUMAN ADP-ribosylation factor 5 (Fragment) OS=Homo sapiens OX=9606 GN=ARF5 PE=1 SV=1;sp|P84085|ARF5_HUMAN ADP-ribosylation factor 5 OS=Homo sapiens OX=9606 GN=ARF5 PE=1 SV=2	5	3	1	1	1	1	0	1	2	0	1	1	1	1	1	0	0	2	2	2	2	2	2	2	2	1	0	1	2	1	2	1	2	1	1	0	1	1	1	1	1	2
A0A7P0Z446;A0A7P0T9L6;A0A7P0T9L9;A0A7P0TA34;A0A7P0T7Z2;Q9Y6D5	A0A7P0Z446;A0A7P0T9L6;A0A7P0T9L9;A0A7P0TA34;A0A7P0T7Z2;Q9Y6D5	1;1;1;1;1;1	1;1;1;1;1;1	1;1;1;1;1;1	Brefeldin A-inhibited guanine nucleotide-exchange protein 2	ARFGEF2	tr|A0A7P0Z446|A0A7P0Z446_HUMAN Brefeldin A-inhibited guanine nucleotide-exchange protein 2 OS=Homo sapiens OX=9606 GN=ARFGEF2 PE=1 SV=1;tr|A0A7P0T9L6|A0A7P0T9L6_HUMAN Brefeldin A-inhibited guanine nucleotide-exchange protein 2 OS=Homo sapiens OX=9606 GN=AR	6	1	1	1	0	0	0	0	0	0	0	0	0	0	0	0	0	0	0	0	0	0	0	0	0	0	0	0	0	0	0	0	0	0	0	0	0	0	0	0	0	0
A0A087X1E4;P53365	A0A087X1E4;P53365	1;1	1;1	1;1	Arfaptin-2	ARFIP2	tr|A0A087X1E4|A0A087X1E4_HUMAN Arfaptin-2 OS=Homo sapiens OX=9606 GN=ARFIP2 PE=1 SV=1;sp|P53365|ARFP2_HUMAN Arfaptin-2 OS=Homo sapiens OX=9606 GN=ARFIP2 PE=1 SV=1	2	1	1	1	0	0	0	0	0	0	0	0	0	0	0	0	0	0	0	0	0	0	0	0	0	0	0	0	0	0	0	0	0	0	0	0	0	0	0	0	0	0
J3KTF8;J3QQX2;P52565;J3KS60;J3KRE2;J3KRY1	J3KTF8;J3QQX2;P52565;J3KS60;J3KRE2;J3KRY1	5;5;5;4;4;4	5;5;5;4;4;4	5;5;5;4;4;4	Rho GDP-dissociation inhibitor 1	ARHGDIA	tr|J3KTF8|J3KTF8_HUMAN Rho GDP-dissociation inhibitor 1 (Fragment) OS=Homo sapiens OX=9606 GN=ARHGDIA PE=1 SV=8;tr|J3QQX2|J3QQX2_HUMAN Rho GDP-dissociation inhibitor 1 OS=Homo sapiens OX=9606 GN=ARHGDIA PE=1 SV=1;sp|P52565|GDIR1_HUMAN Rho GDP-dissociation	6	5	5	5	1	0	0	1	0	0	0	1	2	0	2	2	1	0	1	0	0	2	0	0	3	1	0	1	1	1	1	1	1	1	1	2	1	0	2	0	1	2
M0QYC1;M0QZR4;A0A8V8TP90;A0A8V8TMH9;Q92888;M0R2C7;M0QYS3	M0QYC1;M0QZR4;A0A8V8TP90;A0A8V8TMH9;Q92888;M0R2C7;M0QYS3	2;2;2;2;2;1;1	2;2;2;2;2;1;1	2;2;2;2;2;1;1	Rho guanine nucleotide exchange factor 1	ARHGEF1	tr|M0QYC1|M0QYC1_HUMAN Rho guanine nucleotide exchange factor 1 (Fragment) OS=Homo sapiens OX=9606 GN=ARHGEF1 PE=1 SV=1;tr|M0QZR4|M0QZR4_HUMAN Rho guanine nucleotide exchange factor 1 OS=Homo sapiens OX=9606 GN=ARHGEF1 PE=1 SV=1;tr|A0A8V8TP90|A0A8V8TP90_HU	7	2	2	2	0	0	0	0	0	0	0	0	0	0	0	0	0	0	0	0	0	0	0	0	0	0	0	0	0	0	0	0	0	0	0	0	0	0	0	0	0	0
O15085	O15085	1	1	1	Rho guanine nucleotide exchange factor 11	ARHGEF11	sp|O15085|ARHGB_HUMAN Rho guanine nucleotide exchange factor 11 OS=Homo sapiens OX=9606 GN=ARHGEF11 PE=1 SV=1	1	1	1	1	0	0	0	0	0	0	0	0	0	0	0	0	0	0	0	0	0	0	0	0	0	0	0	0	1	0	0	0	0	0	0	0	0	0	0	0	0	0
F8WF90;C9JQU6;F8WF33;O75915	F8WF90;C9JQU6;F8WF33;O75915	1;1;1;1	1;1;1;1	1;1;1;1	PRA1 family protein 3	ARL6IP5	tr|F8WF90|F8WF90_HUMAN PRA1 family protein OS=Homo sapiens OX=9606 GN=ARL6IP5 PE=1 SV=1;tr|C9JQU6|C9JQU6_HUMAN PRA1 family protein OS=Homo sapiens OX=9606 GN=ARL6IP5 PE=1 SV=1;tr|F8WF33|F8WF33_HUMAN PRA1 family protein OS=Homo sapiens OX=9606 GN=ARL6IP5 PE	4	1	1	1	0	0	0	0	0	0	0	0	0	0	0	0	0	0	0	0	1	0	0	0	1	1	0	0	0	0	1	0	1	0	0	1	0	0	0	0	1	0
Q92747;E9PF58	Q92747;E9PF58	3;2	3;2	1;0	Actin-related protein 2/3 complex subunit 1A	ARPC1A	sp|Q92747|ARC1A_HUMAN Actin-related protein 2/3 complex subunit 1A OS=Homo sapiens OX=9606 GN=ARPC1A PE=1 SV=2;tr|E9PF58|E9PF58_HUMAN Actin-related protein 2/3 complex subunit 1A OS=Homo sapiens OX=9606 GN=ARPC1A PE=1 SV=1	2	3	3	1	1	0	0	1	0	0	0	1	0	0	0	0	0	0	1	1	2	0	1	2	1	0	0	0	1	0	2	0	3	1	1	2	0	0	1	0	3	1
O15144;G5E9S7;C9JTV5;G5E9J0	O15144	4;1;1;1	4;1;1;1	4;1;1;1	Actin-related protein 2/3 complex subunit 2	ARPC2	sp|O15144|ARPC2_HUMAN Actin-related protein 2/3 complex subunit 2 OS=Homo sapiens OX=9606 GN=ARPC2 PE=1 SV=1	4	4	4	4	0	0	0	0	0	0	0	0	0	0	0	0	0	0	0	1	0	1	0	0	2	1	0	1	1	1	0	0	2	3	1	2	2	0	2	0	1	1
F8VR50;C9JZD1;O15145	F8VR50;C9JZD1;O15145	1;1;1	1;1;1	1;1;1	Actin-related protein 2/3 complex subunit 3	ARPC3	tr|F8VR50|F8VR50_HUMAN Actin-related protein 2/3 complex subunit 3 (Fragment) OS=Homo sapiens OX=9606 GN=ARPC3 PE=1 SV=1;tr|C9JZD1|C9JZD1_HUMAN Actin-related protein 2/3 complex subunit 3 (Fragment) OS=Homo sapiens OX=9606 GN=ARPC3 PE=1 SV=1;sp|O15145|ARPC	3	1	1	1	0	0	0	0	0	0	0	0	1	0	0	0	0	0	0	1	1	1	0	0	0	0	0	0	0	0	0	0	1	0	0	0	0	0	0	1	0	0
F8WDD7;H7C0A3;F8WCF6;A0A0A6YYG9;P59998	F8WDD7;H7C0A3;F8WCF6;A0A0A6YYG9;P59998	1;1;1;1;1	1;1;1;1;1	1;1;1;1;1	Actin-related protein 2/3 complex subunit 4	ARPC4;ARPC4-TTLL3	tr|F8WDD7|F8WDD7_HUMAN Actin-related protein 2/3 complex subunit 4 OS=Homo sapiens OX=9606 GN=ARPC4 PE=3 SV=1;tr|H7C0A3|H7C0A3_HUMAN ARPC4-TTLL3 readthrough (Fragment) OS=Homo sapiens OX=9606 GN=ARPC4-TTLL3 PE=3 SV=1;tr|F8WCF6|F8WCF6_HUMAN Actin-related pr	5	1	1	1	1	0	0	0	1	0	0	0	0	0	0	0	0	0	1	1	1	1	0	1	0	0	0	0	0	0	0	0	0	0	0	0	0	0	0	0	1	0
E9PM35;P49407	E9PM35;P49407	1;1	1;1	1;1	Beta-arrestin-1	ARRB1	tr|E9PM35|E9PM35_HUMAN Beta-arrestin-1 (Fragment) OS=Homo sapiens OX=9606 GN=ARRB1 PE=1 SV=8;sp|P49407|ARRB1_HUMAN Beta-arrestin-1 OS=Homo sapiens OX=9606 GN=ARRB1 PE=1 SV=2	2	1	1	1	0	0	0	0	0	0	0	0	0	0	0	0	0	0	0	0	0	0	0	0	0	0	0	0	0	0	0	0	0	0	0	0	1	0	1	0	0	1
Q9Y294	Q9Y294	1	1	1	Histone chaperone ASF1A	ASF1A	sp|Q9Y294|ASF1A_HUMAN Histone chaperone ASF1A OS=Homo sapiens OX=9606 GN=ASF1A PE=1 SV=1	1	1	1	1	0	0	0	0	0	0	0	0	0	0	0	0	0	0	0	0	0	0	0	0	0	0	0	0	0	0	0	0	0	0	0	0	0	0	0	0	0	0
E5RHJ2;E5RHK2;G3XAN5;E5RG29;E5RG56;Q12797	E5RHJ2;E5RHK2;G3XAN5;E5RG29;E5RG56;Q12797	1;1;1;1;1;1	1;1;1;1;1;1	1;1;1;1;1;1	Aspartyl/asparaginyl beta-hydroxylase	ASPH	tr|E5RHJ2|E5RHJ2_HUMAN Aspartyl/asparaginyl beta-hydroxylase OS=Homo sapiens OX=9606 GN=ASPH PE=1 SV=1;tr|E5RHK2|E5RHK2_HUMAN Aspartyl/asparaginyl beta-hydroxylase (Fragment) OS=Homo sapiens OX=9606 GN=ASPH PE=1 SV=1;tr|G3XAN5|G3XAN5_HUMAN Aspartate beta-h	6	1	1	1	0	0	0	0	0	0	0	0	0	0	0	0	0	0	0	0	0	0	0	0	0	0	0	0	0	0	0	0	0	0	0	0	0	0	0	0	0	0
P00966;Q5T6L5;Q5T6L6	P00966	5;1;1	5;1;1	5;1;1	Argininosuccinate synthase	ASS1	sp|P00966|ASSY_HUMAN Argininosuccinate synthase OS=Homo sapiens OX=9606 GN=ASS1 PE=1 SV=2	3	5	5	5	0	0	0	0	0	0	0	0	0	0	0	0	0	0	0	0	0	0	0	0	0	0	0	0	0	0	0	0	0	0	0	0	0	0	0	0	0	0
Q8NBU5;A0A7P0TAM5;A0A7P0T9U2	Q8NBU5	3;1;1	3;1;1	3;1;1	ATPase family AAA domain-containing protein 1	ATAD1	sp|Q8NBU5|ATAD1_HUMAN Outer mitochondrial transmembrane helix translocase OS=Homo sapiens OX=9606 GN=ATAD1 PE=1 SV=1	3	3	3	3	0	0	0	0	0	0	0	1	0	0	0	1	0	0	0	0	0	0	0	0	0	0	0	0	0	0	0	0	0	0	0	0	0	0	0	0	0	0
Q6PL18	Q6PL18	1	1	1	ATPase family AAA domain-containing protein 2	ATAD2	sp|Q6PL18|ATAD2_HUMAN ATPase family AAA domain-containing protein 2 OS=Homo sapiens OX=9606 GN=ATAD2 PE=1 SV=1	1	1	1	1	0	0	0	0	0	0	0	0	0	0	0	0	0	0	0	0	0	0	0	0	0	0	0	0	0	0	0	0	0	0	0	0	0	0	0	0	0	0
Q9NVI7;Q5SV16	Q9NVI7	5;1	5;1	3;1	ATPase family AAA domain-containing protein 3A	ATAD3A	sp|Q9NVI7|ATD3A_HUMAN ATPase family AAA domain-containing protein 3A OS=Homo sapiens OX=9606 GN=ATAD3A PE=1 SV=2	2	5	5	3	1	1	0	0	0	0	1	0	0	0	0	0	0	1	0	0	0	1	0	0	0	0	0	0	0	0	0	0	0	0	0	0	0	1	0	0	0	0
Q86WG3	Q86WG3	3	3	3	Caytaxin	ATCAY	sp|Q86WG3|ATCAY_HUMAN Caytaxin OS=Homo sapiens OX=9606 GN=ATCAY PE=1 SV=2	1	3	3	3	0	0	0	0	0	0	0	0	0	0	0	0	0	0	0	0	0	2	0	2	2	0	0	0	1	1	1	1	1	1	0	1	0	0	2	0	1	2
P31939;H7C1S2;C9JLK0	P31939;H7C1S2	4;2;1	4;2;1	4;2;1	Bifunctional purine biosynthesis protein PURH;Phosphoribosylaminoimidazolecarboxamide formyltransferase;IMP cyclohydrolase	ATIC	sp|P31939|PUR9_HUMAN Bifunctional purine biosynthesis protein ATIC OS=Homo sapiens OX=9606 GN=ATIC PE=1 SV=3;tr|H7C1S2|H7C1S2_HUMAN Bifunctional purine biosynthesis protein ATIC (Fragment) OS=Homo sapiens OX=9606 GN=ATIC PE=1 SV=1	3	4	4	4	0	0	0	0	0	0	0	0	0	0	0	0	0	1	0	0	1	0	0	1	0	0	0	0	1	1	0	0	1	1	0	0	0	0	0	0	1	0
A0A804HLC1;Q8WXF7;G3V5T4;A0A6I8PUC8	A0A804HLC1;Q8WXF7;G3V5T4;A0A6I8PUC8	2;2;1;1	2;2;1;1	2;2;1;1	Atlastin-1	ATL1	tr|A0A804HLC1|A0A804HLC1_HUMAN Atlastin-1 OS=Homo sapiens OX=9606 GN=ATL1 PE=1 SV=1;sp|Q8WXF7|ATLA1_HUMAN Atlastin-1 OS=Homo sapiens OX=9606 GN=ATL1 PE=1 SV=1;tr|G3V5T4|G3V5T4_HUMAN Atlastin-1 (Fragment) OS=Homo sapiens OX=9606 GN=ATL1 PE=1 SV=8;tr|A0A6I8P	4	2	2	2	0	0	0	0	0	0	0	0	0	0	0	0	0	0	0	0	1	1	0	0	2	0	0	0	0	0	0	0	0	0	0	0	0	0	0	0	0	0
Q6DD88;F5H6I7;F5GWF8	Q6DD88;F5H6I7;F5GWF8	2;2;1	2;2;1	2;2;1	Atlastin-3	ATL3	sp|Q6DD88|ATLA3_HUMAN Atlastin-3 OS=Homo sapiens OX=9606 GN=ATL3 PE=1 SV=1;tr|F5H6I7|F5H6I7_HUMAN Atlastin-3 OS=Homo sapiens OX=9606 GN=ATL3 PE=1 SV=1;tr|F5GWF8|F5GWF8_HUMAN Atlastin-3 (Fragment) OS=Homo sapiens OX=9606 GN=ATL3 PE=1 SV=1	3	2	2	2	0	0	0	0	0	0	0	0	0	0	0	0	0	0	0	0	0	0	0	0	0	0	0	0	0	0	0	0	0	0	0	0	0	0	0	0	0	0
P05023;Q5TC01;Q5TC02	P05023	36;4;2	15;2;2	14;2;2	Sodium/potassium-transporting ATPase subunit alpha-1	ATP1A1	sp|P05023|AT1A1_HUMAN Sodium/potassium-transporting ATPase subunit alpha-1 OS=Homo sapiens OX=9606 GN=ATP1A1 PE=1 SV=1	3	36	15	14	9	13	11	13	17	7	10	13	15	10	13	13	11	11	20	14	20	24	16	20	20	24	6	8	19	18	25	14	24	14	23	23	19	15	28	25	23	18
B1AKY9;P50993;H0Y7C1;A0A669K9X0	B1AKY9;P50993;H0Y7C1	35;35;26;5	16;16;11;0	14;14;9;0	Sodium/potassium-transporting ATPase subunit alpha-2	ATP1A2	tr|B1AKY9|B1AKY9_HUMAN Sodium/potassium-transporting ATPase subunit alpha OS=Homo sapiens OX=9606 GN=ATP1A2 PE=1 SV=1;sp|P50993|AT1A2_HUMAN Sodium/potassium-transporting ATPase subunit alpha-2 OS=Homo sapiens OX=9606 GN=ATP1A2 PE=1 SV=1;tr|H0Y7C1|H0Y7C1_HU	4	35	16	14	7	8	8	14	17	5	11	16	14	12	18	11	8	13	18	16	22	24	20	19	20	21	6	11	21	19	24	14	23	11	24	21	17	14	25	29	22	17
P13637;M0R116;A0A2R8YEY8;A0A0A0MT26;M0QXF2;P54707;P20648;Q5TC05	P13637;M0R116;A0A2R8YEY8;A0A0A0MT26	49;48;48;48;16;6;4;3	49;48;48;48;16;6;4;3	25;24;24;24;11;1;0;0	Sodium/potassium-transporting ATPase subunit alpha-3	ATP1A3	sp|P13637|AT1A3_HUMAN Sodium/potassium-transporting ATPase subunit alpha-3 OS=Homo sapiens OX=9606 GN=ATP1A3 PE=1 SV=3;tr|M0R116|M0R116_HUMAN Sodium/potassium-transporting ATPase subunit alpha OS=Homo sapiens OX=9606 GN=ATP1A3 PE=1 SV=1;tr|A0A2R8YEY8|A0A2R	8	49	49	25	8	11	14	15	19	7	11	12	14	12	16	15	10	16	20	17	22	28	16	21	25	27	7	10	21	24	29	17	28	13	29	24	22	16	27	31	28	23
B7Z9S8;P05026;A0A8I5KNT2;A0A8I5KX89	B7Z9S8;P05026;A0A8I5KNT2;A0A8I5KX89	12;12;8;7	12;12;8;7	12;12;8;7	Sodium/potassium-transporting ATPase subunit beta-1	ATP1B1	tr|B7Z9S8|B7Z9S8_HUMAN Sodium/potassium-transporting ATPase subunit beta OS=Homo sapiens OX=9606 GN=ATP1B1 PE=1 SV=1;sp|P05026|AT1B1_HUMAN Sodium/potassium-transporting ATPase subunit beta-1 OS=Homo sapiens OX=9606 GN=ATP1B1 PE=1 SV=1;tr|A0A8I5KNT2|A0A8I5K	4	12	12	12	1	3	2	3	4	2	2	1	2	2	2	2	0	1	6	2	5	7	4	6	7	5	1	2	3	6	5	4	8	4	4	7	3	1	6	7	6	5
P14415;I3L3J8;I3L1V9	P14415	5;2;1	5;2;1	5;2;1	Sodium/potassium-transporting ATPase subunit beta-2	ATP1B2	sp|P14415|AT1B2_HUMAN Sodium/potassium-transporting ATPase subunit beta-2 OS=Homo sapiens OX=9606 GN=ATP1B2 PE=1 SV=3	3	5	5	5	1	0	0	1	0	0	0	2	1	0	2	2	0	2	2	1	2	2	2	2	1	1	1	1	2	1	2	1	2	0	2	5	2	0	1	4	3	3
O14983	O14983	2	1	1	Sarcoplasmic/endoplasmic reticulum calcium ATPase 1	ATP2A1	sp|O14983|AT2A1_HUMAN Sarcoplasmic/endoplasmic reticulum calcium ATPase 1 OS=Homo sapiens OX=9606 GN=ATP2A1 PE=1 SV=1	1	2	1	1	0	0	0	0	0	0	0	1	0	0	0	0	0	0	0	0	0	0	0	0	0	0	0	0	0	0	0	0	0	0	0	0	0	0	0	0	0	0
H7C5W9;P16615;Q93084	H7C5W9;P16615	8;8;2	8;8;2	7;7;1	Sarcoplasmic/endoplasmic reticulum calcium ATPase 2	ATP2A2	tr|H7C5W9|H7C5W9_HUMAN P-type Ca(2+) transporter (Fragment) OS=Homo sapiens OX=9606 GN=ATP2A2 PE=1 SV=1;sp|P16615|AT2A2_HUMAN Sarcoplasmic/endoplasmic reticulum calcium ATPase 2 OS=Homo sapiens OX=9606 GN=ATP2A2 PE=1 SV=1	3	8	8	7	0	1	0	0	0	1	0	2	1	0	0	1	1	0	0	0	0	3	0	1	1	0	0	0	0	0	0	0	1	2	1	0	2	1	1	0	0	2
P20020;E7ERY9	P20020;E7ERY9	15;12	15;12	6;3	Plasma membrane calcium-transporting ATPase 1;Calcium-transporting ATPase	ATP2B1	sp|P20020|AT2B1_HUMAN Plasma membrane calcium-transporting ATPase 1 OS=Homo sapiens OX=9606 GN=ATP2B1 PE=1 SV=4;tr|E7ERY9|E7ERY9_HUMAN Calcium-transporting ATPase OS=Homo sapiens OX=9606 GN=ATP2B1 PE=1 SV=2	2	15	15	6	0	2	0	1	1	1	0	0	0	0	0	1	2	2	5	4	6	9	2	6	6	3	0	4	2	4	8	3	8	5	6	5	5	0	9	2	8	6
A0A2U3U055;A0A2U3TZI3;Q01814;A0A2R8Y4R4;A0A804HKZ0;Q16720;A0A2R8Y535	A0A2U3U055;A0A2U3TZI3;Q01814;A0A2R8Y4R4;A0A804HKZ0;Q16720	13;13;13;10;8;8;2	6;6;6;3;1;1;0	6;6;6;3;1;1;0	Plasma membrane calcium-transporting ATPase 2;Plasma membrane calcium-transporting ATPase 3	ATP2B2;ATP2B3	tr|A0A2U3U055|A0A2U3U055_HUMAN Calcium-transporting ATPase OS=Homo sapiens OX=9606 GN=ATP2B2 PE=1 SV=1;tr|A0A2U3TZI3|A0A2U3TZI3_HUMAN Calcium-transporting ATPase OS=Homo sapiens OX=9606 GN=ATP2B2 PE=1 SV=1;sp|Q01814|AT2B2_HUMAN Plasma membrane calcium-tran	7	13	6	6	0	2	0	1	1	1	0	0	0	0	1	2	2	1	4	3	2	8	2	5	6	5	0	4	2	4	6	3	7	3	5	5	4	0	6	3	6	5
P23634	P23634	11	4	4	Plasma membrane calcium-transporting ATPase 4	ATP2B4	sp|P23634|AT2B4_HUMAN Plasma membrane calcium-transporting ATPase 4 OS=Homo sapiens OX=9606 GN=ATP2B4 PE=1 SV=2	1	11	4	4	0	2	0	1	1	1	0	1	0	0	1	1	1	2	4	4	3	8	2	5	5	4	0	5	4	3	9	3	7	6	7	7	6	0	8	3	10	6
P25705;K7EK77;K7ENJ4;K7ERX7;K7EJP1;K7EQH4;K7ESA0	P25705;K7EK77	42;22;20;15;13;8;2	42;22;20;15;13;8;2	42;22;20;15;13;8;2	ATP synthase subunit alpha, mitochondrial	ATP5A1	sp|P25705|ATPA_HUMAN ATP synthase subunit alpha, mitochondrial OS=Homo sapiens OX=9606 GN=ATP5F1A PE=1 SV=1;tr|K7EK77|K7EK77_HUMAN ATP synthase subunit alpha, mitochondrial (Fragment) OS=Homo sapiens OX=9606 GN=ATP5F1A PE=1 SV=1	7	42	42	42	14	14	15	19	22	14	22	14	13	10	13	17	7	17	21	19	17	22	18	20	21	21	16	7	11	11	18	9	18	10	18	19	19	17	16	17	21	16
P06576;H0YH81;F8W079;F8W0P7;H0YI37	P06576;H0YH81;F8W079	22;19;12;9;4	22;19;12;9;4	22;19;12;9;4	ATP synthase subunit beta, mitochondrial;ATP synthase subunit beta	ATP5B	sp|P06576|ATPB_HUMAN ATP synthase subunit beta, mitochondrial OS=Homo sapiens OX=9606 GN=ATP5F1B PE=1 SV=3;tr|H0YH81|H0YH81_HUMAN ATP synthase subunit beta (Fragment) OS=Homo sapiens OX=9606 GN=ATP5F1B PE=1 SV=1;tr|F8W079|F8W079_HUMAN ATP synthase subunit	5	22	22	22	10	10	11	14	12	7	10	9	10	11	8	7	7	12	13	13	13	15	12	14	14	10	11	2	8	5	12	7	15	5	11	12	10	14	12	11	14	10
P36542	P36542	9	9	9	ATP synthase subunit gamma, mitochondrial	ATP5C1	sp|P36542|ATPG_HUMAN ATP synthase subunit gamma, mitochondrial OS=Homo sapiens OX=9606 GN=ATP5F1C PE=1 SV=1	1	9	9	9	1	4	0	1	2	5	2	0	0	1	0	1	1	1	2	1	2	4	2	3	2	4	1	1	1	1	3	2	1	1	3	2	2	0	2	2	1	1
P30049	P30049	2	2	2	ATP synthase subunit delta, mitochondrial	ATP5D	sp|P30049|ATPD_HUMAN ATP synthase subunit delta, mitochondrial OS=Homo sapiens OX=9606 GN=ATP5F1D PE=1 SV=2	1	2	2	2	0	2	1	1	1	1	1	1	1	1	0	0	1	0	2	2	2	2	0	1	2	1	0	1	0	0	1	0	2	0	2	2	2	1	1	2	1	2
Q5VTU8;P56381	Q5VTU8;P56381	3;3	3;3	3;3	ATP synthase subunit epsilon-like protein, mitochondrial;ATP synthase subunit epsilon, mitochondrial	ATP5EP2;ATP5E	sp|Q5VTU8|AT5EL_HUMAN ATP synthase subunit epsilon-like protein, mitochondrial OS=Homo sapiens OX=9606 GN=ATP5F1EP2 PE=1 SV=1;sp|P56381|ATP5E_HUMAN ATP synthase subunit epsilon, mitochondrial OS=Homo sapiens OX=9606 GN=ATP5F1E PE=1 SV=2	2	3	3	3	0	0	0	1	0	1	0	0	0	0	0	0	0	0	0	0	2	1	0	1	0	0	0	0	0	0	0	0	1	0	1	0	0	0	0	0	1	0
P24539;Q5QNZ2	P24539;Q5QNZ2	13;12	13;12	13;12	ATP synthase F(0) complex subunit B1, mitochondrial	ATP5F1	sp|P24539|AT5F1_HUMAN ATP synthase F(0) complex subunit B1, mitochondrial OS=Homo sapiens OX=9606 GN=ATP5PB PE=1 SV=2;tr|Q5QNZ2|Q5QNZ2_HUMAN ATP synthase subunit b OS=Homo sapiens OX=9606 GN=ATP5PB PE=1 SV=1	2	13	13	13	4	1	1	4	4	4	3	2	3	2	1	2	1	6	8	6	4	7	6	6	5	3	3	1	2	2	2	2	2	1	3	4	4	2	5	4	3	3
I3L0Y5;D6R9H7;E7EQ97;E7EPU7;P05496;Q06055;P48201	I3L0Y5;D6R9H7;E7EQ97;E7EPU7;P05496;Q06055;P48201	1;1;1;1;1;1;1	1;1;1;1;1;1;1	1;1;1;1;1;1;1	ATP synthase F(0) complex subunit C1, mitochondrial;ATP synthase F(0) complex subunit C2, mitochondrial;ATP synthase F(0) complex subunit C3, mitochondrial	ATP5G1;ATP5G2;ATP5G3	tr|I3L0Y5|I3L0Y5_HUMAN ATP synthase F(0) complex subunit C1, mitochondrial (Fragment) OS=Homo sapiens OX=9606 GN=ATP5MC1 PE=1 SV=1;tr|D6R9H7|D6R9H7_HUMAN ATP synthase F(0) complex subunit C1, mitochondrial OS=Homo sapiens OX=9606 GN=ATP5MC1 PE=1 SV=1;tr|E7	7	1	1	1	0	0	0	0	0	0	0	0	0	0	0	0	0	0	0	0	0	0	0	0	0	0	0	0	0	0	0	0	0	0	0	0	0	0	0	1	0	0
O75947;F5H608	O75947;F5H608	6;3	6;3	6;3	ATP synthase subunit d, mitochondrial	ATP5H	sp|O75947|ATP5H_HUMAN ATP synthase subunit d, mitochondrial OS=Homo sapiens OX=9606 GN=ATP5PD PE=1 SV=3;tr|F5H608|F5H608_HUMAN ATP synthase subunit d, mitochondrial OS=Homo sapiens OX=9606 GN=ATP5PD PE=1 SV=2	2	6	6	6	2	2	0	2	2	2	2	1	0	0	0	1	0	1	4	2	3	2	1	2	2	2	1	2	1	1	3	2	1	1	3	2	2	2	2	2	2	2
A8MUH2;P18859	A8MUH2;P18859	1;1	1;1	1;1	ATP synthase-coupling factor 6, mitochondrial	ATP5J	tr|A8MUH2|A8MUH2_HUMAN ATP synthase-coupling factor 6, mitochondrial OS=Homo sapiens OX=9606 GN=ATP5PF PE=1 SV=1;sp|P18859|ATP5J_HUMAN ATP synthase-coupling factor 6, mitochondrial OS=Homo sapiens OX=9606 GN=ATP5PF PE=1 SV=1	2	1	1	1	0	0	0	0	0	0	0	0	0	0	0	0	0	0	0	0	0	0	0	0	0	0	0	0	0	0	0	0	0	0	0	0	0	0	0	0	0	0
C9JJT5;G3V325;C9JU26;P56134	C9JJT5;G3V325;C9JU26;P56134	4;4;2;2	4;4;2;2	4;4;2;2	ATP synthase subunit f, mitochondrial	ATP5J2-PTCD1;ATP5J2	tr|C9JJT5|C9JJT5_HUMAN ATP synthase subunit f, mitochondrial OS=Homo sapiens OX=9606 GN=ATP5MF-PTCD1 PE=3 SV=2;tr|G3V325|G3V325_HUMAN ATP5MF-PTCD1 readthrough OS=Homo sapiens OX=9606 GN=ATP5MF-PTCD1 PE=1 SV=1;tr|C9JU26|C9JU26_HUMAN ATP synthase subunit f,	4	4	4	4	0	0	0	0	1	0	0	0	0	0	0	0	1	0	0	1	1	2	0	1	2	2	1	2	0	0	0	0	1	0	2	2	0	0	1	2	2	1
A0A8I5KT86;A0A8I5KSQ4;A0A8I5KSW3;A0A3B3ITX4;O75964	A0A8I5KT86;A0A8I5KSQ4;A0A8I5KSW3;A0A3B3ITX4;O75964	2;2;2;2;2	2;2;2;2;2	2;2;2;2;2	ATP synthase subunit g, mitochondrial	ATP5L	tr|A0A8I5KT86|A0A8I5KT86_HUMAN ATP synthase subunit g, mitochondrial OS=Homo sapiens OX=9606 GN=ATP5MG PE=3 SV=1;tr|A0A8I5KSQ4|A0A8I5KSQ4_HUMAN ATP synthase subunit g, mitochondrial OS=Homo sapiens OX=9606 GN=ATP5MG PE=3 SV=1;tr|A0A8I5KSW3|A0A8I5KSW3_HUMAN	5	2	2	2	1	0	0	0	0	1	0	0	0	0	1	1	0	0	1	0	0	1	0	1	0	1	0	1	0	1	0	0	2	0	0	1	0	0	1	0	1	2
P48047;A0A494C0K9;H7C0C1;H7C086;H7C068	P48047;A0A494C0K9;H7C0C1	8;6;6;3;1	8;6;6;3;1	8;6;6;3;1	ATP synthase subunit O, mitochondrial	ATP5O	sp|P48047|ATPO_HUMAN ATP synthase subunit O, mitochondrial OS=Homo sapiens OX=9606 GN=ATP5PO PE=1 SV=1;tr|A0A494C0K9|A0A494C0K9_HUMAN ATP synthase subunit O, mitochondrial OS=Homo sapiens OX=9606 GN=ATP5PO PE=3 SV=1;tr|H7C0C1|H7C0C1_HUMAN ATP synthase subu	5	8	8	8	4	0	6	2	3	1	3	1	2	2	1	2	1	3	6	4	3	6	5	4	5	4	1	1	2	2	5	0	5	2	4	3	2	3	1	3	3	2
Q93050;B7Z641;B7Z2A9;K7EM24;K7EPG4;K7ELZ6;K7EN36;F5H1T6;K7EQW2;K7ERA0;K7ERA6	Q93050;B7Z641;B7Z2A9	14;13;13;4;4;3;3;3;1;1;1	14;13;13;4;4;3;3;3;1;1;1	14;13;13;4;4;3;3;3;1;1;1	V-type proton ATPase 116 kDa subunit a isoform 1;V-type proton ATPase subunit a	ATP6V0A1	sp|Q93050|VPP1_HUMAN V-type proton ATPase 116 kDa subunit a 1 OS=Homo sapiens OX=9606 GN=ATP6V0A1 PE=1 SV=3;tr|B7Z641|B7Z641_HUMAN V-type proton ATPase subunit a OS=Homo sapiens OX=9606 GN=ATP6V0A1 PE=1 SV=1;tr|B7Z2A9|B7Z2A9_HUMAN V-type proton ATPase subu	11	14	14	14	0	1	1	1	1	1	0	0	1	0	0	0	0	1	6	2	3	6	1	6	5	8	0	3	4	4	7	5	8	5	5	7	5	1	5	5	5	6
P27449	P27449	2	2	2	V-type proton ATPase 16 kDa proteolipid subunit	ATP6V0C	sp|P27449|VATL_HUMAN V-type proton ATPase 16 kDa proteolipid subunit c OS=Homo sapiens OX=9606 GN=ATP6V0C PE=1 SV=1	1	2	2	2	0	0	0	0	0	0	0	0	0	0	0	0	0	0	0	0	1	1	0	1	1	0	0	0	2	1	1	1	0	1	1	0	1	0	1	1	1	1
J3QL14;F5GYQ1;P61421	J3QL14;F5GYQ1;P61421	2;2;2	2;2;2	2;2;2	V-type proton ATPase subunit d 1	ATP6V0D1	tr|J3QL14|J3QL14_HUMAN V-type proton ATPase subunit d 1 (Fragment) OS=Homo sapiens OX=9606 GN=ATP6V0D1 PE=1 SV=1;tr|F5GYQ1|F5GYQ1_HUMAN V-type proton ATPase subunit OS=Homo sapiens OX=9606 GN=ATP6V0D1 PE=1 SV=1;sp|P61421|VA0D1_HUMAN V-type proton ATPase su	3	2	2	2	0	0	0	0	0	0	0	0	0	0	0	0	0	0	0	0	1	1	0	0	0	2	0	0	1	0	1	0	1	0	0	1	0	0	1	1	1	1
P38606;C9JVW8;C9JA17	P38606	18;4;3	18;4;3	18;4;3	V-type proton ATPase catalytic subunit A	ATP6V1A	sp|P38606|VATA_HUMAN V-type proton ATPase catalytic subunit A OS=Homo sapiens OX=9606 GN=ATP6V1A PE=1 SV=2	3	18	18	18	5	5	4	5	3	2	4	3	3	4	6	5	4	2	4	2	7	9	3	10	12	6	1	5	8	6	11	8	11	8	7	13	8	5	11	10	7	13
P21281;H0YC04;C9JL73;P15313;H0YAT8;E5RGH6;C9JNS9;C9JZ02	P21281;H0YC04	13;8;4;4;2;2;2;1	13;8;4;4;2;2;2;1	13;8;4;4;2;2;2;1	V-type proton ATPase subunit B, brain isoform	ATP6V1B2	sp|P21281|VATB2_HUMAN V-type proton ATPase subunit B, brain isoform OS=Homo sapiens OX=9606 GN=ATP6V1B2 PE=1 SV=3;tr|H0YC04|H0YC04_HUMAN V-type proton ATPase subunit B, brain isoform (Fragment) OS=Homo sapiens OX=9606 GN=ATP6V1B2 PE=1 SV=1	8	13	13	13	1	3	0	1	0	1	1	2	2	1	2	3	1	2	6	5	6	7	4	6	6	5	1	5	4	6	7	2	6	5	5	5	5	1	6	6	7	5
P21283;E7EV59;A0A0U1RR16;Q8NEY4	P21283;E7EV59	6;5;1;1	6;5;1;1	6;5;1;1	V-type proton ATPase subunit C 1	ATP6V1C1	sp|P21283|VATC1_HUMAN V-type proton ATPase subunit C 1 OS=Homo sapiens OX=9606 GN=ATP6V1C1 PE=1 SV=4;tr|E7EV59|E7EV59_HUMAN V-type proton ATPase subunit C OS=Homo sapiens OX=9606 GN=ATP6V1C1 PE=1 SV=1	4	6	6	6	0	0	0	0	0	0	0	0	0	0	0	0	1	0	1	1	0	3	0	1	1	1	0	1	2	1	1	1	1	1	1	1	1	0	1	2	2	3
G3V2V6;Q9Y5K8;H0YJH8;G3V2S6;G3V341;G3V3T8;G3V559	G3V2V6;Q9Y5K8;H0YJH8;G3V2S6	3;3;2;2;1;1;1	3;3;2;2;1;1;1	3;3;2;2;1;1;1	V-type proton ATPase subunit D	ATP6V1D	tr|G3V2V6|G3V2V6_HUMAN V-type proton ATPase subunit D OS=Homo sapiens OX=9606 GN=ATP6V1D PE=1 SV=1;sp|Q9Y5K8|VATD_HUMAN V-type proton ATPase subunit D OS=Homo sapiens OX=9606 GN=ATP6V1D PE=1 SV=1;tr|H0YJH8|H0YJH8_HUMAN V-type proton ATPase subunit D (Fragm	7	3	3	3	0	0	0	0	0	0	0	0	0	0	0	0	0	0	0	0	1	0	0	0	0	1	0	0	0	0	0	0	0	0	1	0	0	0	0	0	1	0
P36543;C9J8H1	P36543;C9J8H1	11;7	11;7	7;4	V-type proton ATPase subunit E 1	ATP6V1E1	sp|P36543|VATE1_HUMAN V-type proton ATPase subunit E 1 OS=Homo sapiens OX=9606 GN=ATP6V1E1 PE=1 SV=1;tr|C9J8H1|C9J8H1_HUMAN V-type proton ATPase subunit E 1 (Fragment) OS=Homo sapiens OX=9606 GN=ATP6V1E1 PE=1 SV=1	2	11	11	7	0	1	1	1	1	1	1	1	1	1	1	0	1	2	5	4	4	6	3	7	5	5	1	3	6	6	5	6	7	5	8	6	4	1	7	6	5	6
O95670;H0Y474;F2Z307;A0A7I2V2N1;A0A7I2YQH3;A0A7I2V4K4;A0A7I2V3Q6;A0A7I2V375;O75348	O95670;H0Y474;F2Z307	6;5;3;1;1;1;1;1;1	6;5;3;1;1;1;1;1;1	6;5;3;1;1;1;1;1;1	V-type proton ATPase subunit G 2	ATP6V1G2;ATP6V1G2-DDX39B	sp|O95670|VATG2_HUMAN V-type proton ATPase subunit G 2 OS=Homo sapiens OX=9606 GN=ATP6V1G2 PE=1 SV=1;tr|H0Y474|H0Y474_HUMAN V-type proton ATPase subunit G (Fragment) OS=Homo sapiens OX=9606 GN=ATP6V1G2 PE=1 SV=1;tr|F2Z307|F2Z307_HUMAN V-type proton ATPase	9	6	6	6	0	0	0	0	0	0	0	0	0	0	0	0	0	0	0	0	0	1	0	1	0	2	0	0	2	4	3	1	2	1	4	2	1	0	2	4	3	0
Q9UI12;G3V126;E5RG49;E5RHH0;E5RK31;E5RJG1	Q9UI12;G3V126	6;5;2;2;1;1	6;5;2;2;1;1	6;5;2;2;1;1	V-type proton ATPase subunit H	ATP6V1H	sp|Q9UI12|VATH_HUMAN V-type proton ATPase subunit H OS=Homo sapiens OX=9606 GN=ATP6V1H PE=1 SV=1;tr|G3V126|G3V126_HUMAN V-type proton ATPase subunit H OS=Homo sapiens OX=9606 GN=ATP6V1H PE=1 SV=1	6	6	6	6	1	1	0	1	1	1	1	1	1	0	0	1	1	1	1	1	1	2	1	1	1	1	0	1	1	1	1	0	1	1	2	3	1	1	3	2	3	3
Q9Y2Q0;Q4G1C1	Q9Y2Q0	3;1	3;1	3;1	Phospholipid-transporting ATPase IA	ATP8A1	sp|Q9Y2Q0|AT8A1_HUMAN Phospholipid-transporting ATPase IA OS=Homo sapiens OX=9606 GN=ATP8A1 PE=1 SV=1	2	3	3	3	0	0	0	0	0	0	0	0	0	0	0	0	0	0	0	0	0	1	0	1	1	0	0	1	0	0	0	0	0	0	0	1	0	0	1	0	0	1
Q9UII2;A0A0B4J230	Q9UII2;A0A0B4J230	3;2	3;2	3;2	ATPase inhibitor, mitochondrial	ATPIF1	sp|Q9UII2|ATIF1_HUMAN ATPase inhibitor, mitochondrial OS=Homo sapiens OX=9606 GN=ATP5IF1 PE=1 SV=1;tr|A0A0B4J230|A0A0B4J230_HUMAN ATP synthase F1 subunit epsilon OS=Homo sapiens OX=9606 GN=ATP5IF1 PE=1 SV=1	2	3	3	3	0	1	0	0	0	0	0	0	0	0	0	0	0	0	0	1	1	0	0	0	0	0	1	0	0	0	0	0	0	0	0	0	0	0	0	0	0	0
A0A6Q8PHA4;P46100	A0A6Q8PHA4;P46100	1;1	1;1	1;1	Transcriptional regulator ATRX	ATRX	tr|A0A6Q8PHA4|A0A6Q8PHA4_HUMAN Transcriptional regulator ATRX OS=Homo sapiens OX=9606 GN=ATRX PE=1 SV=1;sp|P46100|ATRX_HUMAN Transcriptional regulator ATRX OS=Homo sapiens OX=9606 GN=ATRX PE=1 SV=6	2	1	1	1	0	0	0	0	0	0	0	0	0	0	0	0	0	0	0	0	0	0	0	0	0	0	0	0	0	0	0	0	0	0	0	0	0	0	0	0	0	0
H3BSQ5;H3BUE3;H3BSK9;H3BUF6;Q8WWM7	H3BSQ5;H3BUE3;H3BSK9;H3BUF6;Q8WWM7	1;1;1;1;1	1;1;1;1;1	1;1;1;1;1	Ataxin-2-like protein	ATXN2L	tr|H3BSQ5|H3BSQ5_HUMAN Ataxin-2-like protein (Fragment) OS=Homo sapiens OX=9606 GN=ATXN2L PE=1 SV=1;tr|H3BUE3|H3BUE3_HUMAN Ataxin-2-like protein (Fragment) OS=Homo sapiens OX=9606 GN=ATXN2L PE=1 SV=1;tr|H3BSK9|H3BSK9_HUMAN Ataxin-2-like protein (Fragment)	5	1	1	1	0	0	0	0	0	0	0	0	0	0	0	0	0	0	0	0	0	0	0	0	0	0	0	0	0	0	0	0	0	0	0	0	0	0	0	0	0	0
Q13825	Q13825	5	5	5	Methylglutaconyl-CoA hydratase, mitochondrial	AUH	sp|Q13825|AUHM_HUMAN Methylglutaconyl-CoA hydratase, mitochondrial OS=Homo sapiens OX=9606 GN=AUH PE=1 SV=1	1	5	5	5	2	1	0	0	1	2	3	0	0	0	0	2	1	1	2	2	1	4	1	1	1	0	1	0	0	0	0	0	0	0	0	2	1	1	1	0	0	0
P25311;C9JEV0	P25311;C9JEV0	2;1	2;1	2;1	Zinc-alpha-2-glycoprotein	AZGP1	sp|P25311|ZA2G_HUMAN Zinc-alpha-2-glycoprotein OS=Homo sapiens OX=9606 GN=AZGP1 PE=1 SV=2;tr|C9JEV0|C9JEV0_HUMAN Zinc-alpha-2-glycoprotein OS=Homo sapiens OX=9606 GN=AZGP1 PE=1 SV=1	2	2	2	2	0	1	0	1	0	0	0	0	0	0	0	0	0	0	0	0	0	0	0	0	0	0	0	0	0	0	0	0	0	0	0	0	0	0	0	0	0	0
M0R3H9;M0QXG9;M0R3F4;M0R2A4;M0R2K3;M0R193;M0R0I0;J3KQS6;Q9NWV8	M0R3H9;M0QXG9;M0R3F4;M0R2A4;M0R2K3;M0R193;M0R0I0;J3KQS6;Q9NWV8	1;1;1;1;1;1;1;1;1	1;1;1;1;1;1;1;1;1	1;1;1;1;1;1;1;1;1	BRISC and BRCA1-A complex member 1	BABAM1	tr|M0R3H9|M0R3H9_HUMAN BRISC and BRCA1-A complex member 1 OS=Homo sapiens OX=9606 GN=BABAM1 PE=1 SV=1;tr|M0QXG9|M0QXG9_HUMAN BRISC and BRCA1-A complex member 1 OS=Homo sapiens OX=9606 GN=BABAM1 PE=1 SV=2;tr|M0R3F4|M0R3F4_HUMAN BRISC and BRCA1-A complex mem	9	1	1	1	0	0	0	0	0	0	0	0	0	0	0	0	0	0	0	0	0	0	0	0	0	0	0	0	0	0	0	0	0	0	0	0	0	0	0	0	0	0
O95816	O95816	3	3	3	BAG family molecular chaperone regulator 2	BAG2	sp|O95816|BAG2_HUMAN BAG family molecular chaperone regulator 2 OS=Homo sapiens OX=9606 GN=BAG2 PE=1 SV=1	1	3	3	3	0	0	0	0	0	0	0	0	0	0	0	0	0	0	0	0	0	0	0	0	0	0	0	0	0	0	0	0	0	0	0	0	0	0	0	0	0	0
F6TC96;F6UR09;A0A0G2JK23;A0A024RCR6;A0A7P0MQS5;A0A0G2JL47;X6REW1;A0A0G2JJM1;F6S6P2;F6U341;F6X9W3;F6VEM6;F6WML8;A0A1B0GX79;A0A0G2JJR8;A0A7I2V3H1;F6XTU0;F6U1F2;A0A7I2V508;P46379	F6TC96;F6UR09;A0A0G2JK23;A0A024RCR6;A0A7P0MQS5;A0A0G2JL47;X6REW1;A0A0G2JJM1;F6S6P2;F6U341;F6X9W3;F6VEM6;F6WML8;A0A1B0GX79;A0A0G2JJR8;A0A7I2V3H1;F6XTU0;F6U1F2;A0A7I2V508;P46379	2;2;2;2;2;2;2;2;2;2;2;2;2;2;2;2;2;2;2;2	2;2;2;2;2;2;2;2;2;2;2;2;2;2;2;2;2;2;2;2	2;2;2;2;2;2;2;2;2;2;2;2;2;2;2;2;2;2;2;2	Large proline-rich protein BAG6	BAG6;BAT3	tr|F6TC96|F6TC96_HUMAN Large proline-rich protein BAG6 (Fragment) OS=Homo sapiens OX=9606 GN=BAG6 PE=1 SV=1;tr|F6UR09|F6UR09_HUMAN Large proline-rich protein BAG6 (Fragment) OS=Homo sapiens OX=9606 GN=BAG6 PE=1 SV=1;tr|A0A0G2JK23|A0A0G2JK23_HUMAN Large pro	20	2	2	2	0	0	0	0	0	0	0	0	0	0	0	0	0	0	0	0	0	0	0	0	0	0	0	0	0	0	0	0	0	0	0	0	0	0	0	0	0	0
P80723;U3KQP0	P80723	18;3	18;3	18;3	Brain acid soluble protein 1	BASP1	sp|P80723|BASP1_HUMAN Brain acid soluble protein 1 OS=Homo sapiens OX=9606 GN=BASP1 PE=1 SV=2	2	18	18	18	4	4	2	5	5	5	4	3	5	4	4	4	5	6	11	11	11	11	9	10	9	8	1	9	8	7	9	7	9	8	12	11	7	6	12	10	11	10
Q07812	Q07812	1	1	1	Apoptosis regulator BAX	BAX	sp|Q07812|BAX_HUMAN Apoptosis regulator BAX OS=Homo sapiens OX=9606 GN=BAX PE=1 SV=1	1	1	1	1	0	0	0	0	0	0	0	0	0	0	0	0	0	0	0	0	0	0	0	0	0	0	0	0	0	0	0	0	0	0	0	0	0	0	0	0	0	0
Q9UIG0	Q9UIG0	1	1	1	Tyrosine-protein kinase BAZ1B	BAZ1B	sp|Q9UIG0|BAZ1B_HUMAN Tyrosine-protein kinase BAZ1B OS=Homo sapiens OX=9606 GN=BAZ1B PE=1 SV=2	1	1	1	1	0	0	0	0	0	0	0	0	0	0	0	0	0	0	0	0	0	0	0	0	0	0	0	0	0	0	0	0	0	0	0	0	0	0	0	0	0	0
O75936	O75936	1	1	1	Gamma-butyrobetaine dioxygenase	BBOX1	sp|O75936|BODG_HUMAN Gamma-butyrobetaine dioxygenase OS=Homo sapiens OX=9606 GN=BBOX1 PE=1 SV=1	1	1	1	1	0	0	0	0	0	0	0	0	0	0	0	0	0	1	0	0	0	0	0	0	0	0	0	0	0	0	0	0	0	0	0	0	0	0	0	0	0	0
Q96GW7;Q5T3I7;Q5T3I6;Q5T3I8;V9GY88	Q96GW7	15;4;4;3;3	15;4;4;3;3	14;4;3;3;3	Brevican core protein	BCAN	sp|Q96GW7|PGCB_HUMAN Brevican core protein OS=Homo sapiens OX=9606 GN=BCAN PE=1 SV=2	5	15	15	14	0	0	0	0	0	0	0	1	0	0	1	0	0	0	1	1	3	4	1	1	2	2	0	1	4	2	8	2	10	2	5	6	2	0	4	6	5	1
P51572;C9JSP1;C9JQ75;C9J0M4;A0A2R8Y5M6	P51572;C9JSP1;C9JQ75;C9J0M4	3;2;2;2;1	3;2;2;2;1	3;2;2;2;1	B-cell receptor-associated protein 31	BCAP31	sp|P51572|BAP31_HUMAN B-cell receptor-associated protein 31 OS=Homo sapiens OX=9606 GN=BCAP31 PE=1 SV=3;tr|C9JSP1|C9JSP1_HUMAN B-cell receptor-associated protein (Fragment) OS=Homo sapiens OX=9606 GN=BCAP31 PE=1 SV=1;tr|C9JQ75|C9JQ75_HUMAN B-cell receptor-	5	3	3	3	0	0	0	0	0	0	0	0	0	0	0	0	0	0	0	0	0	0	0	0	0	0	0	0	0	0	0	0	0	0	0	0	0	0	0	0	0	0
H7C1E7;B4DFL4;A0A8I5KX57;B4DHY3;H0Y542;A0A8I5KRZ2;G3XAF7;A0A8I5KSK1;A0A8I5KUN3;O75363	H7C1E7;B4DFL4;A0A8I5KX57;B4DHY3;H0Y542;A0A8I5KRZ2;G3XAF7;A0A8I5KSK1;A0A8I5KUN3;O75363	3;3;3;3;3;3;3;3;3;3	3;3;3;3;3;3;3;3;3;3	3;3;3;3;3;3;3;3;3;3	Breast carcinoma-amplified sequence 1	BCAS1	tr|H7C1E7|H7C1E7_HUMAN Breast carcinoma-amplified sequence 1 OS=Homo sapiens OX=9606 GN=BCAS1 PE=1 SV=2;tr|B4DFL4|B4DFL4_HUMAN Breast carcinoma-amplified sequence 1 OS=Homo sapiens OX=9606 GN=BCAS1 PE=1 SV=1;tr|A0A8I5KX57|A0A8I5KX57_HUMAN Breast carcinoma-	10	3	3	3	0	0	0	0	0	0	0	0	0	0	0	0	0	1	0	0	0	0	0	0	1	0	0	0	1	0	0	1	0	0	0	0	0	0	0	0	1	0
Q9P287	Q9P287	1	1	1	BRCA2 and CDKN1A-interacting protein	BCCIP	sp|Q9P287|BCCIP_HUMAN BRCA2 and CDKN1A-interacting protein OS=Homo sapiens OX=9606 GN=BCCIP PE=1 SV=1	1	1	1	1	0	0	0	0	0	0	0	0	0	0	0	0	0	0	0	0	0	0	0	0	0	0	0	0	0	0	0	0	0	0	0	0	0	0	0	0	0	0
F5H5P2;P12694	F5H5P2;P12694	1;1	1;1	1;1	2-oxoisovalerate dehydrogenase subunit alpha, mitochondrial	BCKDHA	tr|F5H5P2|F5H5P2_HUMAN 2-oxoisovalerate dehydrogenase subunit alpha OS=Homo sapiens OX=9606 PE=1 SV=1;sp|P12694|ODBA_HUMAN 2-oxoisovalerate dehydrogenase subunit alpha, mitochondrial OS=Homo sapiens OX=9606 GN=BCKDHA PE=1 SV=2	2	1	1	1	0	1	0	0	0	0	0	0	0	0	0	0	0	0	0	0	0	0	0	0	0	0	0	0	0	0	0	0	0	0	0	0	0	0	0	0	0	0
P21953	P21953	1	1	1	2-oxoisovalerate dehydrogenase subunit beta, mitochondrial	BCKDHB	sp|P21953|ODBB_HUMAN 2-oxoisovalerate dehydrogenase subunit beta, mitochondrial OS=Homo sapiens OX=9606 GN=BCKDHB PE=1 SV=2	1	1	1	1	0	1	0	0	0	0	1	0	0	0	0	0	0	0	0	0	0	0	0	0	0	0	0	0	0	0	0	0	0	0	0	0	0	0	0	0	0	0
H7C2W1;C9K0G7;E9PCG9;Q02338	H7C2W1;C9K0G7;E9PCG9;Q02338	1;1;1;1	1;1;1;1	1;1;1;1	D-beta-hydroxybutyrate dehydrogenase, mitochondrial	BDH1	tr|H7C2W1|H7C2W1_HUMAN D-beta-hydroxybutyrate dehydrogenase, mitochondrial (Fragment) OS=Homo sapiens OX=9606 GN=BDH1 PE=1 SV=1;tr|C9K0G7|C9K0G7_HUMAN D-beta-hydroxybutyrate dehydrogenase, mitochondrial (Fragment) OS=Homo sapiens OX=9606 GN=BDH1 PE=1 SV=1;	4	1	1	1	0	0	0	0	0	0	0	0	0	0	0	0	0	0	0	1	0	1	0	0	0	1	0	1	0	0	0	0	0	0	0	0	0	0	0	0	0	0
Q9BUT1	Q9BUT1	1	1	1	3-hydroxybutyrate dehydrogenase type 2	BDH2	sp|Q9BUT1|DHRS6_HUMAN Dehydrogenase/reductase SDR family member 6 OS=Homo sapiens OX=9606 GN=BDH2 PE=1 SV=2	1	1	1	1	0	0	0	0	0	0	0	0	0	0	0	0	0	0	0	0	0	0	0	1	0	0	0	0	0	0	1	1	1	1	0	0	0	0	0	0	0	0
O00499	O00499	3	1	1	Myc box-dependent-interacting protein 1	BIN1	sp|O00499|BIN1_HUMAN Myc box-dependent-interacting protein 1 OS=Homo sapiens OX=9606 GN=BIN1 PE=1 SV=1	1	3	1	1	0	0	0	0	0	0	0	0	0	0	0	0	0	1	2	2	0	1	1	1	3	2	0	2	0	1	2	1	1	1	1	1	0	0	2	1	1	2
P53004;C9J1E1	P53004;C9J1E1	2;1	2;1	2;1	Biliverdin reductase A	BLVRA	sp|P53004|BIEA_HUMAN Biliverdin reductase A OS=Homo sapiens OX=9606 GN=BLVRA PE=1 SV=2;tr|C9J1E1|C9J1E1_HUMAN Biliverdin reductase A (Fragment) OS=Homo sapiens OX=9606 GN=BLVRA PE=1 SV=1	2	2	2	2	0	0	0	0	0	0	0	0	0	0	0	0	0	0	0	0	0	0	0	0	0	0	0	0	0	0	0	0	0	0	0	1	0	0	0	0	0	0
P30043;A0A2R8YEP4;A0A2R8Y7Y9;M0QZL1;M0R192	P30043;A0A2R8YEP4;A0A2R8Y7Y9;M0QZL1;M0R192	4;3;2;2;2	4;3;2;2;2	4;3;2;2;2	Flavin reductase (NADPH)	BLVRB	sp|P30043|BLVRB_HUMAN Flavin reductase (NADPH) OS=Homo sapiens OX=9606 GN=BLVRB PE=1 SV=3;tr|A0A2R8YEP4|A0A2R8YEP4_HUMAN Flavin reductase (NADPH) OS=Homo sapiens OX=9606 GN=BLVRB PE=1 SV=1;tr|A0A2R8Y7Y9|A0A2R8Y7Y9_HUMAN Flavin reductase (NADPH) OS=Homo sap	5	4	4	4	0	1	0	1	1	2	1	2	1	0	2	2	1	2	2	1	1	2	1	1	2	2	0	2	2	2	2	2	2	2	2	2	2	2	2	2	2	2
A0A499FJE1;Q9H3K6	A0A499FJE1;Q9H3K6	1;1	1;1	1;1	BolA-like protein 2	BOLA2	tr|A0A499FJE1|A0A499FJE1_HUMAN BolA-like protein 2 OS=Homo sapiens OX=9606 GN=BOLA2B PE=1 SV=1;sp|Q9H3K6|BOLA2_HUMAN BolA-like protein 2 OS=Homo sapiens OX=9606 GN=BOLA2B PE=1 SV=1	2	1	1	1	0	0	0	0	0	0	0	0	0	0	0	0	0	0	0	0	0	0	0	0	0	0	0	0	0	0	0	0	0	0	0	0	0	0	0	0	0	0
Q14137	Q14137	1	1	1	Ribosome biogenesis protein BOP1	BOP1	sp|Q14137|BOP1_HUMAN Ribosome biogenesis protein BOP1 OS=Homo sapiens OX=9606 GN=BOP1 PE=1 SV=2	1	1	1	1	0	0	0	0	0	0	0	0	0	0	0	0	0	0	0	0	0	0	0	0	0	0	0	0	0	0	0	0	0	0	0	0	0	0	0	0	0	0
Q86WA6	Q86WA6	1	1	1	Valacyclovir hydrolase	BPHL	sp|Q86WA6|BPHL_HUMAN Valacyclovir hydrolase OS=Homo sapiens OX=9606 GN=BPHL PE=1 SV=1	1	1	1	1	0	1	0	0	0	1	0	0	0	0	0	0	0	0	0	0	0	0	0	0	0	0	0	0	0	0	0	0	0	0	0	0	0	0	0	0	0	0
Q8TDN6	Q8TDN6	1	1	1	Ribosome biogenesis protein BRX1 homolog	BRIX1	sp|Q8TDN6|BRX1_HUMAN Ribosome biogenesis protein BRX1 homolog OS=Homo sapiens OX=9606 GN=BRIX1 PE=1 SV=2	1	1	1	1	0	0	0	0	0	0	0	0	0	0	0	0	0	0	0	0	0	0	0	0	0	0	0	0	0	0	0	0	0	0	0	0	0	0	0	0	0	0
A0A087WUV8;A0A7P0T8A7;A0A7P0TB04;A0A7P0TA85;P35613;R4GMX5;I3L192;R4GN83	A0A087WUV8;A0A7P0T8A7;A0A7P0TB04;A0A7P0TA85;P35613;R4GMX5;I3L192	5;5;5;5;5;3;3;2	5;5;5;5;5;3;3;2	5;5;5;5;5;3;3;2	Basigin	BSG	tr|A0A087WUV8|A0A087WUV8_HUMAN Basigin OS=Homo sapiens OX=9606 GN=BSG PE=1 SV=1;tr|A0A7P0T8A7|A0A7P0T8A7_HUMAN Basigin OS=Homo sapiens OX=9606 GN=BSG PE=1 SV=1;tr|A0A7P0TB04|A0A7P0TB04_HUMAN Basigin OS=Homo sapiens OX=9606 GN=BSG PE=1 SV=1;tr|A0A7P0TA85|A0	8	5	5	5	0	0	0	0	0	0	0	0	0	0	0	0	0	0	0	0	0	0	0	0	0	0	0	1	0	0	0	0	0	0	0	0	0	0	0	0	0	0
Q9UPA5	Q9UPA5	2	2	2	Protein bassoon	BSN	sp|Q9UPA5|BSN_HUMAN Protein bassoon OS=Homo sapiens OX=9606 GN=BSN PE=1 SV=4	1	2	2	2	0	0	0	0	0	0	0	0	0	0	0	0	0	0	0	0	0	2	0	0	0	0	0	1	0	0	0	0	0	1	1	0	1	0	1	1	1	1
H0Y9Y1;A0A7I2V5Y3;D6RDG3;A0A7I2YQL2;A0A7I2V3T6;P20290	H0Y9Y1;A0A7I2V5Y3;D6RDG3;A0A7I2YQL2;A0A7I2V3T6;P20290	1;1;1;1;1;1	1;1;1;1;1;1	1;1;1;1;1;1	Transcription factor BTF3	BTF3	tr|H0Y9Y1|H0Y9Y1_HUMAN Transcription factor BTF3 (Fragment) OS=Homo sapiens OX=9606 GN=BTF3 PE=1 SV=2;tr|A0A7I2V5Y3|A0A7I2V5Y3_HUMAN Transcription factor BTF3 OS=Homo sapiens OX=9606 GN=BTF3 PE=1 SV=1;tr|D6RDG3|D6RDG3_HUMAN Transcription factor BTF3 (Fragm	6	1	1	1	0	0	0	0	0	0	0	0	0	0	0	0	0	0	0	0	0	0	0	0	0	0	0	0	0	0	0	0	0	0	0	0	0	0	0	0	0	0
Q13410	Q13410	1	1	1	Butyrophilin subfamily 1 member A1	BTN1A1	sp|Q13410|BT1A1_HUMAN Butyrophilin subfamily 1 member A1 OS=Homo sapiens OX=9606 GN=BTN1A1 PE=1 SV=3	1	1	1	1	0	0	0	0	0	0	0	0	0	0	0	0	0	0	0	0	0	1	0	0	0	0	0	0	0	0	0	0	0	0	0	0	0	0	0	0	0	0
O60566	O60566	1	1	1	Mitotic checkpoint serine/threonine-protein kinase BUB1 beta	BUB1B	sp|O60566|BUB1B_HUMAN Mitotic checkpoint serine/threonine-protein kinase BUB1 beta OS=Homo sapiens OX=9606 GN=BUB1B PE=1 SV=3	1	1	1	1	0	0	0	0	0	0	0	0	0	0	0	0	0	0	0	0	0	0	0	0	0	0	0	0	0	0	0	0	0	0	0	0	0	0	0	0	0	0
O43684;J3QT28;J3QSX4	O43684;J3QT28;J3QSX4	3;3;2	3;3;2	3;3;2	Mitotic checkpoint protein BUB3	BUB3	sp|O43684|BUB3_HUMAN Mitotic checkpoint protein BUB3 OS=Homo sapiens OX=9606 GN=BUB3 PE=1 SV=1;tr|J3QT28|J3QT28_HUMAN Mitotic checkpoint protein BUB3 (Fragment) OS=Homo sapiens OX=9606 GN=BUB3 PE=1 SV=1;tr|J3QSX4|J3QSX4_HUMAN Mitotic checkpoint protein BUB	3	3	3	3	0	0	0	0	0	0	0	0	0	0	0	0	0	0	0	0	0	0	0	0	0	0	0	0	0	0	0	0	0	0	0	0	0	0	0	0	0	0
E7EMS9;Q75MG1;B5MCH7;E7ETZ4;Q9Y6E2;E9PFE3;C9JF98;F8WDX8	E7EMS9;Q75MG1;B5MCH7;E7ETZ4;Q9Y6E2;E9PFE3;C9JF98;F8WDX8	2;2;2;2;2;1;1;1	2;2;2;2;2;1;1;1	2;2;2;2;2;1;1;1	Basic leucine zipper and W2 domain-containing protein 2	BZW2	tr|E7EMS9|E7EMS9_HUMAN eIF5-mimic protein 1 (Fragment) OS=Homo sapiens OX=9606 GN=BZW2 PE=1 SV=1;tr|Q75MG1|Q75MG1_HUMAN Uncharacterized protein BZW2 (Fragment) OS=Homo sapiens OX=9606 GN=BZW2 PE=1 SV=1;tr|B5MCH7|B5MCH7_HUMAN eIF5-mimic protein 1 OS=Homo sa	8	2	2	2	0	0	0	0	0	0	0	0	0	0	0	0	0	0	0	0	0	0	0	0	0	0	0	0	0	0	0	0	0	0	0	0	0	0	0	0	0	0
E9PRZ9;E9PM92;O00193	E9PRZ9;E9PM92;O00193	2;2;2	2;2;2	2;2;2	Small acidic protein	C11orf58;SMAP	tr|E9PRZ9|E9PRZ9_HUMAN Chromosome 11 open reading frame 58 (Fragment) OS=Homo sapiens OX=9606 GN=C11orf58 PE=1 SV=1;tr|E9PM92|E9PM92_HUMAN Small acidic protein OS=Homo sapiens OX=9606 GN=C11orf58 PE=1 SV=2;sp|O00193|SMAP_HUMAN Small acidic protein OS=Homo	3	2	2	2	0	0	0	0	0	0	0	0	0	0	0	0	0	0	0	0	0	0	0	0	0	0	0	0	0	0	0	0	0	0	0	0	0	0	0	0	0	0
Q9BXV9	Q9BXV9	1	1	1	Uncharacterized protein C14orf142	C14orf142	sp|Q9BXV9|GON7_HUMAN EKC/KEOPS complex subunit GON7 OS=Homo sapiens OX=9606 GN=GON7 PE=1 SV=2	1	1	1	1	0	0	0	0	0	0	0	0	0	0	0	0	0	0	0	0	0	0	0	0	0	0	0	0	0	0	0	0	0	0	0	0	0	0	0	0	0	0
H0YB09;A0A0C4DGD4;H0YB62;E5RJ62;E5RIU5;A0A0C4DGD8;H0YB11	H0YB09;A0A0C4DGD4;H0YB62	6;5;5;2;2;1;1	6;5;5;2;2;1;1	1;1;1;1;1;1;0		C14orf159	tr|H0YB09|H0YB09_HUMAN D-glutamate cyclase, mitochondrial (Fragment) OS=Homo sapiens OX=9606 GN=DGLUCY PE=1 SV=1;tr|A0A0C4DGD4|A0A0C4DGD4_HUMAN D-glutamate cyclase, mitochondrial (Fragment) OS=Homo sapiens OX=9606 GN=DGLUCY PE=1 SV=1;tr|H0YB62|H0YB62_HUMAN	7	6	6	1	2	2	0	1	0	0	4	0	0	1	0	2	0	2	1	1	2	2	0	3	0	0	2	1	0	0	0	0	0	0	0	0	2	2	0	0	0	1
Q7Z3D6	Q7Z3D6	6	1	1	UPF0317 protein C14orf159, mitochondrial	C14orf159	sp|Q7Z3D6|GLUCM_HUMAN D-glutamate cyclase, mitochondrial OS=Homo sapiens OX=9606 GN=DGLUCY PE=1 SV=2	1	6	1	1	3	3	0	2	0	0	5	1	0	2	0	3	0	2	0	1	2	1	0	2	0	0	2	2	0	1	0	1	0	0	0	0	3	2	0	0	0	1
H0YJB9;G3V4C6;Q9Y224	H0YJB9;G3V4C6;Q9Y224	1;1;1	1;1;1	1;1;1	UPF0568 protein C14orf166	C14orf166	tr|H0YJB9|H0YJB9_HUMAN RNA transcription, translation and transport factor protein (Fragment) OS=Homo sapiens OX=9606 GN=RTRAF PE=1 SV=1;tr|G3V4C6|G3V4C6_HUMAN RNA transcription, translation and transport factor protein OS=Homo sapiens OX=9606 GN=RTRAF PE=	3	1	1	1	0	0	0	0	0	0	0	0	0	0	0	0	0	0	0	0	0	0	0	0	0	0	0	0	0	0	0	0	0	0	0	0	0	0	0	0	0	0
Q9NWV4	Q9NWV4	1	1	1	UPF0587 protein C1orf123	C1orf123	sp|Q9NWV4|CZIB_HUMAN CXXC motif containing zinc binding protein OS=Homo sapiens OX=9606 GN=CZIB PE=1 SV=1	1	1	1	1	0	0	0	0	0	0	0	0	0	0	0	0	0	0	0	0	0	0	0	0	0	0	0	0	0	0	0	0	0	0	0	0	0	0	0	0	0	0
F8WD64;Q69YW2	F8WD64;Q69YW2	1;1	1;1	1;1	Protein stum homolog	C1orf95	tr|F8WD64|F8WD64_HUMAN Protein stum homolog OS=Homo sapiens OX=9606 GN=STUM PE=1 SV=2;sp|Q69YW2|STUM_HUMAN Protein stum homolog OS=Homo sapiens OX=9606 GN=STUM PE=1 SV=1	2	1	1	1	0	0	0	0	0	0	0	0	0	0	0	0	0	0	0	0	0	0	0	0	0	0	0	0	1	1	1	1	1	1	1	1	1	0	1	0	1	1
I3L3Q7;I3L3B0;Q07021	I3L3Q7;I3L3B0;Q07021	3;3;3	3;3;3	3;3;3	Complement component 1 Q subcomponent-binding protein, mitochondrial	C1QBP	tr|I3L3Q7|I3L3Q7_HUMAN Complement component 1 Q subcomponent-binding protein, mitochondrial (Fragment) OS=Homo sapiens OX=9606 GN=C1QBP PE=1 SV=1;tr|I3L3B0|I3L3B0_HUMAN Complement component 1 Q subcomponent-binding protein, mitochondrial OS=Homo sapiens OX	3	3	3	3	0	0	0	0	0	0	0	0	0	0	0	0	0	0	0	0	0	0	0	0	0	0	0	0	0	0	0	0	0	0	0	0	0	0	0	0	0	0
P0DPI2;A0A0B4J2D5;H7C1F6;H7C2G3;A0A2R8Y6K9;A0A2R8YDR7;F2Z2Q0;A0A096LP12	P0DPI2;A0A0B4J2D5;H7C1F6;H7C2G3	5;5;4;4;2;2;2;2	5;5;4;4;2;2;2;2	5;5;4;4;2;2;2;2		C21orf33	sp|P0DPI2|GAL3A_HUMAN Glutamine amidotransferase-like class 1 domain-containing protein 3, mitochondrial OS=Homo sapiens OX=9606 GN=GATD3 PE=1 SV=1;sp|A0A0B4J2D5|GAL3B_HUMAN Putative glutamine amidotransferase-like class 1 domain-containing protein 3B, mit	8	5	5	5	1	1	1	1	0	1	0	0	0	1	0	2	0	0	0	0	0	0	0	1	1	1	0	1	1	1	1	1	1	0	0	1	2	1	1	0	1	1
P01024;A0A8Q3WM02;A0A8Q3SI05;A0A8Q3SI45;M0QXZ3;A0A8Q3SI22	P01024;A0A8Q3WM02;A0A8Q3SI05;A0A8Q3SI45	6;5;5;4;1;1	4;3;3;2;1;1	4;3;3;2;1;1	Complement C3;Complement C3 beta chain;C3-beta-c;Complement C3 alpha chain;C3a anaphylatoxin;Acylation stimulating protein;Complement C3b alpha chain;Complement C3c alpha chain fragment 1;Complement C3dg fragment;Complement C3g fragment;Complement C3d fragment;Complement C3f fragment;Complement C3c alpha chain fragment 2	C3	sp|P01024|CO3_HUMAN Complement C3 OS=Homo sapiens OX=9606 GN=C3 PE=1 SV=2;tr|A0A8Q3WM02|A0A8Q3WM02_HUMAN Complement C3 (Fragment) OS=Homo sapiens OX=9606 GN=C3 PE=1 SV=1;tr|A0A8Q3SI05|A0A8Q3SI05_HUMAN Complement C3 (Fragment) OS=Homo sapiens OX=9606 GN=C3	6	6	4	4	0	1	1	0	0	0	0	0	1	0	0	0	0	0	0	0	2	2	0	1	1	1	0	0	0	3	1	1	3	0	2	1	1	0	4	5	2	1
A0A3B3ISA6;A0A8V8TLP6;F5GXS0;A0A140TA49;A0A140TA44;A0A140TA32;A0A140TA29;A0A0G2JL54;A0A0G2JPR0;P0C0L5;P0C0L4	A0A3B3ISA6;A0A8V8TLP6;F5GXS0;A0A140TA49;A0A140TA44;A0A140TA32;A0A140TA29;A0A0G2JL54;A0A0G2JPR0;P0C0L5;P0C0L4	1;1;1;1;1;1;1;1;1;1;1	1;1;1;1;1;1;1;1;1;1;1	1;1;1;1;1;1;1;1;1;1;1	Complement C4-B;Complement C4 beta chain;Complement C4-B alpha chain;C4a anaphylatoxin;C4b-B;C4d-B;Complement C4 gamma chain;Complement C4-A;Complement C4 beta chain;Complement C4-A alpha chain;C4a anaphylatoxin;C4b-A;C4d-A;Complement C4 gamma chain	C4B;C4A	tr|A0A3B3ISA6|A0A3B3ISA6_HUMAN Complement C4-B (Fragment) OS=Homo sapiens OX=9606 GN=C4B PE=1 SV=1;tr|A0A8V8TLP6|A0A8V8TLP6_HUMAN Complement C4-A OS=Homo sapiens OX=9606 GN=C4A PE=4 SV=1;tr|F5GXS0|F5GXS0_HUMAN Complement C4-B OS=Homo sapiens OX=9606 GN=C4B	11	1	1	1	0	0	0	0	0	0	0	0	0	0	0	0	0	0	0	0	0	0	0	0	0	0	0	0	1	0	0	0	1	0	0	0	0	0	0	1	0	0
E5RHP7;P00915;E5RH81;E5RIF9;E5RG43;E5RFE7;E5RGU8;E5RFL2;E5RJI8;H0YBE2;E5RII2;E5RJF6;E5RG81	E5RHP7;P00915;E5RH81;E5RIF9;E5RG43;E5RFE7;E5RGU8;E5RFL2;E5RJI8;H0YBE2	6;6;5;4;4;4;3;3;3;3;2;2;2	6;6;5;4;4;4;3;3;3;3;2;2;2	6;6;5;4;4;4;3;3;3;3;2;2;2	Carbonic anhydrase 1	CA1	tr|E5RHP7|E5RHP7_HUMAN Carbonic anhydrase (Fragment) OS=Homo sapiens OX=9606 GN=CA1 PE=1 SV=1;sp|P00915|CAH1_HUMAN Carbonic anhydrase 1 OS=Homo sapiens OX=9606 GN=CA1 PE=1 SV=2;tr|E5RH81|E5RH81_HUMAN Carbonic anhydrase (Fragment) OS=Homo sapiens OX=9606 GN	13	6	6	6	0	0	0	0	0	2	0	0	0	0	0	0	0	0	0	0	0	0	0	0	0	5	0	0	0	0	0	0	1	0	0	0	0	0	0	1	0	0
P00918;E5RID5;E5RK37	P00918	6;2;2	6;2;2	6;2;2	Carbonic anhydrase 2	CA2	sp|P00918|CAH2_HUMAN Carbonic anhydrase 2 OS=Homo sapiens OX=9606 GN=CA2 PE=1 SV=2	3	6	6	6	0	0	0	3	1	3	1	4	4	1	2	1	0	3	4	3	4	4	1	5	5	4	0	0	3	3	2	0	3	1	1	2	4	1	2	4	5	4
Q9HB71;B2ZWH1	Q9HB71	6;1	6;1	6;1	Calcyclin-binding protein	CACYBP	sp|Q9HB71|CYBP_HUMAN Calcyclin-binding protein OS=Homo sapiens OX=9606 GN=CACYBP PE=1 SV=2	2	6	6	6	0	0	0	0	0	0	0	0	0	0	0	0	0	0	0	0	0	0	0	0	0	0	0	0	0	0	0	0	0	0	0	0	0	0	0	0	0	0
P27708;F8VPD4;H7C3Z5	P27708;F8VPD4	3;3;1	3;3;1	3;3;1	CAD protein;Glutamine-dependent carbamoyl-phosphate synthase;Aspartate carbamoyltransferase;Dihydroorotase	CAD	sp|P27708|PYR1_HUMAN CAD protein OS=Homo sapiens OX=9606 GN=CAD PE=1 SV=3;tr|F8VPD4|F8VPD4_HUMAN CAD protein OS=Homo sapiens OX=9606 GN=CAD PE=1 SV=1	3	3	3	3	0	0	0	0	0	0	0	0	0	0	0	0	0	0	0	0	0	0	0	0	0	0	0	0	0	0	0	0	0	0	0	0	0	0	0	0	0	0
Q8N3J6	Q8N3J6	7	7	7	Cell adhesion molecule 2	CADM2	sp|Q8N3J6|CADM2_HUMAN Cell adhesion molecule 2 OS=Homo sapiens OX=9606 GN=CADM2 PE=2 SV=1	1	7	7	7	0	0	0	0	0	0	0	0	0	0	0	0	0	0	2	1	2	2	0	2	0	0	0	0	1	0	2	2	4	3	2	2	1	0	4	2	2	3
Q8N126;A0A0C4DG09	Q8N126;A0A0C4DG09	8;5	8;5	8;5	Cell adhesion molecule 3	CADM3	sp|Q8N126|CADM3_HUMAN Cell adhesion molecule 3 OS=Homo sapiens OX=9606 GN=CADM3 PE=1 SV=1;tr|A0A0C4DG09|A0A0C4DG09_HUMAN Cell adhesion molecule 3 (Fragment) OS=Homo sapiens OX=9606 GN=CADM3 PE=1 SV=1	2	8	8	8	0	0	0	0	0	0	0	0	0	0	0	0	0	0	2	1	3	5	0	1	2	2	0	2	2	1	3	2	6	2	4	5	3	0	3	4	4	3
Q8NFZ8	Q8NFZ8	3	3	3	Cell adhesion molecule 4	CADM4	sp|Q8NFZ8|CADM4_HUMAN Cell adhesion molecule 4 OS=Homo sapiens OX=9606 GN=CADM4 PE=1 SV=1	1	3	3	3	0	0	0	0	0	0	0	0	0	0	0	0	0	0	1	0	1	0	0	0	0	0	0	0	0	0	1	0	0	0	0	0	0	0	0	0	0	0
F1T0E5;Q9ULU8;H7C4T6;H0Y8B5;H7BYR4;F8W8P5;Q86UW7	F1T0E5;Q9ULU8;H7C4T6;H0Y8B5;H7BYR4;F8W8P5;Q86UW7	2;2;1;1;1;1;1	2;2;1;1;1;1;1	2;2;1;1;1;1;1	Calcium-dependent secretion activator 1;Calcium-dependent secretion activator 2	CADPS;CADPS2	tr|F1T0E5|F1T0E5_HUMAN Calcium-dependent secretion activator 1 OS=Homo sapiens OX=9606 GN=CADPS PE=1 SV=1;sp|Q9ULU8|CAPS1_HUMAN Calcium-dependent secretion activator 1 OS=Homo sapiens OX=9606 GN=CADPS PE=1 SV=3;tr|H7C4T6|H7C4T6_HUMAN Calcium-dependent secr	7	2	2	2	0	0	0	0	0	0	0	0	0	0	0	1	0	0	0	0	0	0	0	0	0	0	0	0	0	0	0	0	0	1	0	0	0	0	0	0	0	0
H3BN14;P22676;H3BMN5;A6NER6	H3BN14;P22676;H3BMN5;A6NER6	2;2;1;1	2;2;1;1	2;2;1;1	Calretinin	CALB2	tr|H3BN14|H3BN14_HUMAN Calretinin (Fragment) OS=Homo sapiens OX=9606 GN=CALB2 PE=1 SV=2;sp|P22676|CALB2_HUMAN Calretinin OS=Homo sapiens OX=9606 GN=CALB2 PE=2 SV=2;tr|H3BMN5|H3BMN5_HUMAN Calretinin (Fragment) OS=Homo sapiens OX=9606 GN=CALB2 PE=1 SV=2;tr|A	4	2	2	2	0	0	0	0	0	0	0	0	0	0	0	0	1	0	1	1	0	0	0	0	2	2	0	0	1	1	1	0	0	1	1	0	0	0	0	1	0	2
C9J813;E9PGZ1;E7EX44;Q05682	C9J813;E9PGZ1;E7EX44;Q05682	1;1;1;1	1;1;1;1	1;1;1;1	Caldesmon	CALD1	tr|C9J813|C9J813_HUMAN Caldesmon (Fragment) OS=Homo sapiens OX=9606 GN=CALD1 PE=1 SV=1;tr|E9PGZ1|E9PGZ1_HUMAN Caldesmon OS=Homo sapiens OX=9606 GN=CALD1 PE=1 SV=1;tr|E7EX44|E7EX44_HUMAN Caldesmon OS=Homo sapiens OX=9606 GN=CALD1 PE=1 SV=1;sp|Q05682|CALD1_H	4	1	1	1	0	0	0	0	0	0	0	0	0	0	0	0	0	0	0	0	0	0	0	0	0	0	0	0	0	0	0	0	0	0	0	0	0	0	0	0	0	0
P0DP25;P0DP24;P0DP23;E7EMB3;G3V361;A0A590UJI2;Q96HY3;A0A590UJC0;G3V226;F8WBR5;M0QZ52;G3V479;C9J7T9;P27482;P02585	P0DP25;P0DP24;P0DP23;E7EMB3;G3V361;A0A590UJI2;Q96HY3;A0A590UJC0;G3V226	9;9;9;8;6;6;6;5;5;3;3;3;1;1;1	9;9;9;8;6;6;6;5;5;3;3;3;1;1;1	9;9;9;8;6;6;6;5;5;3;3;3;1;1;1		CALM2;CALM1	sp|P0DP25|CALM3_HUMAN Calmodulin-3 OS=Homo sapiens OX=9606 GN=CALM3 PE=1 SV=1;sp|P0DP24|CALM2_HUMAN Calmodulin-2 OS=Homo sapiens OX=9606 GN=CALM2 PE=1 SV=1;sp|P0DP23|CALM1_HUMAN Calmodulin-1 OS=Homo sapiens OX=9606 GN=CALM1 PE=1 SV=1;tr|E7EMB3|E7EMB3_HUMAN	15	9	9	9	0	0	0	1	1	1	0	0	1	0	0	0	0	0	2	1	3	4	2	2	3	3	0	1	3	2	4	3	7	3	4	6	4	0	4	2	5	2
Q9NZT1	Q9NZT1	2	2	2	Calmodulin-like protein 5	CALML5	sp|Q9NZT1|CALL5_HUMAN Calmodulin-like protein 5 OS=Homo sapiens OX=9606 GN=CALML5 PE=1 SV=2	1	2	2	2	0	0	0	0	0	0	0	0	0	0	0	0	0	0	1	0	0	0	1	0	0	0	0	0	0	0	0	0	0	0	1	0	0	0	0	0	0	0
A0A7P0T861;K7EL50;P27797;K7EJB9	A0A7P0T861;K7EL50;P27797;K7EJB9	10;10;10;5	10;10;10;5	10;10;10;5	Calreticulin	CALR	tr|A0A7P0T861|A0A7P0T861_HUMAN Calreticulin OS=Homo sapiens OX=9606 GN=CALR PE=1 SV=1;tr|K7EL50|K7EL50_HUMAN Calreticulin OS=Homo sapiens OX=9606 GN=CALR PE=1 SV=2;sp|P27797|CALR_HUMAN Calreticulin OS=Homo sapiens OX=9606 GN=CALR PE=1 SV=1;tr|K7EJB9|K7EJB9	4	10	10	10	0	0	0	0	1	0	0	1	1	0	1	1	0	0	0	0	1	1	0	0	2	0	0	1	1	2	0	1	1	0	0	1	1	0	1	0	1	2
O43852;H0Y875	O43852;H0Y875	2;1	2;1	2;1	Calumenin	CALU	sp|O43852|CALU_HUMAN Calumenin OS=Homo sapiens OX=9606 GN=CALU PE=1 SV=2;tr|H0Y875|H0Y875_HUMAN Calumenin (Fragment) OS=Homo sapiens OX=9606 GN=CALU PE=1 SV=1	2	2	2	2	0	0	0	0	0	0	0	0	0	0	0	0	0	0	0	0	0	0	0	0	0	0	0	0	0	0	0	0	0	0	0	0	0	0	0	0	0	0
A0A804HIC9;A0A5F9ZHM9;Q9UQM7;A0A5K1VW76;A0A5F9ZH21;A0A5F9ZHR5;D6RFJ0;A0A5F9ZHY2;A0A5F9ZH50;A0A8V8TME7;A0A8V8TPG1;A0A8V8TR72;E7EQE4;H0Y9C2;A0A804HLD1	A0A804HIC9;A0A5F9ZHM9;Q9UQM7;A0A5K1VW76;A0A5F9ZH21;A0A5F9ZHR5;D6RFJ0;A0A5F9ZHY2;A0A5F9ZH50	13;13;13;12;12;11;9;8;8;5;1;1;1;1;1	13;13;13;12;12;11;9;8;8;5;1;1;1;1;1	11;11;11;10;10;9;7;6;6;5;0;0;0;0;1	Calcium/calmodulin-dependent protein kinase type II subunit alpha	CAMK2A	tr|A0A804HIC9|A0A804HIC9_HUMAN calcium/calmodulin-dependent protein kinase OS=Homo sapiens OX=9606 GN=CAMK2A PE=1 SV=1;tr|A0A5F9ZHM9|A0A5F9ZHM9_HUMAN calcium/calmodulin-dependent protein kinase OS=Homo sapiens OX=9606 GN=CAMK2A PE=1 SV=1;sp|Q9UQM7|KCC2A_HU	15	13	13	11	4	2	0	1	3	4	2	2	3	0	1	3	2	4	3	4	3	9	0	2	6	3	2	3	3	1	2	3	5	4	2	5	3	5	7	1	2	6
A0A8V8TR22;Q13554;A0A8V8TQR5;A0A8V8TQ06;A0A8V8TPW6;A0A8V8TPG6;A0A8V8TPJ7;A0A8V8TQ39;A0A8V8TQ13;A0A8V8TQ12;A0A8V8TR45;H7BZC6;A0A8V8TPX9;H7BXS4;A0A8V8TPH1;Q8WU40;A0A8V8TQU4;A0A8V8TQ05;A0A8V8TQS2;E9PBE8;A0A8V8TQ77;E7ERS6;A0A8V8TQU0	A0A8V8TR22;Q13554;A0A8V8TQR5;A0A8V8TQ06;A0A8V8TPW6;A0A8V8TPG6;A0A8V8TPJ7;A0A8V8TQ39;A0A8V8TQ13;A0A8V8TQ12;A0A8V8TR45;H7BZC6;A0A8V8TPX9;H7BXS4;A0A8V8TPH1;Q8WU40;A0A8V8TQU4	8;7;7;7;7;7;6;6;6;6;5;5;5;4;4;4;4;3;3;2;1;1;1	6;5;5;5;5;5;4;4;4;4;4;4;3;3;2;3;3;2;2;1;1;1;1	3;2;2;2;2;2;1;1;2;1;1;1;1;1;0;0;1;0;0;1;0;1;1	Calcium/calmodulin-dependent protein kinase type II subunit beta	CAMK2B;CAMK2G	tr|A0A8V8TR22|A0A8V8TR22_HUMAN Calcium/calmodulin-dependent protein kinase type II subunit beta OS=Homo sapiens OX=9606 GN=CAMK2B PE=4 SV=1;sp|Q13554|KCC2B_HUMAN Calcium/calmodulin-dependent protein kinase type II subunit beta OS=Homo sapiens OX=9606 GN=CA	23	8	6	3	2	2	0	1	2	2	0	2	2	0	0	3	0	3	2	3	2	7	0	1	4	2	2	1	2	1	1	2	2	4	0	3	1	4	3	1	2	2
Q13557;A0A8V8TPY4;A0A8V8TND4;A0A8V8TN65;A0A8V8TPJ8;E9PBG7;A0A8V8TNA1;D6R938;A0A8V8TNA7;A0A8V8TN60;A0A8V8TPK3;A0A8V8TN88;E9PF82;A0A8V8TPM4;A0A8V8TNN9;A0A8V8TNR6;H0Y9J2;A0A8V8TNN4;A0A8V8TQ10	Q13557;A0A8V8TPY4;A0A8V8TND4;A0A8V8TN65;A0A8V8TPJ8;E9PBG7;A0A8V8TNA1;D6R938;A0A8V8TNA7;A0A8V8TN60;A0A8V8TPK3;A0A8V8TN88;E9PF82;A0A8V8TPM4;A0A8V8TNN9;A0A8V8TNR6;H0Y9J2	4;4;4;4;4;4;4;4;4;4;4;4;4;3;3;2;2;1;1	2;2;2;2;2;2;2;2;2;2;2;2;2;1;1;1;1;1;1	2;2;2;2;2;2;2;2;2;2;2;2;2;1;1;1;1;1;1	Calcium/calmodulin-dependent protein kinase type II subunit delta	CAMK2D	sp|Q13557|KCC2D_HUMAN Calcium/calmodulin-dependent protein kinase type II subunit delta OS=Homo sapiens OX=9606 GN=CAMK2D PE=1 SV=3;tr|A0A8V8TPY4|A0A8V8TPY4_HUMAN Calcium/calmodulin-dependent protein kinase type II subunit delta OS=Homo sapiens OX=9606 GN=	19	4	2	2	1	1	0	2	1	2	0	2	1	0	0	2	0	3	2	2	2	3	0	1	3	1	2	1	1	0	1	2	2	2	0	2	1	4	3	0	1	2
A0A8V8TPN2;Q5SWX3;H0Y6G2;A0A8V8TQ60;A0A2Q3DQE3;Q13555;A0A804CJ50;A0A8V8TQ82	A0A8V8TPN2;Q5SWX3;H0Y6G2;A0A8V8TQ60;A0A2Q3DQE3;Q13555	6;6;6;5;5;5;2;1	2;2;2;2;1;1;1;1	2;2;2;2;1;1;1;1	Calcium/calmodulin-dependent protein kinase type II subunit gamma	CAMK2G	tr|A0A8V8TPN2|A0A8V8TPN2_HUMAN Calcium/calmodulin-dependent protein kinase type II subunit gamma (Fragment) OS=Homo sapiens OX=9606 GN=CAMK2G PE=4 SV=1;tr|Q5SWX3|Q5SWX3_HUMAN calcium/calmodulin-dependent protein kinase OS=Homo sapiens OX=9606 GN=CAMK2G PE=	8	6	2	2	1	1	0	0	1	1	0	1	1	0	0	4	0	2	1	2	2	4	0	1	2	2	1	1	1	1	0	2	1	3	0	2	1	4	2	1	1	1
E7ETR1;C9J9E2;Q8NCB2;F8WDJ4;B4DSW8;B4DM24	E7ETR1;C9J9E2;Q8NCB2	3;2;2;1;1;1	3;2;2;1;1;1	3;2;2;1;1;1	CaM kinase-like vesicle-associated protein	CAMKV	tr|E7ETR1|E7ETR1_HUMAN CaM kinase-like vesicle-associated protein OS=Homo sapiens OX=9606 GN=CAMKV PE=1 SV=1;tr|C9J9E2|C9J9E2_HUMAN CaM kinase-like vesicle-associated protein OS=Homo sapiens OX=9606 GN=CAMKV PE=1 SV=1;sp|Q8NCB2|CAMKV_HUMAN CaM kinase-like	6	3	3	3	0	1	0	1	0	1	0	1	0	0	0	0	0	1	0	0	1	2	0	1	2	1	0	2	1	1	1	1	1	2	0	1	1	0	1	0	0	1
Q86VP6;A0A0C4DGH5;H0YH27	Q86VP6;A0A0C4DGH5	7;5;1	7;5;1	7;5;1	Cullin-associated NEDD8-dissociated protein 1	CAND1	sp|Q86VP6|CAND1_HUMAN Cullin-associated NEDD8-dissociated protein 1 OS=Homo sapiens OX=9606 GN=CAND1 PE=1 SV=2;tr|A0A0C4DGH5|A0A0C4DGH5_HUMAN Cullin-associated NEDD8-dissociated protein 1 (Fragment) OS=Homo sapiens OX=9606 GN=CAND1 PE=1 SV=1	3	7	7	7	0	0	0	0	0	0	0	1	0	0	0	1	0	0	0	0	0	1	0	1	4	0	0	1	2	1	1	1	1	2	0	1	2	0	1	2	0	1
P27824;A0A7P0TAE9;A0A7P0T937;A0A7P0TB65;D6RGY2;A0A7P0T840;A0A7P0T8G1;A0A7P0T9L0;A0A7P0Z484;A0A7P0Z4D6;D6RAQ8;A0A7P0TAR9;A0A7P0Z4H2;A0A7P0TAN9;A0A7P0T8N1;D6RAU8;D6RD16	P27824;A0A7P0TAE9;A0A7P0T937;A0A7P0TB65;D6RGY2;A0A7P0T840;A0A7P0T8G1;A0A7P0T9L0;A0A7P0Z484;A0A7P0Z4D6	3;3;3;3;2;2;2;2;2;2;1;1;1;1;1;1;1	3;3;3;3;2;2;2;2;2;2;1;1;1;1;1;1;1	3;3;3;3;2;2;2;2;2;2;1;1;1;1;1;1;1	Calnexin	CANX	sp|P27824|CALX_HUMAN Calnexin OS=Homo sapiens OX=9606 GN=CANX PE=1 SV=2;tr|A0A7P0TAE9|A0A7P0TAE9_HUMAN Calnexin OS=Homo sapiens OX=9606 GN=CANX PE=1 SV=1;tr|A0A7P0T937|A0A7P0T937_HUMAN Calnexin OS=Homo sapiens OX=9606 GN=CANX PE=1 SV=1;tr|A0A7P0TB65|A0A7P0	17	3	3	3	0	0	0	0	0	0	0	0	0	0	0	0	1	1	0	0	0	0	0	0	0	0	0	1	0	0	0	0	0	0	0	0	1	0	0	0	0	1
Q01518;Q5T0R7;Q5T0R6;Q5T0R5;Q5T0R4;Q5T0R3;Q5T0R2;Q5T0R1;Q5T0R9;Q5T0S3;Q5T0R8	Q01518;Q5T0R7;Q5T0R6;Q5T0R5;Q5T0R4;Q5T0R3;Q5T0R2;Q5T0R1;Q5T0R9	8;6;6;6;6;6;6;6;6;3;2	8;6;6;6;6;6;6;6;6;3;2	8;6;6;6;6;6;6;6;6;3;2	Adenylyl cyclase-associated protein 1;Adenylyl cyclase-associated protein	CAP1	sp|Q01518|CAP1_HUMAN Adenylyl cyclase-associated protein 1 OS=Homo sapiens OX=9606 GN=CAP1 PE=1 SV=5;tr|Q5T0R7|Q5T0R7_HUMAN Adenylyl cyclase-associated protein 1 (Fragment) OS=Homo sapiens OX=9606 GN=CAP1 PE=1 SV=1;tr|Q5T0R6|Q5T0R6_HUMAN Adenylyl cyclase-a	11	8	8	8	0	1	1	1	0	0	0	3	2	1	2	1	1	2	1	1	3	3	0	2	1	0	0	0	0	0	0	0	0	0	0	0	0	0	1	0	0	1
E9PDI2;P40123;F8WDB9;B7Z385	E9PDI2;P40123;F8WDB9;B7Z385	4;4;2;2	4;4;2;2	4;4;2;2	Adenylyl cyclase-associated protein;Adenylyl cyclase-associated protein 2	CAP2	tr|E9PDI2|E9PDI2_HUMAN Adenylyl cyclase-associated protein OS=Homo sapiens OX=9606 GN=CAP2 PE=1 SV=1;sp|P40123|CAP2_HUMAN Adenylyl cyclase-associated protein 2 OS=Homo sapiens OX=9606 GN=CAP2 PE=1 SV=1;tr|F8WDB9|F8WDB9_HUMAN Adenylyl cyclase-associated pro	4	4	4	4	0	0	0	0	0	0	0	0	0	0	0	2	0	0	0	0	0	2	0	0	1	0	0	0	0	0	0	0	0	1	0	0	0	0	0	0	0	0
P40121;H7C0X8;E7ENU9	P40121;H7C0X8	4;2;1	4;2;1	4;2;1	Macrophage-capping protein	CAPG	sp|P40121|CAPG_HUMAN Macrophage-capping protein OS=Homo sapiens OX=9606 GN=CAPG PE=1 SV=2;tr|H7C0X8|H7C0X8_HUMAN Scinderin (Fragment) OS=Homo sapiens OX=9606 GN=CAPG PE=1 SV=1	3	4	4	4	0	0	0	0	0	0	0	1	0	0	0	0	0	0	0	0	1	0	0	0	0	0	0	0	1	0	1	1	1	1	0	1	1	0	0	1	1	0
P07384;E9PIA9;E9PLX0;E9PJJ3;E9PLC9;E9PMC6;E9PJA6;E9PSA6;E9PL37;E9PQB3;E9PRM1	P07384	4;1;1;1;1;1;1;1;1;1;1	4;1;1;1;1;1;1;1;1;1;1	4;1;1;1;1;1;1;1;1;1;1	Calpain-1 catalytic subunit	CAPN1	sp|P07384|CAN1_HUMAN Calpain-1 catalytic subunit OS=Homo sapiens OX=9606 GN=CAPN1 PE=1 SV=1	11	4	4	4	0	0	0	1	0	0	0	0	0	0	0	1	0	0	0	1	1	0	0	0	0	0	0	0	0	0	0	0	0	0	0	0	0	0	0	0	0	0
U3KQE2;K7EM73;K7EIV0;A0A075B7C0;A0A0C4DGQ5;P04632;U3KPR7;K7EKD8;K7ELJ7	U3KQE2;K7EM73;K7EIV0;A0A075B7C0;A0A0C4DGQ5;P04632;U3KPR7;K7EKD8;K7ELJ7	2;2;2;2;2;2;1;1;1	2;2;2;2;2;2;1;1;1	2;2;2;2;2;2;1;1;1	Calpain small subunit 1	CAPNS1	tr|U3KQE2|U3KQE2_HUMAN Calpain small subunit 1 (Fragment) OS=Homo sapiens OX=9606 GN=CAPNS1 PE=1 SV=1;tr|K7EM73|K7EM73_HUMAN Calpain small subunit 1 (Fragment) OS=Homo sapiens OX=9606 GN=CAPNS1 PE=1 SV=1;tr|K7EIV0|K7EIV0_HUMAN Calpain small subunit 1 (Frag	9	2	2	2	0	0	0	0	0	0	0	0	0	0	0	0	0	1	0	0	0	0	0	0	0	0	0	0	0	0	0	1	0	0	0	0	0	0	1	0	0	0
Q14444;E9PLA9;G3V153	Q14444;E9PLA9;G3V153	3;2;2	3;2;2	3;2;2	Caprin-1	CAPRIN1	sp|Q14444|CAPR1_HUMAN Caprin-1 OS=Homo sapiens OX=9606 GN=CAPRIN1 PE=1 SV=2;tr|E9PLA9|E9PLA9_HUMAN Caprin-1 (Fragment) OS=Homo sapiens OX=9606 GN=CAPRIN1 PE=1 SV=1;tr|G3V153|G3V153_HUMAN Caprin-1 OS=Homo sapiens OX=9606 GN=CAPRIN1 PE=1 SV=1	3	3	3	3	0	0	0	0	0	0	0	0	0	0	0	0	0	0	0	0	0	0	0	0	0	0	0	0	0	0	0	0	0	0	0	0	0	0	0	0	0	0
P52907	P52907	7	7	5	F-actin-capping protein subunit alpha-1	CAPZA1	sp|P52907|CAZA1_HUMAN F-actin-capping protein subunit alpha-1 OS=Homo sapiens OX=9606 GN=CAPZA1 PE=1 SV=3	1	7	7	5	0	0	0	0	0	0	0	0	0	0	0	0	0	0	0	0	0	1	0	0	0	0	0	0	0	0	0	0	0	0	1	0	0	0	0	1	1	0
P47755;C9JUG7;F8W9N7	P47755;C9JUG7;F8W9N7	4;3;3	2;2;2	2;2;2	F-actin-capping protein subunit alpha-2	CAPZA2	sp|P47755|CAZA2_HUMAN F-actin-capping protein subunit alpha-2 OS=Homo sapiens OX=9606 GN=CAPZA2 PE=1 SV=3;tr|C9JUG7|C9JUG7_HUMAN F-actin-capping protein subunit alpha OS=Homo sapiens OX=9606 GN=CAPZA2 PE=1 SV=1;tr|F8W9N7|F8W9N7_HUMAN F-actin-capping protei	3	4	2	2	0	0	0	0	1	0	1	1	0	0	0	0	0	0	1	0	1	1	0	1	0	1	0	0	0	0	0	1	0	0	0	0	1	0	0	0	0	1
B1AK87;B1AK88;P47756;B1AK85;A0A6I8PRV6;A0A6I8PIN8	B1AK87;B1AK88;P47756;B1AK85	6;6;6;4;1;1	6;6;6;4;1;1	6;6;6;4;1;1	F-actin-capping protein subunit beta	CAPZB	tr|B1AK87|B1AK87_HUMAN F-actin-capping protein subunit beta OS=Homo sapiens OX=9606 GN=CAPZB PE=1 SV=2;tr|B1AK88|B1AK88_HUMAN F-actin-capping protein subunit beta OS=Homo sapiens OX=9606 GN=CAPZB PE=1 SV=1;sp|P47756|CAPZB_HUMAN F-actin-capping protein subu	6	6	6	6	0	0	0	1	0	0	0	1	0	0	0	1	0	0	1	1	1	3	0	2	1	1	0	0	2	0	1	1	1	1	2	3	3	0	2	3	0	3
P31944	P31944	4	4	4	Caspase-14;Caspase-14 subunit p17, mature form;Caspase-14 subunit p10, mature form;Caspase-14 subunit p20, intermediate form;Caspase-14 subunit p8, intermediate form	CASP14	sp|P31944|CASPE_HUMAN Caspase-14 OS=Homo sapiens OX=9606 GN=CASP14 PE=1 SV=2	1	4	4	4	0	0	0	0	1	0	0	0	0	0	0	0	0	0	0	0	0	0	0	0	0	0	0	0	0	0	0	0	0	0	0	0	0	0	0	0	0	0
C9JXR7;A8MVM1;P42574	C9JXR7;A8MVM1;P42574	1;1;1	1;1;1	1;1;1	Caspase-3;Caspase-3 subunit p17;Caspase-3 subunit p12	CASP3	tr|C9JXR7|C9JXR7_HUMAN Caspase-3 (Fragment) OS=Homo sapiens OX=9606 GN=CASP3 PE=1 SV=2;tr|A8MVM1|A8MVM1_HUMAN Caspase-3 OS=Homo sapiens OX=9606 GN=CASP3 PE=1 SV=2;sp|P42574|CASP3_HUMAN Caspase-3 OS=Homo sapiens OX=9606 GN=CASP3 PE=1 SV=2	3	1	1	1	0	0	0	0	0	0	0	0	0	0	0	0	0	0	0	0	0	0	0	0	0	0	0	0	0	0	0	0	0	0	0	0	0	0	0	0	0	0
P04040	P04040	6	6	6	Catalase	CAT	sp|P04040|CATA_HUMAN Catalase OS=Homo sapiens OX=9606 GN=CAT PE=1 SV=3	1	6	6	6	0	1	1	2	1	1	1	0	0	0	1	1	1	1	1	1	0	1	1	1	0	1	0	0	0	1	0	0	0	0	0	0	0	0	0	1	1	0
P16152;E9PQ63;A8MTM1	P16152;E9PQ63;A8MTM1	11;6;6	11;6;6	10;5;5	Carbonyl reductase [NADPH] 1	CBR1	sp|P16152|CBR1_HUMAN Carbonyl reductase [NADPH] 1 OS=Homo sapiens OX=9606 GN=CBR1 PE=1 SV=3;tr|E9PQ63|E9PQ63_HUMAN Carbonyl reductase [NADPH] 1 OS=Homo sapiens OX=9606 GN=CBR1 PE=1 SV=1;tr|A8MTM1|A8MTM1_HUMAN Carbonyl reductase [NADPH] 1 OS=Homo sapiens OX	3	11	11	10	2	1	2	3	2	0	2	6	5	2	6	4	2	2	1	1	2	2	1	2	4	1	2	0	4	3	3	3	5	1	1	2	3	2	1	3	3	2
O75828	O75828	2	1	1	Carbonyl reductase [NADPH] 3	CBR3	sp|O75828|CBR3_HUMAN Carbonyl reductase [NADPH] 3 OS=Homo sapiens OX=9606 GN=CBR3 PE=1 SV=3	1	2	1	1	1	1	1	1	1	0	1	2	1	1	2	2	1	1	2	2	2	2	1	2	2	1	1	1	2	2	2	2	2	2	1	2	2	2	2	2	2	2
H0Y962;Q8N4T8	H0Y962;Q8N4T8	1;1	1;1	1;1	Carbonyl reductase family member 4	CBR4	tr|H0Y962|H0Y962_HUMAN 3-oxoacyl-[acyl-carrier-protein] reductase (Fragment) OS=Homo sapiens OX=9606 GN=CBR4 PE=1 SV=1;sp|Q8N4T8|CBR4_HUMAN 3-oxoacyl-[acyl-carrier-protein] reductase OS=Homo sapiens OX=9606 GN=CBR4 PE=1 SV=3	2	1	1	1	0	0	0	1	0	1	0	0	0	0	0	0	0	1	0	0	1	0	0	0	0	0	0	0	0	0	0	0	0	0	0	0	0	0	0	0	0	0
Q13185;C9JMM0;B8ZZ43;S4R2Y4;K7ELA4;B5MD17;J3KS05;P83916	Q13185;C9JMM0;B8ZZ43;S4R2Y4	4;2;2;2;1;1;1;1	4;2;2;2;1;1;1;1	4;2;2;2;1;1;1;1	Chromobox protein homolog 3	CBX3	sp|Q13185|CBX3_HUMAN Chromobox protein homolog 3 OS=Homo sapiens OX=9606 GN=CBX3 PE=1 SV=4;tr|C9JMM0|C9JMM0_HUMAN Chromobox protein homolog 3 (Fragment) OS=Homo sapiens OX=9606 GN=CBX3 PE=1 SV=1;tr|B8ZZ43|B8ZZ43_HUMAN Chromobox homolog 3 (HP1 gamma homolog	8	4	4	4	0	0	0	0	0	0	0	0	0	0	0	0	0	0	0	0	0	0	0	0	0	0	0	0	0	0	0	0	0	0	0	0	0	0	0	0	0	0
P45973	P45973	1	1	1	Chromobox protein homolog 5	CBX5	sp|P45973|CBX5_HUMAN Chromobox protein homolog 5 OS=Homo sapiens OX=9606 GN=CBX5 PE=1 SV=1	1	1	1	1	0	0	0	0	0	0	0	0	0	0	0	0	0	0	0	0	0	0	0	0	0	0	0	0	0	0	0	0	0	0	0	0	0	0	0	0	0	0
Q8IX12	Q8IX12	1	1	1	Cell division cycle and apoptosis regulator protein 1	CCAR1	sp|Q8IX12|CCAR1_HUMAN Cell division cycle and apoptosis regulator protein 1 OS=Homo sapiens OX=9606 GN=CCAR1 PE=1 SV=2	1	1	1	1	0	0	0	0	0	0	0	0	0	0	0	0	0	0	0	0	0	0	0	0	0	0	0	0	0	0	0	0	0	0	0	0	0	0	0	0	0	0
G3V119;H0YB24;Q8N163	G3V119;H0YB24;Q8N163	1;1;1	1;1;1	1;1;1	Cell cycle and apoptosis regulator protein 2	CCAR2	tr|G3V119|G3V119_HUMAN Cell cycle and apoptosis regulator protein 2 OS=Homo sapiens OX=9606 GN=CCAR2 PE=1 SV=1;tr|H0YB24|H0YB24_HUMAN Cell cycle and apoptosis regulator protein 2 (Fragment) OS=Homo sapiens OX=9606 GN=CCAR2 PE=1 SV=1;sp|Q8N163|CCAR2_HUMAN C	3	1	1	1	0	0	0	0	0	0	0	0	0	0	0	0	0	0	0	0	0	0	0	0	0	0	0	0	0	0	0	0	0	0	0	0	0	0	0	0	0	0
A0A0A0MRN7;Q6YP21	A0A0A0MRN7;Q6YP21	2;2	2;2	2;2	Kynurenine--oxoglutarate transaminase 3	CCBL2	tr|A0A0A0MRN7|A0A0A0MRN7_HUMAN Kynurenine--oxoglutarate transaminase 3 (Fragment) OS=Homo sapiens OX=9606 GN=KYAT3 PE=1 SV=1;sp|Q6YP21|KAT3_HUMAN Kynurenine--oxoglutarate transaminase 3 OS=Homo sapiens OX=9606 GN=KYAT3 PE=1 SV=1	2	2	2	2	2	2	0	2	1	1	0	2	0	0	1	1	0	2	1	1	1	0	0	2	0	0	1	0	0	1	0	1	0	0	0	0	0	2	0	0	0	0
Q96CT7	Q96CT7	1	1	1	Coiled-coil domain-containing protein 124	CCDC124	sp|Q96CT7|CC124_HUMAN Coiled-coil domain-containing protein 124 OS=Homo sapiens OX=9606 GN=CCDC124 PE=1 SV=1	1	1	1	1	0	0	0	0	0	0	0	0	0	0	0	0	0	0	0	0	0	0	0	0	0	0	0	0	0	0	0	0	0	0	0	0	0	0	0	0	0	0
Q8NCX0	Q8NCX0	1	1	1	Coiled-coil domain-containing protein 150	CCDC150	sp|Q8NCX0|CC150_HUMAN Coiled-coil domain-containing protein 150 OS=Homo sapiens OX=9606 GN=CCDC150 PE=1 SV=2	1	1	1	1	0	0	0	0	0	0	0	0	0	0	0	0	0	0	0	0	1	0	0	0	0	0	0	0	0	0	0	0	0	0	0	0	0	0	0	0	0	0
Q5T5S1	Q5T5S1	1	1	1	Coiled-coil domain-containing protein 183	CCDC183	sp|Q5T5S1|CC183_HUMAN Coiled-coil domain-containing protein 183 OS=Homo sapiens OX=9606 GN=CCDC183 PE=2 SV=3	1	1	1	1	0	0	0	0	0	0	0	0	0	0	0	1	0	0	0	0	0	0	0	0	0	0	0	0	0	0	0	0	0	0	0	0	0	0	0	0	0	0
Q16204	Q16204	2	2	2	Coiled-coil domain-containing protein 6	CCDC6	sp|Q16204|CCDC6_HUMAN Coiled-coil domain-containing protein 6 OS=Homo sapiens OX=9606 GN=CCDC6 PE=1 SV=2	1	2	2	2	0	0	0	0	0	0	0	0	0	0	0	0	0	0	0	0	0	0	0	0	0	0	0	0	0	0	0	0	0	0	0	0	0	0	0	0	0	0
Q9H6F5;H0YG79	Q9H6F5;H0YG79	2;1	2;1	2;1	Coiled-coil domain-containing protein 86	CCDC86	sp|Q9H6F5|CCD86_HUMAN Coiled-coil domain-containing protein 86 OS=Homo sapiens OX=9606 GN=CCDC86 PE=1 SV=1;tr|H0YG79|H0YG79_HUMAN Coiled-coil domain-containing protein 86 (Fragment) OS=Homo sapiens OX=9606 GN=CCDC86 PE=1 SV=1	2	2	2	2	0	0	0	0	0	0	0	0	0	0	0	0	0	0	0	0	0	0	0	0	0	0	0	0	0	0	0	0	0	0	0	0	0	0	0	0	0	0
P78371;F5GWF6;F8VQ14	P78371;F5GWF6;F8VQ14	18;17;13	18;17;13	18;17;13	T-complex protein 1 subunit beta	CCT2	sp|P78371|TCPB_HUMAN T-complex protein 1 subunit beta OS=Homo sapiens OX=9606 GN=CCT2 PE=1 SV=4;tr|F5GWF6|F5GWF6_HUMAN T-complex protein 1 subunit beta OS=Homo sapiens OX=9606 GN=CCT2 PE=1 SV=2;tr|F8VQ14|F8VQ14_HUMAN T-complex protein 1 subunit beta OS=Hom	3	18	18	18	1	0	0	1	1	1	0	1	2	0	1	3	0	1	2	2	4	7	0	2	4	0	0	1	0	0	1	0	1	1	1	1	3	1	3	1	5	4
P49368;B4DUR8;E9PRC8;Q5SZX6;Q5SZX9;E9PM09;Q5SZW8;E9PQ35	P49368;B4DUR8	19;16;6;6;4;3;2;1	19;16;6;6;4;3;2;1	19;16;6;6;4;3;2;1	T-complex protein 1 subunit gamma	CCT3	sp|P49368|TCPG_HUMAN T-complex protein 1 subunit gamma OS=Homo sapiens OX=9606 GN=CCT3 PE=1 SV=4;tr|B4DUR8|B4DUR8_HUMAN T-complex protein 1 subunit gamma OS=Homo sapiens OX=9606 GN=CCT3 PE=1 SV=1	8	19	19	19	1	0	1	1	2	1	1	1	1	1	2	4	1	1	2	2	4	8	1	5	7	1	0	2	2	3	2	2	1	5	2	2	2	0	4	1	4	4
P50991	P50991	13	13	13	T-complex protein 1 subunit delta	CCT4	sp|P50991|TCPD_HUMAN T-complex protein 1 subunit delta OS=Homo sapiens OX=9606 GN=CCT4 PE=1 SV=4	1	13	13	13	0	0	0	0	0	0	0	1	2	0	2	1	0	0	1	0	0	1	0	1	2	0	0	0	0	0	1	0	0	1	0	1	0	0	1	0	1	1
B7ZAR1;E9PCA1;P48643;E7ENZ3	B7ZAR1;E9PCA1;P48643;E7ENZ3	9;9;9;8	9;9;9;8	9;9;9;8	T-complex protein 1 subunit epsilon	CCT5	tr|B7ZAR1|B7ZAR1_HUMAN T-complex protein 1 subunit epsilon OS=Homo sapiens OX=9606 GN=CCT5 PE=1 SV=1;tr|E9PCA1|E9PCA1_HUMAN T-complex protein 1 subunit epsilon OS=Homo sapiens OX=9606 GN=CCT5 PE=1 SV=1;sp|P48643|TCPE_HUMAN T-complex protein 1 subunit epsil	4	9	9	9	0	0	0	0	1	0	0	0	0	0	0	1	0	0	2	1	2	4	0	2	1	0	0	0	2	2	1	2	0	2	0	1	2	0	1	0	0	2
P40227;Q92526	P40227	14;3	14;3	14;3	T-complex protein 1 subunit zeta	CCT6A	sp|P40227|TCPZ_HUMAN T-complex protein 1 subunit zeta OS=Homo sapiens OX=9606 GN=CCT6A PE=1 SV=3	2	14	14	14	1	0	0	1	1	0	0	1	1	0	1	0	0	0	0	0	2	3	0	1	3	2	0	2	0	0	1	1	2	3	0	2	2	0	3	0	2	4
Q99832;F8WAM2	Q99832	12;4	12;4	12;4	T-complex protein 1 subunit eta	CCT7	sp|Q99832|TCPH_HUMAN T-complex protein 1 subunit eta OS=Homo sapiens OX=9606 GN=CCT7 PE=1 SV=2	2	12	12	12	0	0	0	0	1	0	0	2	2	0	1	2	0	1	1	1	1	3	0	1	3	0	0	2	1	1	2	1	3	1	1	2	1	0	2	1	2	3
P50990;H7C4C8;H7C2U0	P50990;H7C4C8	18;9;4	18;9;4	18;9;4	T-complex protein 1 subunit theta	CCT8	sp|P50990|TCPQ_HUMAN T-complex protein 1 subunit theta OS=Homo sapiens OX=9606 GN=CCT8 PE=1 SV=4;tr|H7C4C8|H7C4C8_HUMAN T-complex protein 1 subunit theta (Fragment) OS=Homo sapiens OX=9606 GN=CCT8 PE=1 SV=1	3	18	18	18	2	1	0	1	0	0	0	4	3	1	3	4	0	3	4	4	6	7	2	5	9	3	0	4	4	2	3	3	5	3	3	5	3	4	6	2	5	5
A0A0C4DGH0;Q5ZPR3	A0A0C4DGH0;Q5ZPR3	1;1	1;1	1;1	CD276 antigen	CD276	tr|A0A0C4DGH0|A0A0C4DGH0_HUMAN CD276 antigen OS=Homo sapiens OX=9606 GN=CD276 PE=1 SV=1;sp|Q5ZPR3|CD276_HUMAN CD276 antigen OS=Homo sapiens OX=9606 GN=CD276 PE=1 SV=1	2	1	1	1	0	0	0	0	0	0	0	0	0	0	0	0	0	0	0	0	0	0	0	0	0	0	0	0	0	0	0	0	0	0	0	0	0	0	0	0	0	0
H0YDX6;H0YD13;H0YD17;H0YDW7;H0YCV9;H0Y2P0;H0Y5E4;P16070;E9PKC6	H0YDX6;H0YD13;H0YD17;H0YDW7;H0YCV9;H0Y2P0;H0Y5E4;P16070;E9PKC6	2;2;2;2;2;2;2;2;1	2;2;2;2;2;2;2;2;1	2;2;2;2;2;2;2;2;1	CD44 antigen	CD44	tr|H0YDX6|H0YDX6_HUMAN CD44 antigen (Fragment) OS=Homo sapiens OX=9606 GN=CD44 PE=1 SV=2;tr|H0YD13|H0YD13_HUMAN CD44 antigen OS=Homo sapiens OX=9606 GN=CD44 PE=1 SV=2;tr|H0YD17|H0YD17_HUMAN CD44 antigen (Fragment) OS=Homo sapiens OX=9606 GN=CD44 PE=1 SV=8;	9	2	2	2	0	0	0	0	0	0	0	0	0	0	0	0	0	0	0	0	1	0	0	0	0	0	0	0	0	0	0	0	0	0	0	0	0	0	0	0	0	0
A0A2R8Y484;Q08722	A0A2R8Y484;Q08722	2;2	2;2	2;2	Leukocyte surface antigen CD47	CD47	tr|A0A2R8Y484|A0A2R8Y484_HUMAN Leukocyte surface antigen CD47 (Fragment) OS=Homo sapiens OX=9606 GN=CD47 PE=1 SV=1;sp|Q08722|CD47_HUMAN Leukocyte surface antigen CD47 OS=Homo sapiens OX=9606 GN=CD47 PE=1 SV=1	2	2	2	2	0	0	0	1	0	1	0	0	0	0	0	0	1	1	1	1	1	1	1	1	0	1	0	1	1	0	0	1	1	1	0	2	0	0	1	1	1	1
A6NNI4;A0A2R8Y478;A0A7I2V3T0;A0A7I2V3T7;G8JLH6;A0A087WU13;F5GXT1;P21926	A6NNI4;A0A2R8Y478;A0A7I2V3T0;A0A7I2V3T7;G8JLH6;A0A087WU13;F5GXT1;P21926	3;3;3;3;3;3;3;3	3;3;3;3;3;3;3;3	3;3;3;3;3;3;3;3	Tetraspanin;CD9 antigen	CD9	tr|A6NNI4|A6NNI4_HUMAN CD9 antigen OS=Homo sapiens OX=9606 GN=CD9 PE=1 SV=1;tr|A0A2R8Y478|A0A2R8Y478_HUMAN CD9 antigen OS=Homo sapiens OX=9606 GN=CD9 PE=1 SV=1;tr|A0A7I2V3T0|A0A7I2V3T0_HUMAN CD9 antigen OS=Homo sapiens OX=9606 GN=CD9 PE=1 SV=1;tr|A0A7I2V3T	8	3	3	3	0	1	0	1	0	0	0	3	2	0	1	1	1	3	2	1	1	3	1	2	2	2	0	0	1	1	1	1	2	0	2	3	1	1	1	2	1	2
P14209	P14209	1	1	1	CD99 antigen	CD99	sp|P14209|CD99_HUMAN CD99 antigen OS=Homo sapiens OX=9606 GN=CD99 PE=1 SV=1	1	1	1	1	0	0	0	0	0	0	0	0	0	0	0	0	0	0	0	0	0	0	0	0	0	0	0	0	0	0	0	0	0	0	0	0	0	0	0	0	0	0
K7EQA9;K7EKQ2;Q16543	K7EQA9;K7EKQ2;Q16543	2;2;2	2;2;2	2;2;2	Hsp90 co-chaperone Cdc37;Hsp90 co-chaperone Cdc37, N-terminally processed	CDC37	tr|K7EQA9|K7EQA9_HUMAN Hsp90 co-chaperone Cdc37 (Fragment) OS=Homo sapiens OX=9606 GN=CDC37 PE=1 SV=1;tr|K7EKQ2|K7EKQ2_HUMAN Hsp90 co-chaperone Cdc37 (Fragment) OS=Homo sapiens OX=9606 GN=CDC37 PE=1 SV=1;sp|Q16543|CDC37_HUMAN Hsp90 co-chaperone Cdc37 OS=Ho	3	2	2	2	0	0	0	0	0	0	0	0	0	0	0	0	0	0	0	0	0	0	0	0	0	0	0	0	0	0	0	0	0	0	0	0	0	0	0	0	0	0
P60953;A0A8Q3WLC5;A0A590UJK8;A0A8Q3SI43;Q5JYX0	P60953;A0A8Q3WLC5;A0A590UJK8;A0A8Q3SI43	3;2;2;2;1	3;2;2;2;1	3;2;2;2;1	Cell division control protein 42 homolog	CDC42	sp|P60953|CDC42_HUMAN Cell division control protein 42 homolog OS=Homo sapiens OX=9606 GN=CDC42 PE=1 SV=2;tr|A0A8Q3WLC5|A0A8Q3WLC5_HUMAN Cell division control protein 42 homolog OS=Homo sapiens OX=9606 GN=CDC42 PE=1 SV=1;tr|A0A590UJK8|A0A590UJK8_HUMAN Cell	5	3	3	3	0	0	0	0	0	0	0	0	0	0	0	1	0	1	1	1	1	1	0	0	1	0	0	1	2	0	0	1	0	1	1	1	2	0	1	1	1	2
Q99459	Q99459	1	1	1	Cell division cycle 5-like protein	CDC5L	sp|Q99459|CDC5L_HUMAN Cell division cycle 5-like protein OS=Homo sapiens OX=9606 GN=CDC5L PE=1 SV=2	1	1	1	1	0	0	0	0	0	0	0	0	0	0	0	0	0	0	0	0	0	0	0	0	0	0	0	0	0	0	0	0	0	0	0	0	0	0	0	0	0	0
A0A2R8YHB3;A0A1B0GUB2;A0A3B3IRP5;Q6P1J9;A0A2R8Y640	A0A2R8YHB3;A0A1B0GUB2;A0A3B3IRP5;Q6P1J9;A0A2R8Y640	3;3;3;3;2	3;3;3;3;2	3;3;3;3;2	Parafibromin	CDC73	tr|A0A2R8YHB3|A0A2R8YHB3_HUMAN Parafibromin OS=Homo sapiens OX=9606 GN=CDC73 PE=1 SV=1;tr|A0A1B0GUB2|A0A1B0GUB2_HUMAN Parafibromin OS=Homo sapiens OX=9606 GN=CDC73 PE=1 SV=1;tr|A0A3B3IRP5|A0A3B3IRP5_HUMAN Parafibromin OS=Homo sapiens OX=9606 GN=CDC73 PE=1	5	3	3	3	0	0	0	0	0	0	0	0	0	0	0	0	0	0	0	0	0	0	0	0	0	0	0	0	0	0	0	0	0	0	0	0	0	0	0	0	0	0
P55290	P55290	1	1	1	Cadherin-13	CDH13	sp|P55290|CAD13_HUMAN Cadherin-13 OS=Homo sapiens OX=9606 GN=CDH13 PE=1 SV=1	1	1	1	1	0	0	0	0	0	0	0	0	0	0	0	0	0	0	0	0	0	0	0	0	0	0	0	0	0	0	1	0	0	0	0	1	0	0	0	0	0	0
P06493;E5RIU6;A0A024QZP7;A0A2R8YEB7;J3QSD7;A0A2R8YD28;E5RGN0;G3V5T9;E7EUK8;A0A2R8YF61;A0A2R8Y7W5;A0A2R8Y4Z0;H0YAZ9;A0A2R8Y644;E7ESI2;K7EJ83;F5H6Z0;Q07002;Q9NYV4;Q00537;Q00536;P50750;O94921;Q96Q40;Q00534;Q00526;P24941;Q00535;Q14004	P06493;E5RIU6;A0A024QZP7	3;3;2;1;1;1;1;1;1;1;1;1;1;1;1;1;1;1;1;1;1;1;1;1;1;1;1;1;1	3;3;2;1;1;1;1;1;1;1;1;1;1;1;1;1;1;1;1;1;1;1;1;1;1;1;1;1;1	2;2;1;0;0;0;0;0;0;0;0;0;0;0;0;0;0;0;0;0;0;0;0;0;0;0;0;0;0	Cyclin-dependent kinase 1	CDK1;CDC2	sp|P06493|CDK1_HUMAN Cyclin-dependent kinase 1 OS=Homo sapiens OX=9606 GN=CDK1 PE=1 SV=3;tr|E5RIU6|E5RIU6_HUMAN Cyclin-dependent kinase 1 (Fragment) OS=Homo sapiens OX=9606 GN=CDK1 PE=1 SV=2;tr|A0A024QZP7|A0A024QZP7_HUMAN Cell division cycle 2, G1 to S and	29	3	3	2	0	0	0	0	0	0	0	0	0	0	0	0	0	0	0	0	0	0	0	0	0	0	0	0	0	0	0	0	1	0	0	0	0	0	0	0	0	0
K7ES20;K7ENC6;J3QRG6;P42772;P42771	K7ES20;K7ENC6;J3QRG6;P42772;P42771	1;1;1;1;1	1;1;1;1;1	1;1;1;1;1	Cyclin-dependent kinase 4 inhibitor B;Cyclin-dependent kinase inhibitor 2A	CDKN2A;CDKN2B	tr|K7ES20|K7ES20_HUMAN Cyclin-dependent kinase inhibitor 2A OS=Homo sapiens OX=9606 GN=CDKN2A PE=1 SV=1;tr|K7ENC6|K7ENC6_HUMAN Cyclin-dependent kinase inhibitor 2A OS=Homo sapiens OX=9606 GN=CDKN2A PE=1 SV=1;tr|J3QRG6|J3QRG6_HUMAN Cyclin-dependent kinase i	5	1	1	1	0	0	0	0	0	0	0	0	0	0	0	0	0	0	0	0	0	0	0	0	0	0	0	0	0	0	0	0	0	0	0	0	0	0	0	0	0	0
J3KNE1;D6RGD2;Q9NXV6	J3KNE1;D6RGD2;Q9NXV6	1;1;1	1;1;1	1;1;1	CDKN2A-interacting protein	CDKN2AIP	tr|J3KNE1|J3KNE1_HUMAN CDKN2A-interacting protein OS=Homo sapiens OX=9606 GN=CDKN2AIP PE=1 SV=1;tr|D6RGD2|D6RGD2_HUMAN CDKN2A-interacting protein OS=Homo sapiens OX=9606 GN=CDKN2AIP PE=1 SV=1;sp|Q9NXV6|CARF_HUMAN CDKN2A-interacting protein OS=Homo sapiens	3	1	1	1	0	0	0	0	0	0	0	0	0	0	0	0	0	0	0	0	0	0	0	0	0	0	0	0	0	0	0	0	0	0	0	0	0	0	0	0	0	0
Q2L6G8;G8JLG2;Q15517	Q2L6G8;G8JLG2;Q15517	2;2;2	2;2;2	2;2;2	Corneodesmosin	CDSN	tr|Q2L6G8|Q2L6G8_HUMAN Corneodesmosin OS=Homo sapiens OX=9606 GN=CDSN PE=1 SV=1;tr|G8JLG2|G8JLG2_HUMAN Corneodesmosin OS=Homo sapiens OX=9606 GN=CDSN PE=1 SV=1;sp|Q15517|CDSN_HUMAN Corneodesmosin OS=Homo sapiens OX=9606 GN=CDSN PE=1 SV=3	3	2	2	2	0	0	0	0	0	0	0	0	0	0	0	0	0	0	0	1	0	0	0	0	0	0	0	0	0	0	0	0	0	0	0	0	0	0	0	0	0	0
A0A8I5KX85;Q9UKY7;D6RAV0;D6RFH2;D6R9V8	A0A8I5KX85;Q9UKY7;D6RAV0;D6RFH2;D6R9V8	2;2;1;1;1	2;2;1;1;1	2;2;1;1;1	Protein CDV3 homolog	CDV3	tr|A0A8I5KX85|A0A8I5KX85_HUMAN Protein CDV3 homolog OS=Homo sapiens OX=9606 GN=CDV3 PE=1 SV=1;sp|Q9UKY7|CDV3_HUMAN Protein CDV3 homolog OS=Homo sapiens OX=9606 GN=CDV3 PE=1 SV=1;tr|D6RAV0|D6RAV0_HUMAN Protein CDV3 homolog (Fragment) OS=Homo sapiens OX=9606	5	2	2	2	0	0	0	0	0	0	0	0	0	0	0	0	0	0	0	0	0	0	0	0	0	0	0	0	0	0	0	0	0	0	0	0	0	0	0	0	0	0
G5EA30;Q92879	G5EA30;Q92879	1;1	1;1	1;1	CUGBP Elav-like family member 1	CELF1	tr|G5EA30|G5EA30_HUMAN CUG triplet repeat, RNA binding protein 1, isoform CRA_c OS=Homo sapiens OX=9606 GN=CELF1 PE=1 SV=1;sp|Q92879|CELF1_HUMAN CUGBP Elav-like family member 1 OS=Homo sapiens OX=9606 GN=CELF1 PE=1 SV=2	2	1	1	1	0	0	0	0	0	0	0	0	0	0	0	0	0	0	0	0	0	0	0	0	0	0	0	0	0	0	0	0	0	0	0	0	0	0	0	0	0	0
Q8N111	Q8N111	5	5	5	Cell cycle exit and neuronal differentiation protein 1	CEND1	sp|Q8N111|CEND_HUMAN Cell cycle exit and neuronal differentiation protein 1 OS=Homo sapiens OX=9606 GN=CEND1 PE=1 SV=1	1	5	5	5	2	2	1	1	2	4	3	2	2	3	1	2	2	4	1	2	3	4	1	3	4	3	1	5	2	2	2	1	2	2	1	1	2	3	2	1	1	3
H3BQJ0;I3L4F8;H3BUW2;H3BTR4;Q96BT3	H3BQJ0;I3L4F8;H3BUW2;H3BTR4;Q96BT3	1;1;1;1;1	1;1;1;1;1	1;1;1;1;1	Centromere protein T	CENPT	tr|H3BQJ0|H3BQJ0_HUMAN Centromere protein T OS=Homo sapiens OX=9606 GN=CENPT PE=1 SV=1;tr|I3L4F8|I3L4F8_HUMAN Centromere protein T OS=Homo sapiens OX=9606 GN=CENPT PE=1 SV=1;tr|H3BUW2|H3BUW2_HUMAN Centromere protein T (Fragment) OS=Homo sapiens OX=9606 GN=	5	1	1	1	0	0	0	0	0	0	0	0	0	0	0	0	0	0	0	0	0	0	0	0	0	0	0	0	0	0	0	0	0	0	0	0	0	0	0	0	0	0
Q5TA04;H7BZT8;Q8NDM7	Q5TA04;H7BZT8;Q8NDM7	1;1;1	1;1;1	1;1;1	Cilia- and flagella-associated protein 43	CFAP43	tr|Q5TA04|Q5TA04_HUMAN Cilia- and flagella-associated protein 43 OS=Homo sapiens OX=9606 GN=CFAP43 PE=1 SV=2;tr|H7BZT8|H7BZT8_HUMAN Cilia- and flagella-associated protein 43 (Fragment) OS=Homo sapiens OX=9606 GN=CFAP43 PE=1 SV=1;sp|Q8NDM7|CFA43_HUMAN Cilia	3	1	1	1	0	0	0	0	0	0	0	1	0	0	0	0	1	1	1	0	0	0	1	1	0	0	1	0	1	1	1	0	1	0	0	1	1	0	1	1	1	1
P23528;G3V1A4;E9PP50;E9PK25;E9PQB7;E9PLJ3;E9PS23	P23528;G3V1A4;E9PP50;E9PK25;E9PQB7;E9PLJ3;E9PS23	15;14;14;14;10;9;9	15;14;14;14;10;9;9	13;12;12;12;8;8;9	Cofilin-1	CFL1	sp|P23528|COF1_HUMAN Cofilin-1 OS=Homo sapiens OX=9606 GN=CFL1 PE=1 SV=3;tr|G3V1A4|G3V1A4_HUMAN Cofilin-1 OS=Homo sapiens OX=9606 GN=CFL1 PE=1 SV=1;tr|E9PP50|E9PP50_HUMAN Cofilin-1 (Fragment) OS=Homo sapiens OX=9606 GN=CFL1 PE=1 SV=8;tr|E9PK25|E9PK25_HUMAN	7	15	15	13	2	1	1	3	1	2	2	3	3	3	2	3	2	4	4	2	4	4	2	3	4	3	1	3	4	4	5	3	6	4	5	6	3	4	7	4	6	7
Q9Y281;F8WDN3;G3V2U0	Q9Y281;F8WDN3	6;3;1	4;3;1	4;3;1	Cofilin-2	CFL2	sp|Q9Y281|COF2_HUMAN Cofilin-2 OS=Homo sapiens OX=9606 GN=CFL2 PE=1 SV=1;tr|F8WDN3|F8WDN3_HUMAN Cofilin-2 OS=Homo sapiens OX=9606 GN=CFL2 PE=1 SV=1	3	6	4	4	0	1	0	2	1	1	2	3	3	3	1	2	3	2	2	0	1	1	2	1	3	1	0	1	2	2	2	2	1	1	1	1	2	2	2	2	2	2
Q13112	Q13112	1	1	1	Chromatin assembly factor 1 subunit B	CHAF1B	sp|Q13112|CAF1B_HUMAN Chromatin assembly factor 1 subunit B OS=Homo sapiens OX=9606 GN=CHAF1B PE=1 SV=1	1	1	1	1	0	0	0	0	0	0	0	0	0	0	0	0	0	0	0	0	0	0	0	0	0	0	0	0	0	0	0	0	0	0	0	0	0	0	0	0	0	0
C9JRZ6;Q9NX63;F8WAR4;A0A286YEX5	C9JRZ6;Q9NX63;F8WAR4	14;12;11;6	14;12;11;6	14;12;11;6	MICOS complex subunit MIC19	CHCHD3	tr|C9JRZ6|C9JRZ6_HUMAN MICOS complex subunit MIC19 OS=Homo sapiens OX=9606 GN=CHCHD3 PE=1 SV=2;sp|Q9NX63|MIC19_HUMAN MICOS complex subunit MIC19 OS=Homo sapiens OX=9606 GN=CHCHD3 PE=1 SV=1;tr|F8WAR4|F8WAR4_HUMAN MICOS complex subunit MIC19 OS=Homo sapiens	4	14	14	14	6	3	0	7	6	7	7	1	2	1	0	2	2	6	4	4	3	5	4	4	3	5	5	4	0	3	1	1	0	0	3	2	3	4	2	1	2	2
J3QTA6;Q9BRQ6;J3QTB2;H0Y922	J3QTA6;Q9BRQ6;J3QTB2;H0Y922	2;2;1;1	2;2;1;1	2;2;1;1	MICOS complex subunit MIC25	CHCHD6	tr|J3QTA6|J3QTA6_HUMAN MICOS complex subunit MIC25 OS=Homo sapiens OX=9606 GN=CHCHD6 PE=1 SV=1;sp|Q9BRQ6|MIC25_HUMAN MICOS complex subunit MIC25 OS=Homo sapiens OX=9606 GN=CHCHD6 PE=1 SV=1;tr|J3QTB2|J3QTB2_HUMAN MICOS complex subunit MIC25 OS=Homo sapiens	4	2	2	2	0	0	0	1	0	1	1	0	0	0	0	0	0	1	0	1	0	2	0	0	1	0	1	0	0	0	0	0	0	0	0	0	0	0	0	0	0	0
A0A2R8Y7M9;A0A2R8Y7I0;A0A2R8YDW2;A0A2R8Y4X2;A0A2R8YD40;A0A2R8YDJ9;A0A2R8Y425;A0A2R8Y5J0;A0A2R8YFK9;A0A2U3TZM0;A0A2R8YFD8;F5GWX5;A0A2R8Y212;A0A2R8Y521;A0A0C4DGG9;Q14839	A0A2R8Y7M9;A0A2R8Y7I0;A0A2R8YDW2;A0A2R8Y4X2;A0A2R8YD40;A0A2R8YDJ9;A0A2R8Y425;A0A2R8Y5J0;A0A2R8YFK9;A0A2U3TZM0;A0A2R8YFD8;F5GWX5;A0A2R8Y212;A0A2R8Y521;A0A0C4DGG9;Q14839	1;1;1;1;1;1;1;1;1;1;1;1;1;1;1;1	1;1;1;1;1;1;1;1;1;1;1;1;1;1;1;1	1;1;1;1;1;1;1;1;1;1;1;1;1;1;1;1	Chromodomain-helicase-DNA-binding protein 4	CHD4	tr|A0A2R8Y7M9|A0A2R8Y7M9_HUMAN Chromodomain-helicase-DNA-binding protein 4 (Fragment) OS=Homo sapiens OX=9606 GN=CHD4 PE=1 SV=1;tr|A0A2R8Y7I0|A0A2R8Y7I0_HUMAN Chromodomain-helicase-DNA-binding protein 4 (Fragment) OS=Homo sapiens OX=9606 GN=CHD4 PE=1 SV=1;	16	1	1	1	0	0	0	0	0	0	0	0	0	0	0	0	0	0	0	0	0	0	0	0	0	0	0	0	0	0	0	0	0	0	0	0	0	0	0	0	0	0
Q8NE62	Q8NE62	2	2	2	Choline dehydrogenase, mitochondrial	CHDH	sp|Q8NE62|CHDH_HUMAN Choline dehydrogenase, mitochondrial OS=Homo sapiens OX=9606 GN=CHDH PE=1 SV=2	1	2	2	2	0	0	0	2	0	0	0	0	0	0	0	0	0	0	0	0	0	0	0	0	0	0	0	0	0	0	0	0	0	0	0	0	0	0	0	0	0	0
A0A087X0M8;O00533	A0A087X0M8;O00533	1;1	1;1	1;1	Neural cell adhesion molecule L1-like protein;Processed neural cell adhesion molecule L1-like protein	CHL1	tr|A0A087X0M8|A0A087X0M8_HUMAN Neural cell adhesion molecule L1-like protein OS=Homo sapiens OX=9606 GN=CHL1 PE=1 SV=1;sp|O00533|NCHL1_HUMAN Neural cell adhesion molecule L1-like protein OS=Homo sapiens OX=9606 GN=CHL1 PE=1 SV=4	2	1	1	1	0	0	0	0	0	0	0	0	0	0	0	0	0	0	0	0	0	0	0	1	0	0	0	0	0	0	0	0	1	0	1	0	0	0	0	1	1	0
K7ENX8;K7ELV6;K7EJV5;K7ELT6;K7EJV1;K7EMY9;K7EPM4;K7ER40;K7EQR7;D6W5Y5;Q14011	K7ENX8;K7ELV6;K7EJV5;K7ELT6;K7EJV1;K7EMY9;K7EPM4;K7ER40;K7EQR7;D6W5Y5;Q14011	1;1;1;1;1;1;1;1;1;1;1	1;1;1;1;1;1;1;1;1;1;1	1;1;1;1;1;1;1;1;1;1;1	Cold-inducible RNA-binding protein	CIRBP	tr|K7ENX8|K7ENX8_HUMAN Cold-inducible RNA-binding protein (Fragment) OS=Homo sapiens OX=9606 GN=CIRBP PE=1 SV=2;tr|K7ELV6|K7ELV6_HUMAN Cold-inducible RNA-binding protein (Fragment) OS=Homo sapiens OX=9606 GN=CIRBP PE=1 SV=2;tr|K7EJV5|K7EJV5_HUMAN Cold-indu	11	1	1	1	0	0	0	0	0	0	0	0	0	0	0	0	0	0	0	0	0	0	0	0	0	0	0	0	0	0	0	0	0	0	0	0	0	0	0	0	0	0
Q9NZ45	Q9NZ45	4	4	4	CDGSH iron-sulfur domain-containing protein 1	CISD1	sp|Q9NZ45|CISD1_HUMAN CDGSH iron-sulfur domain-containing protein 1 OS=Homo sapiens OX=9606 GN=CISD1 PE=1 SV=1	1	4	4	4	1	1	0	1	1	2	2	1	0	0	1	1	1	1	1	1	0	2	1	3	1	0	1	0	0	0	1	0	0	1	0	0	0	0	0	0	0	1
Q14008	Q14008	1	1	1	Cytoskeleton-associated protein 5	CKAP5	sp|Q14008|CKAP5_HUMAN Cytoskeleton-associated protein 5 OS=Homo sapiens OX=9606 GN=CKAP5 PE=1 SV=3	1	1	1	1	0	0	0	0	0	0	0	0	0	0	0	0	0	0	0	0	0	0	0	0	0	0	0	0	0	0	0	0	0	0	0	0	0	0	0	0	0	0
P12277;A0A0S2Z471;H0YJG0;G3V4N7;H0YJK0;G3V461;G3V2I1	P12277;A0A0S2Z471;H0YJG0	18;17;10;6;3;3;1	18;17;10;6;3;3;1	17;16;9;6;3;3;1	Creatine kinase B-type	CKB	sp|P12277|KCRB_HUMAN Creatine kinase B-type OS=Homo sapiens OX=9606 GN=CKB PE=1 SV=1;tr|A0A0S2Z471|A0A0S2Z471_HUMAN creatine kinase (Fragment) OS=Homo sapiens OX=9606 GN=CKB PE=1 SV=1;tr|H0YJG0|H0YJG0_HUMAN creatine kinase (Fragment) OS=Homo sapiens OX=960	7	18	18	17	4	2	3	7	6	2	2	8	6	1	4	4	5	9	10	9	9	11	6	10	12	5	1	4	11	8	8	5	11	4	7	9	13	11	10	6	8	9
P06732	P06732	4	3	3	Creatine kinase M-type;Creatine kinase M-type, N-terminally processed	CKM	sp|P06732|KCRM_HUMAN Creatine kinase M-type OS=Homo sapiens OX=9606 GN=CKM PE=1 SV=2	1	4	3	3	1	0	0	0	0	0	1	1	1	0	1	0	0	1	1	1	1	1	1	1	1	0	0	0	1	1	0	0	1	0	0	1	1	1	1	0	0	1
P12532;F8WCN3;C9JSQ1;C9JT96;C9J6W7;C9J8F6;C9J995;C9JJX8	P12532;F8WCN3;C9JSQ1	26;15;13;8;7;6;4;3	26;15;13;8;7;6;4;3	21;13;11;6;6;5;4;3	Creatine kinase U-type, mitochondrial	CKMT1A;CKMT1B	sp|P12532|KCRU_HUMAN Creatine kinase U-type, mitochondrial OS=Homo sapiens OX=9606 GN=CKMT1B PE=1 SV=1;tr|F8WCN3|F8WCN3_HUMAN creatine kinase OS=Homo sapiens OX=9606 GN=CKMT1A PE=1 SV=1;tr|C9JSQ1|C9JSQ1_HUMAN creatine kinase (Fragment) OS=Homo sapiens OX=9	8	26	26	21	5	9	5	7	12	8	8	3	5	3	3	8	3	10	7	7	7	13	6	11	11	6	8	5	2	3	4	3	4	4	5	6	5	11	8	1	8	6
P17540;D6RHV3;D6R998	P17540	7;2;2	2;1;1	2;1;1	Creatine kinase S-type, mitochondrial	CKMT2	sp|P17540|KCRS_HUMAN Creatine kinase S-type, mitochondrial OS=Homo sapiens OX=9606 GN=CKMT2 PE=1 SV=2	3	7	2	2	1	2	1	3	4	1	3	1	2	1	0	2	2	1	2	1	2	2	0	2	3	1	2	1	1	1	1	1	1	1	1	1	2	2	1	1	2	1
Q5T179;P61024	Q5T179;P61024	1;1	1;1	1;1	Cyclin-dependent kinases regulatory subunit;Cyclin-dependent kinases regulatory subunit 1	CKS1B	tr|Q5T179|Q5T179_HUMAN Cyclin-dependent kinases regulatory subunit OS=Homo sapiens OX=9606 GN=CKS1B PE=1 SV=1;sp|P61024|CKS1_HUMAN Cyclin-dependent kinases regulatory subunit 1 OS=Homo sapiens OX=9606 GN=CKS1B PE=1 SV=1	2	1	1	1	0	0	0	0	0	0	0	0	0	0	0	0	0	0	0	0	0	0	0	0	0	0	0	0	0	0	0	0	0	0	0	0	0	0	0	0	0	0
B3KR06;E7ENG2;E3W994;J3KR49;A0A0U1RQI6;A0A804HJG7;E7ERI8;E7EW49;O75122	B3KR06;E7ENG2;E3W994;J3KR49;A0A0U1RQI6;A0A804HJG7;E7ERI8;E7EW49;O75122	1;1;1;1;1;1;1;1;1	1;1;1;1;1;1;1;1;1	1;1;1;1;1;1;1;1;1	CLIP-associating protein 2	CLASP2	tr|B3KR06|B3KR06_HUMAN CLIP-associating protein 2 OS=Homo sapiens OX=9606 GN=CLASP2 PE=1 SV=1;tr|E7ENG2|E7ENG2_HUMAN CLIP-associating protein 2 OS=Homo sapiens OX=9606 GN=CLASP2 PE=1 SV=1;tr|E3W994|E3W994_HUMAN CLIP-associating protein 2 OS=Homo sapiens OX	9	1	1	1	0	0	0	0	0	0	0	0	0	0	0	0	0	0	0	0	0	0	0	0	1	0	0	0	0	0	0	0	0	0	0	0	0	0	0	0	0	1
B4DFI2;O75508	B4DFI2;O75508	3;3	3;3	3;3	Claudin;Claudin-11	CLDN11	tr|B4DFI2|B4DFI2_HUMAN Claudin OS=Homo sapiens OX=9606 PE=2 SV=1;sp|O75508|CLD11_HUMAN Claudin-11 OS=Homo sapiens OX=9606 GN=CLDN11 PE=1 SV=2	2	3	3	3	0	0	0	1	0	0	0	1	0	0	1	0	0	1	2	1	0	2	0	0	1	0	0	0	1	1	0	1	0	1	0	0	1	0	1	1	0	1
F5H631;Q92478	F5H631;Q92478	1;1	1;1	1;1	C-type lectin domain family 2 member B	CLEC2B	tr|F5H631|F5H631_HUMAN C-type lectin domain family 2 member B OS=Homo sapiens OX=9606 GN=CLEC2B PE=1 SV=1;sp|Q92478|CLC2B_HUMAN C-type lectin domain family 2 member B OS=Homo sapiens OX=9606 GN=CLEC2B PE=1 SV=2	2	1	1	1	0	0	0	0	0	0	0	0	0	0	0	0	0	0	0	0	0	0	0	0	0	0	0	0	0	0	0	0	0	0	0	0	0	0	0	0	0	0
O00299	O00299	2	2	2	Chloride intracellular channel protein 1	CLIC1	sp|O00299|CLIC1_HUMAN Chloride intracellular channel protein 1 OS=Homo sapiens OX=9606 GN=CLIC1 PE=1 SV=4	1	2	2	2	0	0	0	0	0	0	0	0	0	0	0	0	0	0	0	0	0	0	0	0	0	0	0	0	0	0	0	0	0	0	0	0	0	0	0	0	0	0
Q9Y696	Q9Y696	1	1	1	Chloride intracellular channel protein 4	CLIC4	sp|Q9Y696|CLIC4_HUMAN Chloride intracellular channel protein 4 OS=Homo sapiens OX=9606 GN=CLIC4 PE=1 SV=4	1	1	1	1	1	0	0	1	0	0	0	1	1	0	0	1	0	1	1	1	1	1	0	1	1	0	0	1	0	0	0	0	0	0	0	0	1	1	0	0	1	0
Q14677	Q14677	1	1	1	Clathrin interactor 1	CLINT1	sp|Q14677|EPN4_HUMAN Clathrin interactor 1 OS=Homo sapiens OX=9606 GN=CLINT1 PE=1 SV=1	1	1	1	1	0	0	0	0	0	0	0	0	0	0	0	0	0	0	0	0	0	0	0	0	0	0	0	0	0	0	0	0	0	0	0	0	0	0	0	0	0	0
Q9H078;F5H392;F5H7A5;A0A2R8Y6R5;A0A2R8Y602;A0A2U3TZY2	Q9H078;F5H392;F5H7A5;A0A2R8Y6R5;A0A2R8Y602;A0A2U3TZY2	2;1;1;1;1;1	2;1;1;1;1;1	2;1;1;1;1;1	Caseinolytic peptidase B protein homolog	CLPB	sp|Q9H078|CLPB_HUMAN Caseinolytic peptidase B protein homolog OS=Homo sapiens OX=9606 GN=CLPB PE=1 SV=1;tr|F5H392|F5H392_HUMAN Caseinolytic peptidase B protein homolog (Fragment) OS=Homo sapiens OX=9606 GN=CLPB PE=1 SV=1;tr|F5H7A5|F5H7A5_HUMAN Caseinolytic	6	2	2	2	0	0	0	0	0	1	0	0	0	0	0	0	0	0	0	0	0	0	0	0	0	0	0	0	0	0	0	0	0	0	0	0	0	0	0	0	0	0
M0R208;Q16740	M0R208;Q16740	1;1	1;1	1;1	ATP-dependent Clp protease proteolytic subunit;ATP-dependent Clp protease proteolytic subunit, mitochondrial	CLPP	tr|M0R208|M0R208_HUMAN ATP-dependent Clp protease proteolytic subunit OS=Homo sapiens OX=9606 GN=CLPP PE=1 SV=1;sp|Q16740|CLPP_HUMAN ATP-dependent Clp protease proteolytic subunit, mitochondrial OS=Homo sapiens OX=9606 GN=CLPP PE=1 SV=1	2	1	1	1	0	0	0	0	0	0	0	0	0	0	0	0	0	0	0	0	0	0	0	0	0	0	0	0	0	0	0	0	0	0	0	0	0	0	0	0	0	0
F8WF69;P09496	F8WF69;P09496	1;1	1;1	1;1	Clathrin light chain A	CLTA	tr|F8WF69|F8WF69_HUMAN Clathrin light chain OS=Homo sapiens OX=9606 GN=CLTA PE=1 SV=1;sp|P09496|CLCA_HUMAN Clathrin light chain A OS=Homo sapiens OX=9606 GN=CLTA PE=1 SV=1	2	1	1	1	0	0	0	0	0	0	0	1	0	0	0	0	0	0	1	1	1	1	1	1	1	0	0	1	1	0	1	0	1	0	1	1	1	0	0	1	0	1
P09497;H0Y9Q6	P09497;H0Y9Q6	2;1	2;1	2;1	Clathrin light chain B	CLTB	sp|P09497|CLCB_HUMAN Clathrin light chain B OS=Homo sapiens OX=9606 GN=CLTB PE=1 SV=1;tr|H0Y9Q6|H0Y9Q6_HUMAN Clathrin light chain (Fragment) OS=Homo sapiens OX=9606 GN=CLTB PE=1 SV=1	2	2	2	2	0	0	0	0	0	0	0	0	0	0	0	0	0	0	0	1	1	1	0	1	0	0	0	0	0	0	0	0	0	0	0	0	0	0	0	0	0	0
Q00610;A0A8V8TQ14;K7EJJ5;A0A087WVQ6;A0A8V8TR47;A0A8V8TRF0;A0A8V8TQK1;A0A8V8TRE8;A0A8V8TQK3;A0A8V8TQ18;J3KRF5;J3KS13;P53675;A0A087WX41;A0A8V8TQK7;A0A087WXH4;A0A087WV74;F5H5N6;J3QL20	Q00610;A0A8V8TQ14;K7EJJ5;A0A087WVQ6;A0A8V8TR47;A0A8V8TRF0;A0A8V8TQK1;A0A8V8TRE8;A0A8V8TQK3;A0A8V8TQ18	48;48;48;48;48;48;48;46;45;39;20;15;13;12;1;1;1;1;1	48;48;48;48;48;48;48;46;45;39;20;15;13;12;1;1;1;1;1	48;48;48;48;48;48;48;46;45;39;20;15;13;12;1;1;1;1;1	Clathrin heavy chain 1;Clathrin heavy chain	CLTC	sp|Q00610|CLH1_HUMAN Clathrin heavy chain 1 OS=Homo sapiens OX=9606 GN=CLTC PE=1 SV=5;tr|A0A8V8TQ14|A0A8V8TQ14_HUMAN Clathrin heavy chain 1 OS=Homo sapiens OX=9606 GN=CLTC PE=4 SV=1;tr|K7EJJ5|K7EJJ5_HUMAN Clathrin heavy chain 1 OS=Homo sapiens OX=9606 GN=C	19	48	48	48	4	2	0	1	4	2	2	7	11	4	3	10	8	12	14	10	13	28	6	20	18	16	2	6	15	9	15	7	20	14	11	14	13	10	17	7	15	15
P10909;H0YAS8;H0YC35	P10909;H0YAS8;H0YC35	4;3;3	4;3;3	4;3;3	Clusterin;Clusterin beta chain;Clusterin alpha chain;Clusterin	CLU	sp|P10909|CLUS_HUMAN Clusterin OS=Homo sapiens OX=9606 GN=CLU PE=1 SV=1;tr|H0YAS8|H0YAS8_HUMAN Clusterin (Fragment) OS=Homo sapiens OX=9606 GN=CLU PE=1 SV=1;tr|H0YC35|H0YC35_HUMAN Clusterin (Fragment) OS=Homo sapiens OX=9606 GN=CLU PE=1 SV=1	3	4	4	4	0	0	0	1	0	0	0	0	0	0	0	0	0	0	0	0	0	0	0	1	0	1	0	0	0	0	2	0	2	1	1	1	0	0	1	1	1	0
K7EIG1;I3L2B0;A0A494C0R8;O75153;I3L4B5	K7EIG1;I3L2B0;A0A494C0R8;O75153	5;5;5;4;1	5;5;5;4;1	5;5;5;4;1	Clustered mitochondria protein homolog	CLUH	tr|K7EIG1|K7EIG1_HUMAN Clustered mitochondria protein homolog (Fragment) OS=Homo sapiens OX=9606 GN=CLUH PE=1 SV=2;tr|I3L2B0|I3L2B0_HUMAN Clustered mitochondria protein homolog OS=Homo sapiens OX=9606 GN=CLUH PE=1 SV=3;tr|A0A494C0R8|A0A494C0R8_HUMAN Cluste	5	5	5	5	0	0	0	0	0	0	0	0	0	0	0	0	0	0	0	0	0	0	0	0	0	0	0	0	0	0	0	0	0	0	0	0	0	0	0	0	0	0
Q5T0D2;A0A8V8TMN5;P30085;A0A494BXC7	Q5T0D2;A0A8V8TMN5;P30085	3;3;3;1	3;3;3;1	3;3;3;1	UMP-CMP kinase	CMPK1	tr|Q5T0D2|Q5T0D2_HUMAN nucleoside-diphosphate kinase OS=Homo sapiens OX=9606 GN=CMPK1 PE=1 SV=1;tr|A0A8V8TMN5|A0A8V8TMN5_HUMAN UMP-CMP kinase OS=Homo sapiens OX=9606 GN=CMPK1 PE=4 SV=1;sp|P30085|KCY_HUMAN UMP-CMP kinase OS=Homo sapiens OX=9606 GN=CMPK1 PE=	4	3	3	3	0	0	0	0	0	0	0	1	0	0	0	1	0	0	0	0	0	0	0	0	1	0	0	0	1	0	0	1	0	1	0	0	0	0	0	0	0	0
Q96KP4;J3QKT2;J3QQN6;J3QR27;J3QLU1;A0A087WVS2;J3QKQ0;J3QRD0;J3QRA8;J3QL02;J3KSV5;A0A087WYZ1;J3KSS4;J3KRD5;J3QRH4	Q96KP4;J3QKT2	7;4;3;3;3;3;3;3;3;3;3;3;2;2;1	7;4;3;3;3;3;3;3;3;3;3;3;2;2;1	7;4;3;3;3;3;3;3;3;3;3;3;2;2;1	Cytosolic non-specific dipeptidase	CNDP2	sp|Q96KP4|CNDP2_HUMAN Cytosolic non-specific dipeptidase OS=Homo sapiens OX=9606 GN=CNDP2 PE=1 SV=2;tr|J3QKT2|J3QKT2_HUMAN Cytosolic non-specific dipeptidase (Fragment) OS=Homo sapiens OX=9606 GN=CNDP2 PE=1 SV=1	15	7	7	7	0	1	1	2	2	0	2	1	0	1	3	1	0	3	3	3	2	2	3	4	3	2	1	1	3	2	4	2	4	3	2	2	3	0	2	3	3	3
E9PDU6;Q15417	E9PDU6;Q15417	1;1	1;1	1;1	Calponin;Calponin-3	CNN3	tr|E9PDU6|E9PDU6_HUMAN Calponin (Fragment) OS=Homo sapiens OX=9606 GN=CNN3 PE=1 SV=1;sp|Q15417|CNN3_HUMAN Calponin-3 OS=Homo sapiens OX=9606 GN=CNN3 PE=1 SV=1	2	1	1	1	1	0	0	0	0	0	0	0	0	0	0	0	0	1	0	0	0	0	0	0	0	0	0	0	0	0	0	0	0	0	0	0	0	0	0	0	0	0
H3BTH2;H3BNB1;A5YKK6	H3BTH2;H3BNB1;A5YKK6	1;1;1	1;1;1	1;1;1	CCR4-NOT transcription complex subunit 1	CNOT1	tr|H3BTH2|H3BTH2_HUMAN CCR4-NOT transcription complex subunit 1 (Fragment) OS=Homo sapiens OX=9606 GN=CNOT1 PE=1 SV=1;tr|H3BNB1|H3BNB1_HUMAN CCR4-NOT transcription complex subunit 1 (Fragment) OS=Homo sapiens OX=9606 GN=CNOT1 PE=1 SV=1;sp|A5YKK6|CNOT1_HUMA	3	1	1	1	0	0	0	0	0	0	0	0	0	0	0	0	0	0	0	0	0	0	0	0	0	0	0	0	0	0	0	0	0	0	0	0	0	0	0	0	0	0
P09543;K7ERC4;C9K0L8;K7ERZ0;K7EN66	P09543	34;13;11;11;10	34;13;11;11;10	34;13;11;11;10	2,3-cyclic-nucleotide 3-phosphodiesterase	CNP	sp|P09543|CN37_HUMAN 2,3-cyclic-nucleotide 3-phosphodiesterase OS=Homo sapiens OX=9606 GN=CNP PE=1 SV=2	5	34	34	34	7	1	2	10	5	4	12	16	10	8	13	14	9	22	16	14	14	17	12	17	27	10	4	11	21	12	9	9	13	11	9	10	21	18	9	12	10	16
F8W1K5;F8VXJ7;F8W031;Q9Y2B0;H0YI18	F8W1K5;F8VXJ7;F8W031;Q9Y2B0;H0YI18	2;2;2;2;1	2;2;2;2;1	2;2;2;2;1	Protein canopy homolog 2	CNPY2	tr|F8W1K5|F8W1K5_HUMAN Protein canopy homolog 2 (Fragment) OS=Homo sapiens OX=9606 GN=CNPY2 PE=1 SV=1;tr|F8VXJ7|F8VXJ7_HUMAN Protein canopy homolog 2 (Fragment) OS=Homo sapiens OX=9606 GN=CNPY2 PE=1 SV=1;tr|F8W031|F8W031_HUMAN DUF3456 domain-containing pro	5	2	2	2	0	0	0	0	0	0	0	0	0	0	0	0	0	0	0	0	0	0	0	0	0	0	0	0	0	0	0	0	0	0	0	0	0	0	0	0	0	0
Q12860;H0YIJ1	Q12860	23;3	23;3	23;3	Contactin-1	CNTN1	sp|Q12860|CNTN1_HUMAN Contactin-1 OS=Homo sapiens OX=9606 GN=CNTN1 PE=1 SV=1	2	23	23	23	2	0	2	0	1	1	1	3	1	2	1	0	4	1	6	7	12	8	3	13	7	7	0	7	8	9	17	7	18	6	13	11	6	2	9	14	12	7
P78357;K7EMM9	P78357	10;2	10;2	10;2	Contactin-associated protein 1	CNTNAP1	sp|P78357|CNTP1_HUMAN Contactin-associated protein 1 OS=Homo sapiens OX=9606 GN=CNTNAP1 PE=1 SV=1	2	10	10	10	0	0	0	0	0	0	0	0	0	0	1	2	0	0	4	2	3	3	2	3	2	3	0	0	2	3	3	1	6	1	5	7	1	0	2	5	4	1
Q9NYJ1	Q9NYJ1	1	1	1	Cytochrome c oxidase assembly factor 4 homolog, mitochondrial	COA4	sp|Q9NYJ1|COA4_HUMAN Cytochrome c oxidase assembly factor 4 homolog, mitochondrial OS=Homo sapiens OX=9606 GN=COA4 PE=1 SV=2	1	1	1	1	0	0	0	0	0	0	0	0	0	0	0	0	0	0	0	0	0	0	0	0	0	0	0	0	0	0	0	0	0	0	0	0	0	0	0	0	0	0
C9J9X1;A0A0J9YWK3;A0A3B3IU00;O75128	C9J9X1;A0A0J9YWK3;A0A3B3IU00;O75128	1;1;1;1	1;1;1;1	1;1;1;1	Protein cordon-bleu	COBL	tr|C9J9X1|C9J9X1_HUMAN Protein cordon-bleu (Fragment) OS=Homo sapiens OX=9606 GN=COBL PE=1 SV=1;tr|A0A0J9YWK3|A0A0J9YWK3_HUMAN Protein cordon-bleu OS=Homo sapiens OX=9606 GN=COBL PE=1 SV=1;tr|A0A3B3IU00|A0A3B3IU00_HUMAN Protein cordon-bleu (Fragment) OS=Ho	4	1	1	1	0	0	0	0	0	0	0	0	0	0	0	0	0	0	0	0	0	0	0	0	0	0	0	0	0	0	0	0	0	0	0	0	0	0	0	0	0	0
P02452	P02452	2	2	2	Collagen alpha-1(I) chain	COL1A1	sp|P02452|CO1A1_HUMAN Collagen alpha-1(I) chain OS=Homo sapiens OX=9606 GN=COL1A1 PE=1 SV=6	1	2	2	2	0	0	0	0	0	0	1	0	0	0	2	0	0	0	0	0	0	0	0	0	0	0	0	0	0	0	0	1	0	0	0	0	0	0	0	0	0	0
A0A3B3ISV3;P02462;P29400	A0A3B3ISV3;P02462	3;3;1	3;3;1	3;3;1	Collagen alpha-1(IV) chain;Arresten	COL4A1	tr|A0A3B3ISV3|A0A3B3ISV3_HUMAN Collagen alpha-1(IV) chain (Fragment) OS=Homo sapiens OX=9606 GN=COL4A1 PE=1 SV=1;sp|P02462|CO4A1_HUMAN Collagen alpha-1(IV) chain OS=Homo sapiens OX=9606 GN=COL4A1 PE=1 SV=4	3	3	3	3	0	0	0	0	0	0	0	0	0	0	0	0	0	0	0	0	0	0	0	0	0	0	0	0	0	0	0	0	0	0	0	0	0	0	0	0	0	0
P08572	P08572	1	1	1	Collagen alpha-2(IV) chain;Canstatin	COL4A2	sp|P08572|CO4A2_HUMAN Collagen alpha-2(IV) chain OS=Homo sapiens OX=9606 GN=COL4A2 PE=1 SV=4	1	1	1	1	0	0	0	0	0	0	0	0	0	0	0	0	0	0	0	0	0	0	0	0	0	0	0	0	1	0	0	0	0	1	0	0	1	0	0	0	0	0
Q8NBJ5	Q8NBJ5	1	1	1	Procollagen galactosyltransferase 1	COLGALT1	sp|Q8NBJ5|GT251_HUMAN Procollagen galactosyltransferase 1 OS=Homo sapiens OX=9606 GN=COLGALT1 PE=1 SV=1	1	1	1	1	0	0	0	0	0	0	0	0	0	0	0	0	0	0	0	0	0	0	0	0	0	0	0	0	0	0	0	0	0	0	0	0	0	0	0	0	0	0
B0QZ40;Q7Z4G1	B0QZ40;Q7Z4G1	1;1	1;1	1;1	COMM domain-containing protein 6	COMMD6	tr|B0QZ40|B0QZ40_HUMAN COMM domain-containing protein 6 OS=Homo sapiens OX=9606 GN=COMMD6 PE=1 SV=1;sp|Q7Z4G1|COMD6_HUMAN COMM domain-containing protein 6 OS=Homo sapiens OX=9606 GN=COMMD6 PE=1 SV=1	2	1	1	1	0	0	0	0	0	0	0	0	0	0	0	0	0	0	0	0	0	0	0	0	0	0	0	0	0	0	0	0	0	0	0	0	0	0	0	0	0	0
P53618	P53618	2	2	2	Coatomer subunit beta	COPB1	sp|P53618|COPB_HUMAN Coatomer subunit beta OS=Homo sapiens OX=9606 GN=COPB1 PE=1 SV=3	1	2	2	2	0	0	0	0	0	0	0	0	0	0	0	0	0	0	0	0	0	0	0	0	0	0	0	0	0	0	0	0	0	0	0	0	0	0	0	0	0	0
A0A7I2V258;H0Y938;H0YAC7;P35606	A0A7I2V258;H0Y938;H0YAC7;P35606	2;2;2;2	2;2;2;2	2;2;2;2	Coatomer subunit beta	COPB2	tr|A0A7I2V258|A0A7I2V258_HUMAN Coatomer subunit beta OS=Homo sapiens OX=9606 GN=COPB2 PE=1 SV=1;tr|H0Y938|H0Y938_HUMAN Coatomer subunit beta OS=Homo sapiens OX=9606 GN=COPB2 PE=1 SV=2;tr|H0YAC7|H0YAC7_HUMAN Coatomer subunit beta OS=Homo sapiens OX=9606	4	2	2	2	0	0	0	0	0	0	0	0	0	0	0	0	0	0	0	0	0	0	0	0	0	0	0	0	0	0	0	0	0	0	0	0	0	0	0	0	0	0
D6RD63;D6RAX7;D6RFN0;Q9BT78	D6RD63;D6RAX7;D6RFN0;Q9BT78	1;1;1;1	1;1;1;1	1;1;1;1	COP9 signalosome complex subunit 4	COPS4	tr|D6RD63|D6RD63_HUMAN COP9 signalosome complex subunit 4 (Fragment) OS=Homo sapiens OX=9606 GN=COPS4 PE=1 SV=1;tr|D6RAX7|D6RAX7_HUMAN COP9 signalosome complex subunit 4 OS=Homo sapiens OX=9606 GN=COPS4 PE=1 SV=1;tr|D6RFN0|D6RFN0_HUMAN COP9 signalosome com	4	1	1	1	0	0	0	0	0	0	0	0	0	0	0	0	0	0	0	0	0	0	0	0	0	0	0	0	0	0	0	0	0	0	0	0	0	0	0	0	0	0
H7C3S9;E9PGT6;Q99627	H7C3S9;E9PGT6;Q99627	1;1;1	1;1;1	1;1;1	COP9 signalosome complex subunit 8	COPS8	tr|H7C3S9|H7C3S9_HUMAN COP9 signalosome complex subunit 8 (Fragment) OS=Homo sapiens OX=9606 GN=COPS8 PE=1 SV=1;tr|E9PGT6|E9PGT6_HUMAN COP9 signalosome complex subunit 8 OS=Homo sapiens OX=9606 GN=COPS8 PE=1 SV=1;sp|Q99627|CSN8_HUMAN COP9 signalosome compl	3	1	1	1	0	0	0	0	0	0	0	0	0	0	0	0	0	0	0	0	0	0	0	0	0	0	0	0	0	0	0	0	0	0	0	0	0	0	0	0	0	0
F8VYK5;F8W651;F8VVA7;P61923	F8VYK5;F8W651;F8VVA7;P61923	1;1;1;1	1;1;1;1	1;1;1;1	Coatomer subunit zeta-1	COPZ1	tr|F8VYK5|F8VYK5_HUMAN Coatomer subunit zeta OS=Homo sapiens OX=9606 GN=COPZ1 PE=1 SV=1;tr|F8W651|F8W651_HUMAN Coatomer subunit zeta OS=Homo sapiens OX=9606 GN=COPZ1 PE=1 SV=1;tr|F8VVA7|F8VVA7_HUMAN Coatomer subunit zeta OS=Homo sapiens OX=9606 GN=COPZ1 PE	4	1	1	1	0	0	0	0	0	0	0	0	0	0	0	0	0	0	0	0	0	0	0	0	0	0	0	0	0	0	0	0	0	0	0	0	0	0	0	0	0	0
H3BSZ3;H3BS11;H3BTN8;I3L1T0;H3BP28;Q99807	H3BSZ3;H3BS11;H3BTN8;I3L1T0;H3BP28;Q99807	1;1;1;1;1;1	1;1;1;1;1;1	1;1;1;1;1;1	5-demethoxyubiquinone hydroxylase, mitochondrial	COQ7	tr|H3BSZ3|H3BSZ3_HUMAN 5-demethoxyubiquinone hydroxylase, mitochondrial (Fragment) OS=Homo sapiens OX=9606 GN=COQ7 PE=1 SV=1;tr|H3BS11|H3BS11_HUMAN 5-demethoxyubiquinone hydroxylase, mitochondrial OS=Homo sapiens OX=9606 GN=COQ7 PE=1 SV=1;tr|H3BTN8|H3BTN8_	6	1	1	1	0	0	0	0	0	1	0	0	0	0	0	0	0	0	0	0	0	0	0	0	0	0	0	0	0	0	0	0	0	0	0	0	0	0	0	0	0	0
H3BPW3;H3BVA5;H3BPC6;H3BRC0;H3BSJ5;H3BNT2;O75208	H3BPW3;H3BVA5;H3BPC6;H3BRC0;H3BSJ5;H3BNT2;O75208	1;1;1;1;1;1;1	1;1;1;1;1;1;1	1;1;1;1;1;1;1	Ubiquinone biosynthesis protein COQ9, mitochondrial	COQ9	tr|H3BPW3|H3BPW3_HUMAN Ubiquinone biosynthesis protein COQ9, mitochondrial (Fragment) OS=Homo sapiens OX=9606 GN=COQ9 PE=1 SV=1;tr|H3BVA5|H3BVA5_HUMAN Ubiquinone biosynthesis protein (Fragment) OS=Homo sapiens OX=9606 GN=COQ9 PE=1 SV=1;tr|H3BPC6|H3BPC6_HUM	7	1	1	1	0	0	0	0	0	0	0	0	0	0	0	0	0	0	0	0	0	0	0	0	0	0	0	0	0	0	0	0	0	0	0	0	0	0	0	0	0	0
P31146;H3BRY3;H3BTU6;H3BRJ0	P31146;H3BRY3	10;9;4;4	10;9;4;4	10;9;4;4	Coronin-1A;Coronin	CORO1A	sp|P31146|COR1A_HUMAN Coronin-1A OS=Homo sapiens OX=9606 GN=CORO1A PE=1 SV=4;tr|H3BRY3|H3BRY3_HUMAN Coronin OS=Homo sapiens OX=9606 GN=CORO1A PE=1 SV=1	4	10	10	10	2	1	1	1	2	1	0	1	1	0	0	2	0	1	0	1	1	4	0	2	1	1	1	2	1	1	1	0	2	1	0	1	0	0	0	0	4	1
Q9ULV4;F8VV53;F8W1H8;F8VUX3;F8VSA4;F8VRE9;F8VTT6;F8VVB7;B4E3S0	Q9ULV4;F8VV53;F8W1H8;F8VUX3;F8VSA4;F8VRE9;F8VTT6;F8VVB7;B4E3S0	2;1;1;1;1;1;1;1;1	2;1;1;1;1;1;1;1;1	2;1;1;1;1;1;1;1;1	Coronin-1C;Coronin	CORO1C	sp|Q9ULV4|COR1C_HUMAN Coronin-1C OS=Homo sapiens OX=9606 GN=CORO1C PE=1 SV=1;tr|F8VV53|F8VV53_HUMAN Coronin (Fragment) OS=Homo sapiens OX=9606 GN=CORO1C PE=1 SV=1;tr|F8W1H8|F8W1H8_HUMAN Coronin (Fragment) OS=Homo sapiens OX=9606 GN=CORO1C PE=1 SV=1;tr|F8VU	9	2	2	2	0	0	0	0	0	0	0	0	0	0	0	0	0	0	0	0	0	0	0	0	0	0	0	1	0	0	0	0	0	0	0	0	0	0	0	0	0	0
Q14019;H3BT58	Q14019;H3BT58	3;2	3;2	3;2	Coactosin-like protein	COTL1	sp|Q14019|COTL1_HUMAN Coactosin-like protein OS=Homo sapiens OX=9606 GN=COTL1 PE=1 SV=3;tr|H3BT58|H3BT58_HUMAN Coactosin-like protein OS=Homo sapiens OX=9606 GN=COTL1 PE=1 SV=1	2	3	3	3	0	0	0	0	0	0	0	0	0	0	0	0	0	0	0	0	0	1	0	0	1	0	0	0	0	1	0	0	2	0	0	0	0	0	0	3	0	0
P13073;H3BN72;H3BNV9;H3BPG0;Q86WV2;H3BNI5	P13073;H3BN72;H3BNV9;H3BPG0;Q86WV2	10;9;9;7;5;2	10;9;9;7;5;2	10;9;9;7;5;2	Cytochrome c oxidase subunit 4 isoform 1, mitochondrial	COX4I1	sp|P13073|COX41_HUMAN Cytochrome c oxidase subunit 4 isoform 1, mitochondrial OS=Homo sapiens OX=9606 GN=COX4I1 PE=1 SV=1;tr|H3BN72|H3BN72_HUMAN Cytochrome c oxidase subunit 4 OS=Homo sapiens OX=9606 GN=COX4I1 PE=1 SV=1;tr|H3BNV9|H3BNV9_HUMAN Cytochrome c	6	10	10	10	3	4	2	7	5	4	8	2	3	3	1	4	5	5	4	5	3	5	3	6	5	5	6	2	0	1	2	1	3	1	2	3	3	6	2	1	1	4
P20674;H3BNX8;H3BRM5;H3BV69;H3BRI0	P20674;H3BNX8;H3BRM5;H3BV69	6;5;4;4;1	6;5;4;4;1	6;5;4;4;1	Cytochrome c oxidase subunit 5A, mitochondrial	COX5A	sp|P20674|COX5A_HUMAN Cytochrome c oxidase subunit 5A, mitochondrial OS=Homo sapiens OX=9606 GN=COX5A PE=1 SV=2;tr|H3BNX8|H3BNX8_HUMAN Cytochrome c oxidase subunit 5A, mitochondrial OS=Homo sapiens OX=9606 GN=COX5A PE=1 SV=1;tr|H3BRM5|H3BRM5_HUMAN Cytochro	5	6	6	6	4	2	2	1	1	3	2	2	1	2	1	4	2	2	4	2	1	3	2	3	3	4	4	3	2	1	1	1	2	1	2	3	4	4	1	3	3	2
P10606	P10606	8	8	8	Cytochrome c oxidase subunit 5B, mitochondrial	COX5B	sp|P10606|COX5B_HUMAN Cytochrome c oxidase subunit 5B, mitochondrial OS=Homo sapiens OX=9606 GN=COX5B PE=1 SV=2	1	8	8	8	0	2	0	3	3	2	2	0	1	0	1	2	1	1	1	2	0	3	0	3	3	2	5	3	0	1	2	1	1	1	1	1	2	1	2	0	2	2
P12074;H0YIV9	P12074;H0YIV9	2;1	2;1	2;1	Cytochrome c oxidase subunit 6A1, mitochondrial	COX6A1	sp|P12074|CX6A1_HUMAN Cytochrome c oxidase subunit 6A1, mitochondrial OS=Homo sapiens OX=9606 GN=COX6A1 PE=1 SV=4;tr|H0YIV9|H0YIV9_HUMAN Glu-AdT subunit C (Fragment) OS=Homo sapiens OX=9606 PE=3 SV=1	2	2	2	2	0	0	0	0	0	0	0	0	0	0	0	0	0	0	0	0	0	0	0	0	0	0	0	0	0	0	0	1	0	0	0	0	0	0	0	0	0	0
P14854;A0A494C160;K7EQD3	P14854;A0A494C160;K7EQD3	4;3;2	4;3;2	4;3;2	Cytochrome c oxidase subunit 6B1	COX6B1	sp|P14854|CX6B1_HUMAN Cytochrome c oxidase subunit 6B1 OS=Homo sapiens OX=9606 GN=COX6B1 PE=1 SV=2;tr|A0A494C160|A0A494C160_HUMAN Cytochrome c oxidase subunit 6B1 (Fragment) OS=Homo sapiens OX=9606 GN=COX6B1 PE=1 SV=1;tr|K7EQD3|K7EQD3_HUMAN Cytochrome c ox	3	4	4	4	0	0	0	1	1	0	0	0	0	0	0	0	0	2	1	1	1	3	0	2	1	0	0	1	0	0	0	0	0	0	0	0	0	1	1	0	0	0
P09669	P09669	3	3	3	Cytochrome c oxidase subunit 6C	COX6C	sp|P09669|COX6C_HUMAN Cytochrome c oxidase subunit 6C OS=Homo sapiens OX=9606 GN=COX6C PE=1 SV=2	1	3	3	3	1	0	0	2	2	1	2	0	0	0	0	2	0	0	1	2	0	2	0	3	3	0	2	1	0	0	1	1	0	0	0	2	1	1	2	1	1	2
D6R9C3;D6RIE3;D6RGV5;H0UI06;P14406	D6R9C3;D6RIE3;D6RGV5;H0UI06;P14406	1;1;1;1;1	1;1;1;1;1	1;1;1;1;1	Cytochrome c oxidase subunit 7A2, mitochondrial	COX7A2	tr|D6R9C3|D6R9C3_HUMAN Cytochrome c oxidase subunit 7A2, mitochondrial OS=Homo sapiens OX=9606 GN=COX7A2 PE=1 SV=1;tr|D6RIE3|D6RIE3_HUMAN Cytochrome c oxidase subunit 7A2, mitochondrial OS=Homo sapiens OX=9606 GN=COX7A2 PE=1 SV=1;tr|D6RGV5|D6RGV5_HUMAN Cyt	5	1	1	1	1	0	1	1	1	0	1	1	1	1	0	0	1	0	1	1	0	1	0	1	1	1	1	0	0	0	0	0	1	0	0	1	0	1	0	0	1	0
O14548;E5RJZ1;H0YBD2	O14548	3;1;1	3;1;1	3;1;1	Cytochrome c oxidase subunit 7A-related protein, mitochondrial	COX7A2L	sp|O14548|COX7R_HUMAN Cytochrome c oxidase subunit 7A-related protein, mitochondrial OS=Homo sapiens OX=9606 GN=COX7A2L PE=1 SV=2	3	3	3	3	1	2	0	0	0	1	0	0	0	0	0	0	0	1	1	0	0	2	0	1	1	0	1	0	0	0	1	0	0	1	0	1	0	0	1	0	1	1
O75976	O75976	1	1	1	Carboxypeptidase D	CPD	sp|O75976|CBPD_HUMAN Carboxypeptidase D OS=Homo sapiens OX=9606 GN=CPD PE=1 SV=2	1	1	1	1	0	0	0	0	0	0	0	0	0	0	0	0	0	0	0	0	0	0	0	0	0	0	0	0	0	0	0	0	0	0	0	0	0	0	0	0	0	0
D6RF88;C9JE88;D6R930;P16870	D6RF88;C9JE88;D6R930;P16870	1;1;1;1	1;1;1;1	1;1;1;1	Carboxypeptidase E	CPE	tr|D6RF88|D6RF88_HUMAN Carboxypeptidase E (Fragment) OS=Homo sapiens OX=9606 GN=CPE PE=1 SV=1;tr|C9JE88|C9JE88_HUMAN Carboxypeptidase E (Fragment) OS=Homo sapiens OX=9606 GN=CPE PE=1 SV=2;tr|D6R930|D6R930_HUMAN Carboxypeptidase E (Fragment) OS=Homo sapiens	4	1	1	1	0	0	0	0	0	0	0	0	0	0	0	0	0	0	0	0	1	0	0	0	1	0	0	1	1	0	1	0	0	1	1	1	1	0	0	1	1	0
D6RAG3;D6RI11;O14810	D6RAG3;D6RI11;O14810	1;1;1	1;1;1	1;1;1	Complexin-1	CPLX1	tr|D6RAG3|D6RAG3_HUMAN Complexin-1 (Fragment) OS=Homo sapiens OX=9606 GN=CPLX1 PE=1 SV=1;tr|D6RI11|D6RI11_HUMAN Complexin-1 OS=Homo sapiens OX=9606 GN=CPLX1 PE=1 SV=1;sp|O14810|CPLX1_HUMAN Complexin-1 OS=Homo sapiens OX=9606 GN=CPLX1 PE=1 SV=1	3	1	1	1	0	0	0	0	0	0	0	0	0	0	0	0	0	0	0	0	0	0	0	0	0	0	0	0	0	0	0	0	1	0	0	0	0	0	1	0	0	1
Q8WVH0	Q8WVH0	1	1	1	Complexin-3	CPLX3	sp|Q8WVH0|CPLX3_HUMAN Complexin-3 OS=Homo sapiens OX=9606 GN=CPLX3 PE=2 SV=1	1	1	1	1	0	0	0	0	0	0	0	0	0	0	0	0	0	0	0	0	0	1	0	1	1	0	0	0	1	1	1	1	0	0	0	0	1	1	0	0	0	0
F8VVI6;F8W111;P14384	F8VVI6;F8W111;P14384	1;1;1	1;1;1	1;1;1	Carboxypeptidase M	CPM	tr|F8VVI6|F8VVI6_HUMAN Carboxypeptidase M (Fragment) OS=Homo sapiens OX=9606 GN=CPM PE=1 SV=1;tr|F8W111|F8W111_HUMAN Carboxypeptidase M (Fragment) OS=Homo sapiens OX=9606 GN=CPM PE=1 SV=1;sp|P14384|CBPM_HUMAN Carboxypeptidase M OS=Homo sapiens OX=9606 GN=C	3	1	1	1	0	0	0	0	0	0	0	0	0	0	0	0	0	0	0	0	0	0	0	0	0	0	0	0	0	0	0	0	0	0	0	0	0	0	0	0	0	0
Q5JX55;Q5JX56;Q5JX58;Q5JX59;Q5JX60;Q5JX44;E7ENH5;A6PVH9;F2Z2V0;B0QZ18;Q99829	Q5JX55;Q5JX56;Q5JX58;Q5JX59;Q5JX60;Q5JX44;E7ENH5;A6PVH9;F2Z2V0;B0QZ18;Q99829	1;1;1;1;1;1;1;1;1;1;1	1;1;1;1;1;1;1;1;1;1;1	1;1;1;1;1;1;1;1;1;1;1	Copine-1	CPNE1	tr|Q5JX55|Q5JX55_HUMAN Copine-1 (Fragment) OS=Homo sapiens OX=9606 GN=CPNE1 PE=1 SV=1;tr|Q5JX56|Q5JX56_HUMAN Copine-1 (Fragment) OS=Homo sapiens OX=9606 GN=CPNE1 PE=1 SV=1;tr|Q5JX58|Q5JX58_HUMAN Copine-1 (Fragment) OS=Homo sapiens OX=9606 GN=CPNE1 PE=1 SV=	11	1	1	1	0	0	0	0	0	0	0	0	0	0	0	0	0	0	0	0	0	0	0	0	0	0	0	0	0	0	0	0	0	0	0	0	0	0	0	0	0	0
A0A087WXR6;E5RHZ0;A0A087WYQ3;O75131;E5RFT7;A0A087WUS8;H0YB26	A0A087WXR6;E5RHZ0;A0A087WYQ3;O75131;E5RFT7;A0A087WUS8;H0YB26	2;2;2;2;1;1;1	2;2;2;2;1;1;1	2;2;2;2;1;1;1	Copine-3	CPNE3	tr|A0A087WXR6|A0A087WXR6_HUMAN Copine-3 (Fragment) OS=Homo sapiens OX=9606 GN=CPNE3 PE=1 SV=1;tr|E5RHZ0|E5RHZ0_HUMAN Copine-3 (Fragment) OS=Homo sapiens OX=9606 GN=CPNE3 PE=1 SV=1;tr|A0A087WYQ3|A0A087WYQ3_HUMAN Copine-3 (Fragment) OS=Homo sapiens OX=9606 G	7	2	2	2	0	0	0	0	0	0	0	0	0	0	0	0	0	0	0	0	0	0	0	0	0	0	0	0	0	0	0	0	0	0	0	0	0	0	0	0	0	0
O95741	O95741	2	2	2	Copine-6	CPNE6	sp|O95741|CPNE6_HUMAN Copine-6 OS=Homo sapiens OX=9606 GN=CPNE6 PE=1 SV=3	1	2	2	2	1	0	0	0	0	0	0	0	0	0	0	1	0	0	0	0	0	0	0	0	0	0	0	0	0	0	0	0	0	0	0	0	0	0	0	0	0	0
Q9BRF8	Q9BRF8	3	3	3	Serine/threonine-protein phosphatase CPPED1	CPPED1	sp|Q9BRF8|CPPED_HUMAN Serine/threonine-protein phosphatase CPPED1 OS=Homo sapiens OX=9606 GN=CPPED1 PE=1 SV=3	1	3	3	3	0	0	0	0	0	0	0	1	1	0	0	0	0	0	0	0	3	0	0	0	0	0	0	0	0	0	0	1	0	0	0	0	2	0	0	0	0	0
P31327;A0A669KBF2	P31327	30;11	30;11	30;11	Carbamoyl-phosphate synthase [ammonia], mitochondrial	CPS1	sp|P31327|CPSM_HUMAN Carbamoyl-phosphate synthase [ammonia], mitochondrial OS=Homo sapiens OX=9606 GN=CPS1 PE=1 SV=2	2	30	30	30	0	0	0	0	0	0	0	0	0	0	0	0	0	0	0	0	0	0	0	0	0	0	0	0	0	0	0	0	0	0	0	0	0	0	0	0	0	0
H0YJF4;Q9P2I0	H0YJF4;Q9P2I0	1;1	1;1	1;1	Cleavage and polyadenylation specificity factor subunit 2	CPSF2	tr|H0YJF4|H0YJF4_HUMAN Cleavage and polyadenylation specificity factor subunit 2 (Fragment) OS=Homo sapiens OX=9606 GN=CPSF2 PE=1 SV=1;sp|Q9P2I0|CPSF2_HUMAN Cleavage and polyadenylation specificity factor subunit 2 OS=Homo sapiens OX=9606 GN=CPSF2 PE=1 SV=	2	1	1	1	0	0	0	0	0	0	0	0	0	0	0	0	0	0	0	0	0	0	0	0	0	0	0	0	0	0	0	0	0	0	0	0	0	0	0	0	0	0
G5E9W3;Q9UKF6	G5E9W3;Q9UKF6	1;1	1;1	1;1	Cleavage and polyadenylation specificity factor subunit 3	CPSF3	tr|G5E9W3|G5E9W3_HUMAN Cleavage and polyadenylation specific factor 3, 73kDa, isoform CRA_b OS=Homo sapiens OX=9606 GN=CPSF3 PE=1 SV=1;sp|Q9UKF6|CPSF3_HUMAN Cleavage and polyadenylation specificity factor subunit 3 OS=Homo sapiens OX=9606 GN=CPSF3 PE=1 SV=	2	1	1	1	0	0	0	0	0	0	0	0	0	0	0	0	0	0	0	0	0	0	0	0	0	0	0	0	0	0	0	0	0	0	0	0	0	0	0	0	0	0
F5H669;Q8N684;C9J286;C9J323;J3QT54;F5H6M0;F5H047	F5H669;Q8N684	3;3;1;1;1;1;1	3;3;1;1;1;1;1	3;3;1;1;1;1;1	Cleavage and polyadenylation specificity factor subunit 7	CPSF7	tr|F5H669|F5H669_HUMAN Cleavage and polyadenylation-specificity factor subunit 7 (Fragment) OS=Homo sapiens OX=9606 GN=CPSF7 PE=1 SV=1;sp|Q8N684|CPSF7_HUMAN Cleavage and polyadenylation specificity factor subunit 7 OS=Homo sapiens OX=9606 GN=CPSF7 PE=1 SV=	7	3	3	3	0	0	0	0	0	0	0	0	0	0	0	0	0	0	0	0	0	0	0	0	0	0	0	0	0	0	0	0	0	0	0	0	0	0	0	0	0	0
P50416	P50416	2	2	2	Carnitine O-palmitoyltransferase 1, liver isoform	CPT1A	sp|P50416|CPT1A_HUMAN Carnitine O-palmitoyltransferase 1, liver isoform OS=Homo sapiens OX=9606 GN=CPT1A PE=1 SV=2	1	2	2	2	0	1	0	1	1	0	1	0	0	0	0	2	0	1	0	0	0	1	0	0	1	0	0	1	0	0	0	0	0	0	0	0	0	0	0	0	0	0
P23786;A0A1B0GV75;A0A1B0GTB8;A0A1B0GWC0;A0A1B0GVF3	P23786;A0A1B0GV75;A0A1B0GTB8;A0A1B0GWC0;A0A1B0GVF3	2;1;1;1;1	2;1;1;1;1	2;1;1;1;1	Carnitine O-palmitoyltransferase 2, mitochondrial	CPT2	sp|P23786|CPT2_HUMAN Carnitine O-palmitoyltransferase 2, mitochondrial OS=Homo sapiens OX=9606 GN=CPT2 PE=1 SV=2;tr|A0A1B0GV75|A0A1B0GV75_HUMAN Carnitine O-palmitoyltransferase 2, mitochondrial OS=Homo sapiens OX=9606 GN=CPT2 PE=1 SV=1;tr|A0A1B0GTB8|A0A1B0	5	2	2	2	0	0	0	1	1	0	2	0	0	0	0	1	0	1	0	0	0	0	0	0	0	0	1	0	0	0	0	0	0	0	0	0	0	1	0	0	0	0
A0A7P0TAR1;P43155;A0A7P0TBF3;A0A7P0T9R9;H0Y4Z7;A0A7P0T9E7;A0A7P0TAQ4;B7ZBP5;A6PVN3	A0A7P0TAR1;P43155;A0A7P0TBF3;A0A7P0T9R9;H0Y4Z7;A0A7P0T9E7	9;9;8;8;8;8;3;1;1	9;9;8;8;8;8;3;1;1	9;9;8;8;8;8;3;1;1	Carnitine O-acetyltransferase	CRAT	tr|A0A7P0TAR1|A0A7P0TAR1_HUMAN Carnitine O-acetyltransferase OS=Homo sapiens OX=9606 GN=CRAT PE=1 SV=1;sp|P43155|CACP_HUMAN Carnitine O-acetyltransferase OS=Homo sapiens OX=9606 GN=CRAT PE=1 SV=5;tr|A0A7P0TBF3|A0A7P0TBF3_HUMAN Carnitine O-acetyltransferase	9	9	9	9	1	4	0	2	3	1	3	2	0	1	0	5	0	3	3	4	2	2	2	3	2	1	7	1	0	0	0	0	0	0	0	0	0	1	1	0	0	0
H0YFA4;P52943	H0YFA4;P52943	1;1	1;1	1;1	Cysteine-rich protein 2	CRIP2	tr|H0YFA4|H0YFA4_HUMAN Cysteine-rich protein 2 (Fragment) OS=Homo sapiens OX=9606 GN=CRIP2 PE=1 SV=1;sp|P52943|CRIP2_HUMAN Cysteine-rich protein 2 OS=Homo sapiens OX=9606 GN=CRIP2 PE=1 SV=1	2	1	1	1	0	0	0	0	0	0	0	0	0	0	0	0	0	0	0	0	0	0	0	0	1	0	0	0	0	0	0	0	0	1	0	0	1	0	1	0	0	1
Q14194;E9PD68;Q14117	Q14194;E9PD68	18;17;1	15;14;1	13;12;0	Dihydropyrimidinase-related protein 1	CRMP1	sp|Q14194|DPYL1_HUMAN Dihydropyrimidinase-related protein 1 OS=Homo sapiens OX=9606 GN=CRMP1 PE=1 SV=1;tr|E9PD68|E9PD68_HUMAN Dihydropyrimidinase-related protein 1 OS=Homo sapiens OX=9606 GN=CRMP1 PE=1 SV=1	3	18	15	13	3	3	5	6	4	0	4	2	3	3	3	5	3	4	6	4	6	13	5	4	8	6	4	3	6	5	8	4	9	6	8	9	6	5	10	6	9	5
Q5TZA2;B1AKD8;A0A087WW81	Q5TZA2;B1AKD8;A0A087WW81	2;2;1	2;2;1	2;2;1	Rootletin	CROCC	sp|Q5TZA2|CROCC_HUMAN Rootletin OS=Homo sapiens OX=9606 GN=CROCC PE=1 SV=2;tr|B1AKD8|B1AKD8_HUMAN Rootletin (Fragment) OS=Homo sapiens OX=9606 GN=CROCC PE=1 SV=2;tr|A0A087WW81|A0A087WW81_HUMAN Rootletin (Fragment) OS=Homo sapiens OX=9606 GN=CROCC PE=1 SV=6	3	2	2	2	0	0	0	0	0	0	0	0	0	0	0	0	0	0	1	0	0	0	0	0	0	0	0	0	0	1	2	0	1	0	0	0	0	0	0	0	0	0
P02511;E9PJL7;A0A024R3B9;E9PNH7;E9PRA8;E9PS12	P02511;E9PJL7;A0A024R3B9;E9PNH7;E9PRA8	14;12;11;9;9;3	14;12;11;9;9;3	14;12;11;9;9;3	Alpha-crystallin B chain	CRYAB	sp|P02511|CRYAB_HUMAN Alpha-crystallin B chain OS=Homo sapiens OX=9606 GN=CRYAB PE=1 SV=2;tr|E9PJL7|E9PJL7_HUMAN Alpha-crystallin B chain (Fragment) OS=Homo sapiens OX=9606 GN=CRYAB PE=1 SV=8;tr|A0A024R3B9|A0A024R3B9_HUMAN Alpha-crystallin B chain OS=Homo	6	14	14	14	0	1	1	1	1	1	1	9	8	5	11	4	4	7	10	4	5	7	7	5	6	1	2	2	5	3	3	4	2	3	2	3	4	3	2	2	1	2
A0A2R8YFQ7;A0A2R8YCZ4;A0A2R8Y4K2;Q9Y2S2;A0A2R8Y7B4;A0A2R8Y5S5;A0A087WW38	A0A2R8YFQ7;A0A2R8YCZ4;A0A2R8Y4K2;Q9Y2S2;A0A2R8Y7B4;A0A2R8Y5S5;A0A087WW38	2;2;2;2;1;1;1	2;2;2;2;1;1;1	2;2;2;2;1;1;1	Lambda-crystallin homolog	CRYL1	tr|A0A2R8YFQ7|A0A2R8YFQ7_HUMAN Lambda-crystallin homolog OS=Homo sapiens OX=9606 GN=CRYL1 PE=1 SV=1;tr|A0A2R8YCZ4|A0A2R8YCZ4_HUMAN Lambda-crystallin homolog OS=Homo sapiens OX=9606 GN=CRYL1 PE=1 SV=1;tr|A0A2R8Y4K2|A0A2R8Y4K2_HUMAN Crystallin, lambda 1, iso	7	2	2	2	0	0	1	1	1	0	1	0	1	1	1	1	0	1	0	0	1	0	0	0	0	0	0	1	2	1	0	1	0	0	0	0	1	0	0	0	0	0
Q14894;I3L325;I3NI53;I3L2W5;I3L3Y1	Q14894;I3L325;I3NI53;I3L2W5	6;5;3;3;1	6;5;3;3;1	6;5;3;3;1	Ketimine reductase mu-crystallin	CRYM	sp|Q14894|CRYM_HUMAN Ketimine reductase mu-crystallin OS=Homo sapiens OX=9606 GN=CRYM PE=1 SV=1;tr|I3L325|I3L325_HUMAN Ketimine reductase mu-crystallin (Fragment) OS=Homo sapiens OX=9606 GN=CRYM PE=1 SV=1;tr|I3NI53|I3NI53_HUMAN Ketimine reductase mu-crysta	5	6	6	6	3	1	1	3	1	0	0	2	1	0	1	1	0	2	2	2	2	4	2	3	3	3	0	2	2	2	3	3	3	1	1	2	2	3	2	4	3	1
Q08257;A6NP24;C9JH92	Q08257;A6NP24;C9JH92	6;4;3	6;4;3	6;4;3	Quinone oxidoreductase	CRYZ	sp|Q08257|QOR_HUMAN Quinone oxidoreductase OS=Homo sapiens OX=9606 GN=CRYZ PE=1 SV=1;tr|A6NP24|A6NP24_HUMAN Quinone oxidoreductase (Fragment) OS=Homo sapiens OX=9606 GN=CRYZ PE=1 SV=1;tr|C9JH92|C9JH92_HUMAN Quinone oxidoreductase (Fragment) OS=Homo sapiens	3	6	6	6	1	0	1	1	2	2	1	1	2	1	0	1	0	2	0	3	2	2	1	2	2	0	1	1	1	1	0	1	0	0	0	1	1	2	1	1	0	2
O75390;B4DJV2;A0A0C4DGI3;H0YIC4;H0YH82;F8VPA1;F8W4S1;F8W1S4;F8VPF9;F8VTT8;F8W642;F8VZK9;F8VRI6;F8VX68;F8VRP1;F8VX07;F8VR34;F8VWQ5;F8VU34	O75390;B4DJV2;A0A0C4DGI3	13;13;12;5;4;3;3;3;3;3;2;2;2;2;2;2;1;1;1	13;13;12;5;4;3;3;3;3;3;2;2;2;2;2;2;1;1;1	13;13;12;5;4;3;3;3;3;3;2;2;2;2;2;2;1;1;1	Citrate synthase, mitochondrial;Citrate synthase	CS	sp|O75390|CISY_HUMAN Citrate synthase, mitochondrial OS=Homo sapiens OX=9606 GN=CS PE=1 SV=2;tr|B4DJV2|B4DJV2_HUMAN Citrate synthase OS=Homo sapiens OX=9606 GN=CS PE=1 SV=1;tr|A0A0C4DGI3|A0A0C4DGI3_HUMAN Citrate synthase OS=Homo sapiens OX=9606 GN=CS PE=1	19	13	13	13	3	4	4	6	2	2	5	3	3	4	1	1	4	5	5	5	6	7	5	5	7	4	3	4	5	2	5	3	3	2	4	4	4	6	6	3	8	5
E9PLD4;A0A8I5KNL1;A0A8I5KW72;A0A8I5QKX0;A0A8I5KV85;A0A8I5KPJ6;A0A8I5KXH5;A0A8I5KPC0;A0A8I5QJA6;A0A8I5KTQ3;A0A8I5KYL8;A0A8I5KXL1;A0A8I5KWW0;A0A8I5KPQ8;A0A8I5KS07;A0A8I5KW29;A0A8I5KYL4;O75534	E9PLD4;A0A8I5KNL1;A0A8I5KW72;A0A8I5QKX0;A0A8I5KV85;A0A8I5KPJ6;A0A8I5KXH5;A0A8I5KPC0;A0A8I5QJA6;A0A8I5KTQ3;A0A8I5KYL8;A0A8I5KXL1;A0A8I5KWW0;A0A8I5KPQ8;A0A8I5KS07;A0A8I5KW29;A0A8I5KYL4;O75534	1;1;1;1;1;1;1;1;1;1;1;1;1;1;1;1;1;1	1;1;1;1;1;1;1;1;1;1;1;1;1;1;1;1;1;1	1;1;1;1;1;1;1;1;1;1;1;1;1;1;1;1;1;1	Cold shock domain-containing protein E1	CSDE1	tr|E9PLD4|E9PLD4_HUMAN Cold shock domain-containing protein E1 (Fragment) OS=Homo sapiens OX=9606 GN=CSDE1 PE=1 SV=8;tr|A0A8I5KNL1|A0A8I5KNL1_HUMAN Cold shock domain-containing protein E1 OS=Homo sapiens OX=9606 GN=CSDE1 PE=1 SV=1;tr|A0A8I5KW72|A0A8I5KW72_	18	1	1	1	0	0	0	0	0	0	0	0	0	0	0	0	0	0	0	0	0	0	0	0	0	0	0	0	0	0	0	0	0	0	0	0	0	0	0	0	0	0
P55060	P55060	4	4	4	Exportin-2	CSE1L	sp|P55060|XPO2_HUMAN Exportin-2 OS=Homo sapiens OX=9606 GN=CSE1L PE=1 SV=3	1	4	4	4	0	0	0	0	0	0	0	0	0	0	0	0	0	0	0	0	0	0	0	0	0	0	0	0	0	0	0	0	0	0	0	0	0	0	0	0	0	0
J3QQI9;B0QY36;H7C3J2;H0Y645;B0QY35;B0QY34;A0A669KBC0;H7BYT1;P48730;P49674	J3QQI9;B0QY36;H7C3J2;H0Y645;B0QY35;B0QY34;A0A669KBC0;H7BYT1;P48730;P49674	1;1;1;1;1;1;1;1;1;1	1;1;1;1;1;1;1;1;1;1	1;1;1;1;1;1;1;1;1;1	Casein kinase I isoform delta;Casein kinase I isoform epsilon	CSNK1D;CSNK1E	tr|J3QQI9|J3QQI9_HUMAN non-specific serine/threonine protein kinase (Fragment) OS=Homo sapiens OX=9606 GN=CSNK1D PE=4 SV=1;tr|B0QY36|B0QY36_HUMAN Casein kinase I isoform epsilon (Fragment) OS=Homo sapiens OX=9606 GN=CSNK1E PE=1 SV=1;tr|H7C3J2|H7C3J2_HUMAN	10	1	1	1	0	0	0	0	0	0	0	0	0	0	0	0	0	0	0	0	0	0	0	0	0	0	0	0	0	0	0	0	0	0	0	0	0	0	0	0	0	0
H3BSA1;H3BNI9;P19784	H3BSA1;H3BNI9;P19784	1;1;1	1;1;1	1;1;1	Casein kinase II subunit alpha	CSNK2A2	tr|H3BSA1|H3BSA1_HUMAN Casein kinase II subunit alpha (Fragment) OS=Homo sapiens OX=9606 GN=CSNK2A2 PE=1 SV=2;tr|H3BNI9|H3BNI9_HUMAN Casein kinase II subunit alpha OS=Homo sapiens OX=9606 GN=CSNK2A2 PE=1 SV=2;sp|P19784|CSK22_HUMAN Casein kinase II subuni	3	1	1	1	0	0	0	0	0	0	0	0	0	0	0	0	0	0	0	0	0	0	0	0	0	0	0	0	0	0	0	0	0	0	0	0	0	0	0	0	0	0
E9PP21;P21291;E9PS42;E9PND2	E9PP21;P21291;E9PS42;E9PND2	4;4;3;3	4;4;3;3	4;4;3;3	Cysteine and glycine-rich protein 1	CSRP1	tr|E9PP21|E9PP21_HUMAN Cysteine and glycine-rich protein 1 OS=Homo sapiens OX=9606 GN=CSRP1 PE=1 SV=1;sp|P21291|CSRP1_HUMAN Cysteine and glycine-rich protein 1 OS=Homo sapiens OX=9606 GN=CSRP1 PE=1 SV=3;tr|E9PS42|E9PS42_HUMAN Cysteine and glycine-rich prot	4	4	4	4	0	0	0	1	0	0	1	1	1	0	1	0	0	1	1	0	2	1	0	2	2	1	0	0	1	0	0	0	0	0	0	1	1	2	1	1	0	1
P01034	P01034	2	2	2	Cystatin-C	CST3	sp|P01034|CYTC_HUMAN Cystatin-C OS=Homo sapiens OX=9606 GN=CST3 PE=1 SV=1	1	2	2	2	0	0	0	0	0	0	0	0	0	0	1	0	1	0	0	0	1	0	0	0	1	1	0	1	0	0	1	0	1	0	0	0	0	0	0	1	0	0
P01036;P01037	P01036;P01037	2;1	2;1	2;1	Cystatin-S;Cystatin-SN	CST4;CST1	sp|P01036|CYTS_HUMAN Cystatin-S OS=Homo sapiens OX=9606 GN=CST4 PE=1 SV=3;sp|P01037|CYTN_HUMAN Cystatin-SN OS=Homo sapiens OX=9606 GN=CST1 PE=1 SV=3	2	2	2	2	0	0	2	0	0	0	0	0	0	0	0	0	0	0	0	0	0	0	0	0	0	0	0	0	0	0	0	0	0	0	0	0	0	0	0	0	0	0
A0A1W2PS52;P04080	A0A1W2PS52;P04080	2;2	2;2	2;2	Cystatin-B	CSTB	tr|A0A1W2PS52|A0A1W2PS52_HUMAN Cystatin-B OS=Homo sapiens OX=9606 GN=CSTB PE=1 SV=1;sp|P04080|CYTB_HUMAN Cystatin-B OS=Homo sapiens OX=9606 GN=CSTB PE=1 SV=2	2	2	2	2	0	0	0	0	0	0	0	0	0	0	0	0	0	0	0	0	0	0	0	0	0	0	0	0	0	0	0	0	0	0	0	0	0	0	0	0	1	0
E9PLP8;Q12996	E9PLP8;Q12996	1;1	1;1	1;1	Cleavage stimulation factor subunit 3	CSTF3	tr|E9PLP8|E9PLP8_HUMAN Cleavage stimulation factor subunit 3 OS=Homo sapiens OX=9606 GN=CSTF3 PE=1 SV=2;sp|Q12996|CSTF3_HUMAN Cleavage stimulation factor subunit 3 OS=Homo sapiens OX=9606 GN=CSTF3 PE=1 SV=1	2	1	1	1	0	0	0	0	0	0	0	0	0	0	0	0	0	0	0	0	0	0	0	0	0	0	0	0	0	0	0	0	0	0	0	0	0	0	0	0	0	0
Q05D32	Q05D32	1	1	1	CTD small phosphatase-like protein 2	CTDSPL2	sp|Q05D32|CTSL2_HUMAN CTD small phosphatase-like protein 2 OS=Homo sapiens OX=9606 GN=CTDSPL2 PE=1 SV=2	1	1	1	1	0	0	0	0	0	0	0	0	0	0	0	0	0	0	0	0	0	0	0	0	0	0	0	0	0	0	0	0	0	0	0	0	0	0	0	0	0	0
G3XAM7;P35221	G3XAM7;P35221	1;1	1;1	1;1	Catenin alpha-1	CTNNA1	tr|G3XAM7|G3XAM7_HUMAN Catenin (Cadherin-associated protein), alpha 1, 102kDa, isoform CRA_a OS=Homo sapiens OX=9606 GN=CTNNA1 PE=1 SV=1;sp|P35221|CTNA1_HUMAN Catenin alpha-1 OS=Homo sapiens OX=9606 GN=CTNNA1 PE=1 SV=1	2	1	1	1	0	0	0	0	0	0	0	0	0	0	0	0	0	0	0	0	0	0	0	0	0	0	0	0	0	0	0	0	0	0	0	0	0	0	0	0	0	0
P26232;A0A0A0MTJ6;A0A0A0MRI5	P26232;A0A0A0MTJ6;A0A0A0MRI5	4;2;2	4;2;2	4;2;2	Catenin alpha-2	CTNNA2	sp|P26232|CTNA2_HUMAN Catenin alpha-2 OS=Homo sapiens OX=9606 GN=CTNNA2 PE=1 SV=5;tr|A0A0A0MTJ6|A0A0A0MTJ6_HUMAN Catenin alpha-2 OS=Homo sapiens OX=9606 GN=CTNNA2 PE=1 SV=1;tr|A0A0A0MRI5|A0A0A0MRI5_HUMAN Catenin alpha-2 OS=Homo sapiens OX=9606 GN=CTNNA2 PE	3	4	4	4	0	0	0	1	0	0	0	1	0	0	0	2	0	1	0	0	2	2	0	2	0	0	0	0	1	0	0	1	0	1	0	0	0	1	0	0	0	0
A0A2R8Y804;A0A2R8Y543;A0A2R8Y5Z1;B4DGU4;A0A2R8YCH5;A0A2R8Y7Z0;A0A2R8Y5A3;P35222;A0A2R8Y5C3;A0A2R8Y750;A0A2R8Y6G0	A0A2R8Y804;A0A2R8Y543;A0A2R8Y5Z1;B4DGU4;A0A2R8YCH5;A0A2R8Y7Z0;A0A2R8Y5A3;P35222;A0A2R8Y5C3;A0A2R8Y750	4;4;4;4;4;4;4;4;3;3;1	4;4;4;4;4;4;4;4;3;3;1	4;4;4;4;4;4;4;4;3;3;1	Catenin beta-1	CTNNB1	tr|A0A2R8Y804|A0A2R8Y804_HUMAN Catenin beta-1 OS=Homo sapiens OX=9606 GN=CTNNB1 PE=1 SV=1;tr|A0A2R8Y543|A0A2R8Y543_HUMAN Catenin beta-1 OS=Homo sapiens OX=9606 GN=CTNNB1 PE=1 SV=1;tr|A0A2R8Y5Z1|A0A2R8Y5Z1_HUMAN Catenin beta-1 OS=Homo sapiens OX=9606 GN=CTN	11	4	4	4	0	0	0	0	0	0	0	1	0	0	0	2	0	0	0	0	1	1	0	0	0	0	0	0	2	0	0	0	0	0	0	0	0	0	1	0	0	0
E7EPC8;Q9UQB3;B4DRK2;E9PHB5	E7EPC8;Q9UQB3;B4DRK2;E9PHB5	4;4;3;3	4;4;3;3	4;4;3;3	Catenin delta-2	CTNND2	tr|E7EPC8|E7EPC8_HUMAN Catenin delta-2 OS=Homo sapiens OX=9606 GN=CTNND2 PE=1 SV=1;sp|Q9UQB3|CTND2_HUMAN Catenin delta-2 OS=Homo sapiens OX=9606 GN=CTNND2 PE=1 SV=3;tr|B4DRK2|B4DRK2_HUMAN Catenin delta-2 OS=Homo sapiens OX=9606 GN=CTNND2 PE=1 SV=1;tr|E9PHB	4	4	4	4	0	0	0	0	0	0	0	1	0	0	0	1	0	0	0	0	0	0	0	0	0	0	0	0	0	0	0	0	0	1	0	1	0	1	0	0	0	1
A0A3B3ITB8;A0A8Q3WL40;A0A3B3IRQ8;A0A3B3ITF6;A0A8Q3WKZ7;A0A3B3IRI2;P17812;B4E1E0;A0A8Q3WL00;A0A8Q3WL12;A0A3B3ISY3;A0A3B3ITH9;Q9NRF8	A0A3B3ITB8;A0A8Q3WL40;A0A3B3IRQ8;A0A3B3ITF6;A0A8Q3WKZ7;A0A3B3IRI2;P17812;B4E1E0	3;3;3;3;3;3;3;2;1;1;1;1;1	3;3;3;3;3;3;3;2;1;1;1;1;1	3;3;3;3;3;3;3;2;1;1;1;1;1	CTP synthase 1;CTP synthase	CTPS1	tr|A0A3B3ITB8|A0A3B3ITB8_HUMAN CTP synthase 1 OS=Homo sapiens OX=9606 GN=CTPS1 PE=1 SV=1;tr|A0A8Q3WL40|A0A8Q3WL40_HUMAN CTP synthase OS=Homo sapiens OX=9606 GN=CTPS1 PE=1 SV=1;tr|A0A3B3IRQ8|A0A3B3IRQ8_HUMAN CTP synthase OS=Homo sapiens OX=9606 GN=CTPS1 PE=	13	3	3	3	0	0	0	0	0	0	0	0	0	0	0	0	0	0	0	0	0	0	0	0	0	0	0	0	0	0	0	0	0	0	0	0	0	0	0	0	0	0
F8W787;A0A1B0GW44;A0A1B0GVP3;A0A1B0GV23;A0A1B0GVD5;A0A1B0GWE8;C9JH19;P07339;H7C469;A0A1B0GU92;A0A1B0GU03;F8WD96;A0A1B0GVF1	F8W787;A0A1B0GW44;A0A1B0GVP3;A0A1B0GV23;A0A1B0GVD5;A0A1B0GWE8;C9JH19;P07339;H7C469;A0A1B0GU92;A0A1B0GU03;F8WD96	4;4;4;4;4;4;4;4;3;3;3;2;1	4;4;4;4;4;4;4;4;3;3;3;2;1	4;4;4;4;4;4;4;4;3;3;3;2;1	Cathepsin D;Cathepsin D light chain;Cathepsin D heavy chain	CTSD	tr|F8W787|F8W787_HUMAN Cathepsin D OS=Homo sapiens OX=9606 GN=CTSD PE=1 SV=2;tr|A0A1B0GW44|A0A1B0GW44_HUMAN Cathepsin D OS=Homo sapiens OX=9606 GN=CTSD PE=1 SV=1;tr|A0A1B0GVP3|A0A1B0GVP3_HUMAN Cathepsin D OS=Homo sapiens OX=9606 GN=CTSD PE=1 SV=1;tr|A0A1B0	13	4	4	4	0	0	0	0	1	0	0	0	2	0	1	0	0	0	1	0	1	1	0	1	1	0	0	0	0	0	0	0	0	0	1	2	0	0	0	1	0	0
Q14247	Q14247	5	5	5	Src substrate cortactin	CTTN	sp|Q14247|SRC8_HUMAN Src substrate cortactin OS=Homo sapiens OX=9606 GN=CTTN PE=1 SV=2	1	5	5	5	0	0	0	0	0	0	0	0	0	0	0	0	0	0	0	0	0	0	0	0	0	0	0	0	0	0	0	0	0	0	0	0	0	0	0	0	0	0
A0A8I5KVR3;Q5T2B5;A0A8I5KQQ5;A0A8I5KUA9;A0A8I5KYP8;A0A8I5QJI3;A0A0A0MTN0;Q13617	A0A8I5KVR3;Q5T2B5;A0A8I5KQQ5;A0A8I5KUA9;A0A8I5KYP8;A0A8I5QJI3;A0A0A0MTN0;Q13617	1;1;1;1;1;1;1;1	1;1;1;1;1;1;1;1	1;1;1;1;1;1;1;1	Cullin-2	CUL2	tr|A0A8I5KVR3|A0A8I5KVR3_HUMAN Cullin-2 OS=Homo sapiens OX=9606 GN=CUL2 PE=1 SV=1;tr|Q5T2B5|Q5T2B5_HUMAN Cullin-2 OS=Homo sapiens OX=9606 GN=CUL2 PE=1 SV=2;tr|A0A8I5KQQ5|A0A8I5KQQ5_HUMAN Cullin-2 OS=Homo sapiens OX=9606 GN=CUL2 PE=1 SV=1;tr|A0A8I5KUA9|A0A8	8	1	1	1	0	0	0	0	0	0	0	0	0	0	0	0	0	0	0	0	0	0	0	0	0	0	0	0	0	0	0	0	0	0	0	0	0	0	1	0	0	0
Q13618	Q13618	1	1	1	Cullin-3	CUL3	sp|Q13618|CUL3_HUMAN Cullin-3 OS=Homo sapiens OX=9606 GN=CUL3 PE=1 SV=2	1	1	1	1	1	1	0	0	1	1	0	0	0	1	0	0	1	1	0	0	1	1	0	1	0	0	0	0	0	0	0	1	0	1	0	1	0	0	0	0	0	0
A0A0A0MR50;Q13619	A0A0A0MR50;Q13619	2;2	2;2	2;2	Cullin-4A	CUL4A	tr|A0A0A0MR50|A0A0A0MR50_HUMAN Cullin-4A OS=Homo sapiens OX=9606 GN=CUL4A PE=1 SV=1;sp|Q13619|CUL4A_HUMAN Cullin-4A OS=Homo sapiens OX=9606 GN=CUL4A PE=1 SV=3	2	2	2	2	0	0	0	0	0	0	0	0	0	0	0	0	0	0	0	0	0	0	0	0	0	0	0	0	0	0	0	0	0	0	0	0	0	0	0	0	0	0
A0A7P0T9L3;A0A7P0TAQ3;A0A669KAX4;K4DI93;A0A7P0T954;Q13620;A0A669KAU9;A0A7P0T8W4;A0A7P0T9R8;A0A7P0T8P8;A0A7P0T9C8;A0A804CL36	A0A7P0T9L3;A0A7P0TAQ3;A0A669KAX4;K4DI93;A0A7P0T954;Q13620;A0A669KAU9;A0A7P0T8W4;A0A7P0T9R8;A0A7P0T8P8;A0A7P0T9C8;A0A804CL36	2;2;2;2;2;2;1;1;1;1;1;1	2;2;2;2;2;2;1;1;1;1;1;1	2;2;2;2;2;2;1;1;1;1;1;1	Cullin-4B	CUL4B	tr|A0A7P0T9L3|A0A7P0T9L3_HUMAN Cullin-4B OS=Homo sapiens OX=9606 GN=CUL4B PE=1 SV=1;tr|A0A7P0TAQ3|A0A7P0TAQ3_HUMAN Cullin-4B OS=Homo sapiens OX=9606 GN=CUL4B PE=1 SV=1;tr|A0A669KAX4|A0A669KAX4_HUMAN Cullin-4B OS=Homo sapiens OX=9606 GN=CUL4B PE=1 SV=1;tr|K	12	2	2	2	0	0	0	0	0	0	0	0	0	0	0	0	0	0	0	0	0	0	0	0	0	0	0	0	0	0	0	0	0	0	0	0	0	0	0	0	0	0
Q9NTM9	Q9NTM9	1	1	1	Copper homeostasis protein cutC homolog	CUTC	sp|Q9NTM9|CUTC_HUMAN Copper homeostasis protein cutC homolog OS=Homo sapiens OX=9606 GN=CUTC PE=1 SV=1	1	1	1	1	0	0	0	0	0	0	0	0	0	0	0	0	0	0	0	0	0	0	0	0	0	0	0	0	0	0	0	0	0	0	0	0	0	0	0	0	0	0
A0A8I5KX20;A0A8I5QJ67;A0A8I5KSY3;D6RFH4;A0A8I5KP74;H3BUX2;A0A8I5QKN7;A0A8I5KYK4;J3QR91;A0A8I5KSY8;O43169	A0A8I5KX20;A0A8I5QJ67;A0A8I5KSY3;D6RFH4;A0A8I5KP74;H3BUX2;A0A8I5QKN7;A0A8I5KYK4;J3QR91;A0A8I5KSY8;O43169	2;2;2;2;2;2;2;2;2;2;2	2;2;2;2;2;2;2;2;2;2;2	2;2;2;2;2;2;2;2;2;2;2	Cytochrome b5 type B	CYB5B	tr|A0A8I5KX20|A0A8I5KX20_HUMAN Cytochrome b5 type B OS=Homo sapiens OX=9606 GN=CYB5B PE=1 SV=1;tr|A0A8I5QJ67|A0A8I5QJ67_HUMAN Cytochrome b5 type B OS=Homo sapiens OX=9606 GN=CYB5B PE=1 SV=1;tr|A0A8I5KSY3|A0A8I5KSY3_HUMAN Cytochrome b5 type B OS=Homo sapien	11	2	2	2	0	0	0	0	0	0	0	0	0	0	0	0	0	0	0	0	0	0	0	0	0	0	0	0	0	0	0	0	0	0	0	0	0	0	0	0	0	0
H7C0R7;Q9UHQ9	H7C0R7;Q9UHQ9	1;1	1;1	1;1	NADH-cytochrome b5 reductase 1	CYB5R1	tr|H7C0R7|H7C0R7_HUMAN cytochrome-b5 reductase (Fragment) OS=Homo sapiens OX=9606 GN=CYB5R1 PE=1 SV=1;sp|Q9UHQ9|NB5R1_HUMAN NADH-cytochrome b5 reductase 1 OS=Homo sapiens OX=9606 GN=CYB5R1 PE=1 SV=1	2	1	1	1	0	0	0	0	0	0	0	0	0	0	0	0	0	0	0	0	0	1	0	1	0	0	0	0	0	0	0	0	0	0	0	0	0	0	0	0	0	0
A0A8I5KVD2;B1AHF3;A0A8I5QKT9;A0A8I5KPU0;A0A8I5QKX1;A0A8I5KR71;A0A8I5KW26;A0A8J8YWN6;P00387;A0A8I5QKL2;A0A8I5KYU1;A0A8J8Z3C6	A0A8I5KVD2;B1AHF3;A0A8I5QKT9;A0A8I5KPU0;A0A8I5QKX1;A0A8I5KR71;A0A8I5KW26;A0A8J8YWN6;P00387;A0A8I5QKL2;A0A8I5KYU1	3;3;3;3;3;3;3;3;3;2;2;1	3;3;3;3;3;3;3;3;3;2;2;1	3;3;3;3;3;3;3;3;3;2;2;1	NADH-cytochrome b5 reductase 3;NADH-cytochrome b5 reductase 3 membrane-bound form;NADH-cytochrome b5 reductase 3 soluble form	CYB5R3	tr|A0A8I5KVD2|A0A8I5KVD2_HUMAN NADH-cytochrome b5 reductase 3 (Fragment) OS=Homo sapiens OX=9606 GN=CYB5R3 PE=1 SV=1;tr|B1AHF3|B1AHF3_HUMAN NADH-cytochrome b5 reductase 3 (Fragment) OS=Homo sapiens OX=9606 GN=CYB5R3 PE=1 SV=2;tr|A0A8I5QKT9|A0A8I5QKT9_HUMAN	12	3	3	3	0	1	0	0	1	0	0	0	2	0	1	0	0	0	0	0	0	0	0	0	0	0	0	1	0	0	0	0	0	0	0	0	0	0	0	1	0	0
P08574	P08574	5	5	5	Cytochrome c1, heme protein, mitochondrial	CYC1	sp|P08574|CY1_HUMAN Cytochrome c1, heme protein, mitochondrial OS=Homo sapiens OX=9606 GN=CYC1 PE=1 SV=3	1	5	5	5	1	3	2	2	1	2	4	1	1	1	0	2	1	1	1	1	2	3	0	2	3	2	4	0	0	0	0	0	0	0	1	0	0	3	0	0	1	1
C9JFR7;P99999;CON__P62894	C9JFR7;P99999	5;5;1	5;5;1	5;5;1	Cytochrome c	CYCS	tr|C9JFR7|C9JFR7_HUMAN Cytochrome c (Fragment) OS=Homo sapiens OX=9606 GN=CYCS PE=1 SV=1;sp|P99999|CYC_HUMAN Cytochrome c OS=Homo sapiens OX=9606 GN=CYCS PE=1 SV=2	3	5	5	5	3	4	0	3	3	3	4	0	1	1	0	4	1	2	1	2	0	4	1	4	3	2	3	2	0	0	0	0	1	0	0	0	0	4	1	1	2	0
E7EVJ5;H7C229;Q96F07;A0A8V8TNU3;E7EW33;Q7L576;A0A0G2JQT1;A0A087WVZ5;A0A0G2JR96;A0A0G2JRX2;A0A087WU52;A0A087WTQ3;A0A087WVE1;H0YL50;A0A087WWL1;A0A0G2JRV9;A0A087WWZ1	E7EVJ5;H7C229;Q96F07;A0A8V8TNU3;E7EW33;Q7L576;A0A0G2JQT1;A0A087WVZ5;A0A0G2JR96	7;7;6;6;6;5;4;4;4;1;1;1;1;1;1;1;1	7;7;6;6;6;5;4;4;4;1;1;1;1;1;1;1;1	7;7;6;6;6;5;4;4;4;1;1;1;1;1;1;1;1	Cytoplasmic FMR1-interacting protein 2;Cytoplasmic FMR1-interacting protein 1	CYFIP2;CYFIP1	tr|E7EVJ5|E7EVJ5_HUMAN Cytoplasmic FMR1-interacting protein OS=Homo sapiens OX=9606 GN=CYFIP2 PE=1 SV=1;tr|H7C229|H7C229_HUMAN Cytoplasmic FMR1-interacting protein 2 OS=Homo sapiens OX=9606 GN=CYFIP2 PE=1 SV=2;sp|Q96F07|CYFP2_HUMAN Cytoplasmic FMR1-interac	17	7	7	7	2	1	0	2	1	2	2	3	1	1	2	2	2	2	2	2	2	5	2	3	3	3	0	1	2	1	3	1	2	1	1	2	3	2	3	0	2	5
F8WCF9;G5E9E8;Q8N465	F8WCF9;G5E9E8;Q8N465	2;2;2	2;2;2	2;2;2	D-2-hydroxyglutarate dehydrogenase, mitochondrial	D2HGDH	tr|F8WCF9|F8WCF9_HUMAN D-2-hydroxyglutarate dehydrogenase, mitochondrial OS=Homo sapiens OX=9606 GN=D2HGDH PE=1 SV=1;tr|G5E9E8|G5E9E8_HUMAN D-2-hydroxyglutarate dehydrogenase, isoform CRA_b OS=Homo sapiens OX=9606 GN=D2HGDH PE=1 SV=1;sp|Q8N465|D2HDH_HUMAN	3	2	2	2	0	1	0	0	0	0	0	0	0	0	0	0	0	0	0	0	0	0	0	0	0	0	1	0	0	0	0	0	0	0	0	0	0	0	0	0	0	0
Q14118	Q14118	1	1	1	Dystroglycan;Alpha-dystroglycan;Beta-dystroglycan	DAG1	sp|Q14118|DAG1_HUMAN Dystroglycan 1 OS=Homo sapiens OX=9606 GN=DAG1 PE=1 SV=2	1	1	1	1	0	0	0	0	0	0	0	0	0	0	0	0	0	0	0	0	0	0	0	0	0	0	0	0	0	0	0	0	0	0	0	0	0	0	0	0	0	0
Q9UN19	Q9UN19	1	1	1	Dual adapter for phosphotyrosine and 3-phosphotyrosine and 3-phosphoinositide	DAPP1	sp|Q9UN19|DAPP1_HUMAN Dual adapter for phosphotyrosine and 3-phosphotyrosine and 3-phosphoinositide OS=Homo sapiens OX=9606 GN=DAPP1 PE=1 SV=1	1	1	1	1	0	0	0	0	0	1	0	0	0	0	0	0	0	0	0	0	0	0	0	0	0	1	0	0	0	0	0	0	0	0	0	0	0	0	0	0	0	0
P14868;C9J7S3;C9JLC1;C9JQM9;H7BZ35	P14868;C9J7S3;C9JLC1	9;6;6;3;2	9;6;6;3;2	9;6;6;3;2	Aspartate--tRNA ligase, cytoplasmic	DARS	sp|P14868|SYDC_HUMAN Aspartate--tRNA ligase, cytoplasmic OS=Homo sapiens OX=9606 GN=DARS1 PE=1 SV=2;tr|C9J7S3|C9J7S3_HUMAN Aspartyl-tRNA synthetase (Fragment) OS=Homo sapiens OX=9606 GN=DARS1 PE=1 SV=8;tr|C9JLC1|C9JLC1_HUMAN Aspartyl-tRNA synthetase (Fragm	5	9	9	9	0	0	0	0	0	0	0	0	0	0	0	0	0	0	0	0	1	0	0	0	0	0	0	0	0	0	0	0	0	1	0	0	1	0	0	0	0	0
P07108;B8ZWD1	P07108;B8ZWD1	2;1	2;1	2;1	Acyl-CoA-binding protein	DBI	sp|P07108|ACBP_HUMAN Acyl-CoA-binding protein OS=Homo sapiens OX=9606 GN=DBI PE=1 SV=2;tr|B8ZWD1|B8ZWD1_HUMAN Acyl-CoA-binding protein OS=Homo sapiens OX=9606 GN=DBI PE=1 SV=1	2	2	2	2	0	0	0	0	0	0	0	0	0	0	0	0	0	0	0	0	0	0	0	0	0	0	0	0	0	0	0	0	0	0	1	0	0	0	0	0	0	0
Q16643;D6R9W4;D6RFI1	Q16643;D6R9W4;D6RFI1	2;2;1	2;2;1	2;2;1	Drebrin	DBN1	sp|Q16643|DREB_HUMAN Drebrin OS=Homo sapiens OX=9606 GN=DBN1 PE=1 SV=4;tr|D6R9W4|D6R9W4_HUMAN Drebrin (Fragment) OS=Homo sapiens OX=9606 GN=DBN1 PE=1 SV=1;tr|D6RFI1|D6RFI1_HUMAN Drebrin (Fragment) OS=Homo sapiens OX=9606 GN=DBN1 PE=1 SV=1	3	2	2	2	0	0	0	0	0	0	0	0	0	0	0	0	0	0	0	0	0	1	0	0	2	0	0	0	0	0	0	0	0	0	0	0	0	0	0	1	0	0
H0Y5J4;B4DDD6;Q9UJU6	H0Y5J4;B4DDD6;Q9UJU6	2;2;2	2;2;2	2;2;2	Drebrin-like protein	DBNL	tr|H0Y5J4|H0Y5J4_HUMAN Drebrin-like protein (Fragment) OS=Homo sapiens OX=9606 GN=DBNL PE=1 SV=1;tr|B4DDD6|B4DDD6_HUMAN Drebrin-like protein OS=Homo sapiens OX=9606 GN=DBNL PE=1 SV=1;sp|Q9UJU6|DBNL_HUMAN Drebrin-like protein OS=Homo sapiens OX=9606 GN=DBNL	3	2	2	2	0	0	0	0	0	0	0	0	0	0	0	0	0	0	0	0	1	0	0	1	0	0	0	0	0	0	0	0	0	0	0	0	0	0	1	0	0	1
A0A7P0Z494;P11182;A0A7P0T9W1;Q5VVL7	A0A7P0Z494;P11182;A0A7P0T9W1;Q5VVL7	4;4;3;3	4;4;3;3	4;4;3;3	Lipoamide acyltransferase component of branched-chain alpha-keto acid dehydrogenase complex, mitochondrial	DBT	tr|A0A7P0Z494|A0A7P0Z494_HUMAN Dihydrolipoamide acetyltransferase component of pyruvate dehydrogenase complex OS=Homo sapiens OX=9606 GN=DBT PE=1 SV=1;sp|P11182|ODB2_HUMAN Lipoamide acyltransferase component of branched-chain alpha-keto acid dehydrogenase	4	4	4	4	0	1	0	0	1	0	1	0	0	0	0	1	0	1	0	0	0	0	0	0	0	0	0	0	0	0	0	0	0	0	0	0	0	0	0	0	0	0
B3KME9;A0A087WT20;Q9NV06	B3KME9;A0A087WT20;Q9NV06	1;1;1	1;1;1	1;1;1	DDB1- and CUL4-associated factor 13	DCAF13	tr|B3KME9|B3KME9_HUMAN DDB1- and CUL4-associated factor 13 OS=Homo sapiens OX=9606 GN=DCAF13 PE=1 SV=1;tr|A0A087WT20|A0A087WT20_HUMAN DDB1- and CUL4-associated factor 13 OS=Homo sapiens OX=9606 GN=DCAF13 PE=1 SV=1;sp|Q9NV06|DCA13_HUMAN DDB1- and CUL4-assoc	3	1	1	1	0	0	0	0	0	0	0	0	0	0	0	0	0	0	0	0	0	0	0	0	0	0	0	0	0	0	0	0	0	0	0	0	0	0	0	0	0	0
P81605	P81605	2	2	2	Dermcidin;Survival-promoting peptide;DCD-1	DCD	sp|P81605|DCD_HUMAN Dermcidin OS=Homo sapiens OX=9606 GN=DCD PE=1 SV=2	1	2	2	2	0	1	0	0	1	1	1	0	0	1	1	0	1	1	1	1	0	0	1	0	0	2	0	0	0	0	1	0	0	0	0	0	0	1	0	1	0	0
Q5VZY9;O15075	Q5VZY9;O15075	4;4	4;4	4;4	Serine/threonine-protein kinase DCLK1	DCLK1	tr|Q5VZY9|Q5VZY9_HUMAN Serine/threonine-protein kinase DCLK1 OS=Homo sapiens OX=9606 GN=DCLK1 PE=1 SV=1;sp|O15075|DCLK1_HUMAN Serine/threonine-protein kinase DCLK1 OS=Homo sapiens OX=9606 GN=DCLK1 PE=1 SV=2	2	4	4	4	0	0	0	0	0	0	0	1	1	0	1	1	0	1	1	1	1	2	0	2	1	0	0	0	0	1	1	1	1	1	1	1	0	1	2	0	1	0
E7EX90;A0A7P0Z4C3;A0A804CDA6;Q14203;Q6AWB1;E7EWF7	E7EX90;A0A7P0Z4C3;A0A804CDA6;Q14203;Q6AWB1	6;6;6;6;3;2	6;6;6;6;3;2	6;6;6;6;3;2	Dynactin subunit 1	DCTN1;DKFZp686E0752	tr|E7EX90|E7EX90_HUMAN Dynactin subunit 1 OS=Homo sapiens OX=9606 GN=DCTN1 PE=1 SV=1;tr|A0A7P0Z4C3|A0A7P0Z4C3_HUMAN Dynactin subunit 1 OS=Homo sapiens OX=9606 GN=DCTN1 PE=1 SV=1;tr|A0A804CDA6|A0A804CDA6_HUMAN Dynactin subunit 1 OS=Homo sapiens OX=9606 GN=D	6	6	6	6	0	0	0	0	0	0	0	1	1	0	1	1	1	1	0	0	3	3	0	0	2	0	0	1	1	1	0	1	0	1	0	0	0	0	0	0	1	2
Q13561;F8W1I6;A0A7I2V4Y9;A0A7I2V4H4;F8VW18;A0A7I2V390;A8K8J9;H0YI98;F8VRV7;A0A7I2V2Z2;H0YHL1;F8W0U6;A0A7I2V5R4	Q13561;F8W1I6;A0A7I2V4Y9;A0A7I2V4H4;F8VW18;A0A7I2V390;A8K8J9;H0YI98;F8VRV7	8;7;7;7;6;6;6;5;4;2;2;1;1	8;7;7;7;6;6;6;5;4;2;2;1;1	8;7;7;7;6;6;6;5;4;2;2;1;1	Dynactin subunit 2	DCTN2	sp|Q13561|DCTN2_HUMAN Dynactin subunit 2 OS=Homo sapiens OX=9606 GN=DCTN2 PE=1 SV=4;tr|F8W1I6|F8W1I6_HUMAN Dynactin subunit 2 OS=Homo sapiens OX=9606 GN=DCTN2 PE=1 SV=1;tr|A0A7I2V4Y9|A0A7I2V4Y9_HUMAN Dynactin subunit 2 OS=Homo sapiens OX=9606 GN=DCTN2 PE=1	13	8	8	8	0	0	0	0	0	0	0	0	0	0	0	0	0	1	1	1	1	3	0	1	3	0	0	1	2	1	1	2	1	1	2	1	1	0	1	1	2	4
Q9UJW0	Q9UJW0	1	1	1	Dynactin subunit 4	DCTN4	sp|Q9UJW0|DCTN4_HUMAN Dynactin subunit 4 OS=Homo sapiens OX=9606 GN=DCTN4 PE=1 SV=1	1	1	1	1	0	0	0	0	0	0	0	0	0	0	0	0	0	0	0	0	0	0	0	0	0	0	0	0	0	0	0	0	0	0	0	0	0	0	0	0	0	0
Q9H773	Q9H773	2	2	2	dCTP pyrophosphatase 1	DCTPP1	sp|Q9H773|DCTP1_HUMAN dCTP pyrophosphatase 1 OS=Homo sapiens OX=9606 GN=DCTPP1 PE=1 SV=1	1	2	2	2	0	0	0	0	0	0	0	0	0	0	0	0	0	0	0	0	0	0	0	0	0	0	0	0	0	0	0	0	0	0	0	0	0	0	0	0	0	0
J3KS22;Q7Z4W1;J3QS36;J3KRZ4;J3KSZ5;J3QL34;J3QS45	J3KS22;Q7Z4W1;J3QS36;J3KRZ4;J3KSZ5;J3QL34;J3QS45	6;6;5;4;4;4;3	6;6;5;4;4;4;3	6;6;5;4;4;4;3	L-xylulose reductase	DCXR	tr|J3KS22|J3KS22_HUMAN L-xylulose reductase (Fragment) OS=Homo sapiens OX=9606 GN=DCXR PE=1 SV=8;sp|Q7Z4W1|DCXR_HUMAN L-xylulose reductase OS=Homo sapiens OX=9606 GN=DCXR PE=1 SV=2;tr|J3QS36|J3QS36_HUMAN L-xylulose reductase (Fragment) OS=Homo sapiens OX=9	7	6	6	6	2	1	2	1	3	3	2	2	1	2	0	2	1	3	2	3	3	2	2	2	3	3	3	1	2	1	1	2	0	0	0	2	2	2	1	0	1	2
O94760;B4DYP1	O94760	5;1	5;1	5;1	N(G),N(G)-dimethylarginine dimethylaminohydrolase 1	DDAH1	sp|O94760|DDAH1_HUMAN N(G),N(G)-dimethylarginine dimethylaminohydrolase 1 OS=Homo sapiens OX=9606 GN=DDAH1 PE=1 SV=3	2	5	5	5	3	1	1	1	2	2	1	1	1	1	2	2	1	5	4	3	4	5	3	4	4	4	2	3	4	3	5	2	4	2	3	2	2	2	3	3	3	3
O95865;H0Y7N1;A0A140T971;Q5SSV3;Q5SRR8	O95865;H0Y7N1;A0A140T971;Q5SSV3;Q5SRR8	2;1;1;1;1	2;1;1;1;1	2;1;1;1;1	N(G),N(G)-dimethylarginine dimethylaminohydrolase 2	DDAH2	sp|O95865|DDAH2_HUMAN N(G),N(G)-dimethylarginine dimethylaminohydrolase 2 OS=Homo sapiens OX=9606 GN=DDAH2 PE=1 SV=1;tr|H0Y7N1|H0Y7N1_HUMAN dimethylargininase (Fragment) OS=Homo sapiens OX=9606 GN=DDAH2 PE=1 SV=1;tr|A0A140T971|A0A140T971_HUMAN dimethylargi	5	2	2	2	0	0	0	0	0	0	0	1	0	0	0	0	0	1	0	0	0	0	1	0	0	0	0	0	2	1	0	1	1	1	0	0	1	0	1	1	1	1
A0A7P0T965;A0A7P0Z3Z5;A0A7P0TAK7;A0A7P0Z4B9;Q16531;A0A7P0TB30;A0A7P0T870;F5GY55;F5GZY8;F5H2L3;A0A7P0Z4L2;F5GWI0	A0A7P0T965;A0A7P0Z3Z5;A0A7P0TAK7;A0A7P0Z4B9;Q16531;A0A7P0TB30;A0A7P0T870;F5GY55	4;4;4;4;4;3;3;3;1;1;1;1	4;4;4;4;4;3;3;3;1;1;1;1	4;4;4;4;4;3;3;3;1;1;1;1	DNA damage-binding protein 1	DDB1	tr|A0A7P0T965|A0A7P0T965_HUMAN DNA damage-binding protein 1 OS=Homo sapiens OX=9606 GN=DDB1 PE=1 SV=1;tr|A0A7P0Z3Z5|A0A7P0Z3Z5_HUMAN DNA damage-binding protein 1 OS=Homo sapiens OX=9606 GN=DDB1 PE=1 SV=1;tr|A0A7P0TAK7|A0A7P0TAK7_HUMAN DNA damage-binding pr	12	4	4	4	0	0	0	0	0	0	0	0	0	0	0	0	0	0	0	0	0	0	0	0	0	0	0	0	0	0	0	0	0	0	0	0	0	0	0	0	0	0
A0A0A0MRX2;Q96HY6	A0A0A0MRX2;Q96HY6	1;1	1;1	1;1	DDRGK domain-containing protein 1	DDRGK1	tr|A0A0A0MRX2|A0A0A0MRX2_HUMAN DDRGK domain-containing protein 1 OS=Homo sapiens OX=9606 GN=DDRGK1 PE=1 SV=1;sp|Q96HY6|DDRGK_HUMAN DDRGK domain-containing protein 1 OS=Homo sapiens OX=9606 GN=DDRGK1 PE=1 SV=2	2	1	1	1	0	0	0	0	0	0	0	0	0	0	0	0	0	0	0	0	0	0	0	0	0	0	0	0	0	0	0	0	0	0	0	0	0	0	0	0	0	0
B5MC82;P30046;A6NHG4	B5MC82;P30046;A6NHG4	1;1;1	1;1;1	1;1;1	D-dopachrome decarboxylase;D-dopachrome decarboxylase-like protein	DDT;DDTL	tr|B5MC82|B5MC82_HUMAN D-dopachrome decarboxylase OS=Homo sapiens OX=9606 GN=DDT PE=3 SV=2;sp|P30046|DOPD_HUMAN D-dopachrome decarboxylase OS=Homo sapiens OX=9606 GN=DDT PE=1 SV=3;sp|A6NHG4|DDTL_HUMAN D-dopachrome decarboxylase-like protein OS=Homo sapiens	3	1	1	1	0	0	0	0	0	0	0	0	0	0	0	0	0	0	0	0	0	0	0	0	0	0	0	0	0	0	0	0	0	0	0	0	0	0	0	0	0	0
A0A087X2G1;A0A087WZ71;A0A7I2V430;A0A7I2V2M5;A0A7I2V4F0;Q92499	A0A087X2G1;A0A087WZ71;A0A7I2V430;A0A7I2V2M5;A0A7I2V4F0;Q92499	1;1;1;1;1;1	1;1;1;1;1;1	1;1;1;1;1;1	ATP-dependent RNA helicase DDX1	DDX1	tr|A0A087X2G1|A0A087X2G1_HUMAN ATP-dependent RNA helicase DDX1 OS=Homo sapiens OX=9606 GN=DDX1 PE=1 SV=2;tr|A0A087WZ71|A0A087WZ71_HUMAN ATP-dependent RNA helicase DDX1 OS=Homo sapiens OX=9606 GN=DDX1 PE=1 SV=1;tr|A0A7I2V430|A0A7I2V430_HUMAN ATP-dependent R	6	1	1	1	0	0	0	0	0	0	0	0	0	0	0	0	0	0	0	0	0	0	0	0	0	0	0	0	0	0	0	0	0	0	0	0	0	0	0	0	0	0
A0A5H1ZRQ2;A0A1X7SBZ2;Q92841	A0A5H1ZRQ2;A0A1X7SBZ2;Q92841	4;4;4	1;1;1	1;1;1	Probable ATP-dependent RNA helicase DDX17	DDX17	tr|A0A5H1ZRQ2|A0A5H1ZRQ2_HUMAN RNA helicase OS=Homo sapiens OX=9606 GN=DDX17 PE=1 SV=2;tr|A0A1X7SBZ2|A0A1X7SBZ2_HUMAN RNA helicase OS=Homo sapiens OX=9606 GN=DDX17 PE=1 SV=1;sp|Q92841|DDX17_HUMAN Probable ATP-dependent RNA helicase DDX17 OS=Homo sapiens OX	3	4	1	1	0	0	0	1	0	0	0	1	1	0	0	0	1	0	0	0	1	0	1	0	0	0	0	0	0	0	0	0	0	0	0	0	0	0	0	0	0	0
I3L0H8;F6QDS0;H3BQK0;Q9NUU7;Q9UMR2;I3L352;H3BTB3;H3BMQ5;H3BN59	I3L0H8;F6QDS0;H3BQK0;Q9NUU7;Q9UMR2;I3L352	3;3;3;3;3;2;1;1;1	3;3;3;3;3;2;1;1;1	3;3;3;3;3;2;1;1;1	ATP-dependent RNA helicase DDX19A;ATP-dependent RNA helicase DDX19B	DDX19A;DDX19B	tr|I3L0H8|I3L0H8_HUMAN ATP-dependent RNA helicase DDX19A OS=Homo sapiens OX=9606 GN=DDX19A PE=1 SV=1;tr|F6QDS0|F6QDS0_HUMAN RNA helicase OS=Homo sapiens OX=9606 GN=hCG_2043426 PE=1 SV=1;tr|H3BQK0|H3BQK0_HUMAN RNA helicase OS=Homo sapiens OX=9606 GN=DDX19B	9	3	3	3	0	0	0	0	0	0	0	0	0	0	0	0	0	0	0	0	0	0	0	0	0	0	0	0	0	0	0	0	0	0	0	0	0	0	0	0	0	0
A0A8I5KNP3;Q9NR30;A0A8I5KYZ4;A0A8I5KNN2;A0A8I5KND9;Q9BQ39	A0A8I5KNP3;Q9NR30;A0A8I5KYZ4;A0A8I5KNN2;A0A8I5KND9	5;5;4;4;3;1	5;5;4;4;3;1	5;5;4;4;3;1	Nucleolar RNA helicase 2	DDX21	tr|A0A8I5KNP3|A0A8I5KNP3_HUMAN RNA helicase OS=Homo sapiens OX=9606 GN=DDX21 PE=1 SV=1;sp|Q9NR30|DDX21_HUMAN Nucleolar RNA helicase 2 OS=Homo sapiens OX=9606 GN=DDX21 PE=1 SV=5;tr|A0A8I5KYZ4|A0A8I5KYZ4_HUMAN RNA helicase OS=Homo sapiens OX=9606 GN=DDX21 PE	6	5	5	5	0	0	0	0	0	0	0	0	0	0	0	0	0	0	0	0	0	0	0	0	0	0	0	0	0	0	0	0	0	0	0	0	0	0	0	0	0	0
A0A087X059;B7Z6D5;Q96GQ7	A0A087X059;B7Z6D5;Q96GQ7	1;1;1	1;1;1	1;1;1	Probable ATP-dependent RNA helicase DDX27	DDX27	tr|A0A087X059|A0A087X059_HUMAN RNA helicase (Fragment) OS=Homo sapiens OX=9606 GN=DDX27 PE=1 SV=1;tr|B7Z6D5|B7Z6D5_HUMAN RNA helicase OS=Homo sapiens OX=9606 GN=DDX27 PE=1 SV=1;sp|Q96GQ7|DDX27_HUMAN Probable ATP-dependent RNA helicase DDX27 OS=Homo sapiens	3	1	1	1	0	0	0	0	0	0	0	0	0	0	0	0	0	0	0	0	0	0	0	0	0	0	0	0	0	0	0	0	0	0	0	0	0	0	0	0	0	0
O00148;K7EQN7;F6S4E6;K7EPJ3;F6R6M7;F6QYI9;K7EN69;A0A140T9L4;A0A0G2JJL7;F6SXL5;A0A140T9K2;K7ENP6;K7EIL8;F6U6E2;K7EL56;A0A140T9N3;A0A0G2JHN7;F6S2B7	O00148;K7EQN7	7;5;3;3;2;2;2;2;2;1;1;1;1;1;1;1;1;1	2;2;0;1;0;0;0;0;0;0;0;0;0;0;0;0;0;0	2;2;0;1;0;0;0;0;0;0;0;0;0;0;0;0;0;0	ATP-dependent RNA helicase DDX39A	DDX39A	sp|O00148|DX39A_HUMAN ATP-dependent RNA helicase DDX39A OS=Homo sapiens OX=9606 GN=DDX39A PE=1 SV=2;tr|K7EQN7|K7EQN7_HUMAN ATP-dependent RNA helicase DDX39A (Fragment) OS=Homo sapiens OX=9606 GN=DDX39A PE=1 SV=1	18	7	2	2	0	0	0	0	0	0	0	0	0	0	0	0	0	0	0	0	0	1	0	0	0	0	0	0	0	0	0	0	0	0	0	0	0	0	0	0	0	0
Q13838;A0A0G2JJZ9;Q5STU3;A0A140T9X3;F6WLT2;A0A140T9X9;H0Y400;A0A140T996;A0A0A0MT12;F6TRA5;F6UJC5;A0A140TA18;A0A140T973;A0A140T9K1;H0YCC6	Q13838;A0A0G2JJZ9;Q5STU3;A0A140T9X3;F6WLT2;A0A140T9X9;H0Y400;A0A140T996;A0A0A0MT12;F6TRA5;F6UJC5;A0A140TA18	8;7;7;6;5;4;4;4;4;4;4;4;3;3;3	8;7;7;6;5;4;4;4;4;4;4;4;3;3;3	3;3;3;3;1;2;2;1;1;1;2;2;1;1;2	Spliceosome RNA helicase DDX39B	DDX39B	sp|Q13838|DX39B_HUMAN Spliceosome RNA helicase DDX39B OS=Homo sapiens OX=9606 GN=DDX39B PE=1 SV=1;tr|A0A0G2JJZ9|A0A0G2JJZ9_HUMAN Spliceosome RNA helicase DDX39B (Fragment) OS=Homo sapiens OX=9606 GN=DDX39B PE=1 SV=1;tr|Q5STU3|Q5STU3_HUMAN RNA helicase OS=H	15	8	8	3	0	0	0	0	0	0	0	0	0	0	0	0	0	0	0	0	0	1	0	0	0	0	0	0	0	0	0	0	0	0	0	0	0	0	0	0	0	0
A0A2R8YFR4;A0A0D9SG12;O00571;A0A2R8YCW1;A0A0D9SF53;A0A2R8Y645;A0A2R8Y4A4;A0A2R8YDT5;A0A2R8Y7T2;A0A2R8YFS5;A0A2U3TZJ9;A0A2R8Y5G6;A0A0D9SFB3;A0A2R8YF78;F6S8Q4;O15523;A0A2R8YDH3;A0A0J9YVQ7;A0A087WVZ1;D6RCM4;H0Y960;C9J081;Q9NQI0	A0A2R8YFR4;A0A0D9SG12;O00571;A0A2R8YCW1;A0A0D9SF53;A0A2R8Y645;A0A2R8Y4A4;A0A2R8YDT5;A0A2R8Y7T2;A0A2R8YFS5;A0A2U3TZJ9;A0A2R8Y5G6;A0A0D9SFB3;A0A2R8YF78;F6S8Q4;O15523;A0A2R8YDH3;A0A0J9YVQ7	10;10;10;10;10;10;10;10;10;10;10;10;10;10;9;9;6;5;4;1;1;1;1	10;10;10;10;10;10;10;10;10;10;10;10;10;10;9;9;6;5;4;1;1;1;1	10;10;10;10;10;10;10;10;10;10;10;10;10;10;9;9;6;5;4;1;1;1;1	ATP-dependent RNA helicase DDX3X;ATP-dependent RNA helicase DDX3Y	DDX3X;DDX3Y	tr|A0A2R8YFR4|A0A2R8YFR4_HUMAN RNA helicase OS=Homo sapiens OX=9606 GN=DDX3X PE=1 SV=1;tr|A0A0D9SG12|A0A0D9SG12_HUMAN RNA helicase OS=Homo sapiens OX=9606 GN=DDX3X PE=1 SV=1;sp|O00571|DDX3X_HUMAN ATP-dependent RNA helicase DDX3X OS=Homo sapiens OX=9606 GN=	23	10	10	10	0	0	0	0	0	0	0	0	0	0	0	0	0	0	0	0	0	0	0	0	0	0	0	0	0	0	0	0	0	0	0	0	0	0	0	0	0	0
Q86XP3	Q86XP3	1	1	1	ATP-dependent RNA helicase DDX42	DDX42	sp|Q86XP3|DDX42_HUMAN ATP-dependent RNA helicase DDX42 OS=Homo sapiens OX=9606 GN=DDX42 PE=1 SV=1	1	1	1	1	0	0	0	0	0	0	0	0	0	0	0	0	0	0	0	0	0	0	0	0	0	0	0	0	0	0	0	0	0	0	0	0	0	0	0	0	0	0
Q7L014;A0A0C4DG89;D6RJA6	Q7L014;A0A0C4DG89	7;7;1	7;7;1	7;7;1	Probable ATP-dependent RNA helicase DDX46	DDX46	sp|Q7L014|DDX46_HUMAN Probable ATP-dependent RNA helicase DDX46 OS=Homo sapiens OX=9606 GN=DDX46 PE=1 SV=2;tr|A0A0C4DG89|A0A0C4DG89_HUMAN RNA helicase OS=Homo sapiens OX=9606 GN=DDX46 PE=1 SV=1	3	7	7	7	0	0	0	0	0	0	0	0	0	0	0	0	0	0	0	0	0	0	0	0	0	0	0	0	0	0	0	0	0	0	0	0	0	0	0	0	0	0
Q9H0S4	Q9H0S4	1	1	1	Probable ATP-dependent RNA helicase DDX47	DDX47	sp|Q9H0S4|DDX47_HUMAN Probable ATP-dependent RNA helicase DDX47 OS=Homo sapiens OX=9606 GN=DDX47 PE=1 SV=1	1	1	1	1	0	0	0	0	0	0	0	0	0	0	0	0	0	0	0	0	0	0	0	0	0	0	0	0	0	0	0	0	0	0	0	0	0	0	0	0	0	0
A0A0G2JLI4;J3KTA4;P17844;A0A7I2V5F5;A0A7I2V507;A0A7I2V2S0;J3KRZ1;J3QRQ7;A0A0U1RQJ0;J3QRN5;J3QSF1	A0A0G2JLI4;J3KTA4;P17844;A0A7I2V5F5;A0A7I2V507;A0A7I2V2S0;J3KRZ1;J3QRQ7	6;6;6;5;5;5;3;3;1;1;1	6;6;6;5;5;5;3;3;1;1;1	3;3;3;2;2;2;1;2;0;1;0	Probable ATP-dependent RNA helicase DDX5	DDX5	tr|A0A0G2JLI4|A0A0G2JLI4_HUMAN Probable ATP-dependent RNA helicase DDX5 OS=Homo sapiens OX=9606 GN=DDX5 PE=1 SV=2;tr|J3KTA4|J3KTA4_HUMAN Probable ATP-dependent RNA helicase DDX5 OS=Homo sapiens OX=9606 GN=DDX5 PE=1 SV=1;sp|P17844|DDX5_HUMAN Probable ATP-de	11	6	6	3	0	0	0	1	0	0	0	1	1	0	0	0	1	0	0	0	1	0	1	0	0	0	0	0	0	0	0	0	0	0	0	0	0	0	0	0	0	0
P26196	P26196	3	3	3	Probable ATP-dependent RNA helicase DDX6	DDX6	sp|P26196|DDX6_HUMAN Probable ATP-dependent RNA helicase DDX6 OS=Homo sapiens OX=9606 GN=DDX6 PE=1 SV=2	1	3	3	3	0	0	0	0	0	0	0	0	0	0	0	0	0	0	0	0	0	0	0	0	0	0	0	0	0	0	0	0	0	0	0	0	0	0	0	0	0	0
Q16698;E5RJD2;E5RJG7;E5RFV2;H0YAW3;E5RID6	Q16698;E5RJD2;E5RJG7;E5RFV2	6;3;3;3;1;1	6;3;3;3;1;1	6;3;3;3;1;1	2,4-dienoyl-CoA reductase, mitochondrial	DECR1	sp|Q16698|DECR_HUMAN 2,4-dienoyl-CoA reductase [(3E)-enoyl-CoA-producing], mitochondrial OS=Homo sapiens OX=9606 GN=DECR1 PE=1 SV=1;tr|E5RJD2|E5RJD2_HUMAN 2,4-dienoyl-CoA reductase [(3E)-enoyl-CoA-producing], mitochondrial (Fragment) OS=Homo sapiens OX=960	6	6	6	6	3	3	3	1	2	4	4	1	1	2	0	2	3	3	2	3	3	3	2	2	3	2	5	0	1	1	0	1	0	0	0	1	0	4	1	1	1	1
B4DFG0;H0Y993;A0A494C028;P35659;D6RDA2;H0Y8X0;A0A494C198	B4DFG0;H0Y993;A0A494C028;P35659;D6RDA2;H0Y8X0;A0A494C198	2;2;2;2;1;1;1	2;2;2;2;1;1;1	2;2;2;2;1;1;1	Protein DEK	DEK	tr|B4DFG0|B4DFG0_HUMAN Protein DEK OS=Homo sapiens OX=9606 GN=DEK PE=1 SV=1;tr|H0Y993|H0Y993_HUMAN DEK oncogene (DNA binding), isoform CRA_b OS=Homo sapiens OX=9606 GN=DEK PE=1 SV=2;tr|A0A494C028|A0A494C028_HUMAN Protein DEK OS=Homo sapiens OX=9606 GN=DEK	7	2	2	2	0	0	0	0	0	0	0	0	0	0	0	0	0	0	0	0	0	0	0	0	0	0	0	0	0	0	0	0	0	0	0	0	0	0	0	0	0	0
F8VVL1;O43583	F8VVL1;O43583	2;2	2;2	2;2	Density-regulated protein	DENR	tr|F8VVL1|F8VVL1_HUMAN Density-regulated protein OS=Homo sapiens OX=9606 GN=DENR PE=1 SV=1;sp|O43583|DENR_HUMAN Density-regulated protein OS=Homo sapiens OX=9606 GN=DENR PE=1 SV=2	2	2	2	2	0	0	0	0	0	0	0	0	0	0	0	0	0	0	0	0	0	0	0	0	0	0	0	0	0	0	0	0	0	0	0	0	0	0	0	0	0	0
O00273	O00273	1	1	1	DNA fragmentation factor subunit alpha	DFFA	sp|O00273|DFFA_HUMAN DNA fragmentation factor subunit alpha OS=Homo sapiens OX=9606 GN=DFFA PE=1 SV=1	1	1	1	1	0	0	0	0	0	0	0	0	0	0	0	0	0	0	0	0	0	0	0	0	0	0	0	0	0	0	0	0	0	0	0	0	0	0	0	0	0	0
H7C147;C9JSR4;O60443	H7C147;C9JSR4;O60443	1;1;1	1;1;1	1;1;1	Non-syndromic hearing impairment protein 5	DFNA5	tr|H7C147|H7C147_HUMAN Gasdermin-E (Fragment) OS=Homo sapiens OX=9606 GN=GSDME PE=1 SV=1;tr|C9JSR4|C9JSR4_HUMAN Gasdermin-E OS=Homo sapiens OX=9606 GN=GSDME PE=1 SV=2;sp|O60443|GSDME_HUMAN Gasdermin-E OS=Homo sapiens OX=9606 GN=GSDME PE=1 SV=2	3	1	1	1	0	0	0	0	0	0	0	0	0	0	0	0	0	0	0	0	0	0	0	0	0	0	0	0	0	0	0	0	0	0	0	0	0	0	0	0	0	0
H0YE57;B4E1K5;E9PM00;A0A8I5KRR9;A0A804HJQ7;A0A804HI25;Q9UBM7	H0YE57;B4E1K5;E9PM00;A0A8I5KRR9;A0A804HJQ7;A0A804HI25;Q9UBM7	1;1;1;1;1;1;1	1;1;1;1;1;1;1	1;1;1;1;1;1;1	7-dehydrocholesterol reductase	DHCR7	tr|H0YE57|H0YE57_HUMAN 7-dehydrocholesterol reductase (Fragment) OS=Homo sapiens OX=9606 GN=DHCR7 PE=1 SV=1;tr|B4E1K5|B4E1K5_HUMAN 7-dehydrocholesterol reductase OS=Homo sapiens OX=9606 GN=DHCR7 PE=1 SV=1;tr|E9PM00|E9PM00_HUMAN 7-dehydrocholesterol reducta	7	1	1	1	0	0	0	0	0	0	0	0	0	0	0	0	0	0	0	0	0	0	0	0	0	0	0	0	0	0	0	0	0	0	0	0	0	0	0	0	0	0
Q5T0A6;A0A8V8TR89;A0A8V8TQ81;A0A8V8TQS0;Q86SQ9	Q5T0A6;A0A8V8TR89;A0A8V8TQ81;A0A8V8TQS0;Q86SQ9	1;1;1;1;1	1;1;1;1;1	1;1;1;1;1	Dehydrodolichyl diphosphate syntase complex subunit DHDDS	DHDDS	tr|Q5T0A6|Q5T0A6_HUMAN ditrans,polycis-polyprenyl diphosphate synthase [(2E,6E)-farnesyldiphosphate specific] (Fragment) OS=Homo sapiens OX=9606 GN=DHDDS PE=1 SV=1;tr|A0A8V8TR89|A0A8V8TR89_HUMAN Dehydrodolichyl diphosphate synthase complex subunit DHDDS OS	5	1	1	1	0	0	0	0	0	0	0	0	0	0	0	0	0	0	0	0	0	0	0	0	0	0	0	0	0	0	0	0	0	0	0	0	0	0	0	0	0	0
P00374	P00374	1	1	1	Dihydrofolate reductase	DHFR	sp|P00374|DYR_HUMAN Dihydrofolate reductase OS=Homo sapiens OX=9606 GN=DHFR PE=1 SV=2	1	1	1	1	0	0	0	0	0	0	0	0	0	0	0	0	0	0	0	0	0	0	0	0	0	0	0	0	0	0	0	0	0	0	0	0	0	0	0	0	0	0
H0YNC2;Q96LJ7	H0YNC2;Q96LJ7	1;1	1;1	1;1	Dehydrogenase/reductase SDR family member 1	DHRS1	tr|H0YNC2|H0YNC2_HUMAN Dehydrogenase/reductase (SDR family) member 1, isoform CRA_b OS=Homo sapiens OX=9606 GN=DHRS1 PE=1 SV=1;sp|Q96LJ7|DHRS1_HUMAN Dehydrogenase/reductase SDR family member 1 OS=Homo sapiens OX=9606 GN=DHRS1 PE=1 SV=1	2	1	1	1	0	0	0	0	0	0	0	0	0	0	0	0	0	0	0	0	0	0	0	0	0	0	0	0	0	0	0	0	0	0	0	0	0	0	0	0	0	0
O43143	O43143	4	4	4	Pre-mRNA-splicing factor ATP-dependent RNA helicase DHX15	DHX15	sp|O43143|DHX15_HUMAN ATP-dependent RNA helicase DHX15 OS=Homo sapiens OX=9606 GN=DHX15 PE=1 SV=2	1	4	4	4	0	0	0	0	0	0	0	0	0	0	0	0	0	0	0	0	1	0	0	0	0	0	0	0	0	0	0	0	0	0	0	0	0	0	0	0	0	0
Q7Z478	Q7Z478	1	1	1	ATP-dependent RNA helicase DHX29	DHX29	sp|Q7Z478|DHX29_HUMAN ATP-dependent RNA helicase DHX29 OS=Homo sapiens OX=9606 GN=DHX29 PE=1 SV=2	1	1	1	1	0	0	0	0	0	0	0	0	0	0	0	0	0	0	0	0	0	0	0	0	0	0	0	0	0	0	0	0	0	0	0	0	0	0	0	0	0	0
Q92620;H3BV01;H3BQT9;J3KRT1	Q92620;H3BV01;H3BQT9;J3KRT1	2;1;1;1	2;1;1;1	2;1;1;1	Pre-mRNA-splicing factor ATP-dependent RNA helicase PRP16	DHX38	sp|Q92620|PRP16_HUMAN Pre-mRNA-splicing factor ATP-dependent RNA helicase PRP16 OS=Homo sapiens OX=9606 GN=DHX38 PE=1 SV=2;tr|H3BV01|H3BV01_HUMAN Pre-mRNA-splicing factor ATP-dependent RNA helicase PRP16 (Fragment) OS=Homo sapiens OX=9606 GN=DHX38 PE=1 SV=	4	2	2	2	0	0	0	0	0	0	0	0	0	0	0	0	0	0	0	0	0	0	0	0	0	0	0	0	0	0	0	0	0	0	0	0	0	0	0	0	0	0
Q08211	Q08211	13	13	13	ATP-dependent RNA helicase A	DHX9	sp|Q08211|DHX9_HUMAN ATP-dependent RNA helicase A OS=Homo sapiens OX=9606 GN=DHX9 PE=1 SV=4	1	13	13	13	0	0	0	0	0	0	0	0	0	0	0	0	0	0	0	0	2	0	0	0	0	0	0	0	0	0	0	0	0	0	0	0	1	0	0	0	0	0
A0A024RBT2;Q9NR28	A0A024RBT2;Q9NR28	1;1	1;1	1;1	Diablo homolog, mitochondrial	DIABLO	tr|A0A024RBT2|A0A024RBT2_HUMAN Direct IAP-binding protein with low pI OS=Homo sapiens OX=9606 GN=DIABLO PE=1 SV=1;sp|Q9NR28|DBLOH_HUMAN Diablo IAP-binding mitochondrial protein OS=Homo sapiens OX=9606 GN=DIABLO PE=1 SV=1	2	1	1	1	0	1	0	0	0	0	0	0	0	0	0	1	0	0	0	0	0	1	0	1	0	0	0	0	0	1	0	1	0	0	0	0	0	1	0	0	0	1
A0A2R8Y5N1;O60610	A0A2R8Y5N1;O60610	2;2	2;2	2;2	Protein diaphanous homolog 1	DIAPH1	tr|A0A2R8Y5N1|A0A2R8Y5N1_HUMAN Protein diaphanous homolog 1 OS=Homo sapiens OX=9606 GN=DIAPH1 PE=1 SV=1;sp|O60610|DIAP1_HUMAN Protein diaphanous homolog 1 OS=Homo sapiens OX=9606 GN=DIAPH1 PE=1 SV=2	2	2	2	2	0	0	0	0	0	0	0	0	0	0	0	0	1	0	0	0	0	0	0	0	0	0	0	0	0	0	0	0	1	0	0	0	0	0	0	0	0	0
Q96HU8	Q96HU8	1	1	1	GTP-binding protein Di-Ras2	DIRAS2	sp|Q96HU8|DIRA2_HUMAN GTP-binding protein Di-Ras2 OS=Homo sapiens OX=9606 GN=DIRAS2 PE=1 SV=1	1	1	1	1	0	0	0	0	0	0	0	1	0	0	1	0	0	0	0	0	0	1	0	0	1	0	0	0	1	1	1	1	1	1	0	1	1	1	1	1	1	1
Q9Y2L1;G3V1J5;F2Z2C0	Q9Y2L1;G3V1J5	4;4;1	4;4;1	4;4;1	Exosome complex exonuclease RRP44	DIS3	sp|Q9Y2L1|RRP44_HUMAN Exosome complex exonuclease RRP44 OS=Homo sapiens OX=9606 GN=DIS3 PE=1 SV=2;tr|G3V1J5|G3V1J5_HUMAN Exosome complex exonuclease RRP44 OS=Homo sapiens OX=9606 GN=DIS3 PE=1 SV=1	3	4	4	4	0	0	0	0	0	0	0	0	0	0	0	0	0	0	0	0	0	0	0	0	0	0	0	0	0	0	0	0	0	0	0	0	0	0	0	0	0	0
A0A8Q3WLW8;A0A8Q3WLE4;C9IYT0;A0A8Q3SIX2;A0A8Q3WLD1;A0A8Q3WLC8;A0A8Q3SJE8;A0A8Q3SIS9;A0A8Q3SIY6;O60832;H7C2Q2;A0A8Q3WLG7	A0A8Q3WLW8;A0A8Q3WLE4;C9IYT0;A0A8Q3SIX2;A0A8Q3WLD1;A0A8Q3WLC8;A0A8Q3SJE8;A0A8Q3SIS9;A0A8Q3SIY6;O60832;H7C2Q2;A0A8Q3WLG7	2;2;2;2;2;2;2;2;2;2;1;1	2;2;2;2;2;2;2;2;2;2;1;1	2;2;2;2;2;2;2;2;2;2;1;1	H/ACA ribonucleoprotein complex subunit 4	DKC1	tr|A0A8Q3WLW8|A0A8Q3WLW8_HUMAN H/ACA ribonucleoprotein complex subunit DKC1 OS=Homo sapiens OX=9606 GN=DKC1 PE=1 SV=1;tr|A0A8Q3WLE4|A0A8Q3WLE4_HUMAN H/ACA ribonucleoprotein complex subunit DKC1 OS=Homo sapiens OX=9606 GN=DKC1 PE=1 SV=1;tr|C9IYT0|C9IYT0_HUM	12	2	2	2	0	0	0	0	0	0	0	0	0	0	0	0	0	0	0	0	0	0	0	0	0	0	0	0	0	0	0	0	0	0	0	0	0	0	0	0	0	0
Q68CR8;A6PVN6;Q5T949;A6PVN5;A0A804CD06;Q15257	Q68CR8;A6PVN6;Q5T949;A6PVN5;A0A804CD06;Q15257	1;1;1;1;1;1	1;1;1;1;1;1	1;1;1;1;1;1	Serine/threonine-protein phosphatase 2A activator	DKFZp781M17165;PPP2R4	tr|Q68CR8|Q68CR8_HUMAN Serine/threonine-protein phosphatase 2A activator OS=Homo sapiens OX=9606 GN=PTPA PE=1 SV=1;tr|A6PVN6|A6PVN6_HUMAN Serine/threonine-protein phosphatase 2A activator (Fragment) OS=Homo sapiens OX=9606 GN=PTPA PE=1 SV=1;tr|Q5T949|Q5T94	6	1	1	1	0	0	0	0	0	0	0	0	0	0	0	0	0	1	0	0	0	0	0	0	0	0	0	0	0	0	0	0	0	0	0	0	0	0	0	0	0	0
E9PKW6;F6SYF8;Q9UBP4;E9PKK9;E9PHY3	E9PKW6;F6SYF8;Q9UBP4;E9PKK9;E9PHY3	2;2;2;1;1	2;2;2;1;1	2;2;2;1;1	Dickkopf-related protein 3	DKK3	tr|E9PKW6|E9PKW6_HUMAN Dickkopf-related protein 3 (Fragment) OS=Homo sapiens OX=9606 GN=DKK3 PE=1 SV=8;tr|F6SYF8|F6SYF8_HUMAN Dickkopf-related protein 3 OS=Homo sapiens OX=9606 GN=DKK3 PE=1 SV=1;sp|Q9UBP4|DKK3_HUMAN Dickkopf-related protein 3 OS=Homo sapie	5	2	2	2	0	0	0	0	0	0	0	0	0	0	0	0	0	0	0	0	0	2	0	0	0	1	0	1	1	1	1	0	1	0	2	2	1	0	1	1	2	1
A0A7P0TAG1;A0A7P0TAX2;A0A7P0TBE2;P10515;H0YDD4;E9PEJ4;A0A7P0TBK2;A0A7P0Z4G4;A0A7P0T997;A0A7P0TA47;A0A7P0Z423;A0A7P0T9N8;A0A7P0Z459	A0A7P0TAG1;A0A7P0TAX2;A0A7P0TBE2;P10515;H0YDD4;E9PEJ4;A0A7P0TBK2;A0A7P0Z4G4;A0A7P0T997;A0A7P0TA47	7;7;7;7;6;6;6;6;6;5;2;2;2	7;7;7;7;6;6;6;6;6;5;2;2;2	7;7;7;7;6;6;6;6;6;5;2;2;2	Dihydrolipoyllysine-residue acetyltransferase component of pyruvate dehydrogenase complex, mitochondrial;Acetyltransferase component of pyruvate dehydrogenase complex	DLAT	tr|A0A7P0TAG1|A0A7P0TAG1_HUMAN Dihydrolipoamide acetyltransferase component of pyruvate dehydrogenase complex OS=Homo sapiens OX=9606 GN=DLAT PE=1 SV=1;tr|A0A7P0TAX2|A0A7P0TAX2_HUMAN Acetyltransferase component of pyruvate dehydrogenase complex OS=Homo sap	13	7	7	7	2	2	2	2	2	2	3	1	2	4	1	1	2	4	2	2	0	5	1	3	2	2	2	2	0	0	1	1	0	1	0	1	1	4	2	0	1	2
E9PEX6;P09622	E9PEX6;P09622	15;15	15;15	15;15	Dihydrolipoyl dehydrogenase;Dihydrolipoyl dehydrogenase, mitochondrial	DLD	tr|E9PEX6|E9PEX6_HUMAN Dihydrolipoyl dehydrogenase OS=Homo sapiens OX=9606 GN=DLD PE=1 SV=1;sp|P09622|DLDH_HUMAN Dihydrolipoyl dehydrogenase, mitochondrial OS=Homo sapiens OX=9606 GN=DLD PE=1 SV=2	2	15	15	15	9	7	2	5	9	6	8	2	3	4	2	6	3	10	7	6	5	9	4	6	9	4	7	7	2	2	2	4	3	6	2	4	6	9	7	2	5	8
B7Z647;A0A3B3IS17;A0A3B3ISQ5;B9EGL1;P78352;A0A3B3IU19;A0A3B3ISR0;B7Z3U2;K7EKP9;K7EKU8;C9JYG3;C9JWP9;A0A3B3ITI9;O14909;A0A3B3ISL1;A0A3B3IRP2	B7Z647;A0A3B3IS17;A0A3B3ISQ5;B9EGL1;P78352;A0A3B3IU19;A0A3B3ISR0;B7Z3U2;K7EKP9;K7EKU8;C9JYG3;C9JWP9;A0A3B3ITI9;O14909	4;4;4;4;4;3;3;3;2;2;2;2;2;2;1;1	4;4;4;4;4;3;3;3;2;2;2;2;2;2;1;1	4;4;4;4;4;3;3;3;2;2;2;2;2;2;1;1	Disks large homolog 4	DLG4	tr|B7Z647|B7Z647_HUMAN Discs, large homolog 4 (Drosophila), isoform CRA_b OS=Homo sapiens OX=9606 GN=DLG4 PE=1 SV=1;tr|A0A3B3IS17|A0A3B3IS17_HUMAN Disks large homolog 4 OS=Homo sapiens OX=9606 GN=DLG4 PE=1 SV=1;tr|A0A3B3ISQ5|A0A3B3ISQ5_HUMAN Disks large ho	16	4	4	4	0	0	0	0	0	0	0	0	0	0	0	0	1	0	0	0	0	1	0	0	0	0	0	1	0	0	0	0	0	0	0	0	0	0	0	0	1	1
P36957;Q86SW4;H0YJF9;G3V5M3;G3V3F0	P36957	11;5;2;2;2	11;5;2;2;2	11;5;2;2;2	Dihydrolipoyllysine-residue succinyltransferase component of 2-oxoglutarate dehydrogenase complex, mitochondrial	DLST	sp|P36957|ODO2_HUMAN Dihydrolipoyllysine-residue succinyltransferase component of 2-oxoglutarate dehydrogenase complex, mitochondrial OS=Homo sapiens OX=9606 GN=DLST PE=1 SV=4	5	11	11	11	1	4	7	7	6	2	6	2	2	6	2	3	1	3	3	2	3	6	1	7	3	5	7	1	0	1	1	2	3	1	2	5	3	4	2	1	3	1
A0A5H1ZRP8;A0A075B6G3;P11532;H0Y304;A0A087WV90	A0A5H1ZRP8;A0A075B6G3;P11532;H0Y304;A0A087WV90	2;2;2;1;1	2;2;2;1;1	2;2;2;1;1	Dystrophin	DMD	tr|A0A5H1ZRP8|A0A5H1ZRP8_HUMAN Dystrophin OS=Homo sapiens OX=9606 GN=DMD PE=1 SV=1;tr|A0A075B6G3|A0A075B6G3_HUMAN Dystrophin OS=Homo sapiens OX=9606 GN=DMD PE=1 SV=1;sp|P11532|DMD_HUMAN Dystrophin OS=Homo sapiens OX=9606 GN=DMD PE=1 SV=3;tr|H0Y304|H0Y304_H	5	2	2	2	0	0	0	0	0	0	0	0	0	0	0	0	0	0	0	0	0	1	2	0	0	0	0	0	0	0	0	0	0	0	0	0	0	0	0	0	0	0
Q08495;E5RGQ7;E5RJC0;E5RGQ0;E5RFK4	Q08495	4;1;1;1;1	4;1;1;1;1	4;1;1;1;1	Dematin	DMTN	sp|Q08495|DEMA_HUMAN Dematin OS=Homo sapiens OX=9606 GN=DMTN PE=1 SV=3	5	4	4	4	0	0	0	1	0	0	0	0	1	0	1	1	0	2	0	0	1	2	0	2	3	1	0	1	1	2	1	1	1	1	1	2	0	0	2	0	1	2
Q9UFH2	Q9UFH2	1	1	1	Dynein heavy chain 17, axonemal	DNAH17	sp|Q9UFH2|DYH17_HUMAN Dynein axonemal heavy chain 17 OS=Homo sapiens OX=9606 GN=DNAH17 PE=1 SV=3	1	1	1	1	0	0	1	0	0	0	0	0	0	1	0	1	1	0	0	0	0	0	0	0	0	0	1	0	0	0	0	0	0	0	0	0	0	0	0	0	0	0
A0A087WT48;O60884	A0A087WT48;O60884	1;1	1;1	1;1	DnaJ homolog subfamily A member 2	DNAJA2	tr|A0A087WT48|A0A087WT48_HUMAN DnaJ homolog subfamily A member 2 (Fragment) OS=Homo sapiens OX=9606 GN=DNAJA2 PE=1 SV=1;sp|O60884|DNJA2_HUMAN DnaJ homolog subfamily A member 2 OS=Homo sapiens OX=9606 GN=DNAJA2 PE=1 SV=1	2	1	1	1	0	0	0	0	0	0	0	0	0	0	0	0	0	0	0	0	0	0	0	0	1	0	0	0	0	0	0	0	0	0	0	0	0	0	0	0	0	0
Q96EY1	Q96EY1	1	1	1	DnaJ homolog subfamily A member 3, mitochondrial	DNAJA3	sp|Q96EY1|DNJA3_HUMAN DnaJ homolog subfamily A member 3, mitochondrial OS=Homo sapiens OX=9606 GN=DNAJA3 PE=1 SV=2	1	1	1	1	0	1	0	0	0	0	0	0	0	0	0	0	0	0	0	0	0	0	0	0	0	0	0	0	0	0	0	0	0	0	0	0	0	0	0	0	0	0
M0QXK0;P25685	M0QXK0;P25685	1;1	1;1	1;1	DnaJ homolog subfamily B member 1	DNAJB1	tr|M0QXK0|M0QXK0_HUMAN DnaJ homolog subfamily B member 1 OS=Homo sapiens OX=9606 GN=DNAJB1 PE=1 SV=2;sp|P25685|DNJB1_HUMAN DnaJ homolog subfamily B member 1 OS=Homo sapiens OX=9606 GN=DNAJB1 PE=1 SV=4	2	1	1	1	0	0	0	0	0	0	0	0	0	0	0	0	0	0	0	0	0	0	0	0	0	0	0	0	0	0	0	0	0	0	0	0	0	0	0	0	0	0
A0A7P0T9E8;Q9UBS4	A0A7P0T9E8;Q9UBS4	1;1	1;1	1;1	DnaJ homolog subfamily B member 11	DNAJB11	tr|A0A7P0T9E8|A0A7P0T9E8_HUMAN DnaJ homolog subfamily B member 11 OS=Homo sapiens OX=9606 GN=DNAJB11 PE=1 SV=1;sp|Q9UBS4|DJB11_HUMAN DnaJ homolog subfamily B member 11 OS=Homo sapiens OX=9606 GN=DNAJB11 PE=1 SV=1	2	1	1	1	0	0	0	0	0	0	0	0	0	0	0	0	0	0	0	0	0	0	0	0	0	0	0	0	0	0	0	0	0	0	0	0	0	0	0	0	0	0
P25686;C9J1G2;E7ETU0;C9JX00;C9JRD2;C9JXB9	P25686;C9J1G2;E7ETU0;C9JX00;C9JRD2;C9JXB9	2;1;1;1;1;1	2;1;1;1;1;1	2;1;1;1;1;1	DnaJ homolog subfamily B member 2	DNAJB2	sp|P25686|DNJB2_HUMAN DnaJ homolog subfamily B member 2 OS=Homo sapiens OX=9606 GN=DNAJB2 PE=1 SV=3;tr|C9J1G2|C9J1G2_HUMAN DnaJ homolog subfamily B member 2 (Fragment) OS=Homo sapiens OX=9606 GN=DNAJB2 PE=1 SV=1;tr|E7ETU0|E7ETU0_HUMAN DnaJ homolog subfamil	6	2	2	2	0	0	0	0	0	0	0	0	0	0	0	0	0	0	0	0	1	1	0	0	0	0	0	0	0	0	0	0	0	0	0	0	0	0	0	0	0	0
Q9NVH1;B1AK20;Q5TH61	Q9NVH1	3;1;1	3;1;1	3;1;1	DnaJ homolog subfamily C member 11	DNAJC11	sp|Q9NVH1|DJC11_HUMAN DnaJ homolog subfamily C member 11 OS=Homo sapiens OX=9606 GN=DNAJC11 PE=1 SV=2	3	3	3	3	0	1	0	0	0	1	0	0	0	0	0	0	0	0	0	0	0	1	0	0	1	0	0	0	0	0	0	0	0	0	0	0	0	0	0	0	0	0
Q9H3Z4	Q9H3Z4	3	3	3	DnaJ homolog subfamily C member 5	DNAJC5	sp|Q9H3Z4|DNJC5_HUMAN DnaJ homolog subfamily C member 5 OS=Homo sapiens OX=9606 GN=DNAJC5 PE=1 SV=1	1	3	3	3	0	0	0	0	0	0	0	0	0	0	0	0	0	0	0	0	0	2	0	0	0	1	0	0	1	1	2	2	2	2	1	2	2	0	2	1	2	2
O75061;S4R305	O75061;S4R305	3;2	3;2	3;2	Putative tyrosine-protein phosphatase auxilin	DNAJC6	sp|O75061|AUXI_HUMAN Putative tyrosine-protein phosphatase auxilin OS=Homo sapiens OX=9606 GN=DNAJC6 PE=1 SV=3;tr|S4R305|S4R305_HUMAN Putative tyrosine-protein phosphatase auxilin (Fragment) OS=Homo sapiens OX=9606 GN=DNAJC6 PE=1 SV=1	2	3	3	3	0	0	0	0	0	0	0	0	0	0	0	0	0	0	0	0	1	2	0	1	1	0	0	1	0	0	0	1	1	0	0	0	0	0	1	0	1	2
K7ELJ8;K7ESP1;K7EK03;A0A6I8PU89;A0A6I8PR89;A0A6I8PIK4;A0A6I8PS32;A0A6I8PUD4;A0A6I8PU73;Q99615	K7ELJ8;K7ESP1;K7EK03;A0A6I8PU89;A0A6I8PR89;A0A6I8PIK4;A0A6I8PS32;A0A6I8PUD4;A0A6I8PU73;Q99615	1;1;1;1;1;1;1;1;1;1	1;1;1;1;1;1;1;1;1;1	1;1;1;1;1;1;1;1;1;1	DnaJ homolog subfamily C member 7	DNAJC7	tr|K7ELJ8|K7ELJ8_HUMAN DnaJ homolog subfamily C member 7 OS=Homo sapiens OX=9606 GN=DNAJC7 PE=1 SV=1;tr|K7ESP1|K7ESP1_HUMAN DnaJ homolog subfamily C member 7 OS=Homo sapiens OX=9606 GN=DNAJC7 PE=1 SV=2;tr|K7EK03|K7EK03_HUMAN DnaJ homolog subfamily C member	10	1	1	1	0	0	0	0	0	0	0	0	0	0	0	0	0	0	0	0	0	0	0	0	0	0	0	0	0	0	0	0	0	0	0	0	0	0	0	0	0	0
A0A0D9SFB1;Q05193;A0A0U1RQP1;A0A0D9SFE4;A0A1B0GU67;A0A1B0GUX5;H7C5U0	A0A0D9SFB1;Q05193;A0A0U1RQP1;A0A0D9SFE4;A0A1B0GU67	30;30;29;29;16;11;2	30;30;29;29;16;11;2	23;23;22;22;11;6;2	Dynamin-1	DNM1	tr|A0A0D9SFB1|A0A0D9SFB1_HUMAN dynamin GTPase OS=Homo sapiens OX=9606 GN=DNM1 PE=1 SV=1;sp|Q05193|DYN1_HUMAN Dynamin-1 OS=Homo sapiens OX=9606 GN=DNM1 PE=1 SV=2;tr|A0A0U1RQP1|A0A0U1RQP1_HUMAN dynamin GTPase OS=Homo sapiens OX=9606 GN=DNM1 PE=1 SV=1;tr|A0A0	7	30	30	23	6	2	1	1	5	4	2	4	6	1	3	8	2	10	7	5	7	21	2	9	15	4	1	5	4	2	3	11	7	5	6	7	8	15	9	1	3	10
O00429;A0A8V8TQT5;F8VZ52	O00429;A0A8V8TQT5	4;4;1	4;4;1	4;4;1	Dynamin-1-like protein	DNM1L	sp|O00429|DNM1L_HUMAN Dynamin-1-like protein OS=Homo sapiens OX=9606 GN=DNM1L PE=1 SV=2;tr|A0A8V8TQT5|A0A8V8TQT5_HUMAN Dynamin 1-like, isoform CRA_b OS=Homo sapiens OX=9606 GN=DNM1L PE=4 SV=1	3	4	4	4	0	0	0	0	0	0	0	0	0	0	0	0	0	0	0	0	1	0	0	1	0	0	0	0	0	0	0	0	1	0	0	0	0	0	0	0	1	0
P50570;K7EMQ3	P50570	9;3	3;3	3;3	Dynamin-2	DNM2	sp|P50570|DYN2_HUMAN Dynamin-2 OS=Homo sapiens OX=9606 GN=DNM2 PE=1 SV=2	2	9	3	3	3	1	1	0	1	0	1	1	2	1	1	1	2	2	1	0	2	5	1	2	4	1	1	1	0	0	1	3	2	2	2	1	2	6	2	0	2	3
E5RHK8;H0YBC6;Q9UQ16;E5RIK2;A0A8I5KXV5	E5RHK8;H0YBC6;Q9UQ16;E5RIK2;A0A8I5KXV5	6;6;6;4;4	2;2;2;1;1	2;2;2;1;1	Dynamin-3	DNM3	tr|E5RHK8|E5RHK8_HUMAN dynamin GTPase OS=Homo sapiens OX=9606 GN=DNM3 PE=1 SV=1;tr|H0YBC6|H0YBC6_HUMAN dynamin GTPase OS=Homo sapiens OX=9606 GN=DNM3 PE=1 SV=2;sp|Q9UQ16|DYN3_HUMAN Dynamin-3 OS=Homo sapiens OX=9606 GN=DNM3 PE=1 SV=4;tr|E5RIK2|E5RIK2_HUMAN	5	6	2	2	1	0	0	0	0	1	0	2	3	0	2	0	1	1	0	1	1	4	0	2	2	1	0	2	1	1	1	2	1	0	1	1	2	4	2	1	1	2
E7EMB6;E5RIA4;E7ETB3;Q9ULA0	E7EMB6;E5RIA4;E7ETB3;Q9ULA0	1;1;1;1	1;1;1;1	1;1;1;1	Aspartyl aminopeptidase	DNPEP	tr|E7EMB6|E7EMB6_HUMAN Aspartyl aminopeptidase OS=Homo sapiens OX=9606 GN=DNPEP PE=1 SV=2;tr|E5RIA4|E5RIA4_HUMAN Aspartyl aminopeptidase OS=Homo sapiens OX=9606 GN=DNPEP PE=1 SV=1;tr|E7ETB3|E7ETB3_HUMAN Aspartyl aminopeptidase OS=Homo sapiens OX=9606 GN=DN	4	1	1	1	0	0	0	0	0	0	0	0	0	0	0	0	0	0	0	0	1	0	0	0	0	0	0	0	0	0	0	0	0	0	0	0	0	0	0	0	0	0
H0Y8X4;O43598	H0Y8X4;O43598	3;3	3;3	3;3	2-deoxynucleoside 5-phosphate N-hydrolase 1	DNPH1	tr|H0Y8X4|H0Y8X4_HUMAN 2-deoxynucleoside 5-phosphate N-hydrolase 1 (Fragment) OS=Homo sapiens OX=9606 GN=DNPH1 PE=1 SV=1;sp|O43598|DNPH1_HUMAN 2-deoxynucleoside 5-phosphate N-hydrolase 1 OS=Homo sapiens OX=9606 GN=DNPH1 PE=1 SV=1	2	3	3	3	0	0	0	0	0	0	0	0	0	0	0	0	0	0	0	0	0	0	0	0	0	0	0	0	0	0	0	0	1	0	0	0	0	0	0	0	0	0
Q9H7D0	Q9H7D0	1	1	1	Dedicator of cytokinesis protein 5	DOCK5	sp|Q9H7D0|DOCK5_HUMAN Dedicator of cytokinesis protein 5 OS=Homo sapiens OX=9606 GN=DOCK5 PE=1 SV=3	1	1	1	1	0	0	0	0	0	0	0	0	0	0	0	0	0	0	0	0	0	0	0	0	0	0	0	0	0	0	0	0	0	0	0	0	0	0	0	0	0	0
Q9BU89	Q9BU89	1	1	1	Deoxyhypusine hydroxylase	DOHH	sp|Q9BU89|DOHH_HUMAN Deoxyhypusine hydroxylase OS=Homo sapiens OX=9606 GN=DOHH PE=1 SV=1	1	1	1	1	0	0	0	0	0	0	0	0	0	0	0	0	0	0	0	0	0	0	0	0	0	0	0	0	0	0	0	0	0	0	0	0	0	0	0	0	0	0
E9PDL2;E9PF59;P42658	E9PDL2;E9PF59;P42658	6;6;6	6;6;6	6;6;6	Dipeptidyl aminopeptidase-like protein 6	DPP6	tr|E9PDL2|E9PDL2_HUMAN Dipeptidyl aminopeptidase-like protein 6 OS=Homo sapiens OX=9606 GN=DPP6 PE=1 SV=1;tr|E9PF59|E9PF59_HUMAN Dipeptidyl aminopeptidase-like protein 6 OS=Homo sapiens OX=9606 GN=DPP6 PE=1 SV=1;sp|P42658|DPP6_HUMAN Dipeptidyl aminopeptida	3	6	6	6	0	0	0	0	0	0	0	0	0	0	0	0	0	0	0	0	0	2	0	1	2	0	0	1	0	1	5	0	3	0	2	3	0	0	1	1	3	1
Q16555;D6RF19	Q16555	33;1	2;1	1;0	Dihydropyrimidinase-related protein 2	DPYSL2	sp|Q16555|DPYL2_HUMAN Dihydropyrimidinase-related protein 2 OS=Homo sapiens OX=9606 GN=DPYSL2 PE=1 SV=1	2	33	2	1	14	11	13	13	13	4	13	13	14	11	17	19	7	14	15	13	17	23	14	21	19	13	14	6	18	13	21	10	20	12	21	17	17	16	19	20	20	16
Q14195;H0YBT4	Q14195;H0YBT4	14;7	8;2	8;2	Dihydropyrimidinase-related protein 3	DPYSL3	sp|Q14195|DPYL3_HUMAN Dihydropyrimidinase-related protein 3 OS=Homo sapiens OX=9606 GN=DPYSL3 PE=1 SV=1;tr|H0YBT4|H0YBT4_HUMAN Dihydropyrimidinase-related protein 3 (Fragment) OS=Homo sapiens OX=9606 GN=DPYSL3 PE=1 SV=1	2	14	8	8	5	2	4	6	3	0	5	5	5	3	7	4	2	7	8	5	8	10	4	10	9	3	3	4	8	5	10	2	11	3	10	10	3	7	6	7	6	4
O14531;Q5T0Q6	O14531	5;2	5;2	5;2	Dihydropyrimidinase-related protein 4	DPYSL4	sp|O14531|DPYL4_HUMAN Dihydropyrimidinase-related protein 4 OS=Homo sapiens OX=9606 GN=DPYSL4 PE=1 SV=2	2	5	5	5	0	0	0	0	0	0	0	0	0	0	0	1	0	1	3	1	0	1	0	1	2	1	0	1	2	2	1	2	0	2	0	2	2	1	1	1	1	2
Q9BPU6;E9PHT0;E7ESV0;E7EWB4	Q9BPU6	14;4;4;4	14;4;4;4	14;4;4;4	Dihydropyrimidinase-related protein 5	DPYSL5	sp|Q9BPU6|DPYL5_HUMAN Dihydropyrimidinase-related protein 5 OS=Homo sapiens OX=9606 GN=DPYSL5 PE=1 SV=1	4	14	14	14	2	1	1	3	2	1	2	4	5	3	5	3	2	3	4	4	6	6	1	5	7	7	0	4	4	5	6	2	2	2	6	7	3	3	3	5	6	2
Q08554	Q08554	6	6	6	Desmocollin-1	DSC1	sp|Q08554|DSC1_HUMAN Desmocollin-1 OS=Homo sapiens OX=9606 GN=DSC1 PE=1 SV=2	1	6	6	6	1	0	1	0	1	0	0	0	0	0	0	0	0	0	2	3	0	0	4	1	0	0	0	0	0	0	1	0	1	0	1	0	0	0	0	1	0	0
A8MY26;A8MTY9;O14972	A8MY26;A8MTY9;O14972	1;1;1	1;1;1	1;1;1	Down syndrome critical region protein 3	DSCR3	tr|A8MY26|A8MY26_HUMAN Vacuolar protein sorting-associated protein 26C OS=Homo sapiens OX=9606 GN=VPS26C PE=1 SV=1;tr|A8MTY9|A8MTY9_HUMAN Vacuolar protein sorting-associated protein 26C OS=Homo sapiens OX=9606 GN=VPS26C PE=1 SV=1;sp|O14972|VP26C_HUMAN Vacu	3	1	1	1	0	0	0	0	0	0	0	0	0	0	0	0	0	0	0	0	0	0	0	0	0	0	0	0	0	0	0	0	0	0	0	0	0	0	0	0	0	0
Q02413	Q02413	14	14	14	Desmoglein-1	DSG1	sp|Q02413|DSG1_HUMAN Desmoglein-1 OS=Homo sapiens OX=9606 GN=DSG1 PE=1 SV=2	1	14	14	14	1	1	7	2	2	0	1	1	1	1	1	0	0	2	4	1	1	1	4	1	0	2	4	0	0	0	2	0	2	0	2	1	0	4	1	3	1	0
P15924	P15924	53	53	53	Desmoplakin	DSP	sp|P15924|DESP_HUMAN Desmoplakin OS=Homo sapiens OX=9606 GN=DSP PE=1 SV=3	1	53	53	53	3	0	5	2	2	1	0	1	1	0	0	0	1	3	2	7	2	2	16	3	0	1	1	1	0	0	0	1	4	1	0	0	0	3	1	3	1	0
F6RFD5;P60981	F6RFD5;P60981	5;5	4;4	4;4	Destrin	DSTN	tr|F6RFD5|F6RFD5_HUMAN Destrin OS=Homo sapiens OX=9606 GN=DSTN PE=1 SV=1;sp|P60981|DEST_HUMAN Destrin OS=Homo sapiens OX=9606 GN=DSTN PE=1 SV=3	2	5	4	4	0	0	0	1	0	0	1	1	2	1	1	2	0	0	0	0	1	1	0	0	2	1	0	1	2	2	1	2	1	1	0	1	2	1	2	1	2	2
Q8TEA8	Q8TEA8	1	1	1	D-tyrosyl-tRNA(Tyr) deacylase 1	DTD1	sp|Q8TEA8|DTD1_HUMAN D-aminoacyl-tRNA deacylase 1 OS=Homo sapiens OX=9606 GN=DTD1 PE=1 SV=2	1	1	1	1	0	0	0	1	1	1	0	0	0	0	1	1	0	0	0	0	1	1	0	1	1	0	0	1	1	1	1	1	1	1	1	1	1	0	1	1	1	1
M0R021;A0A7P0T8J4;A0A7P0Z4D7;A0A804HHT6;A0A804HLB1;A0A804HHU2;A0A804HKZ4;M0QZ28;A0A7P0T8G2;A0A804HII3;A0A7P0TBH9;Q9Y4J8;A0A7P0TBG1;E9PEY4;A0A7P0T8Y5;E7EVB6;A0A7P0T9L1;O60941	M0R021;A0A7P0T8J4;A0A7P0Z4D7;A0A804HHT6;A0A804HLB1;A0A804HHU2;A0A804HKZ4;M0QZ28;A0A7P0T8G2;A0A804HII3;A0A7P0TBH9;Q9Y4J8;A0A7P0TBG1;E9PEY4;A0A7P0T8Y5;E7EVB6;A0A7P0T9L1;O60941	2;2;2;2;2;2;2;2;2;2;2;2;1;1;1;1;1;1	2;2;2;2;2;2;2;2;2;2;2;2;1;1;1;1;1;1	2;2;2;2;2;2;2;2;2;2;2;2;1;1;1;1;1;1	Dystrobrevin alpha;Dystrobrevin;Dystrobrevin beta	DTNA;DTNB	tr|M0R021|M0R021_HUMAN Dystrobrevin alpha OS=Homo sapiens OX=9606 GN=DTNA PE=1 SV=1;tr|A0A7P0T8J4|A0A7P0T8J4_HUMAN Dystrobrevin alpha OS=Homo sapiens OX=9606 GN=DTNA PE=1 SV=1;tr|A0A7P0Z4D7|A0A7P0Z4D7_HUMAN Dystrobrevin OS=Homo sapiens OX=9606 GN=DTNA PE=1	18	2	2	2	0	0	0	0	0	0	0	0	0	0	0	1	0	0	0	0	0	0	0	0	0	0	0	0	1	0	0	0	0	1	0	0	0	0	0	0	0	1
P33316;H0YNW5;H0YKC5;H0YKI0;H0YMM5;A0A0C4DGL3;H0YNJ9;H0YMP1	P33316;H0YNW5;H0YKC5;H0YKI0;H0YMM5;A0A0C4DGL3;H0YNJ9	5;4;4;4;3;3;3;2	5;4;4;4;3;3;3;2	5;4;4;4;3;3;3;2	Deoxyuridine 5-triphosphate nucleotidohydrolase, mitochondrial	DUT	sp|P33316|DUT_HUMAN Deoxyuridine 5-triphosphate nucleotidohydrolase, mitochondrial OS=Homo sapiens OX=9606 GN=DUT PE=1 SV=4;tr|H0YNW5|H0YNW5_HUMAN Deoxyuridine 5-triphosphate nucleotidohydrolase OS=Homo sapiens OX=9606 GN=DUT PE=1 SV=1;tr|H0YKC5|H0YKC5_H	8	5	5	5	0	1	0	0	0	0	1	0	0	1	0	1	0	1	0	0	0	0	0	0	0	0	1	0	0	0	0	0	0	1	0	0	0	0	0	0	0	0
F8WC68;O77932	F8WC68;O77932	2;2	2;2	2;2	Decapping and exoribonuclease protein	DXO	tr|F8WC68|F8WC68_HUMAN Decapping nuclease OS=Homo sapiens OX=9606 GN=DXO PE=1 SV=1;sp|O77932|DXO_HUMAN Decapping and exoribonuclease protein OS=Homo sapiens OX=9606 GN=DXO PE=1 SV=2	2	2	2	2	0	0	0	0	0	0	0	0	0	0	0	0	0	0	0	0	0	0	0	0	1	0	0	0	0	0	0	0	1	0	0	0	0	0	0	1	0	0
Q14204;A0A7P0T9C4;A0A7P0TA13;A0A2R8Y5T0;A0A2R8Y706;A0A7P0T9R4;A0A7P0TAW9;A0A7P0T7V5;A0A7P0T916;A0A7P0T8N2;A0A7P0TBJ7;A0A7P0TAF3;A0A7P0TB75;A0A2R8Y6H2;A0A7P0T9K2;A0A7P0T9F1;A0A7P0T8W5;A0A2R8YFZ7;A0A7P0TAM4;A0A7P0T825;A0A7P0TB64;A0A7P0TAV5;A0A7P0T990;A0A804HHY6;A0A7P0T942;A0A2R8YGC7;A0A7P0T9S3;A0A7P0T934;A0A7P0T9Y3;A0A7P0TBC9;A0A7P0TAS7;A0A7P0TB96	Q14204;A0A7P0T9C4;A0A7P0TA13;A0A2R8Y5T0;A0A2R8Y706;A0A7P0T9R4;A0A7P0TAW9;A0A7P0T7V5;A0A7P0T916;A0A7P0T8N2;A0A7P0TBJ7;A0A7P0TAF3;A0A7P0TB75;A0A2R8Y6H2;A0A7P0T9K2;A0A7P0T9F1;A0A7P0T8W5;A0A2R8YFZ7;A0A7P0TAM4;A0A7P0T825;A0A7P0TB64;A0A7P0TAV5;A0A7P0T990;A0A804HHY6;A0A7P0T942;A0A2R8YGC7	55;55;55;55;55;54;52;51;47;46;46;44;44;43;43;41;40;40;39;39;31;31;30;30;29;29;24;24;9;9;3;1	55;55;55;55;55;54;52;51;47;46;46;44;44;43;43;41;40;40;39;39;31;31;30;30;29;29;24;24;9;9;3;1	55;55;55;55;55;54;52;51;47;46;46;44;44;43;43;41;40;40;39;39;31;31;30;30;29;29;24;24;9;9;3;1	Cytoplasmic dynein 1 heavy chain 1	DYNC1H1	sp|Q14204|DYHC1_HUMAN Cytoplasmic dynein 1 heavy chain 1 OS=Homo sapiens OX=9606 GN=DYNC1H1 PE=1 SV=5;tr|A0A7P0T9C4|A0A7P0T9C4_HUMAN Cytoplasmic dynein 1 heavy chain 1 OS=Homo sapiens OX=9606 GN=DYNC1H1 PE=1 SV=1;tr|A0A7P0TA13|A0A7P0TA13_HUMAN Cytoplasmic	32	55	55	55	5	1	0	2	1	0	0	15	12	0	5	12	0	22	5	1	10	20	2	6	16	1	0	2	11	9	4	12	3	7	2	3	6	9	5	2	7	13
A0A0A0MTG2;O14576	A0A0A0MTG2;O14576	1;1	1;1	1;1	Cytoplasmic dynein 1 intermediate chain 1	DYNC1I1	tr|A0A0A0MTG2|A0A0A0MTG2_HUMAN Cytoplasmic dynein 1 intermediate chain 1 OS=Homo sapiens OX=9606 GN=DYNC1I1 PE=1 SV=1;sp|O14576|DC1I1_HUMAN Cytoplasmic dynein 1 intermediate chain 1 OS=Homo sapiens OX=9606 GN=DYNC1I1 PE=1 SV=2	2	1	1	1	0	0	0	0	0	0	0	0	0	0	0	0	0	0	0	0	0	1	0	0	1	0	0	0	0	0	0	0	0	0	0	0	0	0	0	0	0	1
Q13409;E7EQL5;E9PGG1;E7EUM4;E7ERR6;E7ERH4;E7ET01;E7ETL8;E7EQU2;E7ESD3;E7EMU4;E7EV09;E7EU01	Q13409;E7EQL5;E9PGG1;E7EUM4;E7ERR6;E7ERH4;E7ET01;E7ETL8;E7EQU2;E7ESD3;E7EMU4;E7EV09	4;3;2;2;2;2;2;2;2;2;2;2;1	4;3;2;2;2;2;2;2;2;2;2;2;1	4;3;2;2;2;2;2;2;2;2;2;2;1	Cytoplasmic dynein 1 intermediate chain 2	DYNC1I2	sp|Q13409|DC1I2_HUMAN Cytoplasmic dynein 1 intermediate chain 2 OS=Homo sapiens OX=9606 GN=DYNC1I2 PE=1 SV=3;tr|E7EQL5|E7EQL5_HUMAN Cytoplasmic dynein 1 intermediate chain 2 (Fragment) OS=Homo sapiens OX=9606 GN=DYNC1I2 PE=1 SV=1;tr|E9PGG1|E9PGG1_HUMAN Cyt	13	4	4	4	0	0	0	0	0	0	0	0	0	0	0	0	0	0	0	0	1	0	0	0	0	0	0	0	0	0	0	0	0	0	0	0	0	0	0	0	0	0
E9PHI6;Q9Y6G9	E9PHI6;Q9Y6G9	1;1	1;1	1;1	Cytoplasmic dynein 1 light intermediate chain 1	DYNC1LI1	tr|E9PHI6|E9PHI6_HUMAN Dynein light intermediate chain OS=Homo sapiens OX=9606 GN=DYNC1LI1 PE=1 SV=1;sp|Q9Y6G9|DC1L1_HUMAN Cytoplasmic dynein 1 light intermediate chain 1 OS=Homo sapiens OX=9606 GN=DYNC1LI1 PE=1 SV=3	2	1	1	1	0	0	0	0	0	0	0	0	0	0	0	0	0	0	0	0	0	0	0	0	0	0	0	0	0	0	0	0	0	0	0	0	0	0	0	0	0	0
P63167;F8VXI7;F8VXL2;F8VRV5;Q96FJ2	P63167;F8VXI7;F8VXL2;F8VRV5;Q96FJ2	2;1;1;1;1	2;1;1;1;1	2;1;1;1;1	Dynein light chain 1, cytoplasmic;Dynein light chain 2, cytoplasmic	DYNLL1;DYNLL2	sp|P63167|DYL1_HUMAN Dynein light chain 1, cytoplasmic OS=Homo sapiens OX=9606 GN=DYNLL1 PE=1 SV=1;tr|F8VXI7|F8VXI7_HUMAN Dynein light chain (Fragment) OS=Homo sapiens OX=9606 GN=DYNLL1 PE=1 SV=1;tr|F8VXL2|F8VXL2_HUMAN Dynein light chain OS=Homo sapiens OX	5	2	2	2	0	1	0	0	0	0	0	0	0	0	0	0	0	0	0	0	0	1	1	1	1	1	0	0	0	0	0	0	1	0	0	1	0	0	0	0	1	0
Q9NP97;Q8TF09;H3BNG9;H3BPA0;Q7Z4M1;A0A8V8TKK9;H3BQI1;B1AKR6	Q9NP97;Q8TF09;H3BNG9;H3BPA0;Q7Z4M1;A0A8V8TKK9;H3BQI1;B1AKR6	2;2;1;1;1;1;1;1	2;2;1;1;1;1;1;1	2;2;1;1;1;1;1;1	Dynein light chain roadblock-type 1;Dynein light chain roadblock-type 2	DYNLRB1;DYNLRB2	sp|Q9NP97|DLRB1_HUMAN Dynein light chain roadblock-type 1 OS=Homo sapiens OX=9606 GN=DYNLRB1 PE=1 SV=3;sp|Q8TF09|DLRB2_HUMAN Dynein light chain roadblock-type 2 OS=Homo sapiens OX=9606 GN=DYNLRB2 PE=1 SV=1;tr|H3BNG9|H3BNG9_HUMAN Dynein light chain roadbloc	8	2	2	2	0	0	0	0	0	0	0	0	0	0	0	0	0	0	0	0	0	0	0	0	0	0	0	0	0	0	1	0	0	0	0	0	0	0	0	0	0	0
Q13011;M0R248;M0QZW4;M0QXS7;M0R1A2	Q13011;M0R248	10;6;3;1;1	10;6;3;1;1	8;4;1;0;0	Delta(3,5)-Delta(2,4)-dienoyl-CoA isomerase, mitochondrial	ECH1	sp|Q13011|ECH1_HUMAN Delta(3,5)-Delta(2,4)-dienoyl-CoA isomerase, mitochondrial OS=Homo sapiens OX=9606 GN=ECH1 PE=1 SV=2;tr|M0R248|M0R248_HUMAN Delta(3,5)-Delta(2,4)-dienoyl-CoA isomerase, mitochondrial (Fragment) OS=Homo sapiens OX=9606 GN=ECH1 PE=1 SV=1	5	10	10	8	1	4	0	3	2	2	4	0	0	1	0	2	1	3	1	3	0	2	1	2	0	1	1	0	0	0	0	0	0	0	0	0	1	0	0	0	0	0
P30084	P30084	12	12	12	Enoyl-CoA hydratase, mitochondrial	ECHS1	sp|P30084|ECHM_HUMAN Enoyl-CoA hydratase, mitochondrial OS=Homo sapiens OX=9606 GN=ECHS1 PE=1 SV=4	1	12	12	12	1	3	1	3	4	2	7	1	1	1	0	3	1	3	3	3	1	5	1	1	3	1	3	2	1	1	1	1	1	1	0	1	2	2	0	0	1	1
P42126;H3BS70;Q96DC0	P42126;H3BS70;Q96DC0	3;2;2	3;2;2	3;2;2	Enoyl-CoA delta isomerase 1, mitochondrial	ECI1;DCI	sp|P42126|ECI1_HUMAN Enoyl-CoA delta isomerase 1, mitochondrial OS=Homo sapiens OX=9606 GN=ECI1 PE=1 SV=1;tr|H3BS70|H3BS70_HUMAN Enoyl-CoA delta isomerase 1, mitochondrial (Fragment) OS=Homo sapiens OX=9606 GN=ECI1 PE=1 SV=1;tr|Q96DC0|Q96DC0_HUMAN DCI prot	3	3	3	3	0	1	0	1	0	0	3	0	0	0	0	1	0	1	1	1	0	1	1	1	1	0	1	0	0	0	0	0	0	0	1	0	0	0	0	0	0	0
Q6P2E9	Q6P2E9	2	2	2	Enhancer of mRNA-decapping protein 4	EDC4	sp|Q6P2E9|EDC4_HUMAN Enhancer of mRNA-decapping protein 4 OS=Homo sapiens OX=9606 GN=EDC4 PE=1 SV=1	1	2	2	2	0	0	0	0	0	0	0	0	0	0	0	0	0	0	0	0	0	0	0	0	0	0	0	0	0	0	0	0	0	0	0	0	0	0	0	0	0	0
O60869	O60869	1	1	1	Endothelial differentiation-related factor 1	EDF1	sp|O60869|EDF1_HUMAN Endothelial differentiation-related factor 1 OS=Homo sapiens OX=9606 GN=EDF1 PE=1 SV=1	1	1	1	1	0	0	0	0	0	0	0	0	0	0	0	0	0	0	0	0	0	0	0	0	0	0	0	0	0	0	0	0	0	0	0	0	0	0	0	0	0	0
Q15075	Q15075	1	1	1	Early endosome antigen 1	EEA1	sp|Q15075|EEA1_HUMAN Early endosome antigen 1 OS=Homo sapiens OX=9606 GN=EEA1 PE=1 SV=2	1	1	1	1	0	0	0	0	0	0	0	0	0	0	0	0	0	0	0	0	0	0	0	0	0	0	0	0	0	0	0	0	0	0	0	0	0	0	0	0	0	0
P68104;A0A7I2V3H3;A0A7I2V5N4;A0A7I2V659;A0A087WVQ9;Q5VTE0;A0A087WV01;A6PW80;Q5JR01;A0A6Q8PFK6	P68104;A0A7I2V3H3;A0A7I2V5N4;A0A7I2V659;A0A087WVQ9;Q5VTE0;A0A087WV01	15;14;14;14;14;14;12;6;6;3	15;14;14;14;14;14;12;6;6;3	7;6;6;7;7;7;5;2;2;0	Elongation factor 1-alpha 1;Putative elongation factor 1-alpha-like 3;Elongation factor 1-alpha	EEF1A1;EEF1A1P5	sp|P68104|EF1A1_HUMAN Elongation factor 1-alpha 1 OS=Homo sapiens OX=9606 GN=EEF1A1 PE=1 SV=1;tr|A0A7I2V3H3|A0A7I2V3H3_HUMAN Elongation factor 1-alpha OS=Homo sapiens OX=9606 GN=EEF1A1 PE=1 SV=1;tr|A0A7I2V5N4|A0A7I2V5N4_HUMAN Elongation factor 1-alpha OS=H	10	15	15	7	3	3	1	3	2	1	0	2	5	1	2	2	1	2	4	2	4	5	4	5	7	2	2	2	6	2	3	3	5	2	2	4	5	6	5	3	3	4
A0A2U3TZH3;Q05639;A0A2R8Y488;A0A2R8Y660;A0A2R8YDN5	A0A2U3TZH3;Q05639;A0A2R8Y488;A0A2R8Y660	11;11;8;6;5	3;3;3;1;1	3;3;3;1;1	Elongation factor 1-alpha 2	EEF1A2	tr|A0A2U3TZH3|A0A2U3TZH3_HUMAN Elongation factor 1-alpha OS=Homo sapiens OX=9606 GN=EEF1A2 PE=1 SV=1;sp|Q05639|EF1A2_HUMAN Elongation factor 1-alpha 2 OS=Homo sapiens OX=9606 GN=EEF1A2 PE=1 SV=1;tr|A0A2R8Y488|A0A2R8Y488_HUMAN Elongation factor 1-alpha 2 (F	5	11	3	3	3	2	0	3	2	1	0	2	4	1	2	2	0	1	4	2	3	5	4	4	8	2	2	2	6	2	3	3	4	2	2	3	4	6	6	2	3	5
P24534;F8WF65;F2Z2G2;C9JZW3	P24534	3;1;1;1	3;1;1;1	3;1;1;1	Elongation factor 1-beta	EEF1B2	sp|P24534|EF1B_HUMAN Elongation factor 1-beta OS=Homo sapiens OX=9606 GN=EEF1B2 PE=1 SV=3	4	3	3	3	0	0	0	0	0	0	0	0	0	0	0	0	0	0	0	0	0	0	0	0	0	0	0	0	0	0	0	0	0	0	0	0	0	0	0	0	0	0
P29692;E9PRY8;A0A087X1X7;E9PK01;E9PPR1;H0YCK7;E9PI39;E9PQ49;E9PL12;E9PIZ1;E9PMW7;E9PL71;E9PQZ1;E9PN91;E9PK06;E9PKK3;H0YE58;E9PK72;E9PQC9	P29692;E9PRY8;A0A087X1X7;E9PK01;E9PPR1;H0YCK7;E9PI39;E9PQ49;E9PL12;E9PIZ1;E9PMW7;E9PL71;E9PQZ1;E9PN91	4;4;4;4;3;3;3;3;3;3;3;2;2;2;1;1;1;1;1	4;4;4;4;3;3;3;3;3;3;3;2;2;2;1;1;1;1;1	4;4;4;4;3;3;3;3;3;3;3;2;2;2;1;1;1;1;1	Elongation factor 1-delta	EEF1D	sp|P29692|EF1D_HUMAN Elongation factor 1-delta OS=Homo sapiens OX=9606 GN=EEF1D PE=1 SV=5;tr|E9PRY8|E9PRY8_HUMAN Elongation factor 1-delta OS=Homo sapiens OX=9606 GN=EEF1D PE=1 SV=1;tr|A0A087X1X7|A0A087X1X7_HUMAN Elongation factor 1-delta OS=Homo sapiens O	19	4	4	4	0	0	0	0	0	0	0	0	0	0	0	0	0	0	0	0	0	0	0	0	1	0	0	0	0	0	0	0	0	0	0	0	1	0	0	0	0	0
O43324	O43324	1	1	1	Eukaryotic translation elongation factor 1 epsilon-1	EEF1E1	sp|O43324|MCA3_HUMAN Eukaryotic translation elongation factor 1 epsilon-1 OS=Homo sapiens OX=9606 GN=EEF1E1 PE=1 SV=1	1	1	1	1	0	0	0	0	0	0	0	0	0	0	0	0	0	0	0	0	0	0	0	0	0	0	0	0	0	0	0	0	0	0	0	0	0	0	0	0	0	0
P26641	P26641	7	7	7	Elongation factor 1-gamma	EEF1G	sp|P26641|EF1G_HUMAN Elongation factor 1-gamma OS=Homo sapiens OX=9606 GN=EEF1G PE=1 SV=3	1	7	7	7	0	0	0	1	1	0	0	1	1	0	0	0	0	1	0	0	1	2	0	0	1	0	0	0	1	0	1	1	0	1	0	1	1	0	0	0	0	1
P13639;K7EJ74	P13639	18;1	18;1	17;0	Elongation factor 2	EEF2	sp|P13639|EF2_HUMAN Elongation factor 2 OS=Homo sapiens OX=9606 GN=EEF2 PE=1 SV=4	2	18	18	17	0	0	0	0	0	0	0	1	1	0	1	0	0	0	0	0	1	0	0	1	1	0	0	1	1	0	0	1	0	2	0	0	1	0	0	0	1	0
A8K855	A8K855	1	1	1	EF-hand calcium-binding domain-containing protein 7	EFCAB7	sp|A8K855|EFCB7_HUMAN EF-hand calcium-binding domain-containing protein 7 OS=Homo sapiens OX=9606 GN=EFCAB7 PE=1 SV=1	1	1	1	1	0	0	0	0	0	0	0	0	0	0	0	0	0	0	0	0	0	0	0	0	0	0	0	0	0	0	0	1	0	0	0	0	0	0	0	0	0	0
Q96C19;H0Y4Y4;C9JTV4;Q8WYH2;Q9BUP0	Q96C19	6;2;1;1;1	6;2;1;1;1	6;2;1;1;1	EF-hand domain-containing protein D2	EFHD2	sp|Q96C19|EFHD2_HUMAN EF-hand domain-containing protein D2 OS=Homo sapiens OX=9606 GN=EFHD2 PE=1 SV=1	5	6	6	6	0	0	0	0	0	0	0	0	0	0	0	0	0	0	1	0	1	0	0	0	2	1	0	2	0	0	2	0	1	0	3	2	0	0	0	3	2	3
Q15029;K7EP67;K7EIV5;K7EIT3	Q15029	7;2;1;1	6;1;1;1	6;1;1;1	116 kDa U5 small nuclear ribonucleoprotein component	EFTUD2	sp|Q15029|U5S1_HUMAN 116 kDa U5 small nuclear ribonucleoprotein component OS=Homo sapiens OX=9606 GN=EFTUD2 PE=1 SV=1	4	7	6	6	0	0	0	0	0	0	0	1	0	0	0	0	0	0	0	0	0	0	0	0	0	0	0	0	0	0	0	0	0	0	0	0	0	0	0	0	0	0
C9J2Z4;C9JC03;A0A024R571;Q9H4M9;Q9NZN3;C9JDQ8	C9J2Z4;C9JC03;A0A024R571;Q9H4M9;Q9NZN3;C9JDQ8	3;3;3;3;3;2	3;3;3;3;3;2	3;3;3;3;3;2	EH domain-containing protein 1;EH domain-containing protein 3	EHD1;EHD3	tr|C9J2Z4|C9J2Z4_HUMAN EH domain-containing protein 1 (Fragment) OS=Homo sapiens OX=9606 GN=EHD1 PE=1 SV=1;tr|C9JC03|C9JC03_HUMAN EH domain-containing protein 1 (Fragment) OS=Homo sapiens OX=9606 GN=EHD1 PE=1 SV=1;tr|A0A024R571|A0A024R571_HUMAN EH domain-c	6	3	3	3	0	0	0	0	0	0	0	0	0	0	0	0	0	0	0	0	0	1	0	0	1	0	0	0	1	0	0	1	0	1	0	0	1	1	1	0	0	1
P47813;O14602;X6RAC9;A6NJH9	P47813;O14602;X6RAC9;A6NJH9	2;2;1;1	2;2;1;1	2;2;1;1	Eukaryotic translation initiation factor 1A, X-chromosomal;Eukaryotic translation initiation factor 1A, Y-chromosomal	EIF1AX;EIF1AY	sp|P47813|IF1AX_HUMAN Eukaryotic translation initiation factor 1A, X-chromosomal OS=Homo sapiens OX=9606 GN=EIF1AX PE=1 SV=2;sp|O14602|IF1AY_HUMAN Eukaryotic translation initiation factor 1A, Y-chromosomal OS=Homo sapiens OX=9606 GN=EIF1AY PE=1 SV=4;tr|X6R	4	2	2	2	0	0	0	0	0	0	0	0	0	0	0	0	0	0	0	0	0	0	0	0	0	0	0	0	0	0	0	0	0	0	0	0	0	0	0	0	0	0
F8WAE5;Q9BY44	F8WAE5;Q9BY44	1;1	1;1	1;1	Eukaryotic translation initiation factor 2A;Eukaryotic translation initiation factor 2A, N-terminally processed	EIF2A	tr|F8WAE5|F8WAE5_HUMAN Eukaryotic translation initiation factor 2A OS=Homo sapiens OX=9606 GN=EIF2A PE=1 SV=1;sp|Q9BY44|EIF2A_HUMAN Eukaryotic translation initiation factor 2A OS=Homo sapiens OX=9606 GN=EIF2A PE=1 SV=3	2	1	1	1	0	0	0	0	0	0	0	0	0	0	0	0	0	0	0	0	0	0	0	0	0	0	0	0	0	0	0	0	0	0	0	0	0	0	0	0	0	0
A0A7P0TAL9;A0A7P0Z4M0;A0A7P0TBA9;P19525	A0A7P0TAL9;A0A7P0Z4M0;A0A7P0TBA9;P19525	2;2;2;2	2;2;2;2	2;2;2;2	Interferon-induced, double-stranded RNA-activated protein kinase	EIF2AK2	tr|A0A7P0TAL9|A0A7P0TAL9_HUMAN Interferon-induced, double-stranded RNA-activated protein kinase OS=Homo sapiens OX=9606 GN=EIF2AK2 PE=1 SV=1;tr|A0A7P0Z4M0|A0A7P0Z4M0_HUMAN Interferon-induced, double-stranded RNA-activated protein kinase OS=Homo sapiens OX=	4	2	2	2	1	0	0	0	1	1	0	0	0	0	0	1	0	0	0	0	0	0	0	0	1	1	0	0	0	1	0	0	0	0	0	0	0	0	0	0	1	1
F5H0D0;Q14232	F5H0D0;Q14232	1;1	1;1	1;1	Translation initiation factor eIF-2B subunit alpha	EIF2B1	tr|F5H0D0|F5H0D0_HUMAN Translation initiation factor eIF-2B subunit alpha OS=Homo sapiens OX=9606 GN=EIF2B1 PE=1 SV=1;sp|Q14232|EI2BA_HUMAN Translation initiation factor eIF-2B subunit alpha OS=Homo sapiens OX=9606 GN=EIF2B1 PE=1 SV=1	2	1	1	1	0	0	0	0	0	0	0	0	0	0	0	0	0	0	0	0	0	0	0	0	0	0	0	0	0	0	0	0	0	0	0	0	0	0	0	0	0	0
A0A3B3ISX3;A0A3B3ITG6;A0A3B3IUB1;Q13144	A0A3B3ISX3;A0A3B3ITG6;A0A3B3IUB1;Q13144	1;1;1;1	1;1;1;1	1;1;1;1	Translation initiation factor eIF-2B subunit epsilon	EIF2B5	tr|A0A3B3ISX3|A0A3B3ISX3_HUMAN Translation initiation factor eIF-2B subunit epsilon OS=Homo sapiens OX=9606 GN=EIF2B5 PE=1 SV=1;tr|A0A3B3ITG6|A0A3B3ITG6_HUMAN Translation initiation factor eIF-2B subunit epsilon (Fragment) OS=Homo sapiens OX=9606 GN=EIF2B5	4	1	1	1	0	0	0	0	0	0	0	0	0	0	0	0	0	0	0	0	0	0	0	0	0	0	0	0	0	0	0	0	0	0	0	0	0	0	0	0	0	0
P05198;H0YJS4;G3V4T5	P05198;H0YJS4;G3V4T5	9;5;5	9;5;5	9;5;5	Eukaryotic translation initiation factor 2 subunit 1	EIF2S1	sp|P05198|IF2A_HUMAN Eukaryotic translation initiation factor 2 subunit 1 OS=Homo sapiens OX=9606 GN=EIF2S1 PE=1 SV=3;tr|H0YJS4|H0YJS4_HUMAN Eukaryotic translation initiation factor 2 subunit 1 (Fragment) OS=Homo sapiens OX=9606 GN=EIF2S1 PE=1 SV=1;tr|G3V4	3	9	9	9	0	0	0	0	0	0	0	0	0	0	0	0	0	0	0	0	0	0	0	0	0	0	0	0	0	0	0	0	0	0	0	0	0	0	0	0	0	0
P20042	P20042	2	2	2	Eukaryotic translation initiation factor 2 subunit 2	EIF2S2	sp|P20042|IF2B_HUMAN Eukaryotic translation initiation factor 2 subunit 2 OS=Homo sapiens OX=9606 GN=EIF2S2 PE=1 SV=2	1	2	2	2	0	0	0	0	0	0	0	0	0	0	0	0	0	0	0	0	0	0	0	0	0	0	0	0	0	0	0	0	0	0	0	0	0	0	0	0	0	0
P41091;Q2VIR3	P41091;Q2VIR3	7;6	7;6	7;6	Eukaryotic translation initiation factor 2 subunit 3;Putative eukaryotic translation initiation factor 2 subunit 3-like protein	EIF2S3;EIF2S3L	sp|P41091|IF2G_HUMAN Eukaryotic translation initiation factor 2 subunit 3 OS=Homo sapiens OX=9606 GN=EIF2S3 PE=1 SV=3;sp|Q2VIR3|IF2GL_HUMAN Eukaryotic translation initiation factor 2 subunit 3B OS=Homo sapiens OX=9606 GN=EIF2S3B PE=2 SV=2	2	7	7	7	0	0	0	0	0	0	0	0	0	0	0	0	0	0	0	0	0	0	0	0	0	0	0	0	0	0	0	0	0	0	0	0	0	0	0	0	0	0
Q14152	Q14152	4	4	4	Eukaryotic translation initiation factor 3 subunit A	EIF3A	sp|Q14152|EIF3A_HUMAN Eukaryotic translation initiation factor 3 subunit A OS=Homo sapiens OX=9606 GN=EIF3A PE=1 SV=1	1	4	4	4	0	0	0	0	0	0	0	0	0	0	0	0	0	0	0	0	0	0	0	0	0	0	0	0	0	0	0	0	0	0	0	0	0	0	0	0	0	0
P55884	P55884	7	7	7	Eukaryotic translation initiation factor 3 subunit B	EIF3B	sp|P55884|EIF3B_HUMAN Eukaryotic translation initiation factor 3 subunit B OS=Homo sapiens OX=9606 GN=EIF3B PE=1 SV=3	1	7	7	7	0	0	0	0	0	0	0	0	0	0	0	0	0	0	0	0	0	0	0	0	0	0	0	0	0	0	0	0	0	0	0	0	0	0	0	0	1	0
Q99613;B5ME19	Q99613;B5ME19	6;5	6;5	6;5	Eukaryotic translation initiation factor 3 subunit C;Eukaryotic translation initiation factor 3 subunit C-like protein	EIF3C;EIF3CL	sp|Q99613|EIF3C_HUMAN Eukaryotic translation initiation factor 3 subunit C OS=Homo sapiens OX=9606 GN=EIF3C PE=1 SV=1;sp|B5ME19|EIFCL_HUMAN Eukaryotic translation initiation factor 3 subunit C-like protein OS=Homo sapiens OX=9606 GN=EIF3CL PE=1 SV=1	2	6	6	6	0	0	0	0	0	0	0	0	0	0	0	0	0	0	0	0	0	0	0	0	0	0	0	0	0	0	0	0	0	1	0	0	0	0	0	0	0	0
O00303;H0YDT6;A0A7I2YQA0	O00303;H0YDT6	3;3;1	3;3;1	3;3;1	Eukaryotic translation initiation factor 3 subunit F	EIF3F	sp|O00303|EIF3F_HUMAN Eukaryotic translation initiation factor 3 subunit F OS=Homo sapiens OX=9606 GN=EIF3F PE=1 SV=1;tr|H0YDT6|H0YDT6_HUMAN Eukaryotic translation initiation factor 3 subunit F OS=Homo sapiens OX=9606 GN=EIF3F PE=1 SV=2	3	3	3	3	0	0	0	0	0	0	0	0	0	0	0	0	0	0	0	0	0	0	0	0	0	0	0	0	0	0	0	0	0	0	0	0	0	0	0	0	0	0
K7ER90;K7EL20;O75821	K7ER90;K7EL20;O75821	1;1;1	1;1;1	1;1;1	Eukaryotic translation initiation factor 3 subunit G	EIF3G	tr|K7ER90|K7ER90_HUMAN Eukaryotic translation initiation factor 3 subunit G (Fragment) OS=Homo sapiens OX=9606 GN=EIF3G PE=1 SV=1;tr|K7EL20|K7EL20_HUMAN Eukaryotic translation initiation factor 3 subunit G (Fragment) OS=Homo sapiens OX=9606 GN=EIF3G PE=1 S	3	1	1	1	0	0	0	0	0	0	0	0	0	0	0	0	0	0	0	0	0	0	0	0	0	0	0	0	0	0	0	0	0	0	0	0	0	0	0	0	0	0
Q13347;A0A7I2V685;A0A7I2YQI6;A0A7I2V613;A0A7I2YQF8;A0A7I2V607;A0A7I2V3N2;A0A7I2V2M3;A0A7I2V3U3;A0A7P0MRT9;A0A7I2V640;A0A7I2YQC8;A0A7I2YQT9;A0A7I2YQU2;Q5TFK1;A0A7I2YQI2;A0A7I2V5V8;A0A7I2V4S8;A0A7I2V3K6;A0A7I2V4C2;A0A7I2YQP9	Q13347;A0A7I2V685;A0A7I2YQI6;A0A7I2V613;A0A7I2YQF8;A0A7I2V607;A0A7I2V3N2;A0A7I2V2M3;A0A7I2V3U3;A0A7P0MRT9;A0A7I2V640;A0A7I2YQC8;A0A7I2YQT9;A0A7I2YQU2;Q5TFK1;A0A7I2YQI2;A0A7I2V5V8;A0A7I2V4S8;A0A7I2V3K6;A0A7I2V4C2	3;3;3;3;3;3;3;3;3;3;3;3;3;3;3;3;2;2;2;2;1	3;3;3;3;3;3;3;3;3;3;3;3;3;3;3;3;2;2;2;2;1	3;3;3;3;3;3;3;3;3;3;3;3;3;3;3;3;2;2;2;2;1	Eukaryotic translation initiation factor 3 subunit I	EIF3I	sp|Q13347|EIF3I_HUMAN Eukaryotic translation initiation factor 3 subunit I OS=Homo sapiens OX=9606 GN=EIF3I PE=1 SV=1;tr|A0A7I2V685|A0A7I2V685_HUMAN Eukaryotic translation initiation factor 3 subunit I OS=Homo sapiens OX=9606 GN=EIF3I PE=1 SV=1;tr|A0A7I2YQ	21	3	3	3	0	0	0	0	0	0	0	0	0	0	0	0	0	0	0	0	0	0	0	0	0	0	0	0	0	0	0	0	0	0	0	0	0	0	0	0	0	0
O75822;H0YGJ7;H0YLP3	O75822	3;1;1	3;1;1	3;1;1	Eukaryotic translation initiation factor 3 subunit J	EIF3J	sp|O75822|EIF3J_HUMAN Eukaryotic translation initiation factor 3 subunit J OS=Homo sapiens OX=9606 GN=EIF3J PE=1 SV=2	3	3	3	3	0	0	0	0	0	0	0	0	0	0	0	0	0	0	0	0	0	0	0	0	0	0	0	0	0	0	0	0	0	0	0	0	0	0	0	0	0	0
B0QY90;B0QY89;Q9Y262	B0QY90;B0QY89;Q9Y262	3;3;3	3;3;3	3;3;3	Eukaryotic translation initiation factor 3 subunit L	EIF3L	tr|B0QY90|B0QY90_HUMAN Eukaryotic translation initiation factor 3 subunit L OS=Homo sapiens OX=9606 GN=EIF3L PE=1 SV=1;tr|B0QY89|B0QY89_HUMAN Eukaryotic translation initiation factor 3 subunit L OS=Homo sapiens OX=9606 GN=EIF3L PE=1 SV=1;sp|Q9Y262|EIF3L_HU	3	3	3	3	0	0	0	0	0	0	0	0	0	0	0	0	0	0	0	0	0	0	0	0	0	0	0	0	0	0	0	0	0	0	0	0	0	0	0	0	0	0
P60842;J3KT12;J3KTB5;J3QS69;J3QL43;J3QR64;J3KSZ0;J3QLN6;J3KTN0;J3QKZ9;J3KS25;J3KSN7;J3QL52	P60842;J3KT12;J3KTB5;J3QS69;J3QL43;J3QR64;J3KSZ0	16;13;12;11;10;8;8;7;6;6;6;3;1	16;13;12;11;10;8;8;7;6;6;6;3;1	9;7;6;6;4;4;5;3;3;3;3;0;1	Eukaryotic initiation factor 4A-I	EIF4A1	sp|P60842|IF4A1_HUMAN Eukaryotic initiation factor 4A-I OS=Homo sapiens OX=9606 GN=EIF4A1 PE=1 SV=1;tr|J3KT12|J3KT12_HUMAN RNA helicase OS=Homo sapiens OX=9606 GN=EIF4A1 PE=1 SV=1;tr|J3KTB5|J3KTB5_HUMAN RNA helicase (Fragment) OS=Homo sapiens OX=9606 GN=EI	13	16	16	9	0	0	0	0	0	0	0	0	0	0	0	1	0	1	1	0	0	3	1	0	1	1	0	0	1	0	1	0	1	0	1	1	0	0	1	0	1	1
Q14240;E7EQG2;J3KT04;J3KS93;E7EMV8	Q14240;E7EQG2	10;9;2;2;2	3;2;0;0;0	3;2;0;0;0	Eukaryotic initiation factor 4A-II;Eukaryotic initiation factor 4A-II, N-terminally processed	EIF4A2	sp|Q14240|IF4A2_HUMAN Eukaryotic initiation factor 4A-II OS=Homo sapiens OX=9606 GN=EIF4A2 PE=1 SV=2;tr|E7EQG2|E7EQG2_HUMAN RNA helicase OS=Homo sapiens OX=9606 GN=EIF4A2 PE=1 SV=1	5	10	3	3	0	0	0	1	0	0	1	0	0	0	0	2	0	1	1	0	0	4	1	1	2	1	0	0	1	0	1	0	1	0	1	1	0	0	1	0	1	1
P38919;I3L3H2;J3QQP0;E9PBH4;F8WE11	P38919;I3L3H2	8;7;1;1;1	7;6;0;0;0	7;6;0;0;0	Eukaryotic initiation factor 4A-III;Eukaryotic initiation factor 4A-III, N-terminally processed	EIF4A3	sp|P38919|IF4A3_HUMAN Eukaryotic initiation factor 4A-III OS=Homo sapiens OX=9606 GN=EIF4A3 PE=1 SV=4;tr|I3L3H2|I3L3H2_HUMAN RNA helicase OS=Homo sapiens OX=9606 GN=EIF4A3 PE=1 SV=2	5	8	7	7	0	0	1	1	1	0	0	0	0	0	0	1	0	1	1	0	2	1	1	0	0	1	1	1	0	0	2	0	1	1	1	1	1	0	1	0	2	0
E7EX17;P23588;F8VX11;F8W0K0;F8VRU1;F8VYE9;F8VSC7;F8VP89	E7EX17;P23588;F8VX11	3;3;2;1;1;1;1;1	3;3;2;1;1;1;1;1	3;3;2;1;1;1;1;1	Eukaryotic translation initiation factor 4B	EIF4B	tr|E7EX17|E7EX17_HUMAN Eukaryotic translation initiation factor 4B OS=Homo sapiens OX=9606 GN=EIF4B PE=1 SV=1;sp|P23588|IF4B_HUMAN Eukaryotic translation initiation factor 4B OS=Homo sapiens OX=9606 GN=EIF4B PE=1 SV=2;tr|F8VX11|F8VX11_HUMAN Eukaryotic tran	8	3	3	3	0	0	0	0	0	0	0	0	0	0	0	0	0	0	0	0	0	0	0	0	0	0	0	0	1	0	1	1	1	0	0	0	1	0	1	0	0	1
P06730;D6RFJ3;D6RBW1	P06730;D6RFJ3;D6RBW1	2;1;1	2;1;1	2;1;1	Eukaryotic translation initiation factor 4E	EIF4E	sp|P06730|IF4E_HUMAN Eukaryotic translation initiation factor 4E OS=Homo sapiens OX=9606 GN=EIF4E PE=1 SV=2;tr|D6RFJ3|D6RFJ3_HUMAN Eukaryotic translation initiation factor 4E OS=Homo sapiens OX=9606 GN=EIF4E PE=1 SV=1;tr|D6RBW1|D6RBW1_HUMAN Eukaryotic tran	3	2	2	2	0	0	0	0	0	0	0	0	0	0	0	0	0	0	0	0	0	0	0	0	0	0	0	0	0	0	0	0	0	0	0	0	0	0	0	0	0	0
E7EX73;E9PGM1;E7EUU4;A0A7I2Y1C3;Q04637;C9J6B6;C9JF13;C9K073;C9J2Z7;C9JWH7;C9J556;C9JSU8;H7C0V6;H7C044;C9JWW9	E7EX73;E9PGM1;E7EUU4;A0A7I2Y1C3;Q04637;C9J6B6;C9JF13;C9K073	8;8;8;8;8;5;5;4;2;1;1;1;1;1;1	8;8;8;8;8;5;5;4;2;1;1;1;1;1;1	8;8;8;8;8;5;5;4;2;1;1;1;1;1;1	Eukaryotic translation initiation factor 4 gamma 1	EIF4G1	tr|E7EX73|E7EX73_HUMAN Eukaryotic translation initiation factor 4 gamma 1 OS=Homo sapiens OX=9606 GN=EIF4G1 PE=1 SV=1;tr|E9PGM1|E9PGM1_HUMAN Eukaryotic translation initiation factor 4 gamma 1 OS=Homo sapiens OX=9606 GN=EIF4G1 PE=1 SV=1;tr|E7EUU4|E7EUU4_HUM	15	8	8	8	0	0	0	0	0	0	0	0	0	0	0	0	0	0	0	0	0	0	0	0	0	0	0	0	0	0	0	0	0	0	0	0	0	0	0	0	0	0
A0A7I2V3D5;A0A7I2V3E4;A0A7I2V4E4;Q15056	A0A7I2V3D5;A0A7I2V3E4;A0A7I2V4E4;Q15056	2;2;2;2	2;2;2;2	2;2;2;2	Eukaryotic translation initiation factor 4H	EIF4H	tr|A0A7I2V3D5|A0A7I2V3D5_HUMAN Eukaryotic translation initiation factor 4H OS=Homo sapiens OX=9606 GN=EIF4H PE=1 SV=1;tr|A0A7I2V3E4|A0A7I2V3E4_HUMAN Eukaryotic translation initiation factor 4H OS=Homo sapiens OX=9606 GN=EIF4H PE=1 SV=1;tr|A0A7I2V4E4|A0A7I2	4	2	2	2	0	0	0	0	0	0	0	0	0	0	0	0	0	0	0	0	0	1	0	0	0	0	0	1	0	0	0	0	0	0	0	0	0	0	0	0	0	0
P63241;I3L397;I3L504;F8WCJ1;C9J7B5;C9J4W5;Q9GZV4;Q6IS14	P63241;I3L397;I3L504;F8WCJ1;C9J7B5;C9J4W5;Q9GZV4;Q6IS14	7;6;6;4;4;4;4;4	7;6;6;4;4;4;4;4	7;6;6;4;4;4;4;4	Eukaryotic translation initiation factor 5A-1;Eukaryotic translation initiation factor 5A;Eukaryotic translation initiation factor 5A-2;Eukaryotic translation initiation factor 5A-1-like	EIF5A;EIF5A2;EIF5AL1	sp|P63241|IF5A1_HUMAN Eukaryotic translation initiation factor 5A-1 OS=Homo sapiens OX=9606 GN=EIF5A PE=1 SV=2;tr|I3L397|I3L397_HUMAN Eukaryotic translation initiation factor 5A (Fragment) OS=Homo sapiens OX=9606 GN=EIF5A PE=1 SV=8;tr|I3L504|I3L504_HUMAN E	8	7	7	7	0	0	0	0	0	0	0	0	0	0	0	0	0	0	0	0	0	0	0	0	1	0	0	0	1	0	0	1	0	0	0	0	0	0	1	0	0	0
A0A087WUT6;O60841	A0A087WUT6;O60841	4;4	4;4	4;4	Eukaryotic translation initiation factor 5B	EIF5B	tr|A0A087WUT6|A0A087WUT6_HUMAN Eukaryotic translation initiation factor 5B OS=Homo sapiens OX=9606 GN=EIF5B PE=1 SV=1;sp|O60841|IF2P_HUMAN Eukaryotic translation initiation factor 5B OS=Homo sapiens OX=9606 GN=EIF5B PE=1 SV=4	2	4	4	4	0	0	0	0	0	0	0	0	0	0	0	0	0	0	0	0	0	0	0	0	0	0	0	0	0	0	0	0	0	0	0	0	0	0	0	0	0	0
F8WD20;B7ZBH1;A0A0B4J1Y7;F8WDS6;P56537	F8WD20;B7ZBH1;A0A0B4J1Y7;F8WDS6;P56537	1;1;1;1;1	1;1;1;1;1	1;1;1;1;1	Eukaryotic translation initiation factor 6	EIF6	tr|F8WD20|F8WD20_HUMAN Eukaryotic translation initiation factor 6 OS=Homo sapiens OX=9606 GN=EIF6 PE=1 SV=1;tr|B7ZBH1|B7ZBH1_HUMAN Eukaryotic translation initiation factor 6 (Fragment) OS=Homo sapiens OX=9606 GN=EIF6 PE=1 SV=1;tr|A0A0B4J1Y7|A0A0B4J1Y7_HUMA	5	1	1	1	0	0	0	0	0	0	0	0	0	0	0	0	0	0	0	0	0	0	0	0	0	0	0	0	0	0	0	0	0	0	0	0	0	0	0	0	0	0
Q15717;M0QZR9	Q15717	3;1	3;1	3;1	ELAV-like protein 1	ELAVL1	sp|Q15717|ELAV1_HUMAN ELAV-like protein 1 OS=Homo sapiens OX=9606 GN=ELAVL1 PE=1 SV=2	2	3	3	3	0	0	0	0	0	0	0	0	0	0	0	0	0	0	0	0	1	0	0	0	0	0	0	0	0	0	0	0	0	0	0	0	1	0	0	0	0	0
A0A494C173;A0A494C015;A0A494C1D9;A0A494C0F8;B1APY9;A0A494C147;A0A0R4J2E6;Q14576;P26378	A0A494C173;A0A494C015;A0A494C1D9;A0A494C0F8;B1APY9;A0A494C147;A0A0R4J2E6;Q14576;P26378	1;1;1;1;1;1;1;1;1	1;1;1;1;1;1;1;1;1	1;1;1;1;1;1;1;1;1	ELAV-like protein;ELAV-like protein 3;ELAV-like protein 4	ELAVL4;ELAVL3	tr|A0A494C173|A0A494C173_HUMAN ELAV-like protein (Fragment) OS=Homo sapiens OX=9606 GN=ELAVL4 PE=1 SV=1;tr|A0A494C015|A0A494C015_HUMAN ELAV-like protein (Fragment) OS=Homo sapiens OX=9606 GN=ELAVL4 PE=1 SV=1;tr|A0A494C1D9|A0A494C1D9_HUMAN ELAV-like protein	9	1	1	1	0	0	0	0	0	0	0	0	0	0	0	0	0	0	0	0	1	0	0	0	0	0	0	0	0	0	0	0	0	0	0	0	0	0	0	0	0	0
F5GX79;Q6IA86	F5GX79;Q6IA86	1;1	1;1	1;1	Elongator complex protein 2	ELP2	tr|F5GX79|F5GX79_HUMAN Elongator complex protein 2 (Fragment) OS=Homo sapiens OX=9606 GN=ELP2 PE=1 SV=1;sp|Q6IA86|ELP2_HUMAN Elongator complex protein 2 OS=Homo sapiens OX=9606 GN=ELP2 PE=1 SV=2	2	1	1	1	0	0	0	0	0	0	0	0	0	0	0	0	0	0	0	0	0	0	0	0	0	0	0	0	0	0	0	0	0	0	0	0	0	0	0	0	0	0
H0YDT8;Q9NPA0	H0YDT8;Q9NPA0	1;1	1;1	1;1	ER membrane protein complex subunit 7	EMC7	tr|H0YDT8|H0YDT8_HUMAN ER membrane protein complex subunit 7 (Fragment) OS=Homo sapiens OX=9606 GN=EMC7 PE=1 SV=1;sp|Q9NPA0|EMC7_HUMAN ER membrane protein complex subunit 7 OS=Homo sapiens OX=9606 GN=EMC7 PE=1 SV=1	2	1	1	1	0	0	0	0	0	0	0	0	0	0	0	0	0	0	0	0	0	0	0	0	0	0	0	0	0	0	0	0	0	0	0	0	0	0	0	0	0	0
A0A804HIV7;Q5HY57;P50402	A0A804HIV7;Q5HY57;P50402	1;1;1	1;1;1	1;1;1	Emerin	EMD	tr|A0A804HIV7|A0A804HIV7_HUMAN Emerin OS=Homo sapiens OX=9606 GN=EMD PE=1 SV=1;tr|Q5HY57|Q5HY57_HUMAN Emerin OS=Homo sapiens OX=9606 GN=EMD PE=1 SV=1;sp|P50402|EMD_HUMAN Emerin OS=Homo sapiens OX=9606 GN=EMD PE=1 SV=1	3	1	1	1	0	0	0	1	0	0	0	0	0	0	0	1	0	0	0	0	0	0	0	0	1	0	0	1	1	0	0	1	0	1	1	0	1	0	0	0	1	0
O94919	O94919	3	3	3	Endonuclease domain-containing 1 protein	ENDOD1	sp|O94919|ENDD1_HUMAN Endonuclease domain-containing 1 protein OS=Homo sapiens OX=9606 GN=ENDOD1 PE=1 SV=2	1	3	3	3	0	0	0	0	0	0	0	1	0	0	2	0	0	0	1	0	0	1	1	1	0	0	0	0	0	0	0	0	0	0	0	0	0	0	0	0	1	0
P06733;A0A2R8Y6G6;K7EM90;A0A2R8YEM5;A0A2R8Y879;K7ERS8;A0A2R8Y6I8;A0A2R8Y798;A0A2R8YEG5	P06733;A0A2R8Y6G6	35;30;17;15;14;7;5;4;4	35;30;17;15;14;7;5;4;4	32;27;15;13;12;6;5;3;3	Alpha-enolase	ENO1	sp|P06733|ENOA_HUMAN Alpha-enolase OS=Homo sapiens OX=9606 GN=ENO1 PE=1 SV=2;tr|A0A2R8Y6G6|A0A2R8Y6G6_HUMAN phosphopyruvate hydratase OS=Homo sapiens OX=9606 GN=ENO1 PE=1 SV=1	9	35	35	32	7	6	4	11	9	5	7	11	9	6	7	6	4	15	11	13	14	15	10	15	14	13	5	6	12	8	10	8	16	7	6	12	10	10	10	13	12	8
P09104;F5H0C8;U3KQP4;F5H1C3;U3KQQ1	P09104;F5H0C8	18;14;6;3;1	15;12;6;2;1	14;11;6;2;0	Gamma-enolase;Enolase	ENO2	sp|P09104|ENOG_HUMAN Gamma-enolase OS=Homo sapiens OX=9606 GN=ENO2 PE=1 SV=3;tr|F5H0C8|F5H0C8_HUMAN phosphopyruvate hydratase OS=Homo sapiens OX=9606 GN=ENO2 PE=1 SV=1	5	18	15	14	4	4	5	4	5	5	2	6	5	2	5	6	1	5	8	7	6	10	4	7	9	4	3	3	6	4	6	5	13	4	6	10	5	7	7	9	7	7
P13929;E5RI09;E5RG95;K7EPM1;K7EKN2;E5RGZ4;K7EP84;E5RJH5	P13929;E5RI09;E5RG95;K7EPM1;K7EKN2;E5RGZ4	6;3;3;3;3;3;1;1	2;1;1;1;1;1;1;1	2;1;1;1;1;1;1;1	Beta-enolase;Enolase	ENO3	sp|P13929|ENOB_HUMAN Beta-enolase OS=Homo sapiens OX=9606 GN=ENO3 PE=1 SV=5;tr|E5RI09|E5RI09_HUMAN Beta-enolase (Fragment) OS=Homo sapiens OX=9606 GN=ENO3 PE=1 SV=1;tr|E5RG95|E5RG95_HUMAN Beta-enolase (Fragment) OS=Homo sapiens OX=9606 GN=ENO3 PE=1 SV=1;tr	8	6	2	2	0	0	0	0	0	0	0	0	0	0	0	0	0	0	0	0	0	0	0	0	1	0	0	0	1	0	0	0	3	0	0	2	1	0	1	1	1	1
D6RA00;Q9UHY7	D6RA00;Q9UHY7	1;1	1;1	1;1	Enolase-phosphatase E1	ENOPH1	tr|D6RA00|D6RA00_HUMAN Enolase-phosphatase E1 OS=Homo sapiens OX=9606 GN=ENOPH1 PE=1 SV=1;sp|Q9UHY7|ENOPH_HUMAN Enolase-phosphatase E1 OS=Homo sapiens OX=9606 GN=ENOPH1 PE=1 SV=1	2	1	1	1	0	0	0	0	0	0	0	0	0	0	0	0	0	0	0	0	0	0	0	0	0	0	0	0	0	0	0	0	0	0	0	0	0	0	0	0	0	0
Q6UWR7;D6R9P1	Q6UWR7;D6R9P1	2;1	2;1	2;1	Ectonucleotide pyrophosphatase/phosphodiesterase family member 6	ENPP6	sp|Q6UWR7|ENPP6_HUMAN Glycerophosphocholine cholinephosphodiesterase ENPP6 OS=Homo sapiens OX=9606 GN=ENPP6 PE=1 SV=2;tr|D6R9P1|D6R9P1_HUMAN glycerophosphocholine cholinephosphodiesterase (Fragment) OS=Homo sapiens OX=9606 GN=ENPP6 PE=1 SV=1	2	2	2	2	0	0	0	0	0	0	0	0	0	0	1	0	0	0	0	0	0	0	0	0	0	0	0	0	0	0	0	0	0	0	0	0	0	0	0	1	0	0
P11171;A0A3B3ITP0;A0A2U3TZH6;A0A2R8Y7Y3;A0A2R8YD30;A0A2R8YCW8;A0A3B3IU06;A0A2R8Y5Z6;A0A2R8Y5G2;A0A2R8Y570;A0A2R8Y4N6;A0A2R8Y6G5;A0A1B0GWG0;A0A3B3IUD6;A0A2R8Y7N0;A0A2R8Y420;A0A2R8Y6D0;A0A2R8YFR9	P11171;A0A3B3ITP0;A0A2U3TZH6;A0A2R8Y7Y3;A0A2R8YD30;A0A2R8YCW8;A0A3B3IU06;A0A2R8Y5Z6;A0A2R8Y5G2;A0A2R8Y570;A0A2R8Y4N6;A0A2R8Y6G5;A0A1B0GWG0;A0A3B3IUD6;A0A2R8Y7N0;A0A2R8Y420;A0A2R8Y6D0;A0A2R8YFR9	4;4;4;4;4;2;2;2;2;2;2;2;2;2;2;2;2;2	2;2;2;2;2;1;1;1;1;1;1;1;1;1;1;1;1;1	2;2;2;2;2;1;1;1;1;1;1;1;1;1;1;1;1;1	Protein 4.1	EPB41	sp|P11171|EPB41_HUMAN Protein 4.1 OS=Homo sapiens OX=9606 GN=EPB41 PE=1 SV=4;tr|A0A3B3ITP0|A0A3B3ITP0_HUMAN Protein 4.1 OS=Homo sapiens OX=9606 GN=EPB41 PE=1 SV=1;tr|A0A2U3TZH6|A0A2U3TZH6_HUMAN Protein 4.1 OS=Homo sapiens OX=9606 GN=EPB41 PE=1 SV=1;tr|A0A2	18	4	2	2	0	0	0	0	0	0	0	0	0	0	0	0	0	0	0	0	0	0	0	0	0	0	0	0	0	0	0	1	0	0	0	0	0	0	0	0	0	1
A0A0C4DH22;A0A1B0GTW6;Q9H4G0;H7C2K6;X6RC15;Q4VXN8;Q4VXN7;Q4VXN6;Q4VXN5	A0A0C4DH22;A0A1B0GTW6;Q9H4G0;H7C2K6	8;8;8;4;3;1;1;1;1	8;8;8;4;3;1;1;1;1	8;8;8;4;3;1;1;1;1	Band 4.1-like protein 1	EPB41L1	tr|A0A0C4DH22|A0A0C4DH22_HUMAN Band 4.1-like protein 1 OS=Homo sapiens OX=9606 GN=EPB41L1 PE=1 SV=1;tr|A0A1B0GTW6|A0A1B0GTW6_HUMAN Band 4.1-like protein 1 OS=Homo sapiens OX=9606 GN=EPB41L1 PE=1 SV=2;sp|Q9H4G0|E41L1_HUMAN Band 4.1-like protein 1 OS=Homo sa	9	8	8	8	0	1	0	1	2	0	0	1	0	0	0	1	1	2	1	2	1	4	0	2	5	1	1	2	1	3	2	2	0	1	1	3	2	2	3	1	1	4
E9PHY5;O43491;Q6ZSX4;E9PN54;Q6R5J7	E9PHY5;O43491;Q6ZSX4;E9PN54;Q6R5J7	2;2;1;1;1	1;1;1;1;1	1;1;1;1;1	Band 4.1-like protein 2	EPB41L2	tr|E9PHY5|E9PHY5_HUMAN Band 4.1-like protein 2 OS=Homo sapiens OX=9606 GN=EPB41L2 PE=1 SV=1;sp|O43491|E41L2_HUMAN Band 4.1-like protein 2 OS=Homo sapiens OX=9606 GN=EPB41L2 PE=1 SV=1;tr|Q6ZSX4|Q6ZSX4_HUMAN Band 4.1-like protein 2 OS=Homo sapiens OX=9606 GN	5	2	1	1	0	0	0	0	0	0	0	0	0	0	0	0	0	0	1	0	0	1	0	1	0	0	0	2	0	0	0	0	0	2	0	0	0	0	0	1	0	0
Q9Y2J2;A0A0A0MSA4;A0A0A0MRA8;A8K968;A0A0J9YY18;A0A1B0GTF8;A0A0J9YW31;J3KT37;A0A0J9YW26;A0A0J9YWS4;A0A0J9YWE1;A0A0J9YWN0;J3QS55;J3QS83;J3KS70;J3QR33;J3QKK4;J3KRD1;E9PII3;J3QKY2;E9PK52;A0A2R8Y5B3;J3QLU5;J3QRQ6	Q9Y2J2;A0A0A0MSA4;A0A0A0MRA8;A8K968;A0A0J9YY18	18;18;18;16;10;8;6;5;3;3;3;3;2;2;1;1;1;1;1;1;1;1;1;1	18;18;18;16;10;8;6;5;3;3;3;3;2;2;1;1;1;1;1;1;1;1;1;1	15;15;15;13;10;6;6;3;3;3;3;3;2;2;1;1;1;1;0;1;0;0;1;1	Band 4.1-like protein 3;Band 4.1-like protein 3, N-terminally processed	EPB41L3	sp|Q9Y2J2|E41L3_HUMAN Band 4.1-like protein 3 OS=Homo sapiens OX=9606 GN=EPB41L3 PE=1 SV=2;tr|A0A0A0MSA4|A0A0A0MSA4_HUMAN Band 4.1-like protein 3 OS=Homo sapiens OX=9606 GN=EPB41L3 PE=1 SV=1;tr|A0A0A0MRA8|A0A0A0MRA8_HUMAN Band 4.1-like protein 3 OS=Homo sa	24	18	18	15	0	2	0	1	1	1	0	2	1	0	1	8	1	3	4	1	2	7	0	3	8	2	0	4	2	5	4	7	7	4	5	7	6	2	6	4	5	7
P07099	P07099	4	4	4	Epoxide hydrolase 1	EPHX1	sp|P07099|HYEP_HUMAN Epoxide hydrolase 1 OS=Homo sapiens OX=9606 GN=EPHX1 PE=1 SV=1	1	4	4	4	0	0	0	0	0	0	0	1	0	0	2	0	0	0	0	0	0	0	0	0	0	0	0	0	0	0	0	0	0	0	0	0	1	0	0	0	0	0
P07814;V9GYZ6	P07814;V9GYZ6	11;6	11;6	11;6	Bifunctional glutamate/proline--tRNA ligase;Glutamate--tRNA ligase;Proline--tRNA ligase	EPRS	sp|P07814|SYEP_HUMAN Bifunctional glutamate/proline--tRNA ligase OS=Homo sapiens OX=9606 GN=EPRS1 PE=1 SV=5;tr|V9GYZ6|V9GYZ6_HUMAN glutamate--tRNA ligase (Fragment) OS=Homo sapiens OX=9606 GN=EPRS1 PE=1 SV=1	2	11	11	11	0	0	0	0	1	0	0	0	1	0	0	0	0	0	0	0	0	0	0	0	0	0	0	0	1	0	0	0	0	0	0	0	0	0	0	0	0	1
M0R2S2;M0R165;Q9UBC2	M0R2S2;M0R165;Q9UBC2	2;2;2	2;2;2	2;2;2	Epidermal growth factor receptor substrate 15-like 1	EPS15L1	tr|M0R2S2|M0R2S2_HUMAN Epidermal growth factor receptor substrate 15-like 1 OS=Homo sapiens OX=9606 GN=EPS15L1 PE=1 SV=1;tr|M0R165|M0R165_HUMAN Epidermal growth factor receptor substrate 15-like 1 OS=Homo sapiens OX=9606 GN=EPS15L1 PE=1 SV=1;sp|Q9UBC2|EP15	3	2	2	2	0	0	0	0	0	0	0	0	0	0	0	0	0	0	0	0	0	1	0	0	0	0	0	0	0	0	0	0	0	0	0	0	0	0	0	0	0	0
G3V279;P84090	G3V279;P84090	2;2	2;2	2;2	Enhancer of rudimentary homolog	ERH	tr|G3V279|G3V279_HUMAN Enhancer of rudimentary homolog OS=Homo sapiens OX=9606 GN=ERH PE=1 SV=1;sp|P84090|ERH_HUMAN Enhancer of rudimentary homolog OS=Homo sapiens OX=9606 GN=ERH PE=1 SV=1	2	2	2	2	0	0	0	0	0	0	0	0	0	0	0	0	0	0	0	0	1	1	1	0	0	0	0	0	0	0	1	0	0	0	0	0	1	0	0	0	1	0
E5RHW4;O94905;E5RJ09;B0QZ43;O75477	E5RHW4;O94905;E5RJ09	3;3;2;1;1	3;3;2;1;1	3;3;2;1;1	Erlin-2	ERLIN2	tr|E5RHW4|E5RHW4_HUMAN Erlin (Fragment) OS=Homo sapiens OX=9606 GN=ERLIN2 PE=1 SV=1;sp|O94905|ERLN2_HUMAN Erlin-2 OS=Homo sapiens OX=9606 GN=ERLIN2 PE=1 SV=1;tr|E5RJ09|E5RJ09_HUMAN Erlin (Fragment) OS=Homo sapiens OX=9606 GN=ERLIN2 PE=1 SV=1	5	3	3	3	0	0	0	1	0	0	0	0	0	0	0	0	0	1	0	0	2	0	0	0	0	0	0	0	0	0	0	0	0	0	0	0	1	1	0	0	0	0
C9JN04;C9J6B4;Q8TAM6;B8ZZ94;B4DIZ1	C9JN04;C9J6B4;Q8TAM6;B8ZZ94;B4DIZ1	2;2;2;1;1	2;2;2;1;1	2;2;2;1;1	Ermin	ERMN	tr|C9JN04|C9JN04_HUMAN Ermin (Fragment) OS=Homo sapiens OX=9606 GN=ERMN PE=1 SV=1;tr|C9J6B4|C9J6B4_HUMAN Ermin (Fragment) OS=Homo sapiens OX=9606 GN=ERMN PE=1 SV=1;sp|Q8TAM6|ERMIN_HUMAN Ermin OS=Homo sapiens OX=9606 GN=ERMN PE=1 SV=1;tr|B8ZZ94|B8ZZ94_HUMAN	5	2	2	2	0	0	0	1	0	0	0	0	0	0	0	0	1	0	0	0	0	0	0	0	0	0	0	0	0	0	0	0	0	0	0	0	1	0	0	0	0	0
G3V5B3;G3V3E6;Q96HE7	G3V5B3;G3V3E6;Q96HE7	1;1;1	1;1;1	1;1;1	ERO1-like protein alpha	ERO1L	tr|G3V5B3|G3V5B3_HUMAN ERO1-like protein alpha (Fragment) OS=Homo sapiens OX=9606 GN=ERO1A PE=1 SV=1;tr|G3V3E6|G3V3E6_HUMAN ERO1-like protein alpha OS=Homo sapiens OX=9606 GN=ERO1A PE=1 SV=1;sp|Q96HE7|ERO1A_HUMAN ERO1-like protein alpha OS=Homo sapiens OX=	3	1	1	1	0	0	0	0	0	0	0	0	0	0	0	0	0	0	0	0	0	0	0	0	0	0	0	0	0	0	0	0	0	0	0	0	0	0	0	0	0	0
U3KQT1;P10768;H7BZT7;X6RA14	U3KQT1;P10768;H7BZT7;X6RA14	3;3;2;2	3;3;2;2	3;3;2;2	S-formylglutathione hydrolase	ESD	tr|U3KQT1|U3KQT1_HUMAN S-formylglutathione hydrolase OS=Homo sapiens OX=9606 GN=ESD PE=1 SV=2;sp|P10768|ESTD_HUMAN S-formylglutathione hydrolase OS=Homo sapiens OX=9606 GN=ESD PE=1 SV=2;tr|H7BZT7|H7BZT7_HUMAN S-formylglutathione hydrolase (Fragment) OS=Hom	4	3	3	3	0	0	0	0	0	0	0	0	0	0	0	0	0	0	0	0	0	1	0	0	2	0	0	1	0	2	1	1	1	1	0	0	0	0	1	1	1	1
Q9H6T0	Q9H6T0	1	1	1	Epithelial splicing regulatory protein 2	ESRP2	sp|Q9H6T0|ESRP2_HUMAN Epithelial splicing regulatory protein 2 OS=Homo sapiens OX=9606 GN=ESRP2 PE=1 SV=1	1	1	1	1	0	0	0	0	0	0	0	0	0	0	0	0	0	0	0	0	0	0	0	0	0	0	0	0	0	0	0	0	0	0	0	0	0	0	0	0	0	0
Q9BSJ8	Q9BSJ8	2	2	2	Extended synaptotagmin-1	ESYT1	sp|Q9BSJ8|ESYT1_HUMAN Extended synaptotagmin-1 OS=Homo sapiens OX=9606 GN=ESYT1 PE=1 SV=1	1	2	2	2	0	0	0	0	0	0	0	0	0	0	0	0	0	0	0	0	0	0	0	0	0	0	0	0	0	0	0	0	0	0	0	0	0	0	0	0	0	0
B7Z7P8;P62495	B7Z7P8;P62495	1;1	1;1	1;1	Eukaryotic peptide chain release factor subunit 1	ETF1	tr|B7Z7P8|B7Z7P8_HUMAN Eukaryotic peptide chain release factor subunit 1 OS=Homo sapiens OX=9606 GN=ETF1 PE=1 SV=1;sp|P62495|ERF1_HUMAN Eukaryotic peptide chain release factor subunit 1 OS=Homo sapiens OX=9606 GN=ETF1 PE=1 SV=3	2	1	1	1	0	0	0	0	0	0	0	0	0	0	0	0	0	0	0	0	0	0	0	0	0	0	0	0	0	0	0	0	0	0	0	0	0	0	0	0	0	0
A0A8I5KYP7;A0A8I5KYH4;A0A8I5KVL5;H0YLU7;P13804;A0A8I5KT03;H0YKF0;A0A0S2Z3M4;H3BV91;A0A8I5KUF3;A0A8I5KVC9;A0A8I5KUR2;H0YK49;J3KN60;H0YL83;A0A8I5KU27	A0A8I5KYP7;A0A8I5KYH4;A0A8I5KVL5;H0YLU7;P13804;A0A8I5KT03;H0YKF0;A0A0S2Z3M4;H3BV91;A0A8I5KUF3;A0A8I5KVC9;A0A8I5KUR2;H0YK49	10;10;10;10;10;9;9;9;9;9;8;8;7;1;1;1	10;10;10;10;10;9;9;9;9;9;8;8;7;1;1;1	10;10;10;10;10;9;9;9;9;9;8;8;7;1;1;1	Electron transfer flavoprotein subunit alpha, mitochondrial	ETFA	tr|A0A8I5KYP7|A0A8I5KYP7_HUMAN Electron transfer flavoprotein subunit alpha OS=Homo sapiens OX=9606 GN=ETFA PE=1 SV=1;tr|A0A8I5KYH4|A0A8I5KYH4_HUMAN Electron transfer flavoprotein subunit alpha OS=Homo sapiens OX=9606 GN=ETFA PE=1 SV=1;tr|A0A8I5KVL5|A0A8I5	16	10	10	10	2	4	0	5	3	3	3	1	0	0	0	2	0	3	2	1	2	1	1	2	3	0	3	1	0	1	0	1	0	1	0	1	1	1	1	0	0	2
P38117;M0QY67	P38117	14;6	14;6	14;6	Electron transfer flavoprotein subunit beta	ETFB	sp|P38117|ETFB_HUMAN Electron transfer flavoprotein subunit beta OS=Homo sapiens OX=9606 GN=ETFB PE=1 SV=3	2	14	14	14	1	4	1	2	3	2	4	1	0	1	0	2	1	3	1	2	2	2	1	3	3	0	2	0	0	0	0	1	0	0	0	0	2	2	1	1	2	0
A0A804HK66;A0A804HI48;A0A804HI73;A0A804HJT7;B4DEQ0;A0A804HK05;A0A804HL84;A0A804HL81;A0A804HJK8;Q16134	A0A804HK66;A0A804HI48;A0A804HI73;A0A804HJT7;B4DEQ0;A0A804HK05;A0A804HL84;A0A804HL81;A0A804HJK8;Q16134	1;1;1;1;1;1;1;1;1;1	1;1;1;1;1;1;1;1;1;1	1;1;1;1;1;1;1;1;1;1	Electron transfer flavoprotein-ubiquinone oxidoreductase, mitochondrial	ETFDH	tr|A0A804HK66|A0A804HK66_HUMAN Electron transfer flavoprotein-ubiquinone oxidoreductase OS=Homo sapiens OX=9606 GN=ETFDH PE=1 SV=1;tr|A0A804HI48|A0A804HI48_HUMAN Electron transfer flavoprotein-ubiquinone oxidoreductase OS=Homo sapiens OX=9606 GN=ETFDH PE=1	10	1	1	1	1	1	0	1	0	1	1	0	0	0	0	0	0	0	0	0	0	0	0	0	0	0	0	0	0	0	0	0	0	0	0	0	0	0	0	0	0	0
M0QXB5;O95571	M0QXB5;O95571	1;1	1;1	1;1	Persulfide dioxygenase ETHE1, mitochondrial	ETHE1	tr|M0QXB5|M0QXB5_HUMAN Persulfide dioxygenase ETHE1, mitochondrial OS=Homo sapiens OX=9606 GN=ETHE1 PE=1 SV=1;sp|O95571|ETHE1_HUMAN Persulfide dioxygenase ETHE1, mitochondrial OS=Homo sapiens OX=9606 GN=ETHE1 PE=1 SV=2	2	1	1	1	0	0	0	0	0	0	0	0	0	0	0	0	0	0	0	0	0	0	0	0	0	0	0	0	0	0	0	0	0	0	0	0	0	0	0	0	0	0
B0QYK0;Q01844;H7BY36;A0A0D9SFL3;C9JGE3	B0QYK0;Q01844;H7BY36;A0A0D9SFL3;C9JGE3	2;2;1;1;1	2;2;1;1;1	2;2;1;1;1	RNA-binding protein EWS	EWSR1	tr|B0QYK0|B0QYK0_HUMAN RNA-binding protein EWS OS=Homo sapiens OX=9606 GN=EWSR1 PE=1 SV=1;sp|Q01844|EWS_HUMAN RNA-binding protein EWS OS=Homo sapiens OX=9606 GN=EWSR1 PE=1 SV=1;tr|H7BY36|H7BY36_HUMAN RNA-binding protein EWS (Fragment) OS=Homo sapiens OX=96	5	2	2	2	0	0	0	0	0	0	0	0	0	0	0	0	0	0	0	0	0	0	0	0	0	0	0	0	0	0	0	0	0	0	0	0	0	0	0	0	0	0
Q01780	Q01780	1	1	1	Exosome component 10	EXOSC10	sp|Q01780|EXOSX_HUMAN Exosome component 10 OS=Homo sapiens OX=9606 GN=EXOSC10 PE=1 SV=2	1	1	1	1	0	0	0	0	0	0	0	0	0	0	0	0	0	0	0	0	0	0	0	0	0	0	0	0	0	0	0	0	0	0	0	0	0	0	0	0	0	0
A0A8I5KRS5;A0A8I5KYK9;A0A8I5QL34;B4E001;A0A8I5KV47;A0A8I5KVY3;A3KFL2;A3KFL5;Q13868	A0A8I5KRS5;A0A8I5KYK9;A0A8I5QL34;B4E001;A0A8I5KV47;A0A8I5KVY3;A3KFL2;A3KFL5;Q13868	1;1;1;1;1;1;1;1;1	1;1;1;1;1;1;1;1;1	1;1;1;1;1;1;1;1;1	Exosome complex component RRP4	EXOSC2	tr|A0A8I5KRS5|A0A8I5KRS5_HUMAN Exosome complex component RRP4 OS=Homo sapiens OX=9606 GN=EXOSC2 PE=1 SV=1;tr|A0A8I5KYK9|A0A8I5KYK9_HUMAN Exosome complex component RRP4 OS=Homo sapiens OX=9606 GN=EXOSC2 PE=1 SV=1;tr|A0A8I5QL34|A0A8I5QL34_HUMAN Exosome compl	9	1	1	1	0	0	0	0	0	0	0	0	0	0	0	0	0	0	0	0	0	0	0	0	0	0	0	0	0	0	0	0	0	0	0	0	0	0	0	0	0	0
E9PI41;Q9NPD3	E9PI41;Q9NPD3	1;1	1;1	1;1	Exosome complex component RRP41	EXOSC4	tr|E9PI41|E9PI41_HUMAN Exosome complex component RRP41 (Fragment) OS=Homo sapiens OX=9606 GN=EXOSC4 PE=1 SV=8;sp|Q9NPD3|EXOS4_HUMAN Exosome complex component RRP41 OS=Homo sapiens OX=9606 GN=EXOSC4 PE=1 SV=3	2	1	1	1	0	0	0	0	0	0	0	0	0	0	0	0	0	0	0	0	0	0	0	0	0	0	0	0	0	0	0	0	0	0	0	0	0	0	0	0	0	0
P15311	P15311	11	9	8	Ezrin	EZR	sp|P15311|EZRI_HUMAN Ezrin OS=Homo sapiens OX=9606 GN=EZR PE=1 SV=4	1	11	9	8	0	0	1	0	0	0	1	1	1	0	1	0	0	3	1	1	1	1	1	4	1	0	0	1	4	3	3	0	1	2	1	2	0	1	1	0	3	1
P00742	P00742	1	1	1	Coagulation factor X;Factor X light chain;Factor X heavy chain;Activated factor Xa heavy chain	F10	sp|P00742|FA10_HUMAN Coagulation factor X OS=Homo sapiens OX=9606 GN=F10 PE=1 SV=2	1	1	1	1	0	1	0	0	0	0	0	0	0	0	0	0	0	0	0	0	0	0	0	0	0	0	0	0	0	0	0	0	0	0	0	0	0	0	0	0	0	0
CON__P00735;E9PIT3;P00734	CON__P00735;E9PIT3;P00734	4;3;3	4;3;3	4;3;3	Prothrombin;Activation peptide fragment 1;Activation peptide fragment 2;Thrombin light chain;Thrombin heavy chain	F2	;tr|E9PIT3|E9PIT3_HUMAN Prothrombin OS=Homo sapiens OX=9606 GN=F2 PE=1 SV=1;sp|P00734|THRB_HUMAN Prothrombin OS=Homo sapiens OX=9606 GN=F2 PE=1 SV=2	3	4	4	4	0	0	0	0	0	0	0	0	0	0	0	0	0	0	0	0	0	1	0	1	0	0	0	0	0	0	1	1	2	0	3	1	0	0	2	3	2	1
CON__Q28107;A0A0A0MRJ7;P12259	CON__Q28107;A0A0A0MRJ7;P12259	6;3;3	6;3;3	6;3;3	Coagulation factor V;Coagulation factor V heavy chain;Coagulation factor V light chain	F5	;tr|A0A0A0MRJ7|A0A0A0MRJ7_HUMAN Coagulation factor V OS=Homo sapiens OX=9606 GN=F5 PE=1 SV=1;sp|P12259|FA5_HUMAN Coagulation factor V OS=Homo sapiens OX=9606 GN=F5 PE=1 SV=4	3	6	6	6	0	0	0	0	0	0	0	0	0	0	0	0	0	0	3	3	1	0	1	3	1	1	0	0	0	0	0	0	0	0	1	0	1	0	0	3	0	1
A6NFH5	A6NFH5	1	1	1	Fatty acid-binding protein 12	FABP12	sp|A6NFH5|FBP12_HUMAN Fatty acid-binding protein 12 OS=Homo sapiens OX=9606 GN=FABP12 PE=2 SV=2	1	1	1	1	0	0	0	0	0	0	0	0	0	0	0	0	0	1	0	0	1	0	0	0	0	0	0	0	0	1	0	1	0	1	0	0	1	0	0	0	0	0
P05413;S4R371;S4R3A2	P05413;S4R371;S4R3A2	5;5;4	5;5;4	5;5;4	Fatty acid-binding protein, heart	FABP3	sp|P05413|FABPH_HUMAN Fatty acid-binding protein, heart OS=Homo sapiens OX=9606 GN=FABP3 PE=1 SV=4;tr|S4R371|S4R371_HUMAN Fatty acid-binding protein, heart (Fragment) OS=Homo sapiens OX=9606 GN=FABP3 PE=1 SV=1;tr|S4R3A2|S4R3A2_HUMAN Fatty acid-binding prot	3	5	5	5	0	0	0	0	0	0	0	0	0	0	0	0	0	0	2	0	1	3	2	1	1	0	0	0	0	1	2	0	2	1	2	1	1	0	2	3	1	2
Q01469	Q01469	2	2	2	Fatty acid-binding protein, epidermal	FABP5	sp|Q01469|FABP5_HUMAN Fatty acid-binding protein 5 OS=Homo sapiens OX=9606 GN=FABP5 PE=1 SV=3	1	2	2	2	0	0	0	0	0	0	0	0	0	0	0	0	1	0	0	0	0	1	0	0	0	0	0	0	0	1	0	0	0	0	0	1	0	0	0	0	0	0
F8VZI9;A0A0A0MTP9;Q9BWQ8	F8VZI9;A0A0A0MTP9;Q9BWQ8	1;1;1	1;1;1	1;1;1	Protein lifeguard 2	FAIM2	tr|F8VZI9|F8VZI9_HUMAN Protein lifeguard 2 OS=Homo sapiens OX=9606 GN=FAIM2 PE=1 SV=1;tr|A0A0A0MTP9|A0A0A0MTP9_HUMAN Protein lifeguard 2 (Fragment) OS=Homo sapiens OX=9606 GN=FAIM2 PE=1 SV=1;sp|Q9BWQ8|LFG2_HUMAN Protein lifeguard 2 OS=Homo sapiens OX=9606	3	1	1	1	0	0	0	0	0	0	0	0	0	0	0	0	0	0	0	0	0	1	0	0	0	0	0	0	0	0	0	0	0	0	0	0	0	0	0	0	0	0
C9J2Y4;E7EQY1;Q96C01	C9J2Y4;E7EQY1;Q96C01	1;1;1	1;1;1	1;1;1	Protein FAM136A	FAM136A	tr|C9J2Y4|C9J2Y4_HUMAN Protein FAM136A OS=Homo sapiens OX=9606 GN=FAM136A PE=1 SV=1;tr|E7EQY1|E7EQY1_HUMAN Protein FAM136A OS=Homo sapiens OX=9606 GN=FAM136A PE=1 SV=1;sp|Q96C01|F136A_HUMAN Protein FAM136A OS=Homo sapiens OX=9606 GN=FAM136A PE=1 SV=1	3	1	1	1	0	0	0	1	0	1	0	0	0	0	0	0	0	0	0	0	0	0	0	0	0	0	0	0	0	0	0	0	0	0	0	0	0	0	0	0	0	0
A8MYZ0	A8MYZ0	1	1	1	Protein FAM188B2	FAM188B2	sp|A8MYZ0|MIY4B_HUMAN Inactive ubiquitin carboxyl-terminal hydrolase MINDY-4B OS=Homo sapiens OX=9606 GN=MINDY4B PE=3 SV=3	1	1	1	1	0	0	1	0	0	0	0	0	0	0	0	0	1	0	1	0	0	1	0	0	0	0	0	0	0	0	0	0	0	0	0	0	0	0	0	0	0	0
Q5SY85	Q5SY85	1	1	1	Protein FAM201A	FAM201A	sp|Q5SY85|F201A_HUMAN Protein FAM201A OS=Homo sapiens OX=9606 GN=FAM201A PE=4 SV=1	1	1	1	1	0	0	0	0	0	0	0	0	0	0	0	0	0	0	0	0	0	0	0	0	0	0	0	0	0	0	0	0	0	1	0	0	0	0	0	0	0	0
A0A8V8TMP7;Q9NUQ9;Q9H0Q0;E5RGI7;E5RJE1;E5RIR8;E5RJL8;E5RI16	A0A8V8TMP7;Q9NUQ9	5;5;2;1;1;1;1;1	5;5;2;1;1;1;1;1	5;5;2;1;1;1;1;1	Protein FAM49B	FAM49B	tr|A0A8V8TMP7|A0A8V8TMP7_HUMAN CYFIP-related Rac1 interactor B OS=Homo sapiens OX=9606 GN=CYRIB PE=4 SV=1;sp|Q9NUQ9|CYRIB_HUMAN CYFIP-related Rac1 interactor B OS=Homo sapiens OX=9606 GN=CYRIB PE=1 SV=1	8	5	5	5	0	1	0	0	1	0	1	1	1	0	1	1	0	1	1	1	1	1	1	2	2	1	0	1	1	1	3	2	3	1	1	2	1	1	2	2	1	1
Q52LJ0	Q52LJ0	1	1	1	Protein FAM98B	FAM98B	sp|Q52LJ0|FA98B_HUMAN Protein FAM98B OS=Homo sapiens OX=9606 GN=FAM98B PE=1 SV=2	1	1	1	1	0	0	0	0	0	0	0	0	0	0	0	0	0	0	0	0	0	0	0	0	0	0	0	0	0	0	0	0	0	0	0	0	0	0	0	0	0	0
A0A6Q8PFY3;Q9BXW9	A0A6Q8PFY3;Q9BXW9	1;1	1;1	1;1	Fanconi anemia group D2 protein	FANCD2	tr|A0A6Q8PFY3|A0A6Q8PFY3_HUMAN Fanconi anemia group D2 protein (Fragment) OS=Homo sapiens OX=9606 GN=FANCD2 PE=1 SV=1;sp|Q9BXW9|FACD2_HUMAN Fanconi anemia group D2 protein OS=Homo sapiens OX=9606 GN=FANCD2 PE=1 SV=2	2	1	1	1	0	0	0	0	0	0	0	0	0	0	0	0	0	0	0	0	0	0	0	0	0	0	0	0	0	0	0	0	0	0	0	0	0	0	0	0	0	0
H3BP78;F8W7R3;A0A8Q3SIZ6;A0A8Q3SIW9;A0A6Q8PGF4;A0A6Q8PH09;Q9NVI1	H3BP78;F8W7R3;A0A8Q3SIZ6;A0A8Q3SIW9;A0A6Q8PGF4;A0A6Q8PH09;Q9NVI1	1;1;1;1;1;1;1	1;1;1;1;1;1;1	1;1;1;1;1;1;1	Fanconi anemia group I protein	FANCI	tr|H3BP78|H3BP78_HUMAN Fanconi anemia group I protein (Fragment) OS=Homo sapiens OX=9606 GN=FANCI PE=1 SV=1;tr|F8W7R3|F8W7R3_HUMAN Fanconi anemia group I protein OS=Homo sapiens OX=9606 GN=FANCI PE=1 SV=1;tr|A0A8Q3SIZ6|A0A8Q3SIZ6_HUMAN Fanconi anemia group	7	1	1	1	0	0	0	0	0	0	0	0	0	0	0	0	0	0	0	0	0	0	0	0	0	0	0	0	0	0	0	0	0	0	0	0	0	0	0	0	0	0
K7ER16;K7ER00;Q9Y285;K7EPH2;K7EK06	K7ER16;K7ER00;Q9Y285;K7EPH2	3;3;3;2;1	3;3;3;2;1	3;3;3;2;1	Phenylalanine--tRNA ligase alpha subunit	FARSA	tr|K7ER16|K7ER16_HUMAN Phenylalanine--tRNA ligase alpha subunit OS=Homo sapiens OX=9606 GN=FARSA PE=1 SV=1;tr|K7ER00|K7ER00_HUMAN Phenylalanine--tRNA ligase alpha subunit OS=Homo sapiens OX=9606 GN=FARSA PE=1 SV=1;sp|Q9Y285|SYFA_HUMAN Phenylalanine--tRNA l	5	3	3	3	0	0	0	1	0	1	0	1	0	0	0	0	0	0	0	0	0	0	0	0	0	0	0	1	0	0	0	0	0	0	0	0	1	0	1	0	0	1
Q9NSD9	Q9NSD9	3	3	3	Phenylalanine--tRNA ligase beta subunit	FARSB	sp|Q9NSD9|SYFB_HUMAN Phenylalanine--tRNA ligase beta subunit OS=Homo sapiens OX=9606 GN=FARSB PE=1 SV=3	1	3	3	3	0	0	0	0	0	0	0	0	0	0	0	0	0	0	0	0	0	1	0	0	0	0	0	1	0	0	0	0	1	0	0	0	0	0	0	0	0	1
P49327;A0A0U1RQF0	P49327;A0A0U1RQF0	34;33	34;33	34;33	Fatty acid synthase;[Acyl-carrier-protein] S-acetyltransferase;[Acyl-carrier-protein] S-malonyltransferase;3-oxoacyl-[acyl-carrier-protein] synthase;3-oxoacyl-[acyl-carrier-protein] reductase;3-hydroxyacyl-[acyl-carrier-protein] dehydratase;Enoyl-[acyl-carrier-protein] reductase;Oleoyl-[acyl-carrier-protein] hydrolase	FASN	sp|P49327|FAS_HUMAN Fatty acid synthase OS=Homo sapiens OX=9606 GN=FASN PE=1 SV=3;tr|A0A0U1RQF0|A0A0U1RQF0_HUMAN Fatty acid synthase OS=Homo sapiens OX=9606 GN=FASN PE=1 SV=1	2	34	34	34	0	0	0	0	0	0	0	2	1	0	1	0	1	1	0	0	2	0	0	1	1	0	0	0	1	0	0	0	0	0	0	0	0	1	0	0	0	1
E9PQ73;Q8TDW7	E9PQ73;Q8TDW7	1;1	1;1	1;1	Protocadherin Fat 3	FAT3	tr|E9PQ73|E9PQ73_HUMAN Protocadherin Fat 3 OS=Homo sapiens OX=9606 GN=FAT3 PE=1 SV=1;sp|Q8TDW7|FAT3_HUMAN Protocadherin Fat 3 OS=Homo sapiens OX=9606 GN=FAT3 PE=2 SV=3	2	1	1	1	0	0	0	0	0	0	0	1	1	0	1	0	0	0	1	0	1	0	0	0	1	0	0	0	0	0	0	0	0	0	0	0	0	1	0	0	0	0
P22087;M0R0P1;M0QXL5;M0R2Q4;M0R299;M0R2U2;M0R1H0;M0R2B0;A6NHQ2	P22087;M0R0P1;M0QXL5;M0R2Q4;M0R299;M0R2U2;M0R1H0;M0R2B0	6;5;5;5;4;3;3;3;1	6;5;5;5;4;3;3;3;1	6;5;5;5;4;3;3;3;1	rRNA 2-O-methyltransferase fibrillarin	FBL	sp|P22087|FBRL_HUMAN rRNA 2-O-methyltransferase fibrillarin OS=Homo sapiens OX=9606 GN=FBL PE=1 SV=2;tr|M0R0P1|M0R0P1_HUMAN rRNA 2-O-methyltransferase fibrillarin (Fragment) OS=Homo sapiens OX=9606 GN=FBL PE=1 SV=1;tr|M0QXL5|M0QXL5_HUMAN rRNA 2-O-methyl	9	6	6	6	0	0	0	0	0	0	0	0	0	0	0	0	0	0	0	0	0	0	0	0	0	0	0	0	0	0	0	0	0	0	0	0	0	0	0	0	0	0
Q9UK22;A0A286YF37;R4GNH2	Q9UK22;A0A286YF37	3;3;1	3;3;1	3;3;1	F-box only protein 2	FBXO2	sp|Q9UK22|FBX2_HUMAN F-box only protein 2 OS=Homo sapiens OX=9606 GN=FBXO2 PE=1 SV=2;tr|A0A286YF37|A0A286YF37_HUMAN F-box only protein 2 (Fragment) OS=Homo sapiens OX=9606 GN=FBXO2 PE=1 SV=1	3	3	3	3	0	0	0	0	0	0	0	0	0	0	0	0	0	1	0	0	0	2	0	0	1	0	0	0	0	0	0	0	0	0	0	1	0	0	0	0	0	0
A0A087X1D8;A0A087WVN4;P14324;A0A087WTP2	A0A087X1D8;A0A087WVN4;P14324	3;3;3;1	3;3;3;1	3;3;3;1	Farnesyl pyrophosphate synthase	FDPS	tr|A0A087X1D8|A0A087X1D8_HUMAN Farnesyl pyrophosphate synthase (Fragment) OS=Homo sapiens OX=9606 GN=FDPS PE=1 SV=1;tr|A0A087WVN4|A0A087WVN4_HUMAN Farnesyl pyrophosphate synthase (Fragment) OS=Homo sapiens OX=9606 GN=FDPS PE=1 SV=1;sp|P14324|FPPS_HUMAN Far	4	3	3	3	0	0	0	0	0	0	0	0	0	0	0	0	0	0	0	0	0	0	0	0	0	0	0	0	0	0	0	1	1	0	0	1	1	0	1	1	0	0
A0A0A0MTN9;J3QQX3;A0A0A0MTR6;A0A0C4DFN8;A0A0A0MSZ4;A0A0A0MT64;P22570;A0A0C4DGN7;J3QKZ8;J3QQW7	A0A0A0MTN9;J3QQX3;A0A0A0MTR6;A0A0C4DFN8;A0A0A0MSZ4;A0A0A0MT64;P22570;A0A0C4DGN7	7;7;7;7;7;7;7;6;2;1	7;7;7;7;7;7;7;6;2;1	7;7;7;7;7;7;7;6;2;1	NADPH:adrenodoxin oxidoreductase, mitochondrial	FDXR	tr|A0A0A0MTN9|A0A0A0MTN9_HUMAN NADPH:adrenodoxin oxidoreductase, mitochondrial OS=Homo sapiens OX=9606 GN=FDXR PE=1 SV=1;tr|J3QQX3|J3QQX3_HUMAN NADPH:adrenodoxin oxidoreductase, mitochondrial OS=Homo sapiens OX=9606 GN=FDXR PE=1 SV=2;tr|A0A0A0MTR6|A0A0A0MT	10	7	7	7	1	0	0	1	0	1	2	0	1	0	0	2	0	1	0	0	0	1	0	0	0	0	4	0	0	0	0	0	0	0	0	0	0	1	0	0	0	0
P39748;I3L3E9;F5H1Y3	P39748;I3L3E9;F5H1Y3	2;1;1	2;1;1	2;1;1	Flap endonuclease 1	FEN1	sp|P39748|FEN1_HUMAN Flap endonuclease 1 OS=Homo sapiens OX=9606 GN=FEN1 PE=1 SV=1;tr|I3L3E9|I3L3E9_HUMAN Flap endonuclease 1 (Fragment) OS=Homo sapiens OX=9606 GN=FEN1 PE=1 SV=1;tr|F5H1Y3|F5H1Y3_HUMAN Flap endonuclease 1 (Fragment) OS=Homo sapiens OX=9606	3	2	2	2	0	0	0	0	0	0	0	0	0	0	0	0	0	0	0	0	0	0	0	0	0	0	0	0	0	0	0	0	0	0	0	0	0	0	0	0	0	0
P02671	P02671	3	3	3	Fibrinogen alpha chain;Fibrinopeptide A;Fibrinogen alpha chain	FGA	sp|P02671|FIBA_HUMAN Fibrinogen alpha chain OS=Homo sapiens OX=9606 GN=FGA PE=1 SV=2	1	3	3	3	0	0	1	0	1	0	1	1	3	0	0	1	1	0	0	0	0	0	0	0	0	0	0	0	0	2	1	0	2	1	1	0	1	0	2	3	0	0
P02675;D6REL8;CON__P02676	P02675;D6REL8	3;2;1	3;2;1	3;2;1	Fibrinogen beta chain;Fibrinopeptide B;Fibrinogen beta chain	FGB	sp|P02675|FIBB_HUMAN Fibrinogen beta chain OS=Homo sapiens OX=9606 GN=FGB PE=1 SV=2;tr|D6REL8|D6REL8_HUMAN Fibrinogen beta chain OS=Homo sapiens OX=9606 GN=FGB PE=1 SV=1	3	3	3	3	0	1	0	1	0	0	0	0	2	0	0	1	0	1	0	0	1	0	0	0	0	0	0	0	0	1	0	0	2	1	0	0	0	0	1	3	1	0
C9JIN3	C9JIN3	1	1	1	Fibroblast growth factor	FGF12	tr|C9JIN3|C9JIN3_HUMAN Fibroblast growth factor (Fragment) OS=Homo sapiens OX=9606 GN=FGF12 PE=1 SV=1	1	1	1	1	0	0	0	0	0	0	0	0	0	0	0	1	0	0	0	0	0	0	0	0	0	0	0	0	0	1	1	0	1	0	1	0	1	0	1	0	0	0
C9JEU5;C9JC84;P02679;C9JPQ9;C9JU00	C9JEU5;C9JC84;P02679	3;3;3;1;1	3;3;3;1;1	3;3;3;1;1	Fibrinogen gamma chain	FGG	tr|C9JEU5|C9JEU5_HUMAN Fibrinogen gamma chain OS=Homo sapiens OX=9606 GN=FGG PE=1 SV=1;tr|C9JC84|C9JC84_HUMAN Fibrinogen gamma chain OS=Homo sapiens OX=9606 GN=FGG PE=1 SV=1;sp|P02679|FIBG_HUMAN Fibrinogen gamma chain OS=Homo sapiens OX=9606 GN=FGG PE=1 SV	5	3	3	3	0	0	0	0	0	0	0	0	0	0	0	1	0	0	0	0	0	0	0	0	0	0	0	0	0	2	0	0	0	1	0	0	0	0	0	1	0	0
P07954;A0A804HI24;A0A804HKE6	P07954;A0A804HI24;A0A804HKE6	14;13;9	14;13;9	14;13;9	Fumarate hydratase, mitochondrial	FH	sp|P07954|FUMH_HUMAN Fumarate hydratase, mitochondrial OS=Homo sapiens OX=9606 GN=FH PE=1 SV=3;tr|A0A804HI24|A0A804HI24_HUMAN Fumarate hydratase, mitochondrial OS=Homo sapiens OX=9606 GN=FH PE=1 SV=1;tr|A0A804HKE6|A0A804HKE6_HUMAN Fumarate hydratase, mitoc	3	14	14	14	5	3	2	6	6	5	7	2	4	1	1	3	2	5	4	3	3	6	4	4	6	6	5	4	1	1	2	5	4	5	4	5	4	5	6	1	4	5
A0A0D9SGB2;Q5JXI0;A0A0D9SFI6;A0A0D9SFB0;Q5JXH9;A0A0D9SFZ9;Q5JXH8;Q5JXH7;Q5JXI3;Q5JXI2;Q5JXI8;A0A494C0D6;Q13642	A0A0D9SGB2;Q5JXI0;A0A0D9SFI6;A0A0D9SFB0;Q5JXH9;A0A0D9SFZ9;Q5JXH8;Q5JXH7;Q5JXI3;Q5JXI2;Q5JXI8;A0A494C0D6;Q13642	1;1;1;1;1;1;1;1;1;1;1;1;1	1;1;1;1;1;1;1;1;1;1;1;1;1	1;1;1;1;1;1;1;1;1;1;1;1;1	Four and a half LIM domains protein 1	FHL1	tr|A0A0D9SGB2|A0A0D9SGB2_HUMAN Four and a half LIM domains protein 1 (Fragment) OS=Homo sapiens OX=9606 GN=FHL1 PE=1 SV=1;tr|Q5JXI0|Q5JXI0_HUMAN Four and a half LIM domains protein 1 (Fragment) OS=Homo sapiens OX=9606 GN=FHL1 PE=1 SV=1;tr|A0A0D9SFI6|A0A0D9	13	1	1	1	1	0	0	0	0	0	0	1	0	0	0	1	0	0	0	0	0	0	0	0	0	0	0	0	0	0	0	0	0	0	0	0	0	1	0	0	0	0
Q9Y3D6	Q9Y3D6	2	2	2	Mitochondrial fission 1 protein	FIS1	sp|Q9Y3D6|FIS1_HUMAN Mitochondrial fission 1 protein OS=Homo sapiens OX=9606 GN=FIS1 PE=1 SV=2	1	2	2	2	0	0	0	0	0	1	0	2	0	0	0	0	0	1	1	1	1	1	0	2	0	1	0	0	1	1	0	0	1	0	0	0	2	0	1	0	0	0
Q1JUQ5;F6T7Q3;P62942	Q1JUQ5;F6T7Q3;P62942	1;1;1	1;1;1	1;1;1	Peptidyl-prolyl cis-trans isomerase;Peptidyl-prolyl cis-trans isomerase FKBP1A	FKBP12-Exip2;FKBP1A	tr|Q1JUQ5|Q1JUQ5_HUMAN peptidylprolyl isomerase OS=Homo sapiens OX=9606 GN=FKBP1A PE=1 SV=1;tr|F6T7Q3|F6T7Q3_HUMAN peptidylprolyl isomerase OS=Homo sapiens OX=9606 GN=FKBP1A PE=1 SV=1;sp|P62942|FKB1A_HUMAN Peptidyl-prolyl cis-trans isomerase FKBP1A OS=Homo	3	1	1	1	0	0	0	0	0	0	0	0	0	0	0	1	0	0	1	0	1	1	0	1	1	0	0	0	1	1	1	1	1	1	1	1	1	0	1	1	1	1
Q00688	Q00688	1	1	1	Peptidyl-prolyl cis-trans isomerase FKBP3	FKBP3	sp|Q00688|FKBP3_HUMAN Peptidyl-prolyl cis-trans isomerase FKBP3 OS=Homo sapiens OX=9606 GN=FKBP3 PE=1 SV=1	1	1	1	1	0	0	0	0	0	0	0	0	0	0	0	0	0	0	0	0	0	0	0	0	0	0	0	0	0	0	0	0	0	0	0	0	0	0	0	0	0	0
Q02790;F5H1U3;H0YFG2	Q02790	10;3;1	10;3;1	10;3;1	Peptidyl-prolyl cis-trans isomerase FKBP4;Peptidyl-prolyl cis-trans isomerase FKBP4, N-terminally processed	FKBP4	sp|Q02790|FKBP4_HUMAN Peptidyl-prolyl cis-trans isomerase FKBP4 OS=Homo sapiens OX=9606 GN=FKBP4 PE=1 SV=3	3	10	10	10	0	0	0	0	0	0	0	0	0	0	0	0	0	0	0	0	0	0	0	0	1	0	0	0	0	0	0	0	0	0	0	0	0	0	0	0	0	0
Q13451	Q13451	1	1	1	Peptidyl-prolyl cis-trans isomerase FKBP5;Peptidyl-prolyl cis-trans isomerase FKBP5, N-terminally processed	FKBP5	sp|Q13451|FKBP5_HUMAN Peptidyl-prolyl cis-trans isomerase FKBP5 OS=Homo sapiens OX=9606 GN=FKBP5 PE=1 SV=2	1	1	1	1	0	0	0	0	0	0	0	0	0	0	0	0	0	0	0	0	0	0	0	0	0	0	0	0	0	0	0	0	0	0	0	0	0	0	0	0	0	0
CON__P20930;P20930	CON__P20930;P20930	3;3	3;3	3;3	Filaggrin	FLG	;sp|P20930|FILA_HUMAN Filaggrin OS=Homo sapiens OX=9606 GN=FLG PE=1 SV=3	2	3	3	3	0	0	0	0	0	0	0	0	0	0	0	0	0	0	0	0	0	0	0	0	0	0	0	0	0	0	0	0	0	0	0	0	0	0	0	0	0	0
CON__Q5D862;Q5D862	CON__Q5D862;Q5D862	20;20	20;20	20;20	Filaggrin-2	FLG2	;sp|Q5D862|FILA2_HUMAN Filaggrin-2 OS=Homo sapiens OX=9606 GN=FLG2 PE=1 SV=1	2	20	20	20	0	0	2	0	1	1	0	0	1	0	1	0	2	0	2	0	1	0	2	2	1	1	0	1	0	0	0	0	1	1	1	1	0	0	1	2	0	1
P21333;Q60FE5;A0A7P0NMY4;A0A087WWY3;A0A7I2V3E6;F8WE98;H0Y5C6;H0Y5F3	P21333;Q60FE5;A0A7P0NMY4	28;27;18;6;6;6;4;1	28;27;18;6;6;6;4;1	27;26;17;6;6;5;4;1	Filamin-A	FLNA	sp|P21333|FLNA_HUMAN Filamin-A OS=Homo sapiens OX=9606 GN=FLNA PE=1 SV=4;tr|Q60FE5|Q60FE5_HUMAN Filamin-A OS=Homo sapiens OX=9606 GN=FLNA PE=1 SV=1;tr|A0A7P0NMY4|A0A7P0NMY4_HUMAN Filamin-A OS=Homo sapiens OX=9606 GN=FLNA PE=1 SV=1	8	28	28	27	0	0	0	0	0	0	0	2	0	0	0	0	0	1	0	0	0	0	0	0	0	0	0	0	1	0	0	0	0	0	0	0	0	0	0	0	0	0
E7EN95;A0A804HK76;O75369;A0A804HL72;A0A804HJC2	E7EN95;A0A804HK76;O75369;A0A804HL72	22;22;22;21;3	22;22;22;21;3	21;21;21;20;3	Filamin-B	FLNB	tr|E7EN95|E7EN95_HUMAN Filamin-B OS=Homo sapiens OX=9606 GN=FLNB PE=1 SV=1;tr|A0A804HK76|A0A804HK76_HUMAN Filamin-B OS=Homo sapiens OX=9606 GN=FLNB PE=1 SV=1;sp|O75369|FLNB_HUMAN Filamin-B OS=Homo sapiens OX=9606 GN=FLNB PE=1 SV=2;tr|A0A804HL72|A0A804HL72_	5	22	22	21	0	0	0	0	0	0	0	0	0	0	0	0	0	0	0	0	0	0	0	0	0	0	0	0	0	0	0	0	0	0	0	0	0	0	0	0	0	0
Q14315	Q14315	5	3	3	Filamin-C	FLNC	sp|Q14315|FLNC_HUMAN Filamin-C OS=Homo sapiens OX=9606 GN=FLNC PE=1 SV=3	1	5	3	3	0	0	0	0	0	0	0	0	0	0	2	0	0	0	0	0	0	0	0	0	0	0	0	0	0	0	0	0	0	0	0	0	0	0	0	0	0	0
A0A140T9R1;O75955;A0A140T9W4;A0A140T9X0;A2AB09;A0A140T907;A0A140T905;A0A140T974;A2ABJ5;A0A140T9C3;A0A140T959;A2AB12;A2AB10	A0A140T9R1;O75955;A0A140T9W4;A0A140T9X0;A2AB09	6;6;4;4;4;2;2;2;2;2;2;2;2	6;6;4;4;4;2;2;2;2;2;2;2;2	6;6;4;4;4;2;2;2;2;2;2;2;2	Flotillin-1	FLOT1	tr|A0A140T9R1|A0A140T9R1_HUMAN Flotillin (Fragment) OS=Homo sapiens OX=9606 GN=FLOT1 PE=1 SV=1;sp|O75955|FLOT1_HUMAN Flotillin-1 OS=Homo sapiens OX=9606 GN=FLOT1 PE=1 SV=3;tr|A0A140T9W4|A0A140T9W4_HUMAN Flotillin (Fragment) OS=Homo sapiens OX=9606 GN=FLOT1	13	6	6	6	1	0	0	0	0	1	0	0	1	0	0	0	0	0	1	0	1	2	0	1	2	2	0	2	1	2	2	1	2	2	1	2	1	0	2	2	2	2
J3QLD9;E7EMK3;Q14254;K7EKW9	J3QLD9;E7EMK3;Q14254;K7EKW9	6;6;6;5	6;6;6;5	6;6;6;5	Flotillin-2	FLOT2	tr|J3QLD9|J3QLD9_HUMAN Flotillin OS=Homo sapiens OX=9606 GN=FLOT2 PE=1 SV=1;tr|E7EMK3|E7EMK3_HUMAN Flotillin OS=Homo sapiens OX=9606 GN=FLOT2 PE=1 SV=1;sp|Q14254|FLOT2_HUMAN Flotillin-2 OS=Homo sapiens OX=9606 GN=FLOT2 PE=1 SV=2;tr|K7EKW9|K7EKW9_HUMAN Flot	4	6	6	6	0	0	0	0	0	0	0	0	0	0	0	0	0	0	0	0	1	2	0	2	0	2	0	0	0	0	2	0	1	0	0	0	0	0	1	0	1	1
Q9H479	Q9H479	2	2	2	Fructosamine-3-kinase	FN3K	sp|Q9H479|FN3K_HUMAN Fructosamine-3-kinase OS=Homo sapiens OX=9606 GN=FN3K PE=1 SV=1	1	2	2	2	0	0	0	0	0	0	0	1	0	0	0	0	0	0	0	0	0	0	0	0	0	0	0	0	0	0	0	0	0	0	0	0	0	0	0	0	0	0
Q9HA64;I3L2G3	Q9HA64;I3L2G3	2;1	2;1	2;1	Ketosamine-3-kinase	FN3KRP	sp|Q9HA64|KT3K_HUMAN Ketosamine-3-kinase OS=Homo sapiens OX=9606 GN=FN3KRP PE=1 SV=2;tr|I3L2G3|I3L2G3_HUMAN protein-ribulosamine 3-kinase (Fragment) OS=Homo sapiens OX=9606 GN=FN3KRP PE=1 SV=1	2	2	2	2	0	0	0	0	0	0	0	0	0	0	0	0	0	0	0	0	0	0	0	0	0	0	0	0	0	0	0	0	0	0	1	1	1	0	0	1	0	1
P85037	P85037	1	1	1	Forkhead box protein K1	FOXK1	sp|P85037|FOXK1_HUMAN Forkhead box protein K1 OS=Homo sapiens OX=9606 GN=FOXK1 PE=1 SV=1	1	1	1	1	0	0	0	0	0	0	0	0	0	0	0	0	0	0	0	0	0	0	0	0	0	0	0	0	0	0	0	0	0	0	0	0	0	0	0	0	0	0
Q16658;C9JFC0;A0A0A0MSB2;C9JPH9	Q16658	15;5;5;3	15;5;5;3	15;5;5;3	Fascin	FSCN1	sp|Q16658|FSCN1_HUMAN Fascin OS=Homo sapiens OX=9606 GN=FSCN1 PE=1 SV=3	4	15	15	15	2	0	2	2	2	0	0	4	2	1	2	3	0	3	4	5	7	7	5	4	5	2	0	1	5	1	4	4	3	2	1	2	6	3	4	4	4	3
P02794;G3V192;G3V1D1;E9PRK8;E9PKY7;E9PQR3;E9PPQ4;E9PKM5;E9PK45	P02794;G3V192;G3V1D1	11;9;7;5;5;2;2;2;2	11;9;7;5;5;2;2;2;2	11;9;7;5;5;2;2;2;2	Ferritin heavy chain;Ferritin heavy chain, N-terminally processed;Ferritin	FTH1	sp|P02794|FRIH_HUMAN Ferritin heavy chain OS=Homo sapiens OX=9606 GN=FTH1 PE=1 SV=2;tr|G3V192|G3V192_HUMAN Ferritin OS=Homo sapiens OX=9606 GN=FTH1 PE=1 SV=1;tr|G3V1D1|G3V1D1_HUMAN Ferritin OS=Homo sapiens OX=9606 GN=FTH1 PE=1 SV=1	9	11	11	11	1	2	3	6	2	0	3	7	8	3	8	3	2	5	8	6	6	8	8	8	7	4	1	4	5	7	6	4	7	4	4	7	5	2	5	8	4	3
P02792	P02792	5	5	5	Ferritin light chain	FTL	sp|P02792|FRIL_HUMAN Ferritin light chain OS=Homo sapiens OX=9606 GN=FTL PE=1 SV=2	1	5	5	5	0	0	0	0	0	0	1	2	3	1	2	2	0	1	1	1	1	1	1	1	0	1	0	1	1	1	1	0	2	0	1	2	1	0	1	1	1	0
Q8IY81	Q8IY81	2	2	2	pre-rRNA processing protein FTSJ3	FTSJ3	sp|Q8IY81|SPB1_HUMAN pre-rRNA 2-O-ribose RNA methyltransferase FTSJ3 OS=Homo sapiens OX=9606 GN=FTSJ3 PE=1 SV=2	1	2	2	2	0	0	0	0	0	0	0	0	0	0	0	0	0	0	0	0	0	0	0	0	0	0	0	0	0	0	0	0	0	0	0	0	0	0	0	0	0	0
Q96AE4;E9PEB5;C9JSZ1	Q96AE4;E9PEB5	3;2;1	3;2;1	3;2;1	Far upstream element-binding protein 1	FUBP1	sp|Q96AE4|FUBP1_HUMAN Far upstream element-binding protein 1 OS=Homo sapiens OX=9606 GN=FUBP1 PE=1 SV=3;tr|E9PEB5|E9PEB5_HUMAN Far upstream element-binding protein 1 OS=Homo sapiens OX=9606 GN=FUBP1 PE=1 SV=1	3	3	3	3	0	0	0	0	0	0	0	0	0	0	0	0	0	0	0	0	0	0	0	0	0	0	0	0	0	0	0	0	0	0	0	0	0	0	0	0	0	0
Q96I24	Q96I24	3	3	3	Far upstream element-binding protein 3	FUBP3	sp|Q96I24|FUBP3_HUMAN Far upstream element-binding protein 3 OS=Homo sapiens OX=9606 GN=FUBP3 PE=1 SV=2	1	3	3	3	0	0	0	0	0	0	0	0	0	0	0	0	0	0	0	0	0	0	0	0	0	0	0	0	0	0	0	0	0	0	0	0	0	0	0	0	0	0
H3BPE7;P35637	H3BPE7;P35637	3;3	3;3	2;2	RNA-binding protein FUS	FUS	tr|H3BPE7|H3BPE7_HUMAN RNA-binding protein FUS OS=Homo sapiens OX=9606 GN=FUS PE=1 SV=1;sp|P35637|FUS_HUMAN RNA-binding protein FUS OS=Homo sapiens OX=9606 GN=FUS PE=1 SV=1	2	3	3	2	0	0	0	0	0	0	0	0	0	0	0	0	0	0	0	0	0	0	0	0	0	0	0	0	0	0	0	0	0	0	0	0	0	0	0	0	0	0
A0A8V8TNP6;B4DXZ6;A0A8V8TMQ1;P51114;C9JAJ4;E7EU85;E9PFF5	A0A8V8TNP6;B4DXZ6;A0A8V8TMQ1;P51114;C9JAJ4;E7EU85;E9PFF5	2;2;2;2;1;1;1	2;2;2;2;1;1;1	2;2;2;2;1;1;1	Fragile X mental retardation syndrome-related protein 1	FXR1	tr|A0A8V8TNP6|A0A8V8TNP6_HUMAN Fragile X mental retardation, autosomal homolog 1, isoform CRA_c OS=Homo sapiens OX=9606 GN=FXR1 PE=4 SV=1;tr|B4DXZ6|B4DXZ6_HUMAN RNA-binding protein FXR1 OS=Homo sapiens OX=9606 GN=FXR1 PE=1 SV=1;tr|A0A8V8TMQ1|A0A8V8TMQ1_HUM	7	2	2	2	0	0	0	0	0	0	0	0	0	0	0	0	0	0	0	0	0	0	0	0	0	0	0	0	0	0	0	0	0	0	0	0	0	0	0	0	0	0
P51116;Q8IXW7;A0A8I5KYA7;A0A8I5KTT6;A0A8I5KUC2;A0A087WXI3;A0A087WVL8;A0A8I5KTZ9;A0A087WY29;A0A8I5KT56;A0A8I5KWH0;A8MQB8;A0A8I5KZ21;G3V0J0;A0A8I5KS01;Q06787	P51116	3;1;1;1;1;1;1;1;1;1;1;1;1;1;1;1	3;1;1;1;1;1;1;1;1;1;1;1;1;1;1;1	3;1;1;1;1;1;1;1;1;1;1;1;1;1;1;1	Fragile X mental retardation syndrome-related protein 2	FXR2	sp|P51116|FXR2_HUMAN RNA-binding protein FXR2 OS=Homo sapiens OX=9606 GN=FXR2 PE=1 SV=2	16	3	3	3	0	0	0	0	0	0	0	0	0	0	0	0	0	0	0	0	0	0	0	1	0	0	0	0	0	0	0	0	0	0	0	0	0	0	0	0	0	0
K7EQG4;O00168	K7EQG4;O00168	1;1	1;1	1;1	Phospholemman	FXYD1	tr|K7EQG4|K7EQG4_HUMAN FXYD domain-containing ion transport regulator (Fragment) OS=Homo sapiens OX=9606 GN=FXYD1 PE=1 SV=2;sp|O00168|PLM_HUMAN Phospholemman OS=Homo sapiens OX=9606 GN=FXYD1 PE=1 SV=2	2	1	1	1	0	0	0	0	0	0	0	0	0	0	0	0	0	0	0	0	0	0	0	0	0	0	0	1	0	0	1	0	0	0	0	1	1	0	0	0	1	0
A0A7I2YQN9;A0A7I2V5M7;Q13283;A0A7P0P2U7;A0A7I2V651;A0A7I2YQU8;A0A7I2V2X7;A0A7I2V496;E5RIF8;A0A7I2V326;E5RH42;A0A7I2YQH0;E5RJU8;A0A7I2V548;A0A7I2V2S5	A0A7I2YQN9;A0A7I2V5M7;Q13283;A0A7P0P2U7;A0A7I2V651;A0A7I2YQU8	4;4;4;3;2;2;1;1;1;1;1;1;1;1;1	4;4;4;3;2;2;1;1;1;1;1;1;1;1;1	4;4;4;3;2;2;1;1;1;1;1;1;1;1;1	Ras GTPase-activating protein-binding protein 1	G3BP1	tr|A0A7I2YQN9|A0A7I2YQN9_HUMAN Ras GTPase-activating protein-binding protein 1 OS=Homo sapiens OX=9606 GN=G3BP1 PE=1 SV=1;tr|A0A7I2V5M7|A0A7I2V5M7_HUMAN Ras GTPase-activating protein-binding protein 1 OS=Homo sapiens OX=9606 GN=G3BP1 PE=1 SV=1;sp|Q13283|G3	15	4	4	4	0	0	0	0	0	0	0	0	0	0	0	0	0	0	0	0	0	0	0	0	0	0	0	0	0	0	0	0	0	0	0	0	0	0	0	0	0	0
D6RBR0;D6RBW8;D6RAC7;D6RB17;A0A7I2YQS2;A0A7I2V3E2;Q9UN86;A0A7I2V572;A0A7I2YQG8	D6RBR0;D6RBW8;D6RAC7;D6RB17;A0A7I2YQS2;A0A7I2V3E2;Q9UN86;A0A7I2V572;A0A7I2YQG8	2;2;2;2;2;2;2;1;1	2;2;2;2;2;2;2;1;1	2;2;2;2;2;2;2;1;1	Ras GTPase-activating protein-binding protein 2	G3BP2	tr|D6RBR0|D6RBR0_HUMAN Ras GTPase-activating protein-binding protein 2 (Fragment) OS=Homo sapiens OX=9606 GN=G3BP2 PE=1 SV=1;tr|D6RBW8|D6RBW8_HUMAN Ras GTPase-activating protein-binding protein 2 (Fragment) OS=Homo sapiens OX=9606 GN=G3BP2 PE=1 SV=8;tr|D6R	9	2	2	2	0	0	0	0	0	0	0	0	0	0	0	0	0	0	0	0	0	0	0	0	0	0	0	0	0	0	0	0	0	0	0	0	0	0	0	0	0	0
A0A8Q3SJB9;P11413;A0A8Q3WL95;E7EUI8;A0A8Q3WL83;E9PD92;A0A8Q3WL93;A0A8Q3WLT0;A0A8Q3WL80;A0A8Q3SIN6;A0A8Q3SIS5;A0A8Q3WL90;E7EM57	A0A8Q3SJB9;P11413;A0A8Q3WL95;E7EUI8	5;5;4;4;2;2;2;2;2;2;2;1;1	5;5;4;4;2;2;2;2;2;2;2;1;1	5;5;4;4;2;2;2;2;2;2;2;1;1	Glucose-6-phosphate 1-dehydrogenase	G6PD	tr|A0A8Q3SJB9|A0A8Q3SJB9_HUMAN Glucose-6-phosphate 1-dehydrogenase (Fragment) OS=Homo sapiens OX=9606 GN=G6PD PE=1 SV=1;sp|P11413|G6PD_HUMAN Glucose-6-phosphate 1-dehydrogenase OS=Homo sapiens OX=9606 GN=G6PD PE=1 SV=4;tr|A0A8Q3WL95|A0A8Q3WL95_HUMAN Glucos	13	5	5	5	0	0	0	0	0	0	0	0	0	0	0	0	0	0	0	0	0	0	0	0	0	0	0	0	0	0	0	0	0	0	0	0	0	0	0	0	0	0
P0DTW1;P0DSO3;Q4V326;P0CL82;P0CL81;P0CL80;O76087	P0DTW1;P0DSO3;Q4V326;P0CL82;P0CL81;P0CL80;O76087	1;1;1;1;1;1;1	1;1;1;1;1;1;1	1;1;1;1;1;1;1	G antigen 2E;G antigen 12I;G antigen 12G;G antigen 12F;G antigen 7	GAGE2E;GAGE12I;GAGE12G;GAGE12F;GAGE7	sp|P0DTW1|GAGE1_HUMAN G antigen 1 OS=Homo sapiens OX=9606 GN=GAGE1 PE=1 SV=1;sp|P0DSO3|GAGE4_HUMAN G antigen 4 OS=Homo sapiens OX=9606 GN=GAGE4 PE=5 SV=1;sp|Q4V326|GAG2E_HUMAN G antigen 2E OS=Homo sapiens OX=9606 GN=GAGE2E PE=3 SV=2;sp|P0CL82|GG12I_HUMAN G	7	1	1	1	0	0	0	0	0	0	0	0	0	0	0	0	0	0	0	0	0	0	0	0	0	0	0	0	0	0	0	0	0	0	0	0	0	0	0	0	0	0
Q8N428	Q8N428	2	2	2	Polypeptide N-acetylgalactosaminyltransferase 16	GALNT16	sp|Q8N428|GLT16_HUMAN Polypeptide N-acetylgalactosaminyltransferase 16 OS=Homo sapiens OX=9606 GN=GALNT16 PE=1 SV=2	1	2	2	2	0	0	0	0	1	0	0	0	0	0	1	0	0	0	0	0	0	0	0	0	0	0	0	0	0	0	0	0	0	0	0	0	0	0	0	0	0	0
A0A0S2Z5G5;A0A3B3ITY2;Q9H2C0	A0A0S2Z5G5;A0A3B3ITY2;Q9H2C0	1;1;1	1;1;1	1;1;1	Gigaxonin	GAN	tr|A0A0S2Z5G5|A0A0S2Z5G5_HUMAN Gigaxonin OS=Homo sapiens OX=9606 GN=GAN PE=1 SV=1;tr|A0A3B3ITY2|A0A3B3ITY2_HUMAN Gigaxonin OS=Homo sapiens OX=9606 GN=GAN PE=1 SV=1;sp|Q9H2C0|GAN_HUMAN Gigaxonin OS=Homo sapiens OX=9606 GN=GAN PE=1 SV=1	3	1	1	1	0	0	0	0	0	0	0	1	0	0	0	0	0	0	0	0	0	0	0	0	0	0	0	0	0	0	0	1	0	0	0	0	0	0	0	0	0	0
Q14697;F5H6X6;E9PKU7;E9PNH1	Q14697;F5H6X6;E9PKU7	13;12;12;3	13;12;12;3	13;12;12;3	Neutral alpha-glucosidase AB	GANAB	sp|Q14697|GANAB_HUMAN Neutral alpha-glucosidase AB OS=Homo sapiens OX=9606 GN=GANAB PE=1 SV=3;tr|F5H6X6|F5H6X6_HUMAN Neutral alpha-glucosidase AB OS=Homo sapiens OX=9606 GN=GANAB PE=1 SV=1;tr|E9PKU7|E9PKU7_HUMAN Neutral alpha-glucosidase AB OS=Homo sapiens	4	13	13	13	0	0	0	0	0	0	0	0	0	0	0	1	0	0	0	0	0	1	0	1	0	1	0	1	0	0	0	0	0	0	0	0	1	0	0	1	1	0
P17677	P17677	11	11	11	Neuromodulin	GAP43	sp|P17677|NEUM_HUMAN Neuromodulin OS=Homo sapiens OX=9606 GN=GAP43 PE=1 SV=1	1	11	11	11	1	4	0	2	0	2	1	1	1	0	1	0	2	0	5	3	3	5	2	5	3	5	0	5	5	3	5	3	6	5	5	5	5	2	8	8	7	6
P04406;E7EUT5;O14556	P04406;E7EUT5	26;21;1	26;21;1	26;21;1	Glyceraldehyde-3-phosphate dehydrogenase	GAPDH	sp|P04406|G3P_HUMAN Glyceraldehyde-3-phosphate dehydrogenase OS=Homo sapiens OX=9606 GN=GAPDH PE=1 SV=3;tr|E7EUT5|E7EUT5_HUMAN Glyceraldehyde-3-phosphate dehydrogenase OS=Homo sapiens OX=9606 GN=GAPDH PE=1 SV=1	3	26	26	26	5	5	9	8	6	6	6	7	7	7	9	10	9	6	8	10	10	13	10	8	10	9	5	5	12	8	12	8	11	7	11	10	8	7	9	10	14	8
A0A6Q8PGW4;A0A6Q8PGI6;A0A6Q8PGA8;A0A6Q8PHH9;P41250;A0A6Q8PFZ6;H7C443;A0A6Q8PHI7;A0A6Q8PGZ8;A0A6Q8PH49;A0A6Q8PF45	A0A6Q8PGW4;A0A6Q8PGI6;A0A6Q8PGA8;A0A6Q8PHH9;P41250;A0A6Q8PFZ6;H7C443;A0A6Q8PHI7;A0A6Q8PGZ8	4;4;4;4;4;3;3;3;3;1;1	4;4;4;4;4;3;3;3;3;1;1	4;4;4;4;4;3;3;3;3;1;1	Glycine--tRNA ligase	GARS	tr|A0A6Q8PGW4|A0A6Q8PGW4_HUMAN glycine--tRNA ligase OS=Homo sapiens OX=9606 GN=GARS1 PE=1 SV=1;tr|A0A6Q8PGI6|A0A6Q8PGI6_HUMAN Glycine--tRNA ligase OS=Homo sapiens OX=9606 GN=GARS1 PE=1 SV=1;tr|A0A6Q8PGA8|A0A6Q8PGA8_HUMAN Glycine--tRNA ligase OS=Homo sapien	11	4	4	4	0	0	0	0	0	0	0	0	0	0	0	0	0	0	0	0	0	1	0	0	0	0	0	0	0	0	0	0	0	0	0	0	0	1	1	0	0	0
P22102;C9JZG2;C9JKQ7;C9JBJ1;C9JTV6;F8WD69	P22102;C9JZG2;C9JKQ7;C9JBJ1;C9JTV6;F8WD69	4;2;2;2;2;2	4;2;2;2;2;2	4;2;2;2;2;2	Trifunctional purine biosynthetic protein adenosine-3;Phosphoribosylamine--glycine ligase;Phosphoribosylformylglycinamidine cyclo-ligase;Phosphoribosylglycinamide formyltransferase	GART	sp|P22102|PUR2_HUMAN Trifunctional purine biosynthetic protein adenosine-3 OS=Homo sapiens OX=9606 GN=GART PE=1 SV=1;tr|C9JZG2|C9JZG2_HUMAN Trifunctional purine biosynthetic protein adenosine-3 (Fragment) OS=Homo sapiens OX=9606 GN=GART PE=1 SV=1;tr|C9JKQ7	6	4	4	4	0	0	0	0	0	0	0	0	0	0	0	0	0	0	0	0	0	0	0	0	0	0	0	0	0	0	0	0	0	0	0	0	0	0	0	0	0	0
Q86YP4	Q86YP4	1	1	1	Transcriptional repressor p66-alpha	GATAD2A	sp|Q86YP4|P66A_HUMAN Transcriptional repressor p66-alpha OS=Homo sapiens OX=9606 GN=GATAD2A PE=1 SV=1	1	1	1	1	0	0	0	0	0	0	0	0	0	0	0	0	0	0	0	0	0	0	0	0	0	0	0	0	0	0	0	0	0	0	0	0	0	0	0	0	0	0
A0A6Q8PFC6;A0A6Q8PHC6;A0A6Q8PGA2;P50440;H0YMX4;H0YN43;H0YLC6	A0A6Q8PFC6;A0A6Q8PHC6;A0A6Q8PGA2;P50440;H0YMX4	4;4;4;4;3;1;1	4;4;4;4;3;1;1	4;4;4;4;3;1;1	Glycine amidinotransferase, mitochondrial	GATM	tr|A0A6Q8PFC6|A0A6Q8PFC6_HUMAN Glycine amidinotransferase OS=Homo sapiens OX=9606 GN=GATM PE=1 SV=1;tr|A0A6Q8PHC6|A0A6Q8PHC6_HUMAN Glycine amidinotransferase OS=Homo sapiens OX=9606 GN=GATM PE=1 SV=1;tr|A0A6Q8PGA2|A0A6Q8PGA2_HUMAN Glycine amidinotransferas	7	4	4	4	0	1	0	0	1	0	0	0	0	0	0	0	0	1	0	0	0	0	0	0	0	0	2	0	0	0	0	0	0	0	0	0	0	0	0	0	0	0
O75323;H7C333;C9J7B1;C9K068;F8WBI5	O75323	9;4;3;3;2	9;4;3;3;2	8;4;3;3;1	Protein NipSnap homolog 2	GBAS	sp|O75323|NIPS2_HUMAN Protein NipSnap homolog 2 OS=Homo sapiens OX=9606 GN=NIPSNAP2 PE=1 SV=1	5	9	9	8	3	3	1	1	2	1	3	1	0	1	0	3	2	3	2	2	2	2	2	2	1	1	4	0	0	1	0	1	0	0	1	1	2	2	0	1	2	2
H7BZ75;O75600	H7BZ75;O75600	1;1	1;1	1;1	2-amino-3-ketobutyrate coenzyme A ligase, mitochondrial	GCAT	tr|H7BZ75|H7BZ75_HUMAN 2-amino-3-ketobutyrate coenzyme A ligase, mitochondrial (Fragment) OS=Homo sapiens OX=9606 GN=GCAT PE=1 SV=1;sp|O75600|KBL_HUMAN 2-amino-3-ketobutyrate coenzyme A ligase, mitochondrial OS=Homo sapiens OX=9606 GN=GCAT PE=1 SV=1	2	1	1	1	0	0	0	1	0	0	0	0	0	0	0	0	0	0	0	0	0	0	0	0	0	0	0	0	0	0	0	0	0	0	0	0	0	0	0	0	0	0
A0A8I5QJB7;A0A8I5KW38;A0A8I5KVA2;Q8IWJ2	A0A8I5QJB7;A0A8I5KW38;A0A8I5KVA2;Q8IWJ2	1;1;1;1	1;1;1;1	1;1;1;1	GRIP and coiled-coil domain-containing protein 2	GCC2	tr|A0A8I5QJB7|A0A8I5QJB7_HUMAN GRIP and coiled-coil domain-containing protein 2 OS=Homo sapiens OX=9606 GN=GCC2 PE=1 SV=1;tr|A0A8I5KW38|A0A8I5KW38_HUMAN GRIP and coiled-coil domain-containing protein 2 OS=Homo sapiens OX=9606 GN=GCC2 PE=1 SV=1;tr|A0A8I5KVA	4	1	1	1	0	0	0	0	0	0	0	0	0	0	0	0	0	0	0	0	0	0	0	0	0	0	0	0	0	0	0	0	0	0	0	0	0	0	0	0	0	0
Q92947	Q92947	2	2	2	Glutaryl-CoA dehydrogenase, mitochondrial	GCDH	sp|Q92947|GCDH_HUMAN Glutaryl-CoA dehydrogenase, mitochondrial OS=Homo sapiens OX=9606 GN=GCDH PE=1 SV=1	1	2	2	2	1	0	1	0	0	0	0	0	0	1	0	0	0	2	0	0	1	1	0	1	0	0	2	0	0	0	0	0	0	0	0	0	0	1	0	0	0	0
P16383	P16383	1	1	1	GC-rich sequence DNA-binding factor 2	GCFC2	sp|P16383|GCFC2_HUMAN Intron Large complex component GCFC2 OS=Homo sapiens OX=9606 GN=GCFC2 PE=1 SV=2	1	1	1	1	0	0	0	0	0	0	0	0	0	0	0	0	0	0	0	0	0	0	0	0	0	0	0	0	0	0	0	0	0	0	0	0	0	0	0	0	0	0
A0A2R8Y648;B4E2I4;E1CEI4;A0A2R8YEL6;P48506	A0A2R8Y648;B4E2I4;E1CEI4;A0A2R8YEL6;P48506	1;1;1;1;1	1;1;1;1;1	1;1;1;1;1	Glutamate--cysteine ligase catalytic subunit	GCLC	tr|A0A2R8Y648|A0A2R8Y648_HUMAN Glutamate--cysteine ligase OS=Homo sapiens OX=9606 GN=GCLC PE=1 SV=1;tr|B4E2I4|B4E2I4_HUMAN Glutamate--cysteine ligase OS=Homo sapiens OX=9606 GN=GCLC PE=1 SV=1;tr|E1CEI4|E1CEI4_HUMAN Glutamate--cysteine ligase OS=Homo sapien	5	1	1	1	0	0	0	0	0	0	0	1	1	0	0	1	0	0	0	0	0	0	0	0	0	0	0	0	0	0	0	0	0	0	0	0	1	0	0	0	0	0
Q92616	Q92616	4	4	4	Translational activator GCN1	GCN1L1	sp|Q92616|GCN1_HUMAN eIF-2-alpha kinase activator GCN1 OS=Homo sapiens OX=9606 GN=GCN1 PE=1 SV=7	1	4	4	4	0	0	0	0	0	0	0	0	0	0	0	0	0	0	0	0	0	0	0	0	0	0	0	0	0	0	0	0	0	0	0	0	0	0	0	0	0	0
Q9Y2T3;Q5SZC5;Q5SZC6	Q9Y2T3;Q5SZC5	6;3;2	6;3;2	6;3;2	Guanine deaminase	GDA	sp|Q9Y2T3|GUAD_HUMAN Guanine deaminase OS=Homo sapiens OX=9606 GN=GDA PE=1 SV=1;tr|Q5SZC5|Q5SZC5_HUMAN Guanine deaminase (Fragment) OS=Homo sapiens OX=9606 GN=GDA PE=1 SV=1	3	6	6	6	0	0	0	0	1	0	0	0	0	0	0	0	0	0	0	0	0	5	0	2	2	2	0	1	3	1	1	3	4	3	1	4	3	2	5	5	5	2
A0A7I2RYU0;A0A6Q8PFG4;A0A6Q8PH79;A0A6Q8PGL3;A0A6Q8PGS2;Q8TB36;A0A6Q8PHC1;B4DIH2;A0A6Q8PH97;A0A6Q8PEX8;A0A6Q8PH88;A0A6Q8PHN7;A0A6Q8PFF4;A0A6Q8PGU0;A0A6Q8PEZ4;A0A6Q8PGQ9	A0A7I2RYU0;A0A6Q8PFG4;A0A6Q8PH79;A0A6Q8PGL3;A0A6Q8PGS2;Q8TB36;A0A6Q8PHC1;B4DIH2;A0A6Q8PH97;A0A6Q8PEX8;A0A6Q8PH88;A0A6Q8PHN7;A0A6Q8PFF4;A0A6Q8PGU0;A0A6Q8PEZ4	6;6;6;6;6;6;5;5;5;5;5;5;4;3;3;1	6;6;6;6;6;6;5;5;5;5;5;5;4;3;3;1	6;6;6;6;6;6;5;5;5;5;5;5;4;3;3;1	Ganglioside-induced differentiation-associated protein 1	GDAP1	tr|A0A7I2RYU0|A0A7I2RYU0_HUMAN Ganglioside-induced differentiation-associated protein 1 OS=Homo sapiens OX=9606 GN=GDAP1 PE=1 SV=1;tr|A0A6Q8PFG4|A0A6Q8PFG4_HUMAN Ganglioside-induced differentiation-associated protein 1 OS=Homo sapiens OX=9606 GN=GDAP1 PE=1	16	6	6	6	1	2	0	0	2	2	1	0	0	0	0	2	1	4	0	0	0	2	0	0	3	2	1	2	0	0	1	1	1	1	1	1	0	1	1	0	1	2
P31150;G5E9U5	P31150	16;6	16;6	11;4	Rab GDP dissociation inhibitor alpha	GDI1	sp|P31150|GDIA_HUMAN Rab GDP dissociation inhibitor alpha OS=Homo sapiens OX=9606 GN=GDI1 PE=1 SV=2	2	16	16	11	5	2	5	4	4	2	3	7	4	4	6	5	3	6	9	7	7	6	6	6	6	5	3	3	9	8	10	5	12	4	10	8	7	3	9	9	8	6
P50395;Q5SX87;V9GYJ7;V9GYF8;Q5SX90;Q5SX86;Q5SX91	P50395	15;7;5;5;5;4;4	10;4;3;3;3;2;1	10;4;3;3;3;2;1	Rab GDP dissociation inhibitor beta	GDI2	sp|P50395|GDIB_HUMAN Rab GDP dissociation inhibitor beta OS=Homo sapiens OX=9606 GN=GDI2 PE=1 SV=2	7	15	10	10	2	0	3	2	1	0	1	2	1	2	2	1	0	4	5	4	5	3	5	4	4	3	1	2	5	4	5	4	5	3	5	4	5	1	6	5	4	3
Q8TEQ6	Q8TEQ6	1	1	1	Gem-associated protein 5	GEMIN5	sp|Q8TEQ6|GEMI5_HUMAN Gem-associated protein 5 OS=Homo sapiens OX=9606 GN=GEMIN5 PE=1 SV=3	1	1	1	1	0	0	0	0	0	0	0	0	0	0	0	0	0	0	0	0	0	0	0	0	0	0	0	0	0	0	0	0	0	0	0	0	0	0	0	0	0	0
P14136;A0A1X7SBR3;A0A1W2PR46;A0A1X7SCE1;A0A1W2PRT3;K7EJU1;K7EKH9;K7ELP4;B4DIR1;K7EPI4;A0A1W2PPA3;A0A1W2PS58;K7EJK1;K7EPT8;K7EKD1;A0A1W2PP21;A0A1W2PPL2;A0A1W2PQU7;A0A1W2PQS4	P14136;A0A1X7SBR3;A0A1W2PR46;A0A1X7SCE1;A0A1W2PRT3;K7EJU1;K7EKH9	66;66;63;50;42;38;37;28;25;9;8;6;6;5;4;3;3;3;2	66;66;63;50;42;38;37;28;25;9;8;6;6;5;4;3;3;3;2	62;62;59;47;40;35;35;26;23;8;8;5;6;5;4;3;3;2;2	Glial fibrillary acidic protein	GFAP	sp|P14136|GFAP_HUMAN Glial fibrillary acidic protein OS=Homo sapiens OX=9606 GN=GFAP PE=1 SV=1;tr|A0A1X7SBR3|A0A1X7SBR3_HUMAN Glial fibrillary acidic protein OS=Homo sapiens OX=9606 GN=GFAP PE=1 SV=1;tr|A0A1W2PR46|A0A1W2PR46_HUMAN Glial fibrillary acidic p	19	66	66	62	34	14	31	38	30	19	36	40	41	36	40	34	23	44	45	39	45	31	37	44	39	32	41	22	48	44	46	34	43	34	38	35	38	32	32	39	44	35
Q96RP9;F8WAU4;C9IZ01	Q96RP9;F8WAU4;C9IZ01	2;1;1	2;1;1	2;1;1	Elongation factor G, mitochondrial	GFM1	sp|Q96RP9|EFGM_HUMAN Elongation factor G, mitochondrial OS=Homo sapiens OX=9606 GN=GFM1 PE=1 SV=2;tr|F8WAU4|F8WAU4_HUMAN Elongation factor G, mitochondrial OS=Homo sapiens OX=9606 GN=GFM1 PE=1 SV=1;tr|C9IZ01|C9IZ01_HUMAN Elongation factor G, mitochondrial	3	2	2	2	0	0	0	0	0	0	0	0	0	0	0	0	0	0	0	0	0	0	0	0	0	0	0	0	0	0	0	0	0	0	0	0	0	0	0	0	0	0
O75223;M0QZK8;B8ZZK2;A0A0B4J1Y4;H7BZK5	O75223;M0QZK8;B8ZZK2	3;2;2;1;1	3;2;2;1;1	3;2;2;1;1	Gamma-glutamylcyclotransferase	GGCT	sp|O75223|GGCT_HUMAN Gamma-glutamylcyclotransferase OS=Homo sapiens OX=9606 GN=GGCT PE=1 SV=1;tr|M0QZK8|M0QZK8_HUMAN gamma-glutamylcyclotransferase OS=Homo sapiens OX=9606 PE=4 SV=1;tr|B8ZZK2|B8ZZK2_HUMAN gamma-glutamylcyclotransferase OS=Homo sapiens OX=9	5	3	3	3	0	0	0	0	0	0	0	0	0	0	0	0	0	0	0	0	0	0	0	0	0	0	0	0	0	0	0	0	0	0	0	0	0	0	0	0	0	0
Q9H3K2	Q9H3K2	2	2	2	Growth hormone-inducible transmembrane protein	GHITM	sp|Q9H3K2|GHITM_HUMAN Growth hormone-inducible transmembrane protein OS=Homo sapiens OX=9606 GN=GHITM PE=1 SV=2	1	2	2	2	0	1	0	0	0	0	1	0	0	0	0	0	0	0	0	0	0	0	0	0	0	0	1	0	0	0	0	0	0	0	0	0	0	1	0	0	0	0
C9JHW1;E7ESB6;A0A7I2V3H7;A0A7I2V361;A0A7I2V3H0;A0A7I2V516;I1E4Y6;Q6Y7W6	C9JHW1;E7ESB6;A0A7I2V3H7;A0A7I2V361;A0A7I2V3H0;A0A7I2V516;I1E4Y6;Q6Y7W6	1;1;1;1;1;1;1;1	1;1;1;1;1;1;1;1	1;1;1;1;1;1;1;1	PERQ amino acid-rich with GYF domain-containing protein 2	GIGYF2	tr|C9JHW1|C9JHW1_HUMAN GRB10-interacting GYF protein 2 (Fragment) OS=Homo sapiens OX=9606 GN=GIGYF2 PE=1 SV=1;tr|E7ESB6|E7ESB6_HUMAN GRB10-interacting GYF protein 2 (Fragment) OS=Homo sapiens OX=9606 GN=GIGYF2 PE=1 SV=1;tr|A0A7I2V3H7|A0A7I2V3H7_HUMAN GRB10	8	1	1	1	0	0	0	0	0	0	0	0	0	0	0	0	0	0	0	0	0	0	0	0	0	0	0	0	0	0	0	0	0	0	0	0	0	0	0	0	0	0
F8WF40;C9JF15;C9JWX1;E7EQ29;P16278	F8WF40;C9JF15;C9JWX1;E7EQ29;P16278	1;1;1;1;1	1;1;1;1;1	1;1;1;1;1	Beta-galactosidase	GLB1	tr|F8WF40|F8WF40_HUMAN Beta-galactosidase OS=Homo sapiens OX=9606 GN=GLB1 PE=1 SV=1;tr|C9JF15|C9JF15_HUMAN Beta-galactosidase (Fragment) OS=Homo sapiens OX=9606 GN=GLB1 PE=1 SV=1;tr|C9JWX1|C9JWX1_HUMAN Beta-galactosidase (Fragment) OS=Homo sapiens OX=9606	5	1	1	1	0	0	0	0	0	0	0	0	0	0	0	0	0	0	0	0	0	0	0	0	0	0	0	0	0	0	0	0	0	0	0	0	0	0	0	0	0	0
Q92896	Q92896	1	1	1	Golgi apparatus protein 1	GLG1	sp|Q92896|GSLG1_HUMAN Golgi apparatus protein 1 OS=Homo sapiens OX=9606 GN=GLG1 PE=1 SV=2	1	1	1	1	0	1	0	0	0	0	0	0	0	0	0	0	0	0	0	0	0	0	0	0	0	0	1	0	0	0	0	1	0	0	0	0	0	0	0	0	0	0
Q9H4G4;Q5VZR0;A0A087WUM5	Q9H4G4;Q5VZR0;A0A087WUM5	2;2;1	2;2;1	2;2;1	Golgi-associated plant pathogenesis-related protein 1	GLIPR2	sp|Q9H4G4|GAPR1_HUMAN Golgi-associated plant pathogenesis-related protein 1 OS=Homo sapiens OX=9606 GN=GLIPR2 PE=1 SV=3;tr|Q5VZR0|Q5VZR0_HUMAN Golgi-associated plant pathogenesis-related protein 1 OS=Homo sapiens OX=9606 GN=GLIPR2 PE=1 SV=1;tr|A0A087WUM5|A	3	2	2	2	0	0	0	0	0	0	1	2	1	1	1	0	0	1	0	0	0	0	0	0	0	0	0	0	1	0	1	0	0	0	1	1	0	0	0	1	1	0
Q04760	Q04760	5	5	5	Lactoylglutathione lyase	GLO1	sp|Q04760|LGUL_HUMAN Lactoylglutathione lyase OS=Homo sapiens OX=9606 GN=GLO1 PE=1 SV=4	1	5	5	5	0	0	0	0	0	0	0	0	0	0	0	0	0	0	0	0	1	0	0	0	0	0	0	0	0	0	1	0	1	1	1	0	0	0	0	0	1	0
I3L1I0;I3L3Q4;Q9HC38	I3L1I0;I3L3Q4;Q9HC38	1;1;1	1;1;1	1;1;1	Glyoxalase domain-containing protein 4	GLOD4	tr|I3L1I0|I3L1I0_HUMAN Glyoxalase domain-containing protein 4 (Fragment) OS=Homo sapiens OX=9606 GN=GLOD4 PE=1 SV=1;tr|I3L3Q4|I3L3Q4_HUMAN Glyoxalase domain-containing protein 4 (Fragment) OS=Homo sapiens OX=9606 GN=GLOD4 PE=1 SV=1;sp|Q9HC38|GLOD4_HUMAN Gl	3	1	1	1	0	0	0	0	0	0	0	0	0	0	0	0	0	0	0	0	0	1	0	1	0	0	0	0	0	0	0	0	0	0	0	0	0	0	0	0	0	0
B8ZZA8;B8ZZC5	B8ZZA8;B8ZZC5	2;1	1;1	1;1		GLS	tr|B8ZZA8|B8ZZA8_HUMAN glutaminase OS=Homo sapiens OX=9606 GN=GLS PE=1 SV=1;tr|B8ZZC5|B8ZZC5_HUMAN glutaminase OS=Homo sapiens OX=9606 GN=GLS PE=1 SV=1	2	2	1	1	1	0	0	1	1	0	1	1	1	0	1	0	1	0	1	1	1	1	1	1	1	1	1	1	0	0	1	0	1	0	0	1	0	1	1	0	1	1
O94925;H7BZD1;C9JIJ6;B7Z509;H7C201	O94925	11;3;2;2;1	11;3;2;2;1	10;3;1;2;1	Glutaminase kidney isoform, mitochondrial	GLS	sp|O94925|GLSK_HUMAN Glutaminase kidney isoform, mitochondrial OS=Homo sapiens OX=9606 GN=GLS PE=1 SV=1	5	11	11	10	4	2	0	2	4	2	5	2	1	1	3	2	1	5	3	3	3	6	2	4	4	4	2	2	0	0	1	1	2	0	0	1	1	6	3	0	2	3
P00367;A0A804HJD7;A0A804HKE0;P49448;A0A804HJZ0;A0A804HHS2;A0A804HHU3;A0A804HLC0;A0A804HIA0	P00367;A0A804HJD7;A0A804HKE0;P49448	31;28;25;21;11;8;4;2;1	31;28;25;21;11;8;4;2;1	31;28;25;21;11;8;4;2;1	Glutamate dehydrogenase 1, mitochondrial;Glutamate dehydrogenase 2, mitochondrial	GLUD1;GLUD2	sp|P00367|DHE3_HUMAN Glutamate dehydrogenase 1, mitochondrial OS=Homo sapiens OX=9606 GN=GLUD1 PE=1 SV=2;tr|A0A804HJD7|A0A804HJD7_HUMAN Glutamate dehydrogenase OS=Homo sapiens OX=9606 GN=GLUD1 PE=1 SV=1;tr|A0A804HKE0|A0A804HKE0_HUMAN Glutamate dehydrogenas	9	31	31	31	12	13	16	19	13	15	22	14	6	13	12	8	8	16	13	19	15	14	16	18	8	8	19	5	8	2	14	4	10	5	8	9	7	17	5	9	12	8
P15104;A0A2R8YDT1	P15104;A0A2R8YDT1	7;6	7;6	7;6	Glutamine synthetase	GLUL	sp|P15104|GLNA_HUMAN Glutamine synthetase OS=Homo sapiens OX=9606 GN=GLUL PE=1 SV=4;tr|A0A2R8YDT1|A0A2R8YDT1_HUMAN Glutamine synthetase OS=Homo sapiens OX=9606 GN=GLUL PE=1 SV=1	2	7	7	7	0	2	0	2	4	1	3	2	1	0	2	1	2	4	3	3	4	5	3	5	5	2	0	5	3	4	3	3	5	5	4	6	6	0	5	1	6	4
K7EMM8;Q49A26	K7EMM8;Q49A26	1;1	1;1	1;1	Putative oxidoreductase GLYR1	GLYR1	tr|K7EMM8|K7EMM8_HUMAN Cytokine-like nuclear factor N-PAC (Fragment) OS=Homo sapiens OX=9606 GN=GLYR1 PE=1 SV=2;sp|Q49A26|GLYR1_HUMAN Cytokine-like nuclear factor N-PAC OS=Homo sapiens OX=9606 GN=GLYR1 PE=1 SV=4	2	1	1	1	0	0	0	0	0	0	0	0	0	0	0	0	0	0	0	0	0	0	0	0	0	0	0	0	0	0	0	0	0	0	0	0	0	0	0	0	0	0
M0QYG8;M0R1D2;M0R0C1;M0QYJ8;G3V4P8;P60983;O60234	M0QYG8;M0R1D2;M0R0C1;M0QYJ8;G3V4P8;P60983;O60234	1;1;1;1;1;1;1	1;1;1;1;1;1;1	1;1;1;1;1;1;1	Glia maturation factor beta;Glia maturation factor gamma	GMFG;GMFB	tr|M0QYG8|M0QYG8_HUMAN Glia maturation factor gamma OS=Homo sapiens OX=9606 GN=GMFG PE=1 SV=1;tr|M0R1D2|M0R1D2_HUMAN Glia maturation factor OS=Homo sapiens OX=9606 GN=GMFG PE=1 SV=1;tr|M0R0C1|M0R0C1_HUMAN Glia maturation factor OS=Homo sapiens OX=9606 GN=G	7	1	1	1	0	0	0	0	0	0	0	0	0	0	0	0	0	0	0	0	0	1	0	0	0	0	0	0	1	1	1	1	1	0	0	0	0	0	0	0	0	0
P49915	P49915	5	5	5	GMP synthase [glutamine-hydrolyzing]	GMPS	sp|P49915|GUAA_HUMAN GMP synthase [glutamine-hydrolyzing] OS=Homo sapiens OX=9606 GN=GMPS PE=1 SV=1	1	5	5	5	0	0	0	0	0	0	0	0	0	0	0	0	0	0	0	0	0	0	0	0	0	0	0	0	0	0	0	0	0	0	0	0	0	0	0	0	0	0
Q14344;K7EL62;E9PC54;P19086;Q03113	Q14344	3;1;1;1;1	2;0;0;0;0	2;0;0;0;0	Guanine nucleotide-binding protein subunit alpha-13	GNA13	sp|Q14344|GNA13_HUMAN Guanine nucleotide-binding protein subunit alpha-13 OS=Homo sapiens OX=9606 GN=GNA13 PE=1 SV=2	5	3	2	2	1	0	0	0	0	0	0	1	0	0	0	1	0	1	0	0	1	0	0	0	0	0	0	0	1	0	1	1	0	0	0	0	0	1	1	0	1	0
P63096;A0A3B3ITM0	P63096;A0A3B3ITM0	7;5	2;2	2;2	Guanine nucleotide-binding protein G(i) subunit alpha-1	GNAI1	sp|P63096|GNAI1_HUMAN Guanine nucleotide-binding protein G(i) subunit alpha-1 OS=Homo sapiens OX=9606 GN=GNAI1 PE=1 SV=2;tr|A0A3B3ITM0|A0A3B3ITM0_HUMAN Guanine nucleotide-binding protein G(i) subunit alpha-1 (Fragment) OS=Homo sapiens OX=9606 GN=GNAI1 PE=1	2	7	2	2	2	0	1	1	1	1	1	3	2	1	2	2	2	2	1	2	3	3	1	3	5	2	0	1	1	1	5	2	4	1	3	4	1	2	3	2	2	1
P04899;P11488;P19087;A8MTJ3	P04899	8;2;2;2	5;1;1;1	3;0;0;0	Guanine nucleotide-binding protein G(i) subunit alpha-2	GNAI2	sp|P04899|GNAI2_HUMAN Guanine nucleotide-binding protein G(i) subunit alpha-2 OS=Homo sapiens OX=9606 GN=GNAI2 PE=1 SV=3	4	8	5	3	2	0	1	1	1	1	1	3	2	1	2	2	2	2	1	2	3	3	2	3	5	2	1	1	2	1	4	1	4	1	3	4	1	2	3	2	2	1
P08754	P08754	7	2	2	Guanine nucleotide-binding protein G(k) subunit alpha	GNAI3	sp|P08754|GNAI3_HUMAN Guanine nucleotide-binding protein G(i) subunit alpha-3 OS=Homo sapiens OX=9606 GN=GNAI3 PE=1 SV=3	1	7	2	2	2	0	1	1	1	1	1	3	2	1	2	2	2	2	1	2	3	3	1	3	4	2	0	1	1	1	4	1	3	1	3	4	1	2	3	2	2	1
P09471;H3BTM2;A0A1W2PP38;A0A1W2PP87;A0A1W2PRJ7;A0A1W2PS82;A0A1W2PRE1;A0A087WTB6;A0A6Q8PGR1;A0A1W2PQK2;A0A1W2PQ24;A0A3B3IUA8;H3BNR5;A0A087WZE5;Q5JWD1;A2A2R6;H0Y7E8;P38405	P09471;H3BTM2	15;9;5;5;5;5;3;3;3;3;1;1;1;1;1;1;1;1	15;9;5;5;5;5;3;3;3;3;1;1;1;1;1;1;1;1	12;7;3;5;4;4;2;2;2;2;1;0;1;0;0;0;0;0	Guanine nucleotide-binding protein G(o) subunit alpha	GNAO1	sp|P09471|GNAO_HUMAN Guanine nucleotide-binding protein G(o) subunit alpha OS=Homo sapiens OX=9606 GN=GNAO1 PE=1 SV=4;tr|H3BTM2|H3BTM2_HUMAN Guanine nucleotide-binding protein G(o) subunit alpha (Fragment) OS=Homo sapiens OX=9606 GN=GNAO1 PE=1 SV=2	18	15	15	12	5	6	5	7	6	3	4	9	7	6	6	6	8	7	9	9	10	12	9	11	11	11	2	4	6	7	12	6	12	5	13	10	8	6	11	11	9	8
P50148;O95837;P29992	P50148;O95837;P29992	3;2;2	3;2;2	2;1;1	Guanine nucleotide-binding protein G(q) subunit alpha;Guanine nucleotide-binding protein subunit alpha-14;Guanine nucleotide-binding protein subunit alpha-11	GNAQ;GNA14;GNA11	sp|P50148|GNAQ_HUMAN Guanine nucleotide-binding protein G(q) subunit alpha OS=Homo sapiens OX=9606 GN=GNAQ PE=1 SV=4;sp|O95837|GNA14_HUMAN Guanine nucleotide-binding protein subunit alpha-14 OS=Homo sapiens OX=9606 GN=GNA14 PE=1 SV=1;sp|P29992|GNA11_HUMAN	3	3	3	2	0	0	0	1	1	0	0	1	0	0	1	0	1	2	1	0	2	1	1	1	2	0	0	1	0	1	3	0	0	0	2	1	1	0	2	1	2	1
A0A590UJS2;Q5JWE9;A0A7I2V5R6;P63092;Q5JWF2;A0A590UJY2;A0A804HIH4;A0A590UJF0;A0A590UK28;B0AZR9;A0A590UJQ9;A0A0A0MR13	A0A590UJS2;Q5JWE9;A0A7I2V5R6;P63092;Q5JWF2;A0A590UJY2;A0A804HIH4;A0A590UJF0;A0A590UK28;B0AZR9;A0A590UJQ9;A0A0A0MR13	3;3;3;3;3;2;2;2;2;2;2;2	2;2;2;2;2;2;2;2;2;2;2;2	2;2;2;2;2;2;2;2;2;2;2;2	Guanine nucleotide-binding protein G(s) subunit alpha isoforms short;Guanine nucleotide-binding protein G(s) subunit alpha isoforms XLas	GNAS	tr|A0A590UJS2|A0A590UJS2_HUMAN Guanine nucleotide-binding protein G(s) subunit alpha isoforms short OS=Homo sapiens OX=9606 GN=GNAS PE=1 SV=2;tr|Q5JWE9|Q5JWE9_HUMAN Guanine nucleotide-binding protein G(s) subunit alpha isoforms short OS=Homo sapiens OX=960	12	3	2	2	1	0	1	1	1	1	1	2	1	1	1	2	0	2	2	2	1	1	1	1	3	1	0	0	0	0	1	1	1	0	1	2	2	2	2	1	1	2
P62873;F6UT28;B1AKQ8;F6X3N5;B3KVK2;F5H8J8;F5H100;F5H0S8;E9PCP0;P16520;C9JD14	P62873;F6UT28;B1AKQ8;F6X3N5	9;7;6;6;3;2;2;2;2;2;1	9;7;6;6;3;2;2;2;2;2;1	4;3;2;2;2;0;0;0;0;0;0	Guanine nucleotide-binding protein G(I)/G(S)/G(T) subunit beta-1	GNB1	sp|P62873|GBB1_HUMAN Guanine nucleotide-binding protein G(I)/G(S)/G(T) subunit beta-1 OS=Homo sapiens OX=9606 GN=GNB1 PE=1 SV=3;tr|F6UT28|F6UT28_HUMAN Guanine nucleotide-binding protein G(I)/G(S)/G(T) subunit beta-1 (Fragment) OS=Homo sapiens OX=9606 GN=GN	11	9	9	4	1	5	0	3	3	4	3	3	4	3	3	2	2	5	6	6	6	8	7	6	7	5	0	4	5	6	7	2	6	3	4	6	5	3	5	9	5	4
E7EP32;P62879;C9JIS1;C9JXA5;C9JZN1	E7EP32;P62879;C9JIS1;C9JXA5;C9JZN1	7;7;6;6;5	2;2;2;2;1	1;1;1;1;0	Guanine nucleotide-binding protein G(I)/G(S)/G(T) subunit beta-2	GNB2	tr|E7EP32|E7EP32_HUMAN Guanine nucleotide-binding protein G(I)/G(S)/G(T) subunit beta-2 OS=Homo sapiens OX=9606 GN=GNB2 PE=1 SV=1;sp|P62879|GBB2_HUMAN Guanine nucleotide-binding protein G(I)/G(S)/G(T) subunit beta-2 OS=Homo sapiens OX=9606 GN=GNB2 PE=1 SV=	5	7	2	1	1	3	0	2	1	2	2	3	3	2	2	1	0	4	3	3	4	7	4	5	6	3	0	2	4	5	4	2	4	2	2	5	4	2	5	5	4	4
P63244;J3KPE3;H0Y8W2;D6RAC2;H0YAM7;H0YAF8;D6REE5;D6RHH4;D6R9L0;H0Y8R5;D6R9Z1;D6RFX4;D6RF23;D6RFZ9;D6RBD0;E9PD14;D6RAU2;D6RHJ5;H0Y9P0;D6RGK8;D6R909;D6RDI0	P63244;J3KPE3;H0Y8W2;D6RAC2;H0YAM7;H0YAF8;D6REE5;D6RHH4;D6R9L0;H0Y8R5;D6R9Z1;D6RFX4	10;10;8;8;8;7;7;7;6;6;6;5;4;3;3;2;2;2;2;1;1;1	10;10;8;8;8;7;7;7;6;6;6;5;4;3;3;2;2;2;2;1;1;1	10;10;8;8;8;7;7;7;6;6;6;5;4;3;3;2;2;2;2;1;1;1	Guanine nucleotide-binding protein subunit beta-2-like 1;Guanine nucleotide-binding protein subunit beta-2-like 1, N-terminally processed	GNB2L1	sp|P63244|RACK1_HUMAN Receptor of activated protein C kinase 1 OS=Homo sapiens OX=9606 GN=RACK1 PE=1 SV=3;tr|J3KPE3|J3KPE3_HUMAN Receptor of-activated protein C kinase 1 OS=Homo sapiens OX=9606 GN=RACK1 PE=1 SV=1;tr|H0Y8W2|H0Y8W2_HUMAN Receptor of-activate	22	10	10	10	0	0	0	0	0	0	0	0	0	0	0	0	0	0	0	0	0	0	0	0	0	0	0	0	0	0	0	0	0	0	0	0	0	0	0	0	0	0
A0A6Q8PG88;A0A7I2S2S9;Q9HAV0;H7C5J5;A0A6Q8PFW8;A0A6Q8PFE0;A0A6Q8PFV8	A0A6Q8PG88;A0A7I2S2S9;Q9HAV0;H7C5J5;A0A6Q8PFW8;A0A6Q8PFE0;A0A6Q8PFV8	5;5;5;4;4;4;4	1;1;1;1;1;1;1	1;1;1;1;1;1;1	Guanine nucleotide-binding protein subunit beta-4	GNB4	tr|A0A6Q8PG88|A0A6Q8PG88_HUMAN Guanine nucleotide-binding protein subunit beta-4 OS=Homo sapiens OX=9606 GN=GNB4 PE=1 SV=1;tr|A0A7I2S2S9|A0A7I2S2S9_HUMAN Guanine nucleotide-binding protein subunit beta-4 OS=Homo sapiens OX=9606 GN=GNB4 PE=1 SV=1;sp|Q9HAV0|	7	5	1	1	1	2	0	2	1	2	2	2	2	2	2	0	0	2	2	2	1	4	3	4	3	2	0	2	2	3	3	0	3	0	1	2	2	2	2	3	2	1
G3V2C9;P59768;G3V415;G3V3J9;G3V2N0	G3V2C9;P59768;G3V415;G3V3J9;G3V2N0	2;2;1;1;1	2;2;1;1;1	2;2;1;1;1	Guanine nucleotide-binding protein subunit gamma;Guanine nucleotide-binding protein G(I)/G(S)/G(O) subunit gamma-2	GNG2	tr|G3V2C9|G3V2C9_HUMAN Guanine nucleotide-binding protein G(I)/G(S)/G(O) subunit gamma-2 (Fragment) OS=Homo sapiens OX=9606 GN=GNG2 PE=1 SV=1;sp|P59768|GBG2_HUMAN Guanine nucleotide-binding protein G(I)/G(S)/G(O) subunit gamma-2 OS=Homo sapiens OX=9606 GN=	5	2	2	2	0	0	0	0	0	0	0	0	0	0	0	0	0	0	0	0	1	0	0	0	1	0	0	0	0	0	2	0	1	0	1	2	1	0	1	0	1	0
P63218	P63218	1	1	1	Guanine nucleotide-binding protein G(I)/G(S)/G(O) subunit gamma-5	GNG5	sp|P63218|GBG5_HUMAN Guanine nucleotide-binding protein G(I)/G(S)/G(O) subunit gamma-5 OS=Homo sapiens OX=9606 GN=GNG5 PE=1 SV=3	1	1	1	1	0	0	0	1	0	0	0	0	0	0	0	0	0	0	0	0	0	0	0	0	0	0	0	0	0	0	1	0	0	0	0	0	0	0	0	0	0	0
K7ESC6;O60262	K7ESC6;O60262	2;2	2;2	2;2	Guanine nucleotide-binding protein subunit gamma;Guanine nucleotide-binding protein G(I)/G(S)/G(O) subunit gamma-7	GNG7	tr|K7ESC6|K7ESC6_HUMAN Guanine nucleotide-binding protein G(I)/G(S)/G(O) subunit gamma-7 OS=Homo sapiens OX=9606 GN=GNG7 PE=1 SV=1;sp|O60262|GBG7_HUMAN Guanine nucleotide-binding protein G(I)/G(S)/G(O) subunit gamma-7 OS=Homo sapiens OX=9606 GN=GNG7 PE=1 S	2	2	2	2	0	0	0	1	0	0	0	2	1	1	0	0	1	2	1	1	1	1	0	1	1	0	0	1	0	0	1	0	0	0	1	1	2	0	0	1	1	2
D6R917;D6RB13;D6RAY7;D6R9P4;D6RFF8;P46926;Q8TDQ7	D6R917;D6RB13;D6RAY7;D6R9P4;D6RFF8;P46926;Q8TDQ7	2;2;2;2;2;2;1	2;2;2;2;2;2;1	2;2;2;2;2;2;1	Glucosamine-6-phosphate isomerase;Glucosamine-6-phosphate isomerase 1;Glucosamine-6-phosphate isomerase 2	GNPDA1;GNPDA2	tr|D6R917|D6R917_HUMAN glucosamine-6-phosphate deaminase (Fragment) OS=Homo sapiens OX=9606 GN=GNPDA1 PE=1 SV=1;tr|D6RB13|D6RB13_HUMAN Glucosamine-6-phosphate isomerase (Fragment) OS=Homo sapiens OX=9606 GN=GNPDA1 PE=1 SV=8;tr|D6RAY7|D6RAY7_HUMAN Glucosami	7	2	2	2	0	0	0	0	0	0	0	0	0	0	0	0	0	0	2	0	1	0	0	0	1	1	0	0	2	0	0	1	2	1	2	1	2	0	2	0	1	1
G3V5E4;Q96EK6	G3V5E4;Q96EK6	1;1	1;1	1;1	Glucosamine 6-phosphate N-acetyltransferase	GNPNAT1	tr|G3V5E4|G3V5E4_HUMAN Glucosamine 6-phosphate N-acetyltransferase OS=Homo sapiens OX=9606 GN=GNPNAT1 PE=1 SV=1;sp|Q96EK6|GNA1_HUMAN Glucosamine 6-phosphate N-acetyltransferase OS=Homo sapiens OX=9606 GN=GNPNAT1 PE=1 SV=1	2	1	1	1	0	0	0	0	0	0	0	0	0	0	0	0	0	0	0	0	0	0	0	0	0	0	0	0	0	0	0	0	0	0	0	0	0	0	0	0	0	0
Q8N9W4	Q8N9W4	2	2	2	Golgin subfamily A member 6-like protein 2	GOLGA6L2	sp|Q8N9W4|GG6L2_HUMAN Golgin subfamily A member 6-like protein 2 OS=Homo sapiens OX=9606 GN=GOLGA6L2 PE=1 SV=3	1	2	2	2	0	1	0	0	0	0	0	0	0	0	0	0	0	0	0	0	0	0	0	0	0	0	0	0	0	1	0	0	0	0	0	0	0	0	0	0	0	0
Q9H8Y8	Q9H8Y8	1	1	1	Golgi reassembly-stacking protein 2	GORASP2	sp|Q9H8Y8|GORS2_HUMAN Golgi reassembly-stacking protein 2 OS=Homo sapiens OX=9606 GN=GORASP2 PE=1 SV=3	1	1	1	1	0	0	0	0	0	0	0	0	0	0	0	0	0	0	0	0	0	0	0	0	0	0	0	0	0	0	0	0	0	0	0	0	0	0	0	0	0	0
P17174	P17174	12	12	12	Aspartate aminotransferase, cytoplasmic	GOT1	sp|P17174|AATC_HUMAN Aspartate aminotransferase, cytoplasmic OS=Homo sapiens OX=9606 GN=GOT1 PE=1 SV=3	1	12	12	12	1	2	2	2	1	1	1	1	2	2	2	1	0	0	4	2	3	4	2	5	6	6	2	1	7	3	5	3	7	2	4	5	5	1	6	8	3	7
P00505	P00505	22	22	22	Aspartate aminotransferase, mitochondrial	GOT2	sp|P00505|AATM_HUMAN Aspartate aminotransferase, mitochondrial OS=Homo sapiens OX=9606 GN=GOT2 PE=1 SV=3	1	22	22	22	9	5	9	7	11	7	11	2	5	5	5	6	3	9	10	11	12	11	7	13	11	9	7	6	7	6	8	6	6	3	8	8	8	12	6	9	10	6
E9PPY4;F2Z3C6;A0A0A0MRK1;E9PAV9;Q5T3I0	E9PPY4;F2Z3C6;A0A0A0MRK1;E9PAV9;Q5T3I0	1;1;1;1;1	1;1;1;1;1	1;1;1;1;1	G patch domain-containing protein 4	GPATCH4	tr|E9PPY4|E9PPY4_HUMAN G patch domain-containing protein 4 OS=Homo sapiens OX=9606 GN=GPATCH4 PE=1 SV=1;tr|F2Z3C6|F2Z3C6_HUMAN G patch domain-containing protein 4 OS=Homo sapiens OX=9606 GN=GPATCH4 PE=1 SV=1;tr|A0A0A0MRK1|A0A0A0MRK1_HUMAN G patch domain-co	5	1	1	1	0	0	0	0	0	0	0	0	0	0	0	0	0	0	0	0	0	0	0	0	0	0	0	0	0	0	0	0	0	0	0	0	0	0	0	0	0	0
P21695	P21695	6	6	5	Glycerol-3-phosphate dehydrogenase [NAD(+)], cytoplasmic	GPD1	sp|P21695|GPDA_HUMAN Glycerol-3-phosphate dehydrogenase [NAD(+)], cytoplasmic OS=Homo sapiens OX=9606 GN=GPD1 PE=1 SV=4	1	6	6	5	1	0	0	1	1	0	0	3	1	1	3	1	0	2	2	1	1	0	1	1	2	0	0	1	1	0	1	3	0	1	0	1	2	0	0	2	1	0
Q8N335;C9K0P5;C9JFA7;C9JM46	Q8N335	4;1;1;1	3;1;1;1	3;1;1;1	Glycerol-3-phosphate dehydrogenase 1-like protein	GPD1L	sp|Q8N335|GPD1L_HUMAN Glycerol-3-phosphate dehydrogenase 1-like protein OS=Homo sapiens OX=9606 GN=GPD1L PE=1 SV=1	4	4	3	3	0	0	0	1	1	1	0	0	0	1	0	0	0	1	0	0	1	1	0	0	2	0	0	1	0	0	0	1	0	0	0	0	1	2	1	0	1	1
P43304;F5GYK7	P43304	15;6	15;6	15;6	Glycerol-3-phosphate dehydrogenase, mitochondrial	GPD2	sp|P43304|GPDM_HUMAN Glycerol-3-phosphate dehydrogenase, mitochondrial OS=Homo sapiens OX=9606 GN=GPD2 PE=1 SV=3	2	15	15	15	5	5	1	8	9	7	10	2	2	1	0	4	3	3	5	3	2	8	2	5	6	8	5	5	1	0	2	2	0	1	0	1	2	2	2	0	4	1
H0YJ30;G3V582;F5H039;Q9NQX3	H0YJ30;G3V582;F5H039;Q9NQX3	1;1;1;1	1;1;1;1	1;1;1;1	Gephyrin;Molybdopterin adenylyltransferase;Molybdopterin molybdenumtransferase	GPHN	tr|H0YJ30|H0YJ30_HUMAN Gephyrin (Fragment) OS=Homo sapiens OX=9606 GN=GPHN PE=1 SV=1;tr|G3V582|G3V582_HUMAN Gephyrin OS=Homo sapiens OX=9606 GN=GPHN PE=1 SV=1;tr|F5H039|F5H039_HUMAN Gephyrin OS=Homo sapiens OX=9606 GN=GPHN PE=1 SV=1;sp|Q9NQX3|GEPH_HUMAN Ge	4	1	1	1	0	0	0	0	0	0	0	0	0	0	0	0	0	0	0	0	0	0	0	0	0	0	0	1	0	0	0	0	0	0	0	0	0	0	0	0	0	0
P06744;A0A2U3TZU2;A0A2R8Y6C7;K7EQ48;A0A0J9YXP8;A0A0J9YYH3;A0A0J9YX90;K7EPY4;K7EP41;K7ERC6;K7ENA0;K7ELR7;A0A2R8YF08;K7ERK8;A0A0J9YXM3;K7EIL4;A0A0J9YXH9;A0A0J9YYI8;K7ESF4;Q8N196	P06744;A0A2U3TZU2;A0A2R8Y6C7;K7EQ48;A0A0J9YXP8;A0A0J9YYH3;A0A0J9YX90	21;20;13;13;13;12;12;10;9;9;7;7;7;6;6;5;5;4;2;1	21;20;13;13;13;12;12;10;9;9;7;7;7;6;6;5;5;4;2;1	16;15;11;10;11;10;10;9;8;8;7;6;6;6;6;5;5;4;2;1	Glucose-6-phosphate isomerase	GPI	sp|P06744|G6PI_HUMAN Glucose-6-phosphate isomerase OS=Homo sapiens OX=9606 GN=GPI PE=1 SV=4;tr|A0A2U3TZU2|A0A2U3TZU2_HUMAN Glucose-6-phosphate isomerase OS=Homo sapiens OX=9606 GN=GPI PE=1 SV=1;tr|A0A2R8Y6C7|A0A2R8Y6C7_HUMAN Glucose-6-phosphate isomerase O	20	21	21	16	4	2	2	5	5	1	4	3	4	4	4	4	3	3	3	7	5	7	4	5	8	4	1	6	7	5	7	4	9	4	5	6	4	3	7	7	8	6
P51674;D6R9D2;D6R9T7	P51674;D6R9D2	8;4;1	8;4;1	8;4;1	Neuronal membrane glycoprotein M6-a	GPM6A	sp|P51674|GPM6A_HUMAN Neuronal membrane glycoprotein M6-a OS=Homo sapiens OX=9606 GN=GPM6A PE=1 SV=2;tr|D6R9D2|D6R9D2_HUMAN Neuronal membrane glycoprotein M6-a (Fragment) OS=Homo sapiens OX=9606 GN=GPM6A PE=1 SV=1	3	8	8	8	1	1	0	0	0	0	0	2	1	0	0	0	1	2	3	2	5	5	3	4	3	4	0	0	3	2	4	4	5	4	2	6	3	0	5	6	4	5
B7Z613	B7Z613	3	3	3		GPM6B	tr|B7Z613|B7Z613_HUMAN Neuronal membrane glycoprotein M6-b OS=Homo sapiens OX=9606 GN=GPM6B PE=1 SV=1	1	3	3	3	0	0	0	0	0	0	0	0	1	0	1	0	0	0	0	0	2	3	0	1	1	2	0	1	3	1	2	2	3	3	1	3	1	0	2	1	3	2
C9J028;Q13491	C9J028;Q13491	1;1	1;1	1;1	Neuronal membrane glycoprotein M6-b	GPM6B	tr|C9J028|C9J028_HUMAN Neuronal membrane glycoprotein M6-b (Fragment) OS=Homo sapiens OX=9606 GN=GPM6B PE=1 SV=1;sp|Q13491|GPM6B_HUMAN Neuronal membrane glycoprotein M6-b OS=Homo sapiens OX=9606 GN=GPM6B PE=1 SV=2	2	1	1	1	0	0	0	0	0	0	0	0	0	0	0	0	0	0	0	0	0	0	0	0	0	0	0	0	0	0	0	1	0	0	0	0	0	0	1	0	0	1
C9JFE4;Q13098;A0A096LP07;A0A096LPJ3;A8K070	C9JFE4;Q13098;A0A096LP07;A0A096LPJ3;A8K070	2;2;1;1;1	2;2;1;1;1	2;2;1;1;1	COP9 signalosome complex subunit 1	GPS1	tr|C9JFE4|C9JFE4_HUMAN COP9 signalosome complex subunit 1 OS=Homo sapiens OX=9606 GN=GPS1 PE=1 SV=2;sp|Q13098|CSN1_HUMAN COP9 signalosome complex subunit 1 OS=Homo sapiens OX=9606 GN=GPS1 PE=1 SV=4;tr|A0A096LP07|A0A096LP07_HUMAN COP9 signalosome complex su	5	2	2	2	0	0	0	0	0	0	0	1	1	0	0	0	0	0	0	0	1	1	0	0	0	0	0	0	1	0	1	1	1	0	0	0	1	0	1	1	0	0
A0A2R8Y6B6;P07203;A0A7I2YMD7;A0A7I2UQ36	A0A2R8Y6B6;P07203;A0A7I2YMD7;A0A7I2UQ36	2;2;1;1	2;2;1;1	2;2;1;1	Glutathione peroxidase 1	GPX1	tr|A0A2R8Y6B6|A0A2R8Y6B6_HUMAN Glutathione peroxidase 1 OS=Homo sapiens OX=9606 GN=GPX1 PE=1 SV=1;sp|P07203|GPX1_HUMAN Glutathione peroxidase 1 OS=Homo sapiens OX=9606 GN=GPX1 PE=1 SV=4;tr|A0A7I2YMD7|A0A7I2YMD7_HUMAN Glutathione peroxidase OS=Homo sapiens	4	2	2	2	0	0	0	0	0	0	0	0	0	0	0	0	0	0	0	0	1	0	0	0	0	0	0	0	0	0	0	0	0	0	0	0	0	0	0	0	0	0
K7EKX7;K7EJ20;R4GNE4;K7ENB4;A0A087X247;A0A0A0MTT1	K7EKX7;K7EJ20;R4GNE4;K7ENB4	5;5;4;4;2;2	5;5;4;4;2;2	1;1;0;0;0;0	Glutathione peroxidase	GPX4	tr|K7EKX7|K7EKX7_HUMAN Glutathione peroxidase (Fragment) OS=Homo sapiens OX=9606 GN=GPX4 PE=1 SV=3;tr|K7EJ20|K7EJ20_HUMAN Glutathione peroxidase OS=Homo sapiens OX=9606 GN=GPX4 PE=1 SV=3;tr|R4GNE4|R4GNE4_HUMAN Glutathione peroxidase (Fragment) OS=Homo sapi	6	5	5	1	0	0	0	0	0	1	1	0	0	0	0	0	0	1	0	0	0	2	0	0	1	0	0	1	1	1	1	0	1	1	0	0	1	2	2	0	0	3
P36969;K7ERP4	P36969;K7ERP4	5;4	1;1	1;1	Phospholipid hydroperoxide glutathione peroxidase, mitochondrial;Glutathione peroxidase	GPX4	sp|P36969|GPX4_HUMAN Phospholipid hydroperoxide glutathione peroxidase OS=Homo sapiens OX=9606 GN=GPX4 PE=1 SV=3;tr|K7ERP4|K7ERP4_HUMAN Glutathione peroxidase (Fragment) OS=Homo sapiens OX=9606 GN=GPX4 PE=1 SV=1	2	5	1	1	0	1	0	0	0	1	1	0	0	0	0	0	0	1	0	0	0	2	0	1	1	0	0	1	1	1	2	0	2	1	1	1	1	1	3	0	1	3
U3KQ56;Q9UBQ7	U3KQ56;Q9UBQ7	2;2	2;2	2;2	Glyoxylate reductase/hydroxypyruvate reductase	GRHPR	tr|U3KQ56|U3KQ56_HUMAN Glyoxylate reductase/hydroxypyruvate reductase OS=Homo sapiens OX=9606 GN=GRHPR PE=1 SV=1;sp|Q9UBQ7|GRHPR_HUMAN Glyoxylate reductase/hydroxypyruvate reductase OS=Homo sapiens OX=9606 GN=GRHPR PE=1 SV=1	2	2	2	2	0	2	0	1	1	1	1	1	1	1	0	1	0	1	1	1	1	1	0	0	1	0	0	0	1	1	0	0	0	0	0	1	2	1	2	1	0	1
Q13224	Q13224	1	1	1	Glutamate receptor ionotropic, NMDA 2B	GRIN2B	sp|Q13224|NMDE2_HUMAN Glutamate receptor ionotropic, NMDA 2B OS=Homo sapiens OX=9606 GN=GRIN2B PE=1 SV=3	1	1	1	1	0	0	0	0	0	1	0	0	0	0	0	0	0	0	0	0	0	0	0	0	0	0	0	0	0	0	0	0	0	0	0	0	0	0	0	0	0	0
A0A087WT45;Q4V328	A0A087WT45;Q4V328	1;1	1;1	1;1	GRIP1-associated protein 1	GRIPAP1	tr|A0A087WT45|A0A087WT45_HUMAN GRIP1-associated protein 1 OS=Homo sapiens OX=9606 GN=GRIPAP1 PE=1 SV=1;sp|Q4V328|GRAP1_HUMAN GRIP1-associated protein 1 OS=Homo sapiens OX=9606 GN=GRIPAP1 PE=1 SV=2	2	1	1	1	0	0	0	0	0	0	0	0	0	0	0	0	0	0	0	0	0	0	0	0	0	0	0	0	0	0	0	0	0	0	0	0	0	0	0	0	0	0
Q9HAV7	Q9HAV7	2	2	2	GrpE protein homolog 1, mitochondrial	GRPEL1	sp|Q9HAV7|GRPE1_HUMAN GrpE protein homolog 1, mitochondrial OS=Homo sapiens OX=9606 GN=GRPEL1 PE=1 SV=2	1	2	2	2	0	1	0	0	1	1	0	0	0	0	0	0	0	0	0	0	0	1	0	0	0	0	0	1	0	0	0	0	0	0	0	0	0	0	0	0	0	1
H0YAM1;H0Y8R1;H0YAK1;Q12849	H0YAM1;H0Y8R1;H0YAK1;Q12849	1;1;1;1	1;1;1;1	1;1;1;1	G-rich sequence factor 1	GRSF1	tr|H0YAM1|H0YAM1_HUMAN G-rich sequence factor 1 (Fragment) OS=Homo sapiens OX=9606 GN=GRSF1 PE=1 SV=1;tr|H0Y8R1|H0Y8R1_HUMAN G-rich sequence factor 1 (Fragment) OS=Homo sapiens OX=9606 GN=GRSF1 PE=1 SV=1;tr|H0YAK1|H0YAK1_HUMAN G-rich sequence factor 1 (Fra	4	1	1	1	0	0	0	0	0	0	0	0	0	0	0	0	0	0	0	0	0	0	0	0	0	0	0	0	0	0	0	0	0	0	0	0	0	0	0	0	0	0
J3KRG2;Q96QA5	J3KRG2;Q96QA5	1;1	1;1	1;1	Gasdermin-A	GSDMA	tr|J3KRG2|J3KRG2_HUMAN Gasdermin-A (Fragment) OS=Homo sapiens OX=9606 GN=GSDMA PE=1 SV=8;sp|Q96QA5|GSDMA_HUMAN Gasdermin-A OS=Homo sapiens OX=9606 GN=GSDMA PE=1 SV=4	2	1	1	1	0	0	0	0	0	0	0	0	0	0	0	0	0	0	0	0	0	0	0	0	0	0	0	0	0	0	0	0	0	0	0	0	0	0	0	0	0	0
A0A0A0MS51;A0A8V8TND7;A0A0A0MT01;P06396;CON__Q3SX14;A0A0U1RQL8;Q5T0H8	A0A0A0MS51;A0A8V8TND7;A0A0A0MT01;P06396;CON__Q3SX14	15;15;15;15;13;4;1	15;15;15;15;13;4;1	10;10;10;10;8;0;1	Gelsolin	GSN	tr|A0A0A0MS51|A0A0A0MS51_HUMAN Gelsolin OS=Homo sapiens OX=9606 GN=GSN PE=1 SV=1;tr|A0A8V8TND7|A0A8V8TND7_HUMAN Gelsolin OS=Homo sapiens OX=9606 GN=GSN PE=4 SV=1;tr|A0A0A0MT01|A0A0A0MT01_HUMAN Gelsolin OS=Homo sapiens OX=9606 GN=GSN PE=1 SV=1;sp|P06396|GEL	7	15	15	10	1	1	2	3	2	2	1	8	2	4	3	3	1	5	4	2	8	5	4	8	7	1	0	6	9	5	5	8	6	6	2	4	9	3	4	7	4	8
H3BR35;P15170;Q8IYD1;H3BSV8	H3BR35;P15170;Q8IYD1;H3BSV8	2;2;2;1	2;2;2;1	2;2;2;1	Eukaryotic peptide chain release factor GTP-binding subunit ERF3A;Eukaryotic peptide chain release factor GTP-binding subunit ERF3B	GSPT1;GSPT2	tr|H3BR35|H3BR35_HUMAN Eukaryotic peptide chain release factor GTP-binding subunit ERF3A (Fragment) OS=Homo sapiens OX=9606 GN=GSPT1 PE=1 SV=1;sp|P15170|ERF3A_HUMAN Eukaryotic peptide chain release factor GTP-binding subunit ERF3A OS=Homo sapiens OX=9606 G	4	2	2	2	0	0	0	0	0	0	0	0	0	0	0	0	0	0	0	0	0	0	0	0	0	0	0	0	0	0	0	0	0	0	0	0	0	0	0	0	0	0
P00390;A0A2R8YF59;H0YC68	P00390;A0A2R8YF59;H0YC68	2;1;1	2;1;1	2;1;1	Glutathione reductase, mitochondrial	GSR	sp|P00390|GSHR_HUMAN Glutathione reductase, mitochondrial OS=Homo sapiens OX=9606 GN=GSR PE=1 SV=2;tr|A0A2R8YF59|A0A2R8YF59_HUMAN Glutathione reductase, mitochondrial (Fragment) OS=Homo sapiens OX=9606 GN=GSR PE=1 SV=1;tr|H0YC68|H0YC68_HUMAN Glutathione re	3	2	2	2	0	1	0	1	0	1	1	0	1	0	0	0	0	0	0	1	0	1	1	0	1	1	1	0	0	0	0	0	1	0	0	0	1	1	0	0	0	0
A0A2R8Y430;P48637;A0A2R8Y7I7;A0A2R8Y5T7;A0A2R8Y6Q7;A0A2R8Y2X9;A0A2R8Y6Y6;A0A2R8Y4V9;A0A2R8Y790;A0A2R8Y446;A0A0S2Z4J7;A0A2R8YF34	A0A2R8Y430;P48637;A0A2R8Y7I7;A0A2R8Y5T7;A0A2R8Y6Q7	4;4;3;3;2;1;1;1;1;1;1;1	4;4;3;3;2;1;1;1;1;1;1;1	4;4;3;3;2;1;1;1;1;1;1;1	Glutathione synthetase	GSS	tr|A0A2R8Y430|A0A2R8Y430_HUMAN Glutathione synthetase OS=Homo sapiens OX=9606 GN=GSS PE=1 SV=1;sp|P48637|GSHB_HUMAN Glutathione synthetase OS=Homo sapiens OX=9606 GN=GSS PE=1 SV=1;tr|A0A2R8Y7I7|A0A2R8Y7I7_HUMAN Glutathione synthetase (Fragment) OS=Homo sap	12	4	4	4	0	0	0	0	0	0	0	0	0	0	0	0	1	0	0	0	0	1	0	0	0	1	0	0	0	0	0	0	1	0	2	0	0	0	0	1	1	0
E9PFN5;Q9Y2Q3	E9PFN5;Q9Y2Q3	1;1	1;1	1;1	Glutathione S-transferase kappa 1	GSTK1	tr|E9PFN5|E9PFN5_HUMAN Glutathione S-transferase kappa OS=Homo sapiens OX=9606 GN=GSTK1 PE=1 SV=1;sp|Q9Y2Q3|GSTK1_HUMAN Glutathione S-transferase kappa 1 OS=Homo sapiens OX=9606 GN=GSTK1 PE=1 SV=3	2	1	1	1	0	1	0	0	1	1	1	1	0	0	0	1	0	1	0	0	0	0	0	0	0	0	0	0	0	0	0	0	0	0	0	0	0	1	0	0	0	0
E7EWW9;P09488;B9ZVX7;A0A0A0MR85;H3BQT3;Q03013	E7EWW9;P09488;B9ZVX7;A0A0A0MR85	3;3;2;2;1;1	3;3;2;2;1;1	1;1;0;0;0;0	Glutathione S-transferase Mu 1	GSTM1;GSTM4	tr|E7EWW9|E7EWW9_HUMAN glutathione transferase OS=Homo sapiens OX=9606 GN=GSTM1 PE=1 SV=1;sp|P09488|GSTM1_HUMAN Glutathione S-transferase Mu 1 OS=Homo sapiens OX=9606 GN=GSTM1 PE=1 SV=3;tr|B9ZVX7|B9ZVX7_HUMAN Glutathione S-transferase Mu 1 OS=Homo sapiens	6	3	3	1	0	0	0	1	0	0	0	0	0	1	0	1	0	0	0	0	0	1	1	1	0	0	0	0	1	0	1	0	1	0	0	1	1	0	0	2	2	0
E9PHN7;P28161;E9PLF1;E9PHN6;F6XZQ7	E9PHN7;P28161;E9PLF1;E9PHN6;F6XZQ7	3;3;2;2;2	1;1;1;1;1	0;0;0;0;0	Glutathione S-transferase Mu 2	GSTM2	tr|E9PHN7|E9PHN7_HUMAN Glutathione S-transferase OS=Homo sapiens OX=9606 GN=GSTM2 PE=1 SV=2;sp|P28161|GSTM2_HUMAN Glutathione S-transferase Mu 2 OS=Homo sapiens OX=9606 GN=GSTM2 PE=1 SV=2;tr|E9PLF1|E9PLF1_HUMAN Glutathione S-transferase Mu 2 (Fragment) OS=	5	3	1	0	0	0	0	1	0	0	0	0	0	1	0	1	0	0	0	0	0	1	1	1	1	0	0	0	1	1	1	0	1	0	0	1	1	0	1	1	2	0
P21266;A0A3B3IRM5;Q5T8R1;P46439	P21266	3;1;1;1	2;0;0;0	2;0;0;0	Glutathione S-transferase Mu 3	GSTM3	sp|P21266|GSTM3_HUMAN Glutathione S-transferase Mu 3 OS=Homo sapiens OX=9606 GN=GSTM3 PE=1 SV=3	4	3	2	2	1	0	0	1	0	0	0	1	1	0	0	0	0	1	0	0	1	1	0	1	2	0	0	0	0	1	0	0	0	0	0	0	2	0	1	0	1	1
P78417;Q5TA01;Q5TA02	P78417;Q5TA01;Q5TA02	3;2;2	3;2;2	3;2;2	Glutathione S-transferase omega-1	GSTO1	sp|P78417|GSTO1_HUMAN Glutathione S-transferase omega-1 OS=Homo sapiens OX=9606 GN=GSTO1 PE=1 SV=2;tr|Q5TA01|Q5TA01_HUMAN Glutathione S-transferase omega-1 (Fragment) OS=Homo sapiens OX=9606 GN=GSTO1 PE=1 SV=1;tr|Q5TA02|Q5TA02_HUMAN Glutathione S-transfera	3	3	3	3	0	0	0	0	0	0	0	1	0	0	1	0	0	0	1	0	0	0	0	1	0	0	0	0	1	0	0	1	0	0	0	0	1	0	0	1	0	0
P09211;A0A087X243;A8MX94	P09211;A0A087X243;A8MX94	2;1;1	2;1;1	2;1;1	Glutathione S-transferase P	GSTP1	sp|P09211|GSTP1_HUMAN Glutathione S-transferase P OS=Homo sapiens OX=9606 GN=GSTP1 PE=1 SV=2;tr|A0A087X243|A0A087X243_HUMAN Glutathione S-transferase P (Fragment) OS=Homo sapiens OX=9606 GN=GSTP1 PE=1 SV=1;tr|A8MX94|A8MX94_HUMAN Glutathione S-transferase O	3	2	2	2	0	0	0	0	0	0	0	0	0	0	0	0	0	0	0	0	1	0	0	0	0	0	0	0	0	0	0	0	0	0	0	0	0	0	0	0	0	0
C9J329;E9PER7;P29083	C9J329;E9PER7;P29083	1;1;1	1;1;1	1;1;1	General transcription factor IIE subunit 1	GTF2E1	tr|C9J329|C9J329_HUMAN General transcription factor IIE subunit 1 (Fragment) OS=Homo sapiens OX=9606 GN=GTF2E1 PE=1 SV=1;tr|E9PER7|E9PER7_HUMAN General transcription factor IIE subunit 1 (Fragment) OS=Homo sapiens OX=9606 GN=GTF2E1 PE=1 SV=1;sp|P29083|T2EA	3	1	1	1	0	0	0	0	0	0	0	0	0	0	0	0	0	0	0	0	0	0	0	0	0	0	0	0	0	0	0	0	0	0	0	0	0	0	0	0	0	0
P13984	P13984	1	1	1	General transcription factor IIF subunit 2	GTF2F2	sp|P13984|T2FB_HUMAN General transcription factor IIF subunit 2 OS=Homo sapiens OX=9606 GN=GTF2F2 PE=1 SV=2	1	1	1	1	0	0	0	0	0	0	0	0	0	0	0	0	0	0	0	0	0	0	0	0	0	0	0	0	0	0	0	0	0	0	0	0	0	0	0	0	0	0
A0A8I5KVB5;A0A494C1K3;P78347;A0A494C0Q7	A0A8I5KVB5;A0A494C1K3;P78347;A0A494C0Q7	3;3;3;2	3;3;3;2	3;3;3;2	General transcription factor II-I	GTF2I	tr|A0A8I5KVB5|A0A8I5KVB5_HUMAN General transcription factor II-I OS=Homo sapiens OX=9606 GN=GTF2I PE=1 SV=1;tr|A0A494C1K3|A0A494C1K3_HUMAN General transcription factor II-I OS=Homo sapiens OX=9606 GN=GTF2I PE=1 SV=1;sp|P78347|GTF2I_HUMAN General transcript	4	3	3	3	0	0	0	0	0	0	0	0	0	0	0	0	0	0	0	0	0	0	0	0	0	0	0	0	0	0	0	0	0	0	0	0	0	0	0	0	0	0
Q9UKN8;F2Z356	Q9UKN8;F2Z356	2;1	2;1	2;1	General transcription factor 3C polypeptide 4	GTF3C4	sp|Q9UKN8|TF3C4_HUMAN General transcription factor 3C polypeptide 4 OS=Homo sapiens OX=9606 GN=GTF3C4 PE=1 SV=2;tr|F2Z356|F2Z356_HUMAN General transcription factor 3C polypeptide 4 OS=Homo sapiens OX=9606 GN=GTF3C4 PE=1 SV=1	2	2	2	2	0	0	0	0	0	0	0	0	0	0	0	0	0	0	0	0	0	0	0	0	0	0	0	0	0	0	0	0	0	0	0	0	0	0	0	0	0	0
Q9BZE4	Q9BZE4	1	1	1	Nucleolar GTP-binding protein 1	GTPBP4	sp|Q9BZE4|GTPB4_HUMAN GTP-binding protein 4 OS=Homo sapiens OX=9606 GN=GTPBP4 PE=1 SV=3	1	1	1	1	0	0	0	0	0	0	0	0	0	0	0	0	0	0	0	0	0	0	0	0	0	0	0	0	0	0	0	0	0	0	0	0	0	0	0	0	0	0
B1ANH5;B1ANH6;Q16774;B1ANH0;B1ANG9;B1ANH2;B1ANH3	B1ANH5;B1ANH6;Q16774;B1ANH0;B1ANG9;B1ANH2;B1ANH3	2;2;2;1;1;1;1	2;2;2;1;1;1;1	2;2;2;1;1;1;1	Guanylate kinase	GUK1	tr|B1ANH5|B1ANH5_HUMAN Guanylate kinase OS=Homo sapiens OX=9606 GN=GUK1 PE=1 SV=1;tr|B1ANH6|B1ANH6_HUMAN guanylate kinase OS=Homo sapiens OX=9606 GN=GUK1 PE=1 SV=1;sp|Q16774|KGUA_HUMAN Guanylate kinase OS=Homo sapiens OX=9606 GN=GUK1 PE=1 SV=2;tr|B1ANH0|B1	7	2	2	2	0	0	0	1	0	0	1	1	0	0	0	1	0	0	0	0	0	1	0	0	2	1	0	1	0	0	0	0	1	2	0	1	0	0	0	0	0	1
C9J8R8;C9J7C7;G5E9W8;C9JQ42;P46976	C9J8R8;C9J7C7;G5E9W8;C9JQ42;P46976	1;1;1;1;1	1;1;1;1;1	1;1;1;1;1	Glycogenin-1	GYG1	tr|C9J8R8|C9J8R8_HUMAN Glycogenin-1 (Fragment) OS=Homo sapiens OX=9606 GN=GYG1 PE=1 SV=1;tr|C9J7C7|C9J7C7_HUMAN Glycogenin-1 (Fragment) OS=Homo sapiens OX=9606 GN=GYG1 PE=1 SV=2;tr|G5E9W8|G5E9W8_HUMAN Glycogenin 1, isoform CRA_e OS=Homo sapiens OX=9606 GN=	5	1	1	1	0	0	0	0	0	0	0	0	0	0	0	0	0	0	0	0	1	0	0	0	1	0	0	0	1	0	0	1	0	0	0	0	1	0	0	0	1	0
P07305	P07305	6	6	6	Histone H1.0;Histone H1.0, N-terminally processed	H1F0	sp|P07305|H10_HUMAN Histone H1.0 OS=Homo sapiens OX=9606 GN=H1-0 PE=1 SV=3	1	6	6	6	0	0	4	1	0	0	0	0	0	1	0	0	0	0	0	1	5	0	5	1	0	0	1	0	0	0	2	0	0	0	0	0	3	0	1	2	2	0
Q92522	Q92522	3	3	3	Histone H1x	H1FX	sp|Q92522|H1X_HUMAN Histone H1.10 OS=Homo sapiens OX=9606 GN=H1-10 PE=1 SV=1	1	3	3	3	0	0	0	0	0	0	0	0	0	0	0	0	0	0	0	0	1	0	1	0	0	0	0	0	0	0	0	0	0	0	0	0	0	0	0	0	0	0
C9J0D1;A0A494C189;Q71UI9;P0C0S5;C9J386	C9J0D1;A0A494C189;Q71UI9;P0C0S5;C9J386	4;4;4;4;2	2;2;2;2;1	2;2;2;2;1	Histone H2A;Histone H2A.V;Histone H2A.Z	H2AFV;H2AFZ	tr|C9J0D1|C9J0D1_HUMAN Histone H2A OS=Homo sapiens OX=9606 GN=H2AZ2 PE=1 SV=1;tr|A0A494C189|A0A494C189_HUMAN Histone H2A OS=Homo sapiens OX=9606 GN=H2AZ1 PE=1 SV=1;sp|Q71UI9|H2AV_HUMAN Histone H2A.V OS=Homo sapiens OX=9606 GN=H2AZ2 PE=1 SV=3;sp|P0C0S5|H2AZ	5	4	2	2	0	0	2	2	1	0	1	2	1	1	1	0	0	0	0	0	2	1	2	2	1	1	0	0	2	1	2	0	1	0	0	2	2	1	2	2	2	1
K7EMV3;A0A590UJJ6;B4DEB1;K7EK07;K7ES00;Q71DI3;Q16695;P84243;P68431;K7EP01;Q6NXT2	K7EMV3;A0A590UJJ6;B4DEB1;K7EK07;K7ES00;Q71DI3;Q16695;P84243;P68431;K7EP01;Q6NXT2	4;4;4;4;4;4;4;4;4;2;2	4;4;4;4;4;4;4;4;4;2;2	2;2;2;2;2;2;2;2;2;0;0	Histone H3;Histone H3.2;Histone H3.1t;Histone H3.3;Histone H3.1;Histone H3.3C	H3F3B;H3F3A;HIST2H3A;HIST3H3;HIST1H3A;H3F3C	tr|K7EMV3|K7EMV3_HUMAN Histone H3 OS=Homo sapiens OX=9606 GN=H3-3B PE=1 SV=1;tr|A0A590UJJ6|A0A590UJJ6_HUMAN Histone H3 OS=Homo sapiens OX=9606 GN=H3-3A PE=1 SV=1;tr|B4DEB1|B4DEB1_HUMAN Histone H3 OS=Homo sapiens OX=9606 GN=H3-3A PE=1 SV=1;tr|K7EK07|K7EK07_	11	4	4	2	0	0	1	0	0	0	0	0	0	0	0	0	0	0	0	0	2	0	1	2	1	1	0	1	0	1	2	1	1	0	1	1	1	0	2	2	1	0
A0A0D9SFP2;Q16836;A0A1W2PNM1;E9PF18;A0A1W2PQ78;A0A804HLB5;A0A1W2PQV5;A0A804HKJ2;A0A0A0MSE2;A0A1W2PQ55;A0A804HJK7;A0A1W2PP40;A0A1W2PQC2;A0A1W2PRT2;A0A804HJW7	A0A0D9SFP2;Q16836;A0A1W2PNM1;E9PF18;A0A1W2PQ78;A0A804HLB5;A0A1W2PQV5;A0A804HKJ2;A0A0A0MSE2	5;5;4;4;3;3;3;3;3;2;2;2;2;2;2	5;5;4;4;3;3;3;3;3;2;2;2;2;2;2	5;5;4;4;3;3;3;3;3;2;2;2;2;2;2	Hydroxyacyl-coenzyme A dehydrogenase, mitochondrial	HADH	tr|A0A0D9SFP2|A0A0D9SFP2_HUMAN Hydroxyacyl-coenzyme A dehydrogenase, mitochondrial OS=Homo sapiens OX=9606 GN=HADH PE=1 SV=1;sp|Q16836|HCDH_HUMAN Hydroxyacyl-coenzyme A dehydrogenase, mitochondrial OS=Homo sapiens OX=9606 GN=HADH PE=1 SV=3;tr|A0A1W2PNM1|A0	15	5	5	5	0	1	0	1	2	1	2	0	0	0	0	0	0	1	1	1	0	1	0	2	0	0	2	0	1	0	0	0	0	0	0	0	0	1	0	0	0	2
H0YFD6;P40939;A0A2R8Y4F5;A0A2R8YG21;A0A2R8Y688	H0YFD6;P40939;A0A2R8Y4F5	18;18;16;8;4	18;18;16;8;4	18;18;16;8;4	Trifunctional enzyme subunit alpha, mitochondrial;Long-chain enoyl-CoA hydratase;Long chain 3-hydroxyacyl-CoA dehydrogenase	HADHA	tr|H0YFD6|H0YFD6_HUMAN enoyl-CoA hydratase OS=Homo sapiens OX=9606 GN=HADHA PE=1 SV=2;sp|P40939|ECHA_HUMAN Trifunctional enzyme subunit alpha, mitochondrial OS=Homo sapiens OX=9606 GN=HADHA PE=1 SV=2;tr|A0A2R8Y4F5|A0A2R8Y4F5_HUMAN enoyl-CoA hydratase OS=Ho	5	18	18	18	4	6	0	3	3	2	7	3	2	2	2	6	2	9	3	3	4	3	5	1	5	0	5	0	3	0	0	2	1	1	0	1	2	9	1	0	0	2
P55084;B5MD38;F5GZQ3;C9JEY0;C9JE81;C9K0M0	P55084;B5MD38;F5GZQ3	15;12;12;7;7;5	15;12;12;7;7;5	15;12;12;7;7;5	Trifunctional enzyme subunit beta, mitochondrial;3-ketoacyl-CoA thiolase	HADHB	sp|P55084|ECHB_HUMAN Trifunctional enzyme subunit beta, mitochondrial OS=Homo sapiens OX=9606 GN=HADHB PE=1 SV=3;tr|B5MD38|B5MD38_HUMAN Trifunctional enzyme subunit beta, mitochondrial OS=Homo sapiens OX=9606 GN=HADHB PE=1 SV=1;tr|F5GZQ3|F5GZQ3_HUMAN Trifu	6	15	15	15	4	0	3	3	3	3	8	3	4	3	4	3	3	7	4	7	6	3	5	4	4	1	3	1	2	1	1	3	0	2	1	1	3	2	1	1	2	2
H3BPK3;Q16775;H3BV79;H3BPQ4	H3BPK3;Q16775;H3BV79;H3BPQ4	2;2;1;1	2;2;1;1	2;2;1;1	Hydroxyacylglutathione hydrolase, mitochondrial	HAGH	tr|H3BPK3|H3BPK3_HUMAN Hydroxyacylglutathione hydrolase, mitochondrial (Fragment) OS=Homo sapiens OX=9606 GN=HAGH PE=1 SV=1;sp|Q16775|GLO2_HUMAN Hydroxyacylglutathione hydrolase, mitochondrial OS=Homo sapiens OX=9606 GN=HAGH PE=1 SV=2;tr|H3BV79|H3BV79_HUMA	4	2	2	2	0	0	0	1	0	0	1	0	0	0	0	0	0	0	0	0	1	2	0	0	0	0	1	0	0	0	0	0	0	0	0	0	1	1	0	0	0	1
P42357;F8W0V1	P42357;F8W0V1	2;1	2;1	2;1	Histidine ammonia-lyase	HAL	sp|P42357|HUTH_HUMAN Histidine ammonia-lyase OS=Homo sapiens OX=9606 GN=HAL PE=1 SV=1;tr|F8W0V1|F8W0V1_HUMAN Histidine ammonia-lyase (Fragment) OS=Homo sapiens OX=9606 GN=HAL PE=1 SV=1	2	2	2	2	0	0	0	0	0	0	0	0	0	0	0	0	0	0	0	0	0	0	0	0	0	0	0	0	0	0	0	0	0	0	0	0	0	0	0	0	0	0
D6RBS1;P10915	D6RBS1;P10915	1;1	1;1	1;1	Hyaluronan and proteoglycan link protein 1	HAPLN1	tr|D6RBS1|D6RBS1_HUMAN Hyaluronan and proteoglycan link protein 1 (Fragment) OS=Homo sapiens OX=9606 GN=HAPLN1 PE=1 SV=1;sp|P10915|HPLN1_HUMAN Hyaluronan and proteoglycan link protein 1 OS=Homo sapiens OX=9606 GN=HAPLN1 PE=2 SV=2	2	1	1	1	0	0	0	0	0	0	0	0	0	0	0	0	0	0	0	0	0	0	0	0	0	0	0	0	0	0	0	0	1	0	0	0	0	0	1	0	1	0
Q9GZV7;Q5T3J1	Q9GZV7;Q5T3J1	11;7	11;7	11;7	Hyaluronan and proteoglycan link protein 2	HAPLN2	sp|Q9GZV7|HPLN2_HUMAN Hyaluronan and proteoglycan link protein 2 OS=Homo sapiens OX=9606 GN=HAPLN2 PE=1 SV=1;tr|Q5T3J1|Q5T3J1_HUMAN Hyaluronan and proteoglycan link protein 2 (Fragment) OS=Homo sapiens OX=9606 GN=HAPLN2 PE=1 SV=1	2	11	11	11	0	1	3	1	2	0	0	5	4	3	8	1	3	2	8	4	5	4	5	5	6	6	0	4	4	4	6	7	7	5	10	6	7	0	7	6	5	7
B4E1C5;A0A6Q8PHE3;B4DDD8;A0A6Q8PF07;A0A6Q8PFF2;A0A6Q8PHA5;A0A6Q8PF47;E7ETE2;P12081	B4E1C5;A0A6Q8PHE3;B4DDD8;A0A6Q8PF07;A0A6Q8PFF2;A0A6Q8PHA5;A0A6Q8PF47;E7ETE2;P12081	1;1;1;1;1;1;1;1;1	1;1;1;1;1;1;1;1;1	1;1;1;1;1;1;1;1;1	Histidine--tRNA ligase, cytoplasmic	HARS	tr|B4E1C5|B4E1C5_HUMAN Histidine--tRNA ligase, cytoplasmic OS=Homo sapiens OX=9606 GN=HARS1 PE=1 SV=1;tr|A0A6Q8PHE3|A0A6Q8PHE3_HUMAN Histidine--tRNA ligase, cytoplasmic OS=Homo sapiens OX=9606 GN=HARS1 PE=1 SV=1;tr|B4DDD8|B4DDD8_HUMAN Histidine--tRNA ligas	9	1	1	1	0	0	0	0	0	0	0	0	0	0	0	0	0	0	0	0	0	0	0	0	0	0	0	0	0	0	0	0	0	0	0	0	0	0	0	0	0	0
O14929	O14929	1	1	1	Histone acetyltransferase type B catalytic subunit	HAT1	sp|O14929|HAT1_HUMAN Histone acetyltransferase type B catalytic subunit OS=Homo sapiens OX=9606 GN=HAT1 PE=1 SV=2	1	1	1	1	0	0	0	0	0	0	0	0	0	0	0	0	0	0	0	0	0	0	0	0	0	0	0	0	0	0	0	0	0	0	0	0	0	0	0	0	0	0
U3KQJ5;U3KQG4;O94927	U3KQJ5;U3KQG4;O94927	1;1;1	1;1;1	1;1;1	HAUS augmin-like complex subunit 5	HAUS5	tr|U3KQJ5|U3KQJ5_HUMAN HAUS augmin-like complex subunit 5 OS=Homo sapiens OX=9606 GN=HAUS5 PE=1 SV=1;tr|U3KQG4|U3KQG4_HUMAN HAUS augmin-like complex subunit 5 OS=Homo sapiens OX=9606 GN=HAUS5 PE=1 SV=1;sp|O94927|HAUS5_HUMAN HAUS augmin-like complex subunit	3	1	1	1	0	0	0	0	0	0	0	0	0	0	0	0	0	0	0	0	0	1	0	0	1	0	0	0	0	1	0	0	1	0	0	0	0	0	0	0	0	0
E9PIQ7;A0A8V8TLX9;Q5VYD6;O00165	E9PIQ7;A0A8V8TLX9;Q5VYD6;O00165	1;1;1;1	1;1;1;1	1;1;1;1	HCLS1-associated protein X-1	HAX1	tr|E9PIQ7|E9PIQ7_HUMAN HCLS1-associated protein X-1 OS=Homo sapiens OX=9606 GN=HAX1 PE=1 SV=1;tr|A0A8V8TLX9|A0A8V8TLX9_HUMAN HCLS1-associated protein X-1 OS=Homo sapiens OX=9606 GN=HAX1 PE=4 SV=1;tr|Q5VYD6|Q5VYD6_HUMAN HCLS1-associated protein X-1 OS=Homo	4	1	1	1	0	0	0	0	0	0	0	0	0	0	0	0	0	0	0	0	0	0	0	0	0	0	0	0	0	0	0	0	0	0	0	0	0	0	0	0	0	0
P69905;G3V1N2;A0A2R8Y7C0;P02008	P69905;G3V1N2;A0A2R8Y7C0	8;6;5;1	8;6;5;1	4;2;1;0	Hemoglobin subunit alpha	HBA1;HBA2	sp|P69905|HBA_HUMAN Hemoglobin subunit alpha OS=Homo sapiens OX=9606 GN=HBA2 PE=1 SV=2;tr|G3V1N2|G3V1N2_HUMAN Alpha-globin OS=Homo sapiens OX=9606 GN=HBA1 PE=1 SV=1;tr|A0A2R8Y7C0|A0A2R8Y7C0_HUMAN Hemoglobin subunit alpha (Fragment) OS=Homo sapiens OX=9606	4	8	8	4	2	0	5	4	3	4	4	1	5	2	3	3	2	5	6	4	5	4	4	5	5	6	2	2	5	3	4	2	4	3	3	3	1	2	3	3	4	1
P68871;A0A2R8Y7R2;F8W6P5;A0A0J9YWK4	P68871;A0A2R8Y7R2;F8W6P5	11;8;6;2	11;8;6;2	5;4;3;1	Hemoglobin subunit beta;LVV-hemorphin-7;Spinorphin	HBB	sp|P68871|HBB_HUMAN Hemoglobin subunit beta OS=Homo sapiens OX=9606 GN=HBB PE=1 SV=2;tr|A0A2R8Y7R2|A0A2R8Y7R2_HUMAN Hemoglobin subunit beta OS=Homo sapiens OX=9606 GN=HBB PE=1 SV=1;tr|F8W6P5|F8W6P5_HUMAN Hemoglobin subunit beta (Fragment) OS=Homo sapiens O	4	11	11	5	2	2	5	5	3	7	2	3	2	0	3	2	3	4	7	5	3	8	6	5	4	8	1	1	4	3	3	2	5	2	4	3	3	4	5	4	4	1
P02042;E9PFT6;E9PEW8;C9JRG0;A0A2R8Y7X9;P69892;P69891;P02100	P02042;E9PFT6;E9PEW8	9;6;5;2;1;1;1;1	3;2;2;1;0;0;0;0	3;2;2;1;0;0;0;0	Hemoglobin subunit delta	HBD	sp|P02042|HBD_HUMAN Hemoglobin subunit delta OS=Homo sapiens OX=9606 GN=HBD PE=1 SV=2;tr|E9PFT6|E9PFT6_HUMAN Hemoglobin subunit delta OS=Homo sapiens OX=9606 GN=HBD PE=1 SV=1;tr|E9PEW8|E9PEW8_HUMAN Hemoglobin subunit delta (Fragment) OS=Homo sapiens OX=960	8	9	3	3	1	1	2	4	1	4	1	3	1	0	2	1	2	4	5	4	2	7	4	4	2	5	0	1	3	2	2	1	2	3	1	3	3	2	3	2	2	0
Q5TEE2;Q13547;E5RK19;E5RFI6;E5RJ04;E5RGV4;E5RHE7;E5RH52;E5RG37;E5RFP9;H3BM24	Q5TEE2;Q13547;E5RK19;E5RFI6;E5RJ04;E5RGV4;E5RHE7;E5RH52;E5RG37;E5RFP9;H3BM24	2;2;1;1;1;1;1;1;1;1;1	2;2;1;1;1;1;1;1;1;1;1	1;1;0;0;0;0;0;0;0;0;0	Histone deacetylase 1	HDAC1;HDAC2	tr|Q5TEE2|Q5TEE2_HUMAN histone deacetylase (Fragment) OS=Homo sapiens OX=9606 GN=HDAC1 PE=1 SV=1;sp|Q13547|HDAC1_HUMAN Histone deacetylase 1 OS=Homo sapiens OX=9606 GN=HDAC1 PE=1 SV=1;tr|E5RK19|E5RK19_HUMAN Histone deacetylase 2 (Fragment) OS=Homo sapiens	11	2	2	1	0	0	0	0	0	0	0	0	0	0	0	0	0	0	0	0	0	0	0	0	0	0	0	0	0	0	0	0	0	0	0	0	0	0	0	0	0	0
Q92769	Q92769	2	1	1	Histone deacetylase 2	HDAC2	sp|Q92769|HDAC2_HUMAN Histone deacetylase 2 OS=Homo sapiens OX=9606 GN=HDAC2 PE=1 SV=2	1	2	1	1	0	0	0	0	0	0	0	0	0	0	0	0	0	0	0	0	0	0	0	0	0	0	0	0	0	0	0	0	0	0	0	0	0	0	0	0	0	0
P51858	P51858	5	5	5	Hepatoma-derived growth factor	HDGF	sp|P51858|HDGF_HUMAN Hepatoma-derived growth factor OS=Homo sapiens OX=9606 GN=HDGF PE=1 SV=1	1	5	5	5	0	0	0	0	0	0	0	0	0	0	0	0	0	0	0	0	0	0	0	0	0	0	0	0	0	0	0	0	0	0	0	0	0	0	0	0	0	0
H7C0A4;A0A024R4E5;Q00341;C9JIZ1;H0Y394;C9JZI8;C9J5E5;C9JHS7;C9JHZ8;C9JES8	H7C0A4;A0A024R4E5;Q00341;C9JIZ1;H0Y394;C9JZI8;C9J5E5	4;4;4;3;3;2;2;1;1;1	4;4;4;3;3;2;2;1;1;1	4;4;4;3;3;2;2;1;1;1	Vigilin	HDLBP	tr|H7C0A4|H7C0A4_HUMAN Vigilin (Fragment) OS=Homo sapiens OX=9606 GN=HDLBP PE=1 SV=8;tr|A0A024R4E5|A0A024R4E5_HUMAN High density lipoprotein binding protein (Vigilin), isoform CRA_a OS=Homo sapiens OX=9606 GN=HDLBP PE=1 SV=1;sp|Q00341|VIGLN_HUMAN Vigilin O	10	4	4	4	0	0	0	0	0	0	0	0	0	0	0	0	0	0	0	0	0	0	0	0	0	0	0	0	0	0	0	0	0	0	0	0	0	0	0	0	0	0
Q5T3Q7;Q9H583	Q5T3Q7;Q9H583	1;1	1;1	1;1	HEAT repeat-containing protein 1;HEAT repeat-containing protein 1, N-terminally processed	HEATR1	tr|Q5T3Q7|Q5T3Q7_HUMAN HEAT repeat-containing protein 1 OS=Homo sapiens OX=9606 GN=HEATR1 PE=1 SV=1;sp|Q9H583|HEAT1_HUMAN HEAT repeat-containing protein 1 OS=Homo sapiens OX=9606 GN=HEATR1 PE=1 SV=3	2	1	1	1	0	0	0	0	0	0	0	0	0	0	0	0	0	0	0	0	0	0	0	0	0	0	0	0	0	0	0	0	0	0	0	0	0	0	0	0	0	0
A0A3B3IRV5;Q9NRV9;H0YG71;F5GWX2	A0A3B3IRV5;Q9NRV9	3;3;1;1	3;3;1;1	3;3;1;1	Heme-binding protein 1	HEBP1	tr|A0A3B3IRV5|A0A3B3IRV5_HUMAN Heme-binding protein 1 (Fragment) OS=Homo sapiens OX=9606 GN=HEBP1 PE=1 SV=1;sp|Q9NRV9|HEBP1_HUMAN Heme-binding protein 1 OS=Homo sapiens OX=9606 GN=HEBP1 PE=1 SV=1	4	3	3	3	0	0	0	0	0	0	0	2	0	0	1	0	0	1	0	0	1	0	0	1	1	0	0	0	1	0	1	0	1	1	0	2	1	0	0	1	1	2
Q14CZ8	Q14CZ8	3	3	3	Hepatocyte cell adhesion molecule	HEPACAM	sp|Q14CZ8|HECAM_HUMAN Hepatocyte cell adhesion molecule OS=Homo sapiens OX=9606 GN=HEPACAM PE=1 SV=1	1	3	3	3	1	0	0	0	0	0	0	1	0	0	0	0	0	0	0	0	1	0	1	0	0	0	0	1	0	0	0	1	0	1	0	0	0	0	0	0	0	0
P31937;H7BZL2	P31937;H7BZL2	4;3	4;3	4;3	3-hydroxyisobutyrate dehydrogenase, mitochondrial	HIBADH	sp|P31937|3HIDH_HUMAN 3-hydroxyisobutyrate dehydrogenase, mitochondrial OS=Homo sapiens OX=9606 GN=HIBADH PE=1 SV=2;tr|H7BZL2|H7BZL2_HUMAN 3-hydroxyisobutyrate dehydrogenase, mitochondrial (Fragment) OS=Homo sapiens OX=9606 GN=HIBADH PE=1 SV=1	2	4	4	4	1	2	1	1	1	0	1	0	0	0	0	1	0	1	1	0	0	0	1	2	1	1	2	0	0	0	1	0	1	0	1	1	1	0	1	0	1	0
Q6NVY1;B9A058	Q6NVY1;B9A058	2;1	2;1	2;1	3-hydroxyisobutyryl-CoA hydrolase, mitochondrial	HIBCH	sp|Q6NVY1|HIBCH_HUMAN 3-hydroxyisobutyryl-CoA hydrolase, mitochondrial OS=Homo sapiens OX=9606 GN=HIBCH PE=1 SV=2;tr|B9A058|B9A058_HUMAN 3-hydroxyisobutyryl-CoA hydrolase OS=Homo sapiens OX=9606 GN=HIBCH PE=1 SV=1	2	2	2	2	2	0	0	1	1	1	1	0	0	0	0	1	0	2	0	0	1	2	0	0	2	1	1	0	0	0	0	1	0	0	0	0	1	2	1	0	0	1
P49773;D6REP8;D6RE99;H0YC49;D6RD60;A0A6Q8PGQ8;D6RC06	P49773;D6REP8;D6RE99;H0YC49;D6RD60;A0A6Q8PGQ8	4;2;2;2;2;2;1	4;2;2;2;2;2;1	4;2;2;2;2;2;1	Histidine triad nucleotide-binding protein 1	HINT1	sp|P49773|HINT1_HUMAN Adenosine 5-monophosphoramidase HINT1 OS=Homo sapiens OX=9606 GN=HINT1 PE=1 SV=2;tr|D6REP8|D6REP8_HUMAN Adenosine 5-monophosphoramidase HINT1 OS=Homo sapiens OX=9606 GN=HINT1 PE=1 SV=1;tr|D6RE99|D6RE99_HUMAN Adenosine 5-monophospho	7	4	4	4	0	0	0	0	0	0	0	1	1	0	0	1	0	1	1	0	1	1	0	1	1	0	0	0	0	1	1	1	1	1	0	0	1	0	1	1	1	1
Q9BX68	Q9BX68	2	2	2	Histidine triad nucleotide-binding protein 2, mitochondrial	HINT2	sp|Q9BX68|HINT2_HUMAN Adenosine 5-monophosphoramidase HINT2 OS=Homo sapiens OX=9606 GN=HINT2 PE=1 SV=1	1	2	2	2	0	1	0	1	0	0	0	0	0	0	0	0	0	0	0	0	0	1	0	0	0	0	0	0	0	0	0	0	0	0	0	0	0	0	0	0	1	0
P16401	P16401	4	3	3	Histone H1.5	HIST1H1B	sp|P16401|H15_HUMAN Histone H1.5 OS=Homo sapiens OX=9606 GN=H1-5 PE=1 SV=3	1	4	3	3	0	0	1	0	0	0	0	0	0	0	0	0	0	0	0	0	0	0	2	0	0	0	0	0	0	0	1	0	0	0	0	0	2	0	0	1	0	0
P16403	P16403	13	3	3	Histone H1.2	HIST1H1C	sp|P16403|H12_HUMAN Histone H1.2 OS=Homo sapiens OX=9606 GN=H1-2 PE=1 SV=2	1	13	3	3	0	0	9	4	0	0	0	0	0	1	0	0	0	0	0	1	8	0	8	1	0	0	5	0	0	0	5	0	0	0	0	0	10	0	0	6	2	0
P10412;P22492;Q02539	P10412	13;4;4	13;4;4	3;0;0	Histone H1.4	HIST1H1E	sp|P10412|H14_HUMAN Histone H1.4 OS=Homo sapiens OX=9606 GN=H1-4 PE=1 SV=2	3	13	13	3	0	0	10	3	0	0	0	0	0	1	0	0	0	0	0	1	8	0	8	1	0	0	6	0	0	0	4	0	0	0	0	0	10	0	0	5	1	0
Q93077;Q7L7L0;P04908	Q93077;Q7L7L0;P04908	7;7;7	2;2;2	2;2;2	Histone H2A type 1-C;Histone H2A type 3;Histone H2A type 1-B/E	HIST1H2AC;HIST3H2A;HIST1H2AB	sp|Q93077|H2A1C_HUMAN Histone H2A type 1-C OS=Homo sapiens OX=9606 GN=H2AC6 PE=1 SV=3;sp|Q7L7L0|H2A3_HUMAN Histone H2A type 3 OS=Homo sapiens OX=9606 GN=H2AC25 PE=1 SV=3;sp|P04908|H2A1B_HUMAN Histone H2A type 1-B/E OS=Homo sapiens OX=9606 GN=H2AC8 PE=1 SV=	3	7	2	2	0	0	2	2	1	0	1	2	1	1	1	0	0	1	1	0	2	2	3	3	1	2	0	0	2	2	3	1	1	0	0	2	3	1	3	3	2	1
Q99878;Q96KK5;Q9BTM1;P0C0S8;P20671;A0A0U1RRH7;A0A0U1RR32;H0YFX9;P16104;A0A3B3IS11;Q96QV6;REV__Q8NB25;REV__H0Y672;REV__E7EQ67;REV__H7BY63;REV__H0YBA5;REV__A0A087X2A7	Q99878;Q96KK5;Q9BTM1;P0C0S8;P20671;A0A0U1RRH7;A0A0U1RR32;H0YFX9;P16104;A0A3B3IS11;Q96QV6	7;7;7;7;7;7;7;6;5;5;4;1;1;1;1;1;1	1;1;1;1;1;1;1;1;1;1;0;0;0;0;0;0;0	0;0;0;0;0;0;0;0;0;0;0;0;0;0;0;0;0	Histone H2A type 1-J;Histone H2A type 1-H;Histone H2A.J;Histone H2A type 1;Histone H2A type 1-D;Histone H2A;Histone H2AX;Histone H2A type 1-A	HIST1H2AJ;HIST1H2AH;H2AFJ;HIST1H2AG;HIST1H2AD;H2AFX;HIST1H2AA	sp|Q99878|H2A1J_HUMAN Histone H2A type 1-J OS=Homo sapiens OX=9606 GN=H2AC14 PE=1 SV=3;sp|Q96KK5|H2A1H_HUMAN Histone H2A type 1-H OS=Homo sapiens OX=9606 GN=H2AC12 PE=1 SV=3;sp|Q9BTM1|H2AJ_HUMAN Histone H2A.J OS=Homo sapiens OX=9606 GN=H2AJ PE=1 SV=1;sp|P0	17	7	1	0	0	0	2	2	1	0	1	2	1	1	1	0	0	1	1	0	3	2	4	3	1	2	0	0	2	2	3	1	1	0	0	2	3	1	3	3	2	1
P62807;P57053;O60814;U3KQK0;Q99880;Q99879;Q99877;Q93079;Q5QNW6;P58876;Q96A08;A0A2R8Y619	P62807;P57053;O60814;U3KQK0;Q99880;Q99879;Q99877;Q93079;Q5QNW6;P58876;Q96A08	8;8;8;7;7;7;7;7;7;7;4;2	8;8;8;7;7;7;7;7;7;7;4;2	2;2;2;2;2;2;2;2;2;2;0;0	Histone H2B type 1-C/E/F/G/I;Histone H2B type F-S;Histone H2B type 1-K;Histone H2B;Histone H2B type 1-L;Histone H2B type 1-M;Histone H2B type 1-N;Histone H2B type 1-H;Histone H2B type 2-F;Histone H2B type 1-D;Histone H2B type 1-A	HIST1H2BC;H2BFS;HIST1H2BK;HIST1H2BN;HIST1H2BL;HIST1H2BM;HIST1H2BH;HIST2H2BF;HIST1H2BD;HIST1H2BA	sp|P62807|H2B1C_HUMAN Histone H2B type 1-C/E/F/G/I OS=Homo sapiens OX=9606 GN=H2BC10 PE=1 SV=4;sp|P57053|H2BFS_HUMAN Histone H2B type F-S OS=Homo sapiens OX=9606 GN=H2BC12L PE=1 SV=2;sp|O60814|H2B1K_HUMAN Histone H2B type 1-K OS=Homo sapiens OX=9606 GN=H2B	12	8	8	2	0	0	3	0	1	0	0	1	0	0	0	0	0	0	1	0	2	0	4	1	1	0	2	1	2	1	2	0	2	1	0	2	1	1	1	2	2	0
P62805	P62805	8	8	8	Histone H4	HIST1H4A	sp|P62805|H4_HUMAN Histone H4 OS=Homo sapiens OX=9606 GN=H4C16 PE=1 SV=2	1	8	8	8	0	0	5	1	0	0	0	1	1	0	1	0	0	0	0	0	5	0	5	1	0	0	1	0	1	0	1	0	0	0	1	0	4	0	0	2	1	0
Q16777;Q6FI13	Q16777;Q6FI13	7;7	7;7	1;1	Histone H2A type 2-C;Histone H2A type 2-A	HIST2H2AC;HIST2H2AA3	sp|Q16777|H2A2C_HUMAN Histone H2A type 2-C OS=Homo sapiens OX=9606 GN=H2AC20 PE=1 SV=4;sp|Q6FI13|H2A2A_HUMAN Histone H2A type 2-A OS=Homo sapiens OX=9606 GN=H2AC19 PE=1 SV=3	2	7	7	1	0	0	2	2	1	0	1	2	1	1	1	0	0	0	1	0	3	1	4	2	1	1	0	0	2	2	3	1	2	0	0	2	3	1	2	3	2	1
Q16778;P06899;P33778;P23527;Q8N257;Q6DRA6;Q6DN03	Q16778;P06899;P33778;P23527;Q8N257	8;8;7;7;6;2;2	2;2;2;2;2;2;2	2;2;2;2;2;2;2	Histone H2B type 2-E;Histone H2B type 1-J;Histone H2B type 1-B;Histone H2B type 1-O;Histone H2B type 3-B	HIST2H2BE;HIST1H2BJ;HIST1H2BB;HIST1H2BO;HIST3H2BB	sp|Q16778|H2B2E_HUMAN Histone H2B type 2-E OS=Homo sapiens OX=9606 GN=H2BC21 PE=1 SV=3;sp|P06899|H2B1J_HUMAN Histone H2B type 1-J OS=Homo sapiens OX=9606 GN=H2BC11 PE=1 SV=3;sp|P33778|H2B1B_HUMAN Histone H2B type 1-B OS=Homo sapiens OX=9606 GN=H2BC3 PE=1 S	7	8	2	2	0	0	3	0	1	0	0	1	0	0	0	0	0	0	1	0	2	0	4	1	1	0	2	1	2	1	2	0	2	1	0	2	1	1	1	2	2	0
Q5TEC6;A0A590UJL8	Q5TEC6	3;1	1;1	1;1	Histone H3	HIST2H3PS2	sp|Q5TEC6|H37_HUMAN Histone H3-7 OS=Homo sapiens OX=9606 GN=H3-7 PE=1 SV=1	2	3	1	1	0	0	2	0	0	0	0	0	0	0	0	0	0	0	0	0	0	0	2	2	1	1	0	1	0	1	3	1	1	0	1	1	2	0	2	2	1	0
P19367;Q2TB90;B1AR62;P52790;A0A2R8Y626	P19367	44;4;3;2;1	44;4;3;2;1	41;3;2;0;1	Hexokinase-1	HK1	sp|P19367|HXK1_HUMAN Hexokinase-1 OS=Homo sapiens OX=9606 GN=HK1 PE=1 SV=3	5	44	44	41	18	16	6	21	16	12	22	9	14	13	6	9	10	13	16	14	22	23	12	19	21	23	13	15	10	10	14	15	18	13	14	19	14	20	18	14	17	18
E9PB90;P52789	E9PB90;P52789	4;4	1;1	1;1	Hexokinase;Hexokinase-2	HK2	tr|E9PB90|E9PB90_HUMAN hexokinase OS=Homo sapiens OX=9606 GN=HK2 PE=1 SV=1;sp|P52789|HXK2_HUMAN Hexokinase-2 OS=Homo sapiens OX=9606 GN=HK2 PE=1 SV=2	2	4	1	1	3	2	1	3	3	1	3	3	3	3	3	2	1	1	2	1	2	2	2	2	2	3	1	1	2	1	2	2	2	1	2	2	2	3	2	2	2	3
A0A140T8W8;A0A1W2PR61;A0A1W2PPF8;Q5SPM2;A0A140T8Y4;A0A0G2JPD3	A0A140T8W8;A0A1W2PR61;A0A1W2PPF8;Q5SPM2;A0A140T8Y4;A0A0G2JPD3	2;2;2;2;2;2	1;1;1;1;1;1	0;0;0;0;0;0		HLA-A	tr|A0A140T8W8|A0A140T8W8_HUMAN HLA class I histocompatibility antigen, A alpha chain OS=Homo sapiens OX=9606 GN=HLA-A PE=1 SV=1;tr|A0A1W2PR61|A0A1W2PR61_HUMAN HLA class I histocompatibility antigen, A alpha chain OS=Homo sapiens OX=9606 GN=HLA-A PE=1 SV=1;	6	2	1	0	0	0	0	0	0	0	0	0	0	0	0	0	0	0	0	0	0	0	0	0	0	0	0	0	0	0	0	0	0	0	0	0	0	0	0	0	0	0
A0A140T9X5;Q53Z42;A0A140T9I0;A0A140T913;A0A140T955;A0A140T933;A0A1W2PRT9;A0A1W2PPQ2;A0A0G2JIF2;Q5QT33;Q5RIP0;A0A1W2PSE7;A0A0G2JIF0;A0A140T921;A0A140T962;Q5SRN5;A0A1W2PS56;O19617;A2AEA2;A0A140T912;A0A140T9H5;A0A140T9J9;A0A0G2JH50;A0A0G2JL56;A0A140T930;A0A140T9B3;A0A140T9U8;O78179;A2BF26;Q5SUL5;B0UXQ0;A0A1W2PP77;A0A140T975;A0A0G2JI36;Q5SRN7;A0A140T941;A0A1W2PQS8;A0A1W2PS24;A0A1W2PRZ0;A0A1W2PRX1;Q9G…	A0A140T9X5;Q53Z42;A0A140T9I0;A0A140T913;A0A140T955;A0A140T933;A0A1W2PRT9;A0A1W2PPQ2	3;3;3;3;2;2;2;2;1;1;1;1;1;1;1;1;1;1;1;1;1;1;1;1;1;1;1;1;1;1;1;1;1;1;1;1;1;1;1;1;1;1;1;1;1;1;1;1;1;1	3;3;3;3;2;2;2;2;1;1;1;1;1;1;1;1;1;1;1;1;1;1;1;1;1;1;1;1;1;1;1;1;1;1;1;1;1;1;1;1;1;1;1;1;1;1;1;1;1;1	2;2;2;2;1;1;1;1;0;0;0;0;0;0;0;0;0;0;0;0;0;0;0;0;0;0;0;0;0;0;0;0;0;0;0;0;0;0;0;0;0;0;0;0;0;0;0;0;0;0		HLA-A	tr|A0A140T9X5|A0A140T9X5_HUMAN HLA class I histocompatibility antigen, A alpha chain (Fragment) OS=Homo sapiens OX=9606 GN=HLA-A PE=1 SV=1;tr|Q53Z42|Q53Z42_HUMAN HLA class I antigen OS=Homo sapiens OX=9606 GN=HLA-A PE=1 SV=1;tr|A0A140T9I0|A0A140T9I0_HUMAN	50	3	3	2	0	0	0	0	0	0	0	0	0	0	0	0	0	0	0	0	0	0	0	0	0	0	0	0	0	0	0	0	0	0	0	0	0	0	0	0	0	0
P01889;D5H3J5;D9J307;Q2L6G2;Q5SS57;S6AU73;A0A1W2PP29;A0A140TA21;A0A1W2PNR7;A0A140T9Y5;A0A140T9D4;A0A140T997;A0A8Q3SIV3;A0A140T9S9;A0A140T9G0;A0A140T9A9;A0A140T951;A0A140T9H3;A0A140TA02;A0A140TA11;A0A140TA13;A0A140TA14;A0A140T953	P01889;D5H3J5;D9J307;Q2L6G2;Q5SS57;S6AU73;A0A1W2PP29;A0A140TA21;A0A1W2PNR7;A0A140T9Y5;A0A140T9D4;A0A140T997;A0A8Q3SIV3;A0A140T9S9;A0A140T9G0;A0A140T9A9;A0A140T951;A0A140T9H3;A0A140TA02;A0A140TA11;A0A140TA13;A0A140TA14;A0A140T953	2;2;2;2;2;2;2;1;1;1;1;1;1;1;1;1;1;1;1;1;1;1;1	1;1;1;1;1;1;1;0;0;0;0;0;0;1;1;1;1;1;0;0;0;0;0	1;1;1;1;1;1;1;0;0;0;0;0;0;1;1;1;1;1;0;0;0;0;0	HLA class I histocompatibility antigen, B-7 alpha chain	HLA-B	sp|P01889|HLAB_HUMAN HLA class I histocompatibility antigen, B alpha chain OS=Homo sapiens OX=9606 GN=HLA-B PE=1 SV=3;tr|D5H3J5|D5H3J5_HUMAN HLA class I histocompatibility antigen B alpha chain OS=Homo sapiens OX=9606 GN=HLA-B PE=1 SV=1;tr|D9J307|D9J307_HU	23	2	1	1	0	0	0	0	0	0	0	0	0	0	0	0	0	0	0	0	0	0	0	0	0	0	0	0	0	0	0	0	0	0	0	0	0	0	0	0	0	0
P17096	P17096	2	2	2	High mobility group protein HMG-I/HMG-Y	HMGA1	sp|P17096|HMGA1_HUMAN High mobility group protein HMG-I/HMG-Y OS=Homo sapiens OX=9606 GN=HMGA1 PE=1 SV=3	1	2	2	2	0	0	0	0	0	0	0	0	0	0	0	0	0	0	0	0	0	0	2	0	0	0	0	0	0	0	0	0	0	0	0	0	0	0	0	0	0	0
F5H2U8;F5H2A4;F5H6H0;P52926	F5H2U8;F5H2A4;F5H6H0;P52926	1;1;1;1	1;1;1;1	1;1;1;1	High mobility group protein HMGI-C	HMGA2	tr|F5H2U8|F5H2U8_HUMAN High mobility group protein HMGI-C OS=Homo sapiens OX=9606 GN=HMGA2 PE=1 SV=1;tr|F5H2A4|F5H2A4_HUMAN High mobility group protein HMGI-C OS=Homo sapiens OX=9606 GN=HMGA2 PE=1 SV=1;tr|F5H6H0|F5H6H0_HUMAN High mobility group protein HMG	4	1	1	1	0	0	0	0	0	0	0	0	0	0	0	0	0	0	0	0	0	0	1	0	0	0	0	0	0	0	0	0	0	0	0	0	0	0	0	0	0	0
Q5T7C4;P09429;B2RPK0	Q5T7C4;P09429	3;3;1	3;3;1	3;3;1	High mobility group protein B1	HMGB1	tr|Q5T7C4|Q5T7C4_HUMAN High mobility group protein B1 OS=Homo sapiens OX=9606 GN=HMGB1 PE=1 SV=1;sp|P09429|HMGB1_HUMAN High mobility group protein B1 OS=Homo sapiens OX=9606 GN=HMGB1 PE=1 SV=3	3	3	3	3	0	0	0	0	0	0	0	0	0	0	1	0	0	0	0	0	0	0	0	0	1	0	0	0	0	0	0	0	0	0	0	0	1	0	0	0	0	0
O15347;E9PES6;E7ES08;E7EQU1	O15347;E9PES6;E7ES08;E7EQU1	2;1;1;1	2;1;1;1	2;1;1;1	High mobility group protein B3	HMGB3	sp|O15347|HMGB3_HUMAN High mobility group protein B3 OS=Homo sapiens OX=9606 GN=HMGB3 PE=1 SV=4;tr|E9PES6|E9PES6_HUMAN High mobility group protein B3 (Fragment) OS=Homo sapiens OX=9606 GN=HMGB3 PE=1 SV=1;tr|E7ES08|E7ES08_HUMAN High mobility group protein B	4	2	2	2	0	0	0	0	0	0	0	0	0	0	0	0	0	0	0	0	0	0	0	0	0	0	0	0	0	0	0	0	0	0	0	0	0	0	0	0	0	0
Q01581;P54868	Q01581;P54868	2;1	2;1	2;1	Hydroxymethylglutaryl-CoA synthase, cytoplasmic;Hydroxymethylglutaryl-CoA synthase, mitochondrial	HMGCS1;HMGCS2	sp|Q01581|HMCS1_HUMAN Hydroxymethylglutaryl-CoA synthase, cytoplasmic OS=Homo sapiens OX=9606 GN=HMGCS1 PE=1 SV=2;sp|P54868|HMCS2_HUMAN Hydroxymethylglutaryl-CoA synthase, mitochondrial OS=Homo sapiens OX=9606 GN=HMGCS2 PE=1 SV=1	2	2	2	2	0	0	0	0	0	0	0	0	0	0	0	0	0	0	0	0	0	0	0	0	0	0	0	0	0	0	0	0	0	0	0	0	0	0	0	0	0	0
Q15651	Q15651	1	1	1	High mobility group nucleosome-binding domain-containing protein 3	HMGN3	sp|Q15651|HMGN3_HUMAN High mobility group nucleosome-binding domain-containing protein 3 OS=Homo sapiens OX=9606 GN=HMGN3 PE=1 SV=2	1	1	1	1	0	0	0	0	0	0	0	0	0	0	0	0	0	0	0	0	0	0	0	0	0	0	0	0	0	0	0	0	0	0	0	0	0	0	0	0	0	0
Q5JSL0;Q5JSK6;Q5JSK9;P82970;Q5JSK7;Q5JSK8	Q5JSL0;Q5JSK6;Q5JSK9;P82970;Q5JSK7;Q5JSK8	2;2;2;2;1;1	2;2;2;2;1;1	2;2;2;2;1;1	High mobility group nucleosome-binding domain-containing protein 5	HMGN5	tr|Q5JSL0|Q5JSL0_HUMAN High mobility group nucleosome-binding domain-containing protein 5 (Fragment) OS=Homo sapiens OX=9606 GN=HMGN5 PE=1 SV=1;tr|Q5JSK6|Q5JSK6_HUMAN High mobility group nucleosome-binding domain-containing protein 5 (Fragment) OS=Homo sap	6	2	2	2	0	0	0	0	0	0	0	0	0	0	0	0	0	0	0	0	0	0	0	0	0	0	0	0	0	0	0	0	0	0	0	0	0	0	0	0	0	0
I3L276;I3L4P8;A0A1B0GXH0;I3L463;I3L159;I3L1F5;P30519	I3L276;I3L4P8;A0A1B0GXH0;I3L463;I3L159;I3L1F5;P30519	1;1;1;1;1;1;1	1;1;1;1;1;1;1	1;1;1;1;1;1;1	Heme oxygenase 2	HMOX2	tr|I3L276|I3L276_HUMAN Heme oxygenase 2 (Fragment) OS=Homo sapiens OX=9606 GN=HMOX2 PE=1 SV=1;tr|I3L4P8|I3L4P8_HUMAN Heme oxygenase 2 (Fragment) OS=Homo sapiens OX=9606 GN=HMOX2 PE=1 SV=8;tr|A0A1B0GXH0|A0A1B0GXH0_HUMAN Heme oxygenase 2 (Fragment) OS=Homo s	7	1	1	1	0	0	0	0	0	0	0	0	0	0	0	0	0	0	0	0	0	0	0	0	1	0	0	0	0	0	0	0	0	0	0	0	0	0	0	0	0	0
J3KT51;Q9UK76	J3KT51;Q9UK76	1;1	1;1	1;1	Hematological and neurological expressed 1 protein;Hematological and neurological expressed 1 protein, N-terminally processed	HN1	tr|J3KT51|J3KT51_HUMAN Jupiter microtubule-associated homolog 1 OS=Homo sapiens OX=9606 GN=JPT1 PE=1 SV=1;sp|Q9UK76|JUPI1_HUMAN Jupiter microtubule associated homolog 1 OS=Homo sapiens OX=9606 GN=JPT1 PE=1 SV=3	2	1	1	1	0	0	0	0	0	0	0	0	0	0	0	0	0	0	0	0	0	0	0	0	0	0	0	0	0	0	0	0	0	0	0	0	0	0	0	0	0	0
Q13151	Q13151	2	2	2	Heterogeneous nuclear ribonucleoprotein A0	HNRNPA0	sp|Q13151|ROA0_HUMAN Heterogeneous nuclear ribonucleoprotein A0 OS=Homo sapiens OX=9606 GN=HNRNPA0 PE=1 SV=1	1	2	2	2	0	0	0	0	0	0	0	0	0	0	0	0	0	0	0	0	0	0	0	0	0	0	0	0	0	0	0	0	0	0	0	0	0	0	0	0	0	0
A0A7I2V4M0;A0A7I2YQV3;A0A7I2V3W4;F8VYN5	A0A7I2V4M0;A0A7I2YQV3;A0A7I2V3W4;F8VYN5	2;2;2;2	1;1;1;1	1;1;1;1		HNRNPA1	tr|A0A7I2V4M0|A0A7I2V4M0_HUMAN Heterogeneous nuclear ribonucleoprotein A1 (Fragment) OS=Homo sapiens OX=9606 GN=HNRNPA1 PE=1 SV=1;tr|A0A7I2YQV3|A0A7I2YQV3_HUMAN Heterogeneous nuclear ribonucleoprotein A1 (Fragment) OS=Homo sapiens OX=9606 GN=HNRNPA1 PE=1 S	4	2	1	1	0	0	0	0	0	0	0	0	0	1	0	0	0	0	0	0	0	0	0	0	0	0	0	0	0	0	0	0	0	0	0	0	0	0	0	0	0	0
P09651;A0A7I2V3R8;F8W6I7;A0A7I2V3W0;A0A7I2V2L6;F8VZ49;Q32P51;F8W646;A0A7I2YQX9;F8VTQ5;A0A2R8Y4L2;H0YH80;A0A7I2V5U9;A0A7I2YQ85;A0A7I2YQY2;A0A7I2V459;A0A7I2V360;A0A7I2V2M7;A0A7I2V4F8;A0A7I2V520;A0A7I2V497;A0A7I2V2Q7;A0A7I2V453;A0A7I2V2R4;A0A7I2V666;A0A7I2V3K5;A0A7I2V661;A0A7I2V5P1;A0A7I2V4E2;A0A7I2V2X1;A0A7I2V4P7;A0A7I2V5N7;A0A7I2V2F1;A0A7I2V3U8;A0A7I2V3C7;A0A7I2V2Z4;A0A7I2V334	P09651;A0A7I2V3R8;F8W6I7;A0A7I2V3W0;A0A7I2V2L6;F8VZ49;Q32P51;F8W646;A0A7I2YQX9;F8VTQ5	17;17;17;16;15;13;12;10;10;9;7;6;4;4;2;1;1;1;1;1;1;1;1;1;1;1;1;1;1;1;1;1;1;1;1;1;1	17;17;17;16;15;13;12;10;10;9;7;6;4;4;2;1;1;1;1;1;1;1;1;1;1;1;1;1;1;1;1;1;1;1;1;1;1	16;16;16;15;14;12;12;9;9;9;6;6;4;4;2;1;1;1;1;1;1;1;1;1;1;1;1;1;1;1;1;1;1;1;0;0;1	Heterogeneous nuclear ribonucleoprotein A1;Heterogeneous nuclear ribonucleoprotein A1, N-terminally processed;Heterogeneous nuclear ribonucleoprotein A1-like 2	HNRNPA1;HNRNPA1L2	sp|P09651|ROA1_HUMAN Heterogeneous nuclear ribonucleoprotein A1 OS=Homo sapiens OX=9606 GN=HNRNPA1 PE=1 SV=5;tr|A0A7I2V3R8|A0A7I2V3R8_HUMAN Heterogeneous nuclear ribonucleoprotein A1 OS=Homo sapiens OX=9606 GN=HNRNPA1 PE=1 SV=1;tr|F8W6I7|F8W6I7_HUMAN Heter	37	17	17	16	0	0	0	1	1	0	1	2	0	0	0	2	0	0	0	0	4	0	1	1	1	0	1	1	1	0	0	1	0	1	0	0	3	0	0	0	0	1
A0A7I2V4I6;P22626;A0A7I2V4N1;A0A7I2V3P1;A0A7I2V323;A0A7I2V3P7;A0A7I2V4S4;A0A087WUI2;A0A024RA28;A0A7I2V4N0;A0A7I2YQN4	A0A7I2V4I6;P22626;A0A7I2V4N1;A0A7I2V3P1;A0A7I2V323;A0A7I2V3P7;A0A7I2V4S4;A0A087WUI2;A0A024RA28;A0A7I2V4N0;A0A7I2YQN4	19;19;18;18;18;17;16;14;14;11;10	19;19;18;18;18;17;16;14;14;11;10	19;19;18;18;18;17;16;14;14;11;10	Heterogeneous nuclear ribonucleoproteins A2/B1	HNRNPA2B1;HNRPA2B1	tr|A0A7I2V4I6|A0A7I2V4I6_HUMAN Heterogeneous nuclear ribonucleoproteins A2/B1 OS=Homo sapiens OX=9606 GN=HNRNPA2B1 PE=1 SV=1;sp|P22626|ROA2_HUMAN Heterogeneous nuclear ribonucleoproteins A2/B1 OS=Homo sapiens OX=9606 GN=HNRNPA2B1 PE=1 SV=2;tr|A0A7I2V4N1|A0	11	19	19	19	1	1	1	2	2	0	0	0	0	0	0	0	0	2	0	1	5	4	2	3	1	0	2	1	1	0	0	0	0	3	0	0	8	0	0	0	0	1
A0A7I2V2R3;A0A7I2V5D8;A0A7I2V402;P51991;A0A7I2V4J6;A0A7I2V4G0;H7C1J8	A0A7I2V2R3;A0A7I2V5D8;A0A7I2V402;P51991;A0A7I2V4J6;A0A7I2V4G0	5;5;5;5;4;4;1	5;5;5;5;4;4;1	5;5;5;5;4;4;1	Heterogeneous nuclear ribonucleoprotein A3	HNRNPA3	tr|A0A7I2V2R3|A0A7I2V2R3_HUMAN Heterogeneous nuclear ribonucleoprotein A3 OS=Homo sapiens OX=9606 GN=HNRNPA3 PE=1 SV=1;tr|A0A7I2V5D8|A0A7I2V5D8_HUMAN Heterogeneous nuclear ribonucleoprotein A3 OS=Homo sapiens OX=9606 GN=HNRNPA3 PE=1 SV=1;tr|A0A7I2V402|A0A7	7	5	5	5	1	1	0	1	2	0	1	1	1	0	0	0	0	0	0	0	3	1	1	1	1	0	1	1	0	0	0	0	0	0	0	0	2	1	0	0	0	0
D6R9P3;D6RD18;D6RBZ0;Q99729	D6R9P3;D6RD18;D6RBZ0;Q99729	2;2;2;2	2;2;2;2	2;2;2;2	Heterogeneous nuclear ribonucleoprotein A/B	HNRNPAB	tr|D6R9P3|D6R9P3_HUMAN Heterogeneous nuclear ribonucleoprotein A/B OS=Homo sapiens OX=9606 GN=HNRNPAB PE=1 SV=1;tr|D6RD18|D6RD18_HUMAN Heterogeneous nuclear ribonucleoprotein A/B OS=Homo sapiens OX=9606 GN=HNRNPAB PE=1 SV=1;tr|D6RBZ0|D6RBZ0_HUMAN Heterogen	4	2	2	2	0	0	0	0	0	0	0	0	0	0	0	0	0	0	0	0	0	0	0	0	0	0	0	0	0	0	0	0	0	0	0	0	0	0	0	0	0	0
P07910;G3V2Q1;G3V4C1;B4DY08;G3V576;G3V4W0;G3V575;G3V555;G3V5X6;G3V3K6;G3V251;B4DSU6;G3V4M8;G3V2H6;G3V2D6;G3V5V7;B2RXH8;B7ZW38;O60812;A0A0G2JNQ3;A0A0G2JPF8;P0DMR1;E5RG71;Q86SE5;B3KT61	P07910;G3V2Q1;G3V4C1;B4DY08;G3V576;G3V4W0;G3V575;G3V555;G3V5X6;G3V3K6;G3V251;B4DSU6	11;11;11;11;11;11;10;10;7;7;7;7;5;4;4;4;3;3;3;3;3;3;1;1;1	11;11;11;11;11;11;10;10;7;7;7;7;5;4;4;4;3;3;3;3;3;3;1;1;1	11;11;11;11;11;11;10;10;7;7;7;7;5;4;4;4;3;3;3;3;3;3;1;1;1	Heterogeneous nuclear ribonucleoproteins C1/C2	HNRNPC	sp|P07910|HNRPC_HUMAN Heterogeneous nuclear ribonucleoproteins C1/C2 OS=Homo sapiens OX=9606 GN=HNRNPC PE=1 SV=4;tr|G3V2Q1|G3V2Q1_HUMAN Heterogeneous nuclear ribonucleoproteins C1/C2 OS=Homo sapiens OX=9606 GN=HNRNPC PE=1 SV=1;tr|G3V4C1|G3V4C1_HUMAN Hetero	25	11	11	11	0	0	0	1	1	0	0	1	0	0	0	1	0	0	0	0	4	0	0	0	1	0	2	0	0	0	0	0	0	0	0	0	2	0	0	1	0	0
D6RF44;H0YA96;D6RAF8;H0Y8G5;Q14103;D6RD83;D6RBQ9	D6RF44;H0YA96;D6RAF8;H0Y8G5;Q14103;D6RD83;D6RBQ9	3;3;3;3;3;2;2	3;3;3;3;3;2;2	3;3;3;3;3;2;2	Heterogeneous nuclear ribonucleoprotein D0	HNRNPD	tr|D6RF44|D6RF44_HUMAN Heterogeneous nuclear ribonucleoprotein D0 (Fragment) OS=Homo sapiens OX=9606 GN=HNRNPD PE=1 SV=8;tr|H0YA96|H0YA96_HUMAN Heterogeneous nuclear ribonucleoprotein D0 (Fragment) OS=Homo sapiens OX=9606 GN=HNRNPD PE=1 SV=1;tr|D6RAF8|D6RA	7	3	3	3	0	0	0	0	0	0	0	1	0	1	0	0	1	0	0	0	2	1	1	1	0	0	0	0	0	0	1	0	1	0	0	0	1	0	0	0	0	0
A0A087WUK2;O14979	A0A087WUK2;O14979	3;3	3;3	3;3	Heterogeneous nuclear ribonucleoprotein D-like	HNRNPDL	tr|A0A087WUK2|A0A087WUK2_HUMAN Heterogeneous nuclear ribonucleoprotein D-like OS=Homo sapiens OX=9606 GN=HNRNPDL PE=1 SV=1;sp|O14979|HNRDL_HUMAN Heterogeneous nuclear ribonucleoprotein D-like OS=Homo sapiens OX=9606 GN=HNRNPDL PE=1 SV=3	2	3	3	3	0	0	0	0	0	0	0	0	0	0	0	0	0	0	0	0	0	1	0	0	0	0	0	0	0	0	0	0	0	0	0	0	0	0	0	0	0	0
P52597;A0A1B0GW42	P52597	7;1	5;1	5;1	Heterogeneous nuclear ribonucleoprotein F;Heterogeneous nuclear ribonucleoprotein F, N-terminally processed	HNRNPF	sp|P52597|HNRPF_HUMAN Heterogeneous nuclear ribonucleoprotein F OS=Homo sapiens OX=9606 GN=HNRNPF PE=1 SV=3	2	7	5	5	0	0	0	1	0	0	0	0	0	0	0	0	0	0	0	0	1	0	0	0	0	0	0	0	0	0	0	0	0	0	0	0	0	0	0	0	0	0
P31943;G8JLB6;E9PCY7;H0YB39;H0YBD7;H0YBG7;D6RIT2;D6RBM0;D6RIU0;D6RFM3;E7EN40;E5RGH4;D6RDU3;D6RJ04;D6RIH9;D6R9T0;E5RGV0;D6RAM1;E7EQJ0;H0YAQ2;D6RDL0	P31943;G8JLB6;E9PCY7;H0YB39;H0YBD7;H0YBG7	10;10;9;8;6;6;3;3;3;2;2;2;2;2;2;2;2;2;2;1;1	10;10;9;8;6;6;3;3;3;2;2;2;2;2;2;2;2;2;2;1;1	6;6;5;4;3;3;3;2;2;2;1;1;2;2;2;2;1;2;2;1;1	Heterogeneous nuclear ribonucleoprotein H;Heterogeneous nuclear ribonucleoprotein H, N-terminally processed	HNRNPH1	sp|P31943|HNRH1_HUMAN Heterogeneous nuclear ribonucleoprotein H OS=Homo sapiens OX=9606 GN=HNRNPH1 PE=1 SV=4;tr|G8JLB6|G8JLB6_HUMAN Heterogeneous nuclear ribonucleoprotein H OS=Homo sapiens OX=9606 GN=HNRNPH1 PE=1 SV=1;tr|E9PCY7|E9PCY7_HUMAN Heterogeneous	21	10	10	6	0	0	0	1	0	0	0	0	0	0	0	0	0	0	0	0	1	0	0	0	0	0	0	0	0	0	0	0	0	0	0	0	0	0	0	0	0	0
P55795	P55795	4	1	1	Heterogeneous nuclear ribonucleoprotein H2	HNRNPH2	sp|P55795|HNRH2_HUMAN Heterogeneous nuclear ribonucleoprotein H2 OS=Homo sapiens OX=9606 GN=HNRNPH2 PE=1 SV=1	1	4	1	1	0	0	0	1	0	0	0	0	0	0	0	0	0	0	0	0	1	0	0	0	0	0	0	0	0	0	0	0	0	0	0	0	0	0	0	0	0	0
P31942	P31942	5	5	5	Heterogeneous nuclear ribonucleoprotein H3	HNRNPH3	sp|P31942|HNRH3_HUMAN Heterogeneous nuclear ribonucleoprotein H3 OS=Homo sapiens OX=9606 GN=HNRNPH3 PE=1 SV=2	1	5	5	5	0	0	0	0	0	0	0	0	0	0	0	0	0	0	0	0	0	0	0	0	0	0	0	0	0	0	0	0	0	0	0	0	0	0	0	0	0	0
P61978;Q5T6W2;S4R359;S4R457	P61978;Q5T6W2	12;9;3;1	12;9;3;1	12;9;3;1	Heterogeneous nuclear ribonucleoprotein K	HNRNPK	sp|P61978|HNRPK_HUMAN Heterogeneous nuclear ribonucleoprotein K OS=Homo sapiens OX=9606 GN=HNRNPK PE=1 SV=1;tr|Q5T6W2|Q5T6W2_HUMAN Heterogeneous nuclear ribonucleoprotein K (Fragment) OS=Homo sapiens OX=9606 GN=HNRNPK PE=1 SV=1	4	12	12	12	0	0	0	0	0	0	0	0	0	0	0	0	0	1	0	0	0	1	0	1	1	0	0	0	0	0	0	1	1	1	0	1	3	0	1	0	1	1
P14866;M0QXS5;A0A3B3ITJ4;B4DVF8;M0QYL7;M0R1W6	P14866;M0QXS5;A0A3B3ITJ4	12;10;10;1;1;1	12;10;10;1;1;1	7;5;5;1;1;1	Heterogeneous nuclear ribonucleoprotein L	HNRNPL	sp|P14866|HNRPL_HUMAN Heterogeneous nuclear ribonucleoprotein L OS=Homo sapiens OX=9606 GN=HNRNPL PE=1 SV=2;tr|M0QXS5|M0QXS5_HUMAN Heterogeneous nuclear ribonucleoprotein L (Fragment) OS=Homo sapiens OX=9606 GN=HNRNPL PE=1 SV=1;tr|A0A3B3ITJ4|A0A3B3ITJ4_HUM	6	12	12	7	0	0	0	0	0	0	0	0	0	0	0	0	0	0	0	0	0	0	0	0	0	0	0	0	0	0	0	0	1	0	0	0	0	0	0	0	0	0
B7WPG3;C9IYN3;V9GYK2;Q8WVV9	B7WPG3;C9IYN3;V9GYK2;Q8WVV9	1;1;1;1	1;1;1;1	1;1;1;1	Heterogeneous nuclear ribonucleoprotein L-like	HNRNPLL	tr|B7WPG3|B7WPG3_HUMAN Heterogeneous nuclear ribonucleoprotein L-like OS=Homo sapiens OX=9606 GN=HNRNPLL PE=1 SV=1;tr|C9IYN3|C9IYN3_HUMAN Heterogeneous nuclear ribonucleoprotein L-like OS=Homo sapiens OX=9606 GN=HNRNPLL PE=1 SV=2;tr|V9GYK2|V9GYK2_HUMAN Het	4	1	1	1	0	0	0	0	0	0	0	0	0	0	0	0	0	0	0	0	0	0	0	0	0	0	0	0	0	0	0	0	0	0	0	0	0	0	0	0	0	0
A0A087X0X3;P52272;M0QZM1;M0R2I7;M0R019;M0R2T0;M0QY96;M0QYQ7;M0R0N3;M0R0Y6	A0A087X0X3;P52272;M0QZM1	19;19;11;8;6;5;4;3;3;1	19;19;11;8;6;5;4;3;3;1	19;19;11;8;6;5;4;3;3;1	Heterogeneous nuclear ribonucleoprotein M	HNRNPM	tr|A0A087X0X3|A0A087X0X3_HUMAN Heterogeneous nuclear ribonucleoprotein M OS=Homo sapiens OX=9606 GN=HNRNPM PE=1 SV=1;sp|P52272|HNRPM_HUMAN Heterogeneous nuclear ribonucleoprotein M OS=Homo sapiens OX=9606 GN=HNRNPM PE=1 SV=3;tr|M0QZM1|M0QZM1_HUMAN Heteroge	10	19	19	19	0	0	0	1	1	0	0	1	0	0	0	0	0	0	0	0	8	0	0	1	2	0	2	1	1	0	0	1	0	2	0	0	5	0	1	0	0	1
O43390;A0A6Q8PH35;B4DT28;A0A6Q8PEX7;A0A6Q8PH31;A0A6Q8PHG0;A0A7I2V2F0;A0A286YEZ8;A0A7I2V4J0;F6UXX1;A0A7I2V5Q6	O43390;A0A6Q8PH35;B4DT28;A0A6Q8PEX7;A0A6Q8PH31	10;7;7;6;6;3;1;1;1;1;1	10;7;7;6;6;3;1;1;1;1;1	9;7;7;5;6;2;0;1;0;0;0	Heterogeneous nuclear ribonucleoprotein R	HNRNPR	sp|O43390|HNRPR_HUMAN Heterogeneous nuclear ribonucleoprotein R OS=Homo sapiens OX=9606 GN=HNRNPR PE=1 SV=1;tr|A0A6Q8PH35|A0A6Q8PH35_HUMAN Heterogeneous nuclear ribonucleoprotein R OS=Homo sapiens OX=9606 GN=HNRNPR PE=4 SV=1;tr|B4DT28|B4DT28_HUMAN Heteroge	11	10	10	9	0	0	0	0	0	0	0	0	0	0	0	0	0	0	0	0	1	0	0	0	0	0	0	0	0	0	0	0	0	0	0	0	1	0	0	0	0	0
Q00839;A0A1W2PP35;A0A1X7SBS1;A0A1W2PPS1;Q5RI18;A0A1W2PPL4;A0A1W2PPH7;A0A1W2PQL0;A0A1W2PP34;A0A1W2PRZ7;A0A1W2PQ74;A0A1W2PQD4;A0A1W2PPE9;A0A1W2PRI6;A0A1W2PP22	Q00839;A0A1W2PP35;A0A1X7SBS1;A0A1W2PPS1;Q5RI18;A0A1W2PPL4;A0A1W2PPH7;A0A1W2PQL0;A0A1W2PP34;A0A1W2PRZ7;A0A1W2PQ74;A0A1W2PQD4	17;16;16;16;15;14;14;13;13;11;11;9;1;1;1	17;16;16;16;15;14;14;13;13;11;11;9;1;1;1	17;16;16;16;15;14;14;13;13;11;11;9;1;1;1	Heterogeneous nuclear ribonucleoprotein U	HNRNPU	sp|Q00839|HNRPU_HUMAN Heterogeneous nuclear ribonucleoprotein U OS=Homo sapiens OX=9606 GN=HNRNPU PE=1 SV=6;tr|A0A1W2PP35|A0A1W2PP35_HUMAN Heterogeneous nuclear ribonucleoprotein U (Fragment) OS=Homo sapiens OX=9606 GN=HNRNPU PE=1 SV=1;tr|A0A1X7SBS1|A0A1X7	15	17	17	17	0	0	0	0	0	0	0	0	0	0	0	0	0	0	0	0	6	0	1	0	0	0	1	0	0	0	0	0	0	0	0	0	0	0	0	0	0	0
M0R3F1;A0A0A0MRA5;B7Z4B8;Q9BUJ2;M0QYZ0;M0QYM5;M0QYI8	M0R3F1;A0A0A0MRA5;B7Z4B8;Q9BUJ2;M0QYZ0	3;3;3;3;2;1;1	3;3;3;3;2;1;1	3;3;3;3;2;1;1	Heterogeneous nuclear ribonucleoprotein U-like protein 1	HNRNPUL1	tr|M0R3F1|M0R3F1_HUMAN Heterogeneous nuclear ribonucleoprotein U-like protein 1 (Fragment) OS=Homo sapiens OX=9606 GN=HNRNPUL1 PE=1 SV=1;tr|A0A0A0MRA5|A0A0A0MRA5_HUMAN Heterogeneous nuclear ribonucleoprotein U-like protein 1 OS=Homo sapiens OX=9606 GN=HNRN	7	3	3	3	0	0	0	0	0	0	0	0	0	0	0	0	0	0	0	0	0	0	0	0	0	0	0	0	0	0	0	0	0	0	0	0	0	0	0	0	0	0
H3BQZ7;Q1KMD3	H3BQZ7;Q1KMD3	3;3	3;3	3;3	Heterogeneous nuclear ribonucleoprotein U-like protein 2	HNRNPUL2-BSCL2;HNRNPUL2	tr|H3BQZ7|H3BQZ7_HUMAN HCG2044799 OS=Homo sapiens OX=9606 GN=HNRNPUL2-BSCL2 PE=4 SV=1;sp|Q1KMD3|HNRL2_HUMAN Heterogeneous nuclear ribonucleoprotein U-like protein 2 OS=Homo sapiens OX=9606 GN=HNRNPUL2 PE=1 SV=1	2	3	3	3	0	0	0	0	0	0	0	0	0	0	0	0	0	0	0	0	0	0	0	0	0	0	0	0	0	0	0	0	0	0	0	0	0	0	0	0	0	0
J3KMZ0;O43248	J3KMZ0;O43248	1;1	1;1	1;1	Homeobox protein Hox-C11	HOXC11	tr|J3KMZ0|J3KMZ0_HUMAN Homeobox protein Hox-C11 OS=Homo sapiens OX=9606 GN=HOXC11 PE=1 SV=1;sp|O43248|HXC11_HUMAN Homeobox protein Hox-C11 OS=Homo sapiens OX=9606 GN=HOXC11 PE=1 SV=1	2	1	1	1	0	0	0	0	0	0	0	0	0	0	0	0	0	0	0	0	0	0	0	0	0	0	0	0	0	0	0	0	0	0	0	0	0	0	0	0	0	0
A0A0C4DGL8;J3QLC9;J3QR68;H0Y300;P00738;H3BS21	A0A0C4DGL8;J3QLC9;J3QR68;H0Y300;P00738;H3BS21	5;5;5;5;5;3	5;5;5;5;5;3	5;5;5;5;5;3	Haptoglobin;Haptoglobin alpha chain;Haptoglobin beta chain	HP	tr|A0A0C4DGL8|A0A0C4DGL8_HUMAN Haptoglobin OS=Homo sapiens OX=9606 GN=HP PE=1 SV=1;tr|J3QLC9|J3QLC9_HUMAN Haptoglobin (Fragment) OS=Homo sapiens OX=9606 GN=HP PE=1 SV=1;tr|J3QR68|J3QR68_HUMAN Haptoglobin (Fragment) OS=Homo sapiens OX=9606 GN=HP PE=1 SV=1;t	6	5	5	5	0	0	1	0	1	0	0	0	1	0	0	0	1	1	1	1	1	2	2	0	1	2	0	0	0	1	1	0	4	0	1	1	1	0	3	3	0	1
P37235;P61601;P84074;E5RGA9;E9PC71;H7BZC1;E5RFL9;E5RIA5;E5RIZ1;E5RIG4;E5RHC8;E5RK89;E5RI78;E5RHE8;E5RI95;E5RGZ0;E5RJJ6;E5RJT1;A0A1B0GXG3	P37235;P61601;P84074;E5RGA9;E9PC71;H7BZC1	4;4;4;3;3;2;1;1;1;1;1;1;1;1;1;1;1;1;1	4;4;4;3;3;2;1;1;1;1;1;1;1;1;1;1;1;1;1	4;4;4;3;3;2;1;1;1;1;1;1;1;1;1;1;1;1;1	Hippocalcin-like protein 1;Neurocalcin-delta;Neuron-specific calcium-binding protein hippocalcin	HPCAL1;NCALD;HPCA	sp|P37235|HPCL1_HUMAN Hippocalcin-like protein 1 OS=Homo sapiens OX=9606 GN=HPCAL1 PE=1 SV=3;sp|P61601|NCALD_HUMAN Neurocalcin-delta OS=Homo sapiens OX=9606 GN=NCALD PE=1 SV=2;sp|P84074|HPCA_HUMAN Neuron-specific calcium-binding protein hippocalcin OS=Homo	19	4	4	4	0	0	0	0	0	0	0	0	0	0	0	1	0	0	0	0	0	4	0	0	0	0	0	0	0	0	1	0	1	0	0	0	0	0	0	0	0	0
Q9UM19;B4DGW9	Q9UM19;B4DGW9	2;1	1;1	1;1	Hippocalcin-like protein 4	HPCAL4	sp|Q9UM19|HPCL4_HUMAN Hippocalcin-like protein 4 OS=Homo sapiens OX=9606 GN=HPCAL4 PE=1 SV=3;tr|B4DGW9|B4DGW9_HUMAN Hippocalcin-like protein 4 OS=Homo sapiens OX=9606 GN=HPCAL4 PE=1 SV=1	2	2	1	1	0	1	0	0	0	0	0	0	0	0	0	2	0	0	0	0	0	1	0	0	0	0	0	0	0	0	0	0	0	1	0	1	0	0	0	0	1	0
P00492	P00492	3	3	3	Hypoxanthine-guanine phosphoribosyltransferase	HPRT1	sp|P00492|HPRT_HUMAN Hypoxanthine-guanine phosphoribosyltransferase OS=Homo sapiens OX=9606 GN=HPRT1 PE=1 SV=2	1	3	3	3	0	0	0	1	0	0	0	1	0	0	0	0	1	0	1	0	1	2	0	1	0	1	0	0	0	0	1	0	1	0	1	1	0	0	1	1	1	0
A0A804HJ06;P01112;A0A8I5KXN3;G3V4K2;A0A8I5KQU3;A0A8I5KR86;G3V5T7;A0A804HKM6;P01111	A0A804HJ06;P01112;A0A8I5KXN3;G3V4K2;A0A8I5KQU3;A0A8I5KR86;G3V5T7;A0A804HKM6;P01111	2;2;1;1;1;1;1;1;1	2;2;1;1;1;1;1;1;1	1;1;0;0;0;0;0;0;0	GTPase HRas;GTPase HRas, N-terminally processed;GTPase NRas	HRAS;KRAS;NRAS	tr|A0A804HJ06|A0A804HJ06_HUMAN GTPase HRas OS=Homo sapiens OX=9606 GN=HRAS PE=1 SV=1;sp|P01112|RASH_HUMAN GTPase HRas OS=Homo sapiens OX=9606 GN=HRAS PE=1 SV=1;tr|A0A8I5KXN3|A0A8I5KXN3_HUMAN GTPase KRas OS=Homo sapiens OX=9606 GN=KRAS PE=4 SV=1;tr|G3V4K2|G	9	2	2	1	0	0	0	0	0	0	0	0	0	0	0	0	0	0	1	0	0	1	0	1	1	0	0	0	1	1	0	1	1	0	0	1	0	0	1	2	0	1
CON__Q86YZ3;Q86YZ3	CON__Q86YZ3;Q86YZ3	28;28	28;28	28;28	Hornerin	HRNR	;sp|Q86YZ3|HORN_HUMAN Hornerin OS=Homo sapiens OX=9606 GN=HRNR PE=1 SV=2	2	28	28	28	3	4	10	8	11	6	2	1	1	5	1	3	3	8	10	11	4	10	13	11	2	4	7	4	1	2	7	4	7	2	5	2	4	10	6	12	8	5
Q99714;A0A804HHW5;Q5H928	Q99714;A0A804HHW5;Q5H928	10;9;7	10;9;7	10;9;7	3-hydroxyacyl-CoA dehydrogenase type-2	HSD17B10	sp|Q99714|HCD2_HUMAN 3-hydroxyacyl-CoA dehydrogenase type-2 OS=Homo sapiens OX=9606 GN=HSD17B10 PE=1 SV=3;tr|A0A804HHW5|A0A804HHW5_HUMAN 3-hydroxyacyl-CoA dehydrogenase type-2 OS=Homo sapiens OX=9606 GN=HSD17B10 PE=1 SV=1;tr|Q5H928|Q5H928_HUMAN 3-hydroxyac	3	10	10	10	1	2	1	4	3	1	3	1	1	1	1	3	1	2	1	1	1	1	1	1	1	1	2	1	1	1	1	1	1	1	1	2	1	1	1	0	2	1
P51659;E7EPL9;A0A804HK65;A0A2R8YD50;A0A804HKU2;E7ER27;E7ET17;A0A804HIR1;A0A2R8YDT8;A0A2R8YF45;A0A2R8Y7L2;A0A804HK88;A0A804HKB5;A0A2R8YEG2;A0A804HIG8;A0A2R8Y7W2;A0A804HKT2;A0A804HLJ0	P51659;E7EPL9;A0A804HK65;A0A2R8YD50;A0A804HKU2;E7ER27;E7ET17;A0A804HIR1;A0A2R8YDT8	7;7;7;7;6;5;4;4;4;3;3;2;1;1;1;1;1;1	7;7;7;7;6;5;4;4;4;3;3;2;1;1;1;1;1;1	7;7;7;7;6;5;4;4;4;3;3;2;1;1;1;1;1;1	Peroxisomal multifunctional enzyme type 2;(3R)-hydroxyacyl-CoA dehydrogenase;Enoyl-CoA hydratase 2	HSD17B4	sp|P51659|DHB4_HUMAN Peroxisomal multifunctional enzyme type 2 OS=Homo sapiens OX=9606 GN=HSD17B4 PE=1 SV=3;tr|E7EPL9|E7EPL9_HUMAN Peroxisomal multifunctional enzyme type 2 OS=Homo sapiens OX=9606 GN=HSD17B4 PE=1 SV=2;tr|A0A804HK65|A0A804HK65_HUMAN Peroxis	18	7	7	7	0	0	0	0	0	0	0	1	1	0	0	0	0	1	0	0	1	1	0	1	1	0	0	0	0	0	0	1	0	0	0	0	0	0	0	0	0	0
Q92506	Q92506	5	5	5	Estradiol 17-beta-dehydrogenase 8	HSD17B8	sp|Q92506|DHB8_HUMAN (3R)-3-hydroxyacyl-CoA dehydrogenase OS=Homo sapiens OX=9606 GN=HSD17B8 PE=1 SV=2	1	5	5	5	3	1	0	2	1	0	3	1	1	0	0	2	0	2	0	0	1	0	0	0	1	0	2	0	0	0	0	0	0	0	0	1	0	0	0	0	0	0
Q6YN16	Q6YN16	6	6	6	Hydroxysteroid dehydrogenase-like protein 2	HSDL2	sp|Q6YN16|HSDL2_HUMAN Hydroxysteroid dehydrogenase-like protein 2 OS=Homo sapiens OX=9606 GN=HSDL2 PE=1 SV=1	1	6	6	6	1	0	1	2	2	1	4	1	0	0	0	1	0	1	0	2	0	0	0	0	0	0	3	1	0	0	0	0	0	0	0	0	0	2	0	0	0	0
P07900;G3V2J8;Q14568;Q58FG0;Q58FF6;Q58FG1	P07900	40;10;5;4;3;2	40;10;5;4;3;2	28;5;1;4;0;1	Heat shock protein HSP 90-alpha	HSP90AA1	sp|P07900|HS90A_HUMAN Heat shock protein HSP 90-alpha OS=Homo sapiens OX=9606 GN=HSP90AA1 PE=1 SV=5	6	40	40	28	10	5	6	4	8	6	8	6	7	4	6	9	5	11	9	6	12	17	6	12	23	11	3	4	12	9	12	8	15	11	4	12	11	10	12	9	16	12
P08238;Q58FF7;F8W026	P08238	32;11;2	20;4;2	17;4;0	Heat shock protein HSP 90-beta	HSP90AB1	sp|P08238|HS90B_HUMAN Heat shock protein HSP 90-beta OS=Homo sapiens OX=9606 GN=HSP90AB1 PE=1 SV=4	3	32	20	17	4	2	3	1	2	1	4	5	5	3	4	4	2	8	5	7	9	13	7	7	16	8	1	3	9	5	8	5	9	6	1	7	7	3	9	3	7	8
Q58FF8	Q58FF8	7	2	2	Putative heat shock protein HSP 90-beta 2	HSP90AB2P	sp|Q58FF8|H90B2_HUMAN Putative heat shock protein HSP 90-beta 2 OS=Homo sapiens OX=9606 GN=HSP90AB2P PE=1 SV=2	1	7	2	2	2	0	1	1	1	0	2	1	2	1	1	1	0	3	2	1	2	3	2	3	5	2	1	1	4	3	2	2	3	2	1	3	3	2	4	3	2	3
A0A087WT78;A0A7P0TAE1;H0YIV0;A0A7P0TAT8;P14625;A0A7P0TAY2;A0A7P0T917;A0A7P0T823;A0A7P0TBC2;A0A7P0Z405;A0A7P0T8R3;A0A7P0T885;Q58FF3	A0A087WT78;A0A7P0TAE1;H0YIV0;A0A7P0TAT8;P14625;A0A7P0TAY2;A0A7P0T917;A0A7P0T823;A0A7P0TBC2	12;12;12;12;12;11;11;11;7;3;3;3;1	10;10;10;10;10;9;9;9;5;1;1;1;1	10;10;10;10;10;9;9;9;5;1;1;1;1	Endoplasmin	HSP90B1	tr|A0A087WT78|A0A087WT78_HUMAN Endoplasmin OS=Homo sapiens OX=9606 GN=HSP90B1 PE=1 SV=1;tr|A0A7P0TAE1|A0A7P0TAE1_HUMAN Endoplasmin OS=Homo sapiens OX=9606 GN=HSP90B1 PE=1 SV=1;tr|H0YIV0|H0YIV0_HUMAN Endoplasmin OS=Homo sapiens OX=9606 GN=HSP90B1 PE=1 SV=2;	13	12	10	10	0	0	1	0	1	0	1	3	4	1	2	1	1	0	0	2	3	6	2	0	1	1	0	0	0	0	1	0	2	0	0	0	0	1	0	0	1	0
A0A6I8PIW1;O43301;A0A6I8PIT5;A0A6I8PLB1;A0A1B0GTF3;A0A6I8PIU5;A0A6I8PL32;A0A6I8PL68;A0A6I8PRZ9;A0A6I8PIX2;Q5JX83;Q96MM6;K7ELE6	A0A6I8PIW1;O43301;A0A6I8PIT5;A0A6I8PLB1;A0A1B0GTF3;A0A6I8PIU5	17;17;14;14;14;9;8;7;3;3;3;3;2	17;17;14;14;14;9;8;7;3;3;3;3;2	17;17;14;14;14;9;8;7;3;3;3;3;2	Heat shock 70 kDa protein 12A	HSPA12A	tr|A0A6I8PIW1|A0A6I8PIW1_HUMAN Heat shock 70 kDa protein 12A OS=Homo sapiens OX=9606 GN=HSPA12A PE=1 SV=1;sp|O43301|HS12A_HUMAN Heat shock 70 kDa protein 12A OS=Homo sapiens OX=9606 GN=HSPA12A PE=1 SV=2;tr|A0A6I8PIT5|A0A6I8PIT5_HUMAN Heat shock 70 kDa prot	13	17	17	17	2	2	0	1	3	1	3	3	6	1	4	6	2	5	5	3	1	9	0	3	9	3	1	3	5	3	2	6	3	5	4	4	2	6	4	1	1	8
A0A0G2JIW1;P0DMV9;P0DMV8;V9GZ37	A0A0G2JIW1;P0DMV9;P0DMV8;V9GZ37	26;26;26;19	23;23;23;17	13;13;13;10	Heat shock 70 kDa protein 1B;Heat shock 70 kDa protein 1A	HSPA1B;HSPA1A	tr|A0A0G2JIW1|A0A0G2JIW1_HUMAN Heat shock 70 kDa protein 1B OS=Homo sapiens OX=9606 GN=HSPA1B PE=1 SV=1;sp|P0DMV9|HS71B_HUMAN Heat shock 70 kDa protein 1B OS=Homo sapiens OX=9606 GN=HSPA1B PE=1 SV=1;sp|P0DMV8|HS71A_HUMAN Heat shock 70 kDa protein 1A OS=Hom	4	26	23	13	3	4	2	4	4	2	3	4	6	5	4	6	3	6	8	6	9	11	7	8	9	6	2	2	6	6	8	4	7	4	4	8	6	4	9	7	7	10
P54652	P54652	22	10	10	Heat shock-related 70 kDa protein 2	HSPA2	sp|P54652|HSP72_HUMAN Heat shock-related 70 kDa protein 2 OS=Homo sapiens OX=9606 GN=HSPA2 PE=1 SV=1	1	22	10	10	4	3	2	6	4	3	5	3	7	5	9	7	3	11	6	6	8	9	6	8	7	5	4	3	7	5	9	3	8	5	6	5	6	4	5	6	7	6
P34932	P34932	14	14	12	Heat shock 70 kDa protein 4	HSPA4	sp|P34932|HSP74_HUMAN Heat shock 70 kDa protein 4 OS=Homo sapiens OX=9606 GN=HSPA4 PE=1 SV=4	1	14	14	12	0	0	0	0	0	0	0	0	0	0	0	0	0	0	2	1	3	1	0	1	3	1	0	0	1	1	1	1	2	0	1	2	0	0	0	0	0	1
O95757;E9PDE8;D6RJ96	O95757;E9PDE8;D6RJ96	4;4;3	2;2;2	2;2;2	Heat shock 70 kDa protein 4L	HSPA4L	sp|O95757|HS74L_HUMAN Heat shock 70 kDa protein 4L OS=Homo sapiens OX=9606 GN=HSPA4L PE=1 SV=3;tr|E9PDE8|E9PDE8_HUMAN Heat shock 70 kDa protein 4L OS=Homo sapiens OX=9606 GN=HSPA4L PE=1 SV=1;tr|D6RJ96|D6RJ96_HUMAN Heat shock 70 kDa protein 4L (Fragment) OS	3	4	2	2	0	0	0	0	1	0	0	0	1	0	0	1	1	0	1	0	2	2	0	0	1	0	0	0	1	2	2	2	0	1	1	2	1	0	2	1	1	2
P11021;A0A7P0TB36;A0A7P0TAI0	P11021;A0A7P0TB36;A0A7P0TAI0	24;22;21	23;21;20	23;21;20	78 kDa glucose-regulated protein	HSPA5	sp|P11021|BIP_HUMAN Endoplasmic reticulum chaperone BiP OS=Homo sapiens OX=9606 GN=HSPA5 PE=1 SV=2;tr|A0A7P0TB36|A0A7P0TB36_HUMAN 78 kDa glucose-regulated protein OS=Homo sapiens OX=9606 GN=HSPA5 PE=1 SV=1;tr|A0A7P0TAI0|A0A7P0TAI0_HUMAN 78 kDa glucose-regu	3	24	23	23	0	0	3	0	1	0	1	2	1	1	1	2	1	1	1	1	2	2	1	2	5	3	0	0	2	1	2	1	6	1	4	3	1	0	2	1	1	0
P17066;P48741	P17066	10;4	1;1	1;1	Heat shock 70 kDa protein 6	HSPA6	sp|P17066|HSP76_HUMAN Heat shock 70 kDa protein 6 OS=Homo sapiens OX=9606 GN=HSPA6 PE=1 SV=2	2	10	1	1	3	3	3	3	3	2	3	3	4	4	3	3	3	5	4	4	4	6	4	4	4	3	1	3	5	3	4	3	4	2	3	4	4	3	4	4	3	5
P11142;E9PKE3;E9PNE6;E9PN89;A8K7Q2;E9PLF4;E9PQQ4;E9PQK7;E9PK54;E9PPY6;E9PI65;E9PN25;E9PS65;E9PM13	P11142;E9PKE3;E9PNE6;E9PN89;A8K7Q2	33;32;22;20;17;14;13;13;13;11;10;9;8;5	33;32;22;20;17;14;13;13;13;11;10;9;8;5	21;20;14;13;10;11;11;11;11;9;7;7;4;3	Heat shock cognate 71 kDa protein	HSPA8	sp|P11142|HSP7C_HUMAN Heat shock cognate 71 kDa protein OS=Homo sapiens OX=9606 GN=HSPA8 PE=1 SV=1;tr|E9PKE3|E9PKE3_HUMAN Heat shock cognate 71 kDa protein OS=Homo sapiens OX=9606 GN=HSPA8 PE=1 SV=1;tr|E9PNE6|E9PNE6_HUMAN Heat shock cognate 71 kDa protein	14	33	33	21	7	6	5	8	8	3	9	5	8	10	8	9	4	12	13	13	14	21	13	15	17	12	6	5	12	9	15	10	16	7	11	14	12	10	12	13	14	13
A0A7I2V2G2;D6RCD7;P38646;A0A7I2V2S7;A0A7I2YQB2;A0A7I2V3F7;H0Y8K0;A0A3B3ITI4;H0Y8S0	A0A7I2V2G2;D6RCD7;P38646;A0A7I2V2S7;A0A7I2YQB2;A0A7I2V3F7;H0Y8K0	32;32;32;31;29;27;18;10;5	31;31;31;30;28;27;18;10;5	31;31;31;30;28;27;18;10;5	Stress-70 protein, mitochondrial	HSPA9	tr|A0A7I2V2G2|A0A7I2V2G2_HUMAN Stress-70 protein, mitochondrial OS=Homo sapiens OX=9606 GN=HSPA9 PE=1 SV=1;tr|D6RCD7|D6RCD7_HUMAN Stress-70 protein, mitochondrial OS=Homo sapiens OX=9606 GN=HSPA9 PE=1 SV=2;sp|P38646|GRP75_HUMAN Stress-70 protein, mitochond	9	32	31	31	12	12	4	13	15	14	13	9	7	7	5	13	6	13	11	11	9	14	8	12	15	13	12	8	7	4	5	9	3	8	5	9	12	16	12	1	8	12
A0A6Q8PFK8;P04792;A0A6Q8PGK1;A0A6Q8PHJ6;A0A6Q8PFE7;A0A6Q8PF43;A0A6Q8PHA6;A0A6Q8PH65;A0A6Q8PGY2;C9J3N8	A0A6Q8PFK8;P04792;A0A6Q8PGK1;A0A6Q8PHJ6;A0A6Q8PFE7;A0A6Q8PF43;A0A6Q8PHA6;A0A6Q8PH65;A0A6Q8PGY2	8;8;7;5;4;4;4;4;4;3	8;8;7;5;4;4;4;4;4;3	8;8;7;5;4;4;4;4;4;3	Heat shock protein beta-1	HSPB1	tr|A0A6Q8PFK8|A0A6Q8PFK8_HUMAN Heat shock protein beta-1 OS=Homo sapiens OX=9606 GN=HSPB1 PE=1 SV=1;sp|P04792|HSPB1_HUMAN Heat shock protein beta-1 OS=Homo sapiens OX=9606 GN=HSPB1 PE=1 SV=2;tr|A0A6Q8PGK1|A0A6Q8PGK1_HUMAN Heat shock protein beta-1 OS=Homo	10	8	8	8	0	0	0	0	0	0	0	0	0	0	0	0	0	0	0	0	0	0	0	1	0	0	0	0	0	0	1	0	0	1	0	0	0	0	0	0	0	0
Q9NZL4	Q9NZL4	1	1	1	Hsp70-binding protein 1	HSPBP1	sp|Q9NZL4|HPBP1_HUMAN Hsp70-binding protein 1 OS=Homo sapiens OX=9606 GN=HSPBP1 PE=1 SV=2	1	1	1	1	0	0	0	0	0	0	0	0	0	0	0	0	0	0	0	0	0	0	0	0	0	0	0	0	0	0	0	0	0	0	0	0	0	0	0	0	0	0
A0A7I2V599;P10809;A0A7I2V2X6;A0A7I2YQK6;A0A7I2V5M1;A0A7I2V5K3;A0A7I2YQ71;A0A7I2V369;E7EXB4;E7ESH4;C9JL25;C9JCQ4;C9JL19	A0A7I2V599;P10809;A0A7I2V2X6;A0A7I2YQK6;A0A7I2V5M1	33;33;31;28;19;15;15;15;11;10;5;3;2	33;33;31;28;19;15;15;15;11;10;5;3;2	33;33;31;28;19;15;15;15;11;10;5;3;2	60 kDa heat shock protein, mitochondrial	HSPD1	tr|A0A7I2V599|A0A7I2V599_HUMAN 60 kDa heat shock protein, mitochondrial OS=Homo sapiens OX=9606 GN=HSPD1 PE=1 SV=1;sp|P10809|CH60_HUMAN 60 kDa heat shock protein, mitochondrial OS=Homo sapiens OX=9606 GN=HSPD1 PE=1 SV=2;tr|A0A7I2V2X6|A0A7I2V2X6_HUMAN 60 kD	13	33	33	33	10	10	11	14	16	9	15	6	11	8	6	9	7	15	16	18	13	16	10	14	18	11	9	7	5	7	7	6	7	6	7	9	10	13	9	3	8	14
B8ZZL8;P61604;S4R3N1;B8ZZ54	B8ZZL8;P61604;S4R3N1	9;9;5;3	9;9;5;3	9;9;5;3	10 kDa heat shock protein, mitochondrial	HSPE1;HSPE1-MOB4	tr|B8ZZL8|B8ZZL8_HUMAN 10 kDa heat shock protein, mitochondrial OS=Homo sapiens OX=9606 GN=HSPE1 PE=1 SV=1;sp|P61604|CH10_HUMAN 10 kDa heat shock protein, mitochondrial OS=Homo sapiens OX=9606 GN=HSPE1 PE=1 SV=2;tr|S4R3N1|S4R3N1_HUMAN 10 kDa heat shock pro	4	9	9	9	1	2	2	2	5	1	1	1	1	3	2	3	1	2	2	2	1	1	1	2	0	2	3	2	0	2	0	1	1	0	1	2	1	0	0	0	0	3
Q92598;A0A0A0MSM0;R4GN69	Q92598;A0A0A0MSM0	10;10;2	8;8;2	7;7;2	Heat shock protein 105 kDa	HSPH1	sp|Q92598|HS105_HUMAN Heat shock protein 105 kDa OS=Homo sapiens OX=9606 GN=HSPH1 PE=1 SV=1;tr|A0A0A0MSM0|A0A0A0MSM0_HUMAN Heat shock protein 105 kDa OS=Homo sapiens OX=9606 GN=HSPH1 PE=1 SV=1	3	10	8	7	0	0	0	0	0	0	0	0	0	0	0	0	0	1	3	1	3	5	0	1	2	0	0	2	2	2	2	2	2	0	1	1	0	0	3	0	0	7
O43719;Q5H918	O43719;Q5H918	2;1	2;1	2;1	HIV Tat-specific factor 1	HTATSF1	sp|O43719|HTSF1_HUMAN HIV Tat-specific factor 1 OS=Homo sapiens OX=9606 GN=HTATSF1 PE=1 SV=1;tr|Q5H918|Q5H918_HUMAN HIV Tat-specific factor 1 (Fragment) OS=Homo sapiens OX=9606 GN=HTATSF1 PE=1 SV=1	2	2	2	2	0	0	0	0	0	0	0	0	0	0	0	0	0	0	0	0	0	0	0	0	0	0	0	0	0	0	0	0	0	0	0	0	0	0	0	0	0	0
Q7Z6Z7;H0Y659	Q7Z6Z7	5;1	5;1	5;1	E3 ubiquitin-protein ligase HUWE1	HUWE1	sp|Q7Z6Z7|HUWE1_HUMAN E3 ubiquitin-protein ligase HUWE1 OS=Homo sapiens OX=9606 GN=HUWE1 PE=1 SV=3	2	5	5	5	0	0	0	0	0	0	0	0	0	0	0	0	0	0	0	0	0	0	0	0	0	0	0	0	0	0	0	0	0	0	0	0	0	0	0	0	0	0
Q9NX55	Q9NX55	1	1	1	Huntingtin-interacting protein K	HYPK	sp|Q9NX55|HYPK_HUMAN Huntingtin-interacting protein K OS=Homo sapiens OX=9606 GN=HYPK PE=1 SV=3	1	1	1	1	0	0	0	0	0	0	0	0	0	0	0	0	0	0	0	0	0	0	0	0	0	0	0	0	0	0	0	0	0	0	0	0	0	0	0	0	0	0
J3KR24;A0A804HHW9;A0A804HL54;A0A804HJN6;A0A0A0MSX9;P41252;A0A804HIV9;A0A804HJ36	J3KR24;A0A804HHW9;A0A804HL54;A0A804HJN6;A0A0A0MSX9;P41252;A0A804HIV9;A0A804HJ36	2;2;2;2;2;2;1;1	2;2;2;2;2;2;1;1	2;2;2;2;2;2;1;1	Isoleucine--tRNA ligase, cytoplasmic	IARS	tr|J3KR24|J3KR24_HUMAN isoleucine--tRNA ligase OS=Homo sapiens OX=9606 GN=IARS1 PE=1 SV=2;tr|A0A804HHW9|A0A804HHW9_HUMAN isoleucine--tRNA ligase OS=Homo sapiens OX=9606 GN=IARS1 PE=1 SV=1;tr|A0A804HL54|A0A804HL54_HUMAN isoleucine--tRNA ligase OS=Homo sapie	8	2	2	2	0	0	0	0	0	0	0	0	0	0	0	0	0	0	0	0	0	0	0	0	0	0	0	0	0	0	0	0	0	0	0	0	0	0	0	0	0	0
Q9NSE4	Q9NSE4	9	9	9	Isoleucine--tRNA ligase, mitochondrial	IARS2	sp|Q9NSE4|SYIM_HUMAN Isoleucine--tRNA ligase, mitochondrial OS=Homo sapiens OX=9606 GN=IARS2 PE=1 SV=2	1	9	9	9	4	3	0	0	3	0	2	0	0	1	0	1	0	4	0	2	0	4	0	2	2	0	1	0	0	0	0	1	0	0	0	0	0	4	0	0	0	0
E7ESS4;P05362	E7ESS4;P05362	1;1	1;1	1;1	Intercellular adhesion molecule 1	ICAM1	tr|E7ESS4|E7ESS4_HUMAN Intercellular adhesion molecule 1 OS=Homo sapiens OX=9606 GN=ICAM1 PE=1 SV=1;sp|P05362|ICAM1_HUMAN Intercellular adhesion molecule 1 OS=Homo sapiens OX=9606 GN=ICAM1 PE=1 SV=2	2	1	1	1	0	0	0	0	0	0	0	0	0	0	0	0	0	0	0	0	0	0	0	0	0	0	0	0	0	0	0	0	0	0	0	0	0	0	0	0	0	0
A0A7I2V3K9;B3KSB8;A0A7I2V2S1;A0A7I2V4Q3;A0A7I2V610;A0A7I2V3E3;A0A7I2V2P6;A0A7I2YQV5;A0A3B3ISG5;P14735	A0A7I2V3K9;B3KSB8;A0A7I2V2S1;A0A7I2V4Q3;A0A7I2V610;A0A7I2V3E3;A0A7I2V2P6;A0A7I2YQV5;A0A3B3ISG5;P14735	1;1;1;1;1;1;1;1;1;1	1;1;1;1;1;1;1;1;1;1	1;1;1;1;1;1;1;1;1;1	Insulin-degrading enzyme	IDE	tr|A0A7I2V3K9|A0A7I2V3K9_HUMAN Insulin-degrading enzyme OS=Homo sapiens OX=9606 GN=IDE PE=1 SV=1;tr|B3KSB8|B3KSB8_HUMAN Insulin-degrading enzyme OS=Homo sapiens OX=9606 GN=IDE PE=1 SV=1;tr|A0A7I2V2S1|A0A7I2V2S1_HUMAN Insulin-degrading enzyme OS=Homo sapien	10	1	1	1	0	0	0	0	0	0	0	0	0	0	0	0	0	0	0	0	0	0	0	0	0	0	0	0	0	0	0	0	0	0	0	0	0	0	0	0	0	0
O75874;C9J4N6;C9JJE5;C9JLU6	O75874;C9J4N6	3;2;1;1	2;1;1;1	2;1;1;1	Isocitrate dehydrogenase [NADP] cytoplasmic	IDH1	sp|O75874|IDHC_HUMAN Isocitrate dehydrogenase [NADP] cytoplasmic OS=Homo sapiens OX=9606 GN=IDH1 PE=1 SV=2;tr|C9J4N6|C9J4N6_HUMAN Isocitrate dehydrogenase [NADP] cytoplasmic (Fragment) OS=Homo sapiens OX=9606 GN=IDH1 PE=1 SV=1	4	3	2	2	0	0	0	0	0	0	0	0	0	0	0	0	0	0	1	0	0	0	0	0	0	0	0	1	1	0	0	1	0	1	0	0	1	1	0	0	0	1
P48735;H0YL11	P48735	21;10	21;10	20;10	Isocitrate dehydrogenase [NADP], mitochondrial	IDH2	sp|P48735|IDHP_HUMAN Isocitrate dehydrogenase [NADP], mitochondrial OS=Homo sapiens OX=9606 GN=IDH2 PE=1 SV=2	2	21	21	20	8	9	5	8	8	10	10	6	4	7	6	6	6	11	6	6	9	9	7	7	8	4	11	7	4	4	4	5	5	5	2	4	6	9	6	2	6	6
P50213;H0YL72;H0YMU3;H0YLI6;H0YKD0;H0YM64;H0YNF5;H0YM46	P50213;H0YL72;H0YMU3;H0YLI6	16;13;10;9;7;3;3;2	16;13;10;9;7;3;3;2	16;13;10;9;7;3;3;2	Isocitrate dehydrogenase [NAD] subunit alpha, mitochondrial	IDH3A	sp|P50213|IDH3A_HUMAN Isocitrate dehydrogenase [NAD] subunit alpha, mitochondrial OS=Homo sapiens OX=9606 GN=IDH3A PE=1 SV=1;tr|H0YL72|H0YL72_HUMAN Isocitrate dehydrogenase [NAD] subunit alpha, mitochondrial OS=Homo sapiens OX=9606 GN=IDH3A PE=1 SV=1;tr|H0	8	16	16	16	1	7	2	5	5	2	4	2	4	2	1	5	0	9	7	6	6	10	4	8	6	4	1	2	0	1	3	2	2	2	2	2	4	5	5	2	4	5
A0A087WZN1;O43837;A0A087X2E5;A0A0D9SG66	A0A087WZN1;O43837;A0A087X2E5	10;10;8;4	10;10;8;4	10;10;8;4	Isocitrate dehydrogenase [NAD] subunit, mitochondrial;Isocitrate dehydrogenase [NAD] subunit beta, mitochondrial	IDH3B	tr|A0A087WZN1|A0A087WZN1_HUMAN Isocitrate dehydrogenase [NAD] subunit, mitochondrial OS=Homo sapiens OX=9606 GN=IDH3B PE=1 SV=1;sp|O43837|IDH3B_HUMAN Isocitrate dehydrogenase [NAD] subunit beta, mitochondrial OS=Homo sapiens OX=9606 GN=IDH3B PE=1 SV=2;tr|A	4	10	10	10	3	4	1	2	6	3	5	1	1	2	1	4	1	2	2	3	2	5	2	5	3	4	2	4	1	1	1	1	2	1	0	2	1	2	2	0	2	3
P51553;G5E9Q7;E7EQB8;E9PF84;H7C1W2;H0Y5Q7	P51553;G5E9Q7;E7EQB8;E9PF84	8;5;5;4;3;2	8;5;5;4;3;2	8;5;5;4;3;2	Isocitrate dehydrogenase [NAD] subunit gamma, mitochondrial;Isocitrate dehydrogenase [NAD] subunit, mitochondrial	IDH3G	sp|P51553|IDH3G_HUMAN Isocitrate dehydrogenase [NAD] subunit gamma, mitochondrial OS=Homo sapiens OX=9606 GN=IDH3G PE=1 SV=1;tr|G5E9Q7|G5E9Q7_HUMAN Isocitrate dehydrogenase [NAD] subunit, mitochondrial OS=Homo sapiens OX=9606 GN=IDH3G PE=1 SV=1;tr|E7EQB8|E	6	8	8	8	0	0	0	1	2	1	5	0	0	2	0	0	1	1	2	1	1	3	2	3	2	1	3	0	0	0	1	0	1	1	0	0	0	1	0	0	1	0
P78318	P78318	1	1	1	Immunoglobulin-binding protein 1	IGBP1	sp|P78318|IGBP1_HUMAN Immunoglobulin-binding protein 1 OS=Homo sapiens OX=9606 GN=IGBP1 PE=1 SV=1	1	1	1	1	0	0	0	0	0	0	0	0	0	0	0	0	0	0	0	0	0	0	0	0	0	0	0	0	0	0	0	0	0	0	0	0	0	0	0	0	0	0
O00425;F8W930;Q9Y6M1	O00425;F8W930;Q9Y6M1	2;1;1	2;1;1	2;1;1	Insulin-like growth factor 2 mRNA-binding protein 3;Insulin-like growth factor 2 mRNA-binding protein 2	IGF2BP3;IGF2BP2	sp|O00425|IF2B3_HUMAN Insulin-like growth factor 2 mRNA-binding protein 3 OS=Homo sapiens OX=9606 GN=IGF2BP3 PE=1 SV=2;tr|F8W930|F8W930_HUMAN Insulin-like growth factor 2 mRNA-binding protein 2 OS=Homo sapiens OX=9606 GN=IGF2BP2 PE=1 SV=1;sp|Q9Y6M1|IF2B2_H	3	2	2	2	0	0	0	0	0	0	0	0	0	0	0	0	0	0	0	0	0	0	0	0	0	0	0	0	0	0	0	0	0	0	0	0	0	0	0	0	0	0
A0A286YEY1;P01876;A0A0G2JMB2;A0A286YEY5;P01877	A0A286YEY1;P01876;A0A0G2JMB2;A0A286YEY5;P01877	5;5;3;3;3	5;5;3;3;3	5;5;3;3;3	Ig alpha-1 chain C region;Ig alpha-2 chain C region	IGHA1;IGHA2	tr|A0A286YEY1|A0A286YEY1_HUMAN Immunoglobulin heavy constant alpha 1 (Fragment) OS=Homo sapiens OX=9606 GN=IGHA1 PE=1 SV=1;sp|P01876|IGHA1_HUMAN Immunoglobulin heavy constant alpha 1 OS=Homo sapiens OX=9606 GN=IGHA1 PE=1 SV=2;tr|A0A0G2JMB2|A0A0G2JMB2_HUMAN	5	5	5	5	0	2	2	0	0	0	0	0	2	0	1	0	0	0	0	0	2	1	2	0	0	0	0	0	0	1	0	0	2	0	0	0	2	0	3	2	0	0
A0A0A0MS07;A0A0A0MS08;P01857	A0A0A0MS07;A0A0A0MS08;P01857	6;6;6	2;2;2	2;2;2	Ig gamma-1 chain C region	IGHG1	tr|A0A0A0MS07|A0A0A0MS07_HUMAN Immunoglobulin heavy constant gamma 1 (Fragment) OS=Homo sapiens OX=9606 GN=IGHG1 PE=1 SV=1;tr|A0A0A0MS08|A0A0A0MS08_HUMAN Immunoglobulin heavy constant gamma 1 (Fragment) OS=Homo sapiens OX=9606 GN=IGHG1 PE=1 SV=1;sp|P01857|	3	6	2	2	0	2	2	0	0	0	0	4	1	0	2	2	1	2	1	0	2	1	2	0	0	0	0	0	3	1	2	2	4	3	3	3	3	0	3	4	2	0
A0A4W9A917;A0A286YES1;P01860;A0A286YEY4;A0A286YFJ8;P01859;P01861	A0A4W9A917;A0A286YES1;P01860;A0A286YEY4;A0A286YFJ8;P01859;P01861	6;6;6;3;3;3;3	6;6;6;3;3;3;3	2;2;2;1;1;1;1	Ig gamma-3 chain C region;Ig gamma-2 chain C region;Ig gamma-4 chain C region	IGHG3;IGHG2;IGHG4	tr|A0A4W9A917|A0A4W9A917_HUMAN Immunoglobulin heavy constant gamma 3 (Fragment) OS=Homo sapiens OX=9606 GN=IGHG3 PE=1 SV=1;tr|A0A286YES1|A0A286YES1_HUMAN Immunoglobulin heavy constant gamma 3 (Fragment) OS=Homo sapiens OX=9606 GN=IGHG3 PE=1 SV=1;sp|P01860|	7	6	6	2	0	2	2	1	0	0	0	2	2	0	2	2	1	0	0	0	2	2	1	1	0	1	0	0	2	1	2	2	4	3	3	2	4	0	3	4	2	0
P01871	P01871	5	5	5	Ig mu chain C region	IGHM	sp|P01871|IGHM_HUMAN Immunoglobulin heavy constant mu OS=Homo sapiens OX=9606 GN=IGHM PE=1 SV=4	1	5	5	5	0	0	0	2	0	2	0	0	0	0	0	0	0	0	0	0	0	1	0	3	0	2	0	0	0	0	0	0	2	0	0	0	0	0	2	0	2	0
P01834;A0A5H1ZRQ3	P01834;A0A5H1ZRQ3	3;2	3;2	3;2	Ig kappa chain C region	IGKC	sp|P01834|IGKC_HUMAN Immunoglobulin kappa constant OS=Homo sapiens OX=9606 GN=IGKC PE=1 SV=2;tr|A0A5H1ZRQ3|A0A5H1ZRQ3_HUMAN Immunoglobulin kappa constant (Fragment) OS=Homo sapiens OX=9606 GN=IGKC PE=1 SV=1	2	3	3	3	0	1	2	2	0	0	0	1	1	0	1	1	1	1	0	1	2	1	1	2	1	0	0	0	1	1	1	0	1	1	0	1	1	0	2	1	1	0
A0A0C4DH90;A0A075B6H7;A0A0C4DH55;P01624	A0A0C4DH90;A0A075B6H7;A0A0C4DH55;P01624	1;1;1;1	1;1;1;1	1;1;1;1	Ig kappa chain V-III region POM	IGKV3OR2-268;IGKV3-7;IGKV3D-7	tr|A0A0C4DH90|A0A0C4DH90_HUMAN Immunoglobulin kappa variable 3/OR2-268 (non-functional) (Fragment) OS=Homo sapiens OX=9606 GN=IGKV3OR2-268 PE=1 SV=5;sp|A0A075B6H7|KV37_HUMAN Probable non-functional immunoglobulin kappa variable 3-7 OS=Homo sapiens OX=9606	4	1	1	1	0	0	0	0	0	0	0	0	0	0	0	0	0	0	0	0	0	0	0	0	0	1	0	0	0	0	1	0	1	0	1	0	1	0	1	1	1	1
Q969P0;C9J8Z4	Q969P0;C9J8Z4	13;8	13;8	13;8	Immunoglobulin superfamily member 8	IGSF8	sp|Q969P0|IGSF8_HUMAN Immunoglobulin superfamily member 8 OS=Homo sapiens OX=9606 GN=IGSF8 PE=1 SV=1;tr|C9J8Z4|C9J8Z4_HUMAN Immunoglobulin superfamily member 8 (Fragment) OS=Homo sapiens OX=9606 GN=IGSF8 PE=1 SV=1	2	13	13	13	1	1	0	1	0	1	1	2	2	1	1	0	1	1	5	5	4	6	2	6	6	6	0	4	6	5	8	3	9	4	10	8	4	1	8	9	8	5
Q12905;B4DY09;X6R6Z1	Q12905;B4DY09	6;6;1	6;6;1	6;6;1	Interleukin enhancer-binding factor 2	ILF2	sp|Q12905|ILF2_HUMAN Interleukin enhancer-binding factor 2 OS=Homo sapiens OX=9606 GN=ILF2 PE=1 SV=2;tr|B4DY09|B4DY09_HUMAN Interleukin enhancer-binding factor 2 OS=Homo sapiens OX=9606 GN=ILF2 PE=1 SV=1	3	6	6	6	0	0	0	0	0	0	0	1	1	0	0	0	1	0	0	0	1	1	1	0	0	0	0	0	0	0	0	0	0	0	0	0	0	0	0	0	0	0
Q12906;K7EKJ9;K7ERM6;K7ENK6;K7EM82;K7ELV3;K7EJ09;K7ER69;K7EQR9	Q12906	9;2;1;1;1;1;1;1;1	9;2;1;1;1;1;1;1;1	7;2;1;1;1;1;1;1;1	Interleukin enhancer-binding factor 3	ILF3	sp|Q12906|ILF3_HUMAN Interleukin enhancer-binding factor 3 OS=Homo sapiens OX=9606 GN=ILF3 PE=1 SV=3	9	9	9	7	0	0	0	0	0	0	0	0	0	0	0	0	0	0	0	0	0	0	0	0	0	0	0	0	0	0	0	0	0	0	0	0	1	0	0	0	0	0
M0R026;A1L0T0	M0R026;A1L0T0	1;1	1;1	1;1	Acetolactate synthase-like protein	ILVBL	tr|M0R026|M0R026_HUMAN 2-hydroxyacyl-CoA lyase 2 OS=Homo sapiens OX=9606 GN=ILVBL PE=1 SV=1;sp|A1L0T0|HACL2_HUMAN 2-hydroxyacyl-CoA lyase 2 OS=Homo sapiens OX=9606 GN=ILVBL PE=1 SV=2	2	1	1	1	0	0	0	0	0	0	0	0	0	0	0	0	0	0	0	0	0	0	0	0	0	0	0	0	0	0	0	0	0	0	0	0	0	0	0	0	0	0
C9J406;B9A067;Q16891;H7C463;D6RAW4	C9J406;B9A067;Q16891;H7C463	37;37;37;33;5	37;37;37;33;5	37;37;37;33;5	MICOS complex subunit MIC60	IMMT	tr|C9J406|C9J406_HUMAN MICOS complex subunit MIC60 OS=Homo sapiens OX=9606 GN=IMMT PE=1 SV=1;tr|B9A067|B9A067_HUMAN MICOS complex subunit MIC60 OS=Homo sapiens OX=9606 GN=IMMT PE=1 SV=2;sp|Q16891|MIC60_HUMAN MICOS complex subunit MIC60 OS=Homo sapiens OX=9	5	37	37	37	8	10	2	15	17	16	20	4	4	3	1	10	4	19	11	10	11	22	3	16	15	6	7	8	0	1	1	4	0	2	0	2	4	9	10	0	3	12
P29218;E5RIP7;H0YBL1;E5RG13;E5RG94;E5RIF4;E5RHE9;E5RI82;E5RGY4	P29218;E5RIP7;H0YBL1;E5RG13	5;4;4;3;1;1;1;1;1	5;4;4;3;1;1;1;1;1	5;4;4;3;1;1;1;1;1	Inositol monophosphatase 1	IMPA1	sp|P29218|IMPA1_HUMAN Inositol monophosphatase 1 OS=Homo sapiens OX=9606 GN=IMPA1 PE=1 SV=1;tr|E5RIP7|E5RIP7_HUMAN Inositol-1-monophosphatase (Fragment) OS=Homo sapiens OX=9606 GN=IMPA1 PE=1 SV=8;tr|H0YBL1|H0YBL1_HUMAN Inositol-1-monophosphatase (Fragment)	9	5	5	5	0	0	0	1	0	0	0	1	1	0	2	0	0	0	0	0	2	1	0	0	1	0	0	1	1	0	1	2	2	0	3	1	1	1	1	2	1	1
O14732;K7EL65;K7ELF8	O14732;K7EL65;K7ELF8	2;1;1	2;1;1	2;1;1	Inositol monophosphatase 2	IMPA2	sp|O14732|IMPA2_HUMAN Inositol monophosphatase 2 OS=Homo sapiens OX=9606 GN=IMPA2 PE=1 SV=1;tr|K7EL65|K7EL65_HUMAN Inositol monophosphatase 2 OS=Homo sapiens OX=9606 GN=IMPA2 PE=1 SV=1;tr|K7ELF8|K7ELF8_HUMAN inositol-phosphate phosphatase OS=Homo sapiens O	3	2	2	2	0	0	0	0	0	0	0	0	0	0	0	0	0	0	0	0	0	0	0	0	0	0	0	0	0	0	0	0	0	0	0	0	0	0	0	0	0	0
P20839;C9J381;A0A3B3IRL5	P20839;C9J381;A0A3B3IRL5	3;3;2	3;3;2	3;3;2	Inosine-5-monophosphate dehydrogenase 1;Inosine-5-monophosphate dehydrogenase	IMPDH1	sp|P20839|IMDH1_HUMAN Inosine-5-monophosphate dehydrogenase 1 OS=Homo sapiens OX=9606 GN=IMPDH1 PE=1 SV=2;tr|C9J381|C9J381_HUMAN Inosine-5-monophosphate dehydrogenase OS=Homo sapiens OX=9606 GN=IMPDH1 PE=1 SV=1;tr|A0A3B3IRL5|A0A3B3IRL5_HUMAN Inosine-5-m	3	3	3	3	0	0	0	0	0	0	0	0	0	0	0	0	0	0	0	0	0	0	0	0	0	0	0	0	0	0	0	0	0	0	0	0	0	0	0	0	0	0
E7ETK5;A0A7I2V2T3;P12268;A0A7I2YQK5;H0Y4R1	E7ETK5;A0A7I2V2T3;P12268;A0A7I2YQK5;H0Y4R1	10;10;10;9;9	10;10;10;9;9	10;10;10;9;9	Inosine-5-monophosphate dehydrogenase 2	IMPDH2	tr|E7ETK5|E7ETK5_HUMAN Inosine-5-monophosphate dehydrogenase OS=Homo sapiens OX=9606 GN=IMPDH2 PE=1 SV=2;tr|A0A7I2V2T3|A0A7I2V2T3_HUMAN Inosine-5-monophosphate dehydrogenase OS=Homo sapiens OX=9606 GN=IMPDH2 PE=1 SV=1;sp|P12268|IMDH2_HUMAN Inosine-5-mon	5	10	10	10	0	0	0	0	0	0	0	0	0	0	0	0	0	0	0	0	0	0	0	0	0	0	0	0	0	0	0	0	0	0	0	0	0	0	0	0	0	0
Q16352	Q16352	33	26	26	Alpha-internexin	INA	sp|Q16352|AINX_HUMAN Alpha-internexin OS=Homo sapiens OX=9606 GN=INA PE=1 SV=2	1	33	26	26	10	7	7	8	13	6	6	11	13	2	11	15	6	21	22	18	14	21	5	13	27	11	6	6	19	19	14	16	19	8	14	20	13	15	16	13	13	14
Q68E01	Q68E01	2	2	2	Integrator complex subunit 3	INTS3	sp|Q68E01|INT3_HUMAN Integrator complex subunit 3 OS=Homo sapiens OX=9606 GN=INTS3 PE=1 SV=1	1	2	2	2	0	0	0	0	0	0	0	0	0	0	0	0	0	0	0	0	0	0	0	0	0	0	0	0	0	0	0	0	0	0	0	0	0	0	0	0	0	0
O00410;H0Y8C6;C9J583;C9JZ53;F8WF30;C9JXE0;C9J875;C9JQT6;C9JZD8;E7ETV8;E7ESZ1;E7EWK4;E7EX05;E7EV12;E7EQT5;E7ETV3	O00410;H0Y8C6	4;3;1;1;1;1;1;1;1;1;1;1;1;1;1;1	4;3;1;1;1;1;1;1;1;1;1;1;1;1;1;1	4;3;1;1;1;1;1;1;1;1;1;1;1;1;1;1	Importin-5	IPO5	sp|O00410|IPO5_HUMAN Importin-5 OS=Homo sapiens OX=9606 GN=IPO5 PE=1 SV=4;tr|H0Y8C6|H0Y8C6_HUMAN Importin-5 (Fragment) OS=Homo sapiens OX=9606 GN=IPO5 PE=1 SV=1	16	4	4	4	0	0	0	0	0	0	0	0	0	0	0	0	0	1	0	0	1	1	0	0	0	0	0	0	1	0	0	0	0	0	0	0	0	0	0	0	0	0
O95373	O95373	1	1	1	Importin-7	IPO7	sp|O95373|IPO7_HUMAN Importin-7 OS=Homo sapiens OX=9606 GN=IPO7 PE=1 SV=1	1	1	1	1	0	0	0	0	0	0	0	0	0	0	0	0	0	0	0	0	0	0	0	0	0	0	0	0	0	0	0	0	0	0	0	0	0	0	0	0	0	0
Q96P70	Q96P70	2	2	2	Importin-9	IPO9	sp|Q96P70|IPO9_HUMAN Importin-9 OS=Homo sapiens OX=9606 GN=IPO9 PE=1 SV=3	1	2	2	2	0	0	0	0	0	0	0	0	0	0	0	0	0	0	0	0	0	0	0	0	0	0	0	0	0	0	0	0	0	0	0	0	0	0	0	0	0	0
P46940;A0A0J9YXZ5;H0YLE8;A0A087WWP1	P46940;A0A0J9YXZ5;H0YLE8	8;7;6;1	8;7;6;1	8;7;6;1	Ras GTPase-activating-like protein IQGAP1	IQGAP1	sp|P46940|IQGA1_HUMAN Ras GTPase-activating-like protein IQGAP1 OS=Homo sapiens OX=9606 GN=IQGAP1 PE=1 SV=1;tr|A0A0J9YXZ5|A0A0J9YXZ5_HUMAN Ras GTPase-activating-like protein IQGAP1 OS=Homo sapiens OX=9606 GN=IQGAP1 PE=1 SV=1;tr|H0YLE8|H0YLE8_HUMAN Ras GTPa	4	8	8	8	0	0	0	0	0	0	0	0	0	0	0	0	0	0	0	0	0	0	0	0	0	0	0	0	0	0	0	0	0	0	0	0	0	0	0	0	0	0
A0A1W2PRJ5;A0A2R8Y695;A0A3B3IU98;A0A0C4DGT3;A0A2R8Y7T6;A0A0G2JLG2;A0A1W2PR28;A0A3B3IRZ4;A0A6Q8PFR7;Q6DN90;Q9UPP2;Q5JU85	A0A1W2PRJ5;A0A2R8Y695;A0A3B3IU98;A0A0C4DGT3;A0A2R8Y7T6;A0A0G2JLG2;A0A1W2PR28;A0A3B3IRZ4;A0A6Q8PFR7;Q6DN90;Q9UPP2;Q5JU85	1;1;1;1;1;1;1;1;1;1;1;1	1;1;1;1;1;1;1;1;1;1;1;1	1;1;1;1;1;1;1;1;1;1;1;1	IQ motif and SEC7 domain-containing protein 1;IQ motif and SEC7 domain-containing protein 3;IQ motif and SEC7 domain-containing protein 2	IQSEC1;IQSEC3;IQSEC2	tr|A0A1W2PRJ5|A0A1W2PRJ5_HUMAN IQ motif and SEC7 domain-containing protein 2 (Fragment) OS=Homo sapiens OX=9606 GN=IQSEC2 PE=1 SV=1;tr|A0A2R8Y695|A0A2R8Y695_HUMAN IQ motif and SEC7 domain-containing protein 1 (Fragment) OS=Homo sapiens OX=9606 GN=IQSEC1 PE	12	1	1	1	0	0	0	0	0	0	0	0	0	0	0	0	0	0	0	0	0	1	0	0	0	0	0	0	0	0	0	0	0	0	0	0	0	0	0	0	0	0
Q96CN7	Q96CN7	1	1	1	Isochorismatase domain-containing protein 1	ISOC1	sp|Q96CN7|ISOC1_HUMAN Isochorismatase domain-containing protein 1 OS=Homo sapiens OX=9606 GN=ISOC1 PE=1 SV=3	1	1	1	1	0	0	0	0	0	0	0	0	0	0	0	0	0	0	0	0	0	0	0	0	0	0	0	0	0	0	0	0	0	0	0	0	0	0	0	0	0	0
K7ENV7;K7EKW4;Q96AB3	K7ENV7;K7EKW4;Q96AB3	1;1;1	1;1;1	1;1;1	Isochorismatase domain-containing protein 2, mitochondrial	ISOC2	tr|K7ENV7|K7ENV7_HUMAN Isochorismatase domain-containing protein 2 (Fragment) OS=Homo sapiens OX=9606 GN=ISOC2 PE=1 SV=8;tr|K7EKW4|K7EKW4_HUMAN Isochorismatase domain-containing protein 2 (Fragment) OS=Homo sapiens OX=9606 GN=ISOC2 PE=1 SV=1;sp|Q96AB3|ISOC	3	1	1	1	1	0	0	0	1	1	1	1	0	1	0	0	0	1	1	1	1	1	1	1	0	1	0	1	0	0	0	0	0	0	0	1	0	1	0	0	0	0
P26006	P26006	1	1	1	Integrin alpha-3;Integrin alpha-3 heavy chain;Integrin alpha-3 light chain	ITGA3	sp|P26006|ITA3_HUMAN Integrin alpha-3 OS=Homo sapiens OX=9606 GN=ITGA3 PE=1 SV=5	1	1	1	1	0	0	0	0	0	0	0	0	0	0	0	1	0	0	0	0	0	0	0	0	0	0	0	0	0	0	0	0	0	0	0	0	0	0	0	0	0	0
H7C4K3;A0A7I2V348;A0A7I2V2F9;E7EUI6;C9JPK5;P05556;A0A7I2V5Z8;A0A7I2V5T3;Q5T3E6;E9PLR6;E7EQW5	H7C4K3;A0A7I2V348;A0A7I2V2F9;E7EUI6;C9JPK5;P05556;A0A7I2V5Z8;A0A7I2V5T3	3;3;3;3;3;3;2;2;1;1;1	3;3;3;3;3;3;2;2;1;1;1	3;3;3;3;3;3;2;2;1;1;1	Integrin beta;Integrin beta-1	ITGB1	tr|H7C4K3|H7C4K3_HUMAN Integrin beta OS=Homo sapiens OX=9606 GN=ITGB1 PE=1 SV=2;tr|A0A7I2V348|A0A7I2V348_HUMAN Integrin beta OS=Homo sapiens OX=9606 GN=ITGB1 PE=1 SV=1;tr|A0A7I2V2F9|A0A7I2V2F9_HUMAN Integrin beta OS=Homo sapiens OX=9606 GN=ITGB1 PE=1 SV=1;	11	3	3	3	0	0	0	0	0	0	0	0	0	0	0	0	0	0	0	0	0	0	0	0	0	0	0	0	0	0	0	0	0	0	0	0	0	0	0	0	0	0
Q14573	Q14573	2	2	2	Inositol 1,4,5-trisphosphate receptor type 3	ITPR3	sp|Q14573|ITPR3_HUMAN Inositol 1,4,5-trisphosphate receptor type 3 OS=Homo sapiens OX=9606 GN=ITPR3 PE=1 SV=2	1	2	2	2	0	0	0	0	0	0	0	0	0	0	0	0	0	0	0	0	0	0	0	0	0	0	0	0	0	0	0	0	0	0	0	0	0	0	0	1	0	0
A0A0A0MT83;P26440;A0A0S2Z4K7;H0YKV0;H0YN10;H0YLC3;H7C4G6;A0A087WVD3	A0A0A0MT83;P26440;A0A0S2Z4K7;H0YKV0;H0YN10;H0YLC3;H7C4G6	4;4;3;2;2;2;2;1	4;4;3;2;2;2;2;1	4;4;3;2;2;2;2;1	Isovaleryl-CoA dehydrogenase, mitochondrial	IVD	tr|A0A0A0MT83|A0A0A0MT83_HUMAN Isovaleryl-CoA dehydrogenase, mitochondrial OS=Homo sapiens OX=9606 GN=IVD PE=1 SV=2;sp|P26440|IVD_HUMAN Isovaleryl-CoA dehydrogenase, mitochondrial OS=Homo sapiens OX=9606 GN=IVD PE=1 SV=2;tr|A0A0S2Z4K7|A0A0S2Z4K7_HUMAN Isov	8	4	4	4	2	2	0	2	2	2	3	1	1	1	0	2	0	2	1	0	0	0	1	1	0	1	2	1	0	0	0	0	0	1	0	0	0	1	0	0	0	0
P14923;C9JTX4;C9J826;C9JK18;C9JKY1	P14923	11;4;4;4;4	11;4;4;4;4	11;4;4;4;4	Junction plakoglobin	JUP	sp|P14923|PLAK_HUMAN Junction plakoglobin OS=Homo sapiens OX=9606 GN=JUP PE=1 SV=3	5	11	11	11	0	0	4	0	1	1	1	0	0	1	0	1	0	1	1	0	0	1	2	2	0	1	3	0	0	0	0	0	1	0	0	0	0	2	1	0	0	0
Q15046;H3BRC9;H3BVA8	Q15046	4;1;1	4;1;1	4;1;1	Lysine--tRNA ligase	KARS	sp|Q15046|SYK_HUMAN Lysine--tRNA ligase OS=Homo sapiens OX=9606 GN=KARS1 PE=1 SV=3	3	4	4	4	0	0	0	0	0	0	0	0	0	0	0	0	0	0	0	0	0	0	0	0	0	0	0	0	0	0	0	0	0	0	0	0	0	0	0	0	0	0
K7EM02;A0A8I5KR90;K7EPQ6;K7EIJ8;A0A8I5QL41;Q8IYT4	K7EM02;A0A8I5KR90;K7EPQ6;K7EIJ8;A0A8I5QL41;Q8IYT4	1;1;1;1;1;1	1;1;1;1;1;1	1;1;1;1;1;1	Katanin p60 ATPase-containing subunit A-like 2	KATNAL2	tr|K7EM02|K7EM02_HUMAN Katanin p60 ATPase-containing subunit A-like 2 (Fragment) OS=Homo sapiens OX=9606 GN=KATNAL2 PE=1 SV=1;tr|A0A8I5KR90|A0A8I5KR90_HUMAN Katanin p60 ATPase-containing subunit A-like 2 OS=Homo sapiens OX=9606 GN=KATNAL2 PE=1 SV=1;tr|K7EP	6	1	1	1	0	0	0	0	0	0	0	0	0	0	1	0	0	1	1	1	1	1	1	0	0	0	0	0	0	0	0	0	0	0	1	0	0	0	0	0	0	0
Q9BVA0;H3BTV8;H3BT67;H3BPD8;H3BPK1;H3BTU7	Q9BVA0;H3BTV8;H3BT67;H3BPD8;H3BPK1;H3BTU7	2;1;1;1;1;1	2;1;1;1;1;1	2;1;1;1;1;1	Katanin p80 WD40 repeat-containing subunit B1	KATNB1	sp|Q9BVA0|KTNB1_HUMAN Katanin p80 WD40 repeat-containing subunit B1 OS=Homo sapiens OX=9606 GN=KATNB1 PE=1 SV=1;tr|H3BTV8|H3BTV8_HUMAN Katanin p80 WD40 repeat-containing subunit B1 (Fragment) OS=Homo sapiens OX=9606 GN=KATNB1 PE=1 SV=1;tr|H3BT67|H3BT67_HUM	6	2	2	2	0	2	0	1	0	0	0	0	1	0	0	0	1	0	0	0	0	0	0	0	0	0	0	0	0	0	0	0	0	0	0	0	0	0	0	0	0	0
O94819	O94819	10	10	10	Kelch repeat and BTB domain-containing protein 11	KBTBD11	sp|O94819|KBTBB_HUMAN Kelch repeat and BTB domain-containing protein 11 OS=Homo sapiens OX=9606 GN=KBTBD11 PE=1 SV=1	1	10	10	10	2	0	0	0	0	0	0	2	0	0	1	0	0	1	0	0	5	3	0	3	3	0	0	1	1	2	2	2	3	2	0	1	1	2	0	0	0	1
Q96CX2	Q96CX2	2	2	2	BTB/POZ domain-containing protein KCTD12	KCTD12	sp|Q96CX2|KCD12_HUMAN BTB/POZ domain-containing protein KCTD12 OS=Homo sapiens OX=9606 GN=KCTD12 PE=1 SV=1	1	2	2	2	0	0	1	0	0	0	0	0	0	0	1	0	0	0	0	0	0	0	0	0	0	0	0	0	1	1	1	0	0	0	1	1	1	0	1	1	1	1
A0A8I5QJR3;A0A8I5KRB8;A0A8I5QJJ5;A0A8I5QKM3;A0A8I5KSH0;A0A8I5KVZ4;A0A8I5KV76;R4GMQ1;A0A8I5KXU4;O60341	A0A8I5QJR3;A0A8I5KRB8;A0A8I5QJJ5;A0A8I5QKM3;A0A8I5KSH0;A0A8I5KVZ4;A0A8I5KV76;R4GMQ1;A0A8I5KXU4;O60341	1;1;1;1;1;1;1;1;1;1	1;1;1;1;1;1;1;1;1;1	1;1;1;1;1;1;1;1;1;1	Lysine-specific histone demethylase 1A	KDM1A	tr|A0A8I5QJR3|A0A8I5QJR3_HUMAN Lysine-specific histone demethylase 1A OS=Homo sapiens OX=9606 GN=KDM1A PE=1 SV=1;tr|A0A8I5KRB8|A0A8I5KRB8_HUMAN Lysine-specific histone demethylase OS=Homo sapiens OX=9606 GN=KDM1A PE=1 SV=1;tr|A0A8I5QJJ5|A0A8I5QJJ5_HUMAN Ly	10	1	1	1	0	0	0	0	0	0	0	0	0	0	0	0	0	0	0	0	0	0	0	0	0	0	0	0	0	0	0	0	0	0	0	0	0	0	0	0	0	0
M0R0C6;Q92945;M0R0I5;M0QYG1;M0QYH3;M0R3J3	M0R0C6;Q92945;M0R0I5	5;5;3;1;1;1	5;5;3;1;1;1	5;5;3;1;1;1	Far upstream element-binding protein 2	KHSRP	tr|M0R0C6|M0R0C6_HUMAN Far upstream element-binding protein 2 OS=Homo sapiens OX=9606 GN=KHSRP PE=1 SV=2;sp|Q92945|FUBP2_HUMAN Far upstream element-binding protein 2 OS=Homo sapiens OX=9606 GN=KHSRP PE=1 SV=4;tr|M0R0I5|M0R0I5_HUMAN Far upstream element-bin	6	5	5	5	0	0	0	0	0	0	0	0	0	0	0	0	0	0	0	0	0	0	0	0	0	0	0	0	0	0	0	0	0	0	0	0	0	0	0	0	0	0
A0A0U1RQC1;H0YMA4;A0A0U1RQM0;Q15004	A0A0U1RQC1;H0YMA4;A0A0U1RQM0;Q15004	2;2;2;2	2;2;2;2	2;2;2;2	PCNA-associated factor	KIAA0101	tr|A0A0U1RQC1|A0A0U1RQC1_HUMAN PCNA-associated factor OS=Homo sapiens OX=9606 PE=1 SV=1;tr|H0YMA4|H0YMA4_HUMAN PCNA-associated factor OS=Homo sapiens OX=9606 GN=PCLAF PE=1 SV=1;tr|A0A0U1RQM0|A0A0U1RQM0_HUMAN PCNA-associated factor OS=Homo sapiens OX=9606 P	4	2	2	2	0	0	0	0	0	0	0	0	0	0	0	0	0	0	0	0	0	0	0	0	0	0	0	0	0	0	0	0	0	0	0	0	0	0	0	0	0	0
A0A804HJA4;J3KN16;Q5VYK3	A0A804HJA4;J3KN16;Q5VYK3	2;2;2	2;2;2	2;2;2	Proteasome-associated protein ECM29 homolog	KIAA0368;ECM29	tr|A0A804HJA4|A0A804HJA4_HUMAN Proteasome adapter and scaffold protein ECM29 OS=Homo sapiens OX=9606 GN=ECPAS PE=1 SV=1;tr|J3KN16|J3KN16_HUMAN Proteasome adapter and scaffold protein ECM29 OS=Homo sapiens OX=9606 GN=ECPAS PE=1 SV=1;sp|Q5VYK3|ECM29_HUMAN Pr	3	2	2	2	0	0	0	0	0	0	0	0	0	0	0	0	0	0	0	0	0	0	0	0	0	0	0	0	0	0	0	0	0	0	0	0	0	0	0	0	0	0
Q9UPV7	Q9UPV7	2	2	2	Protein KIAA1045	KIAA1045	sp|Q9UPV7|PHF24_HUMAN PHD finger protein 24 OS=Homo sapiens OX=9606 GN=PHF24 PE=1 SV=2	1	2	2	2	1	1	0	1	1	1	1	0	1	1	0	0	0	1	0	0	1	2	0	1	1	0	0	1	1	1	0	1	0	1	1	1	1	1	0	0	1	0
A0A1B0GV47;Q7Z4S6;H0YIM7;O75037;H0YIM6;H0YHT2	A0A1B0GV47;Q7Z4S6;H0YIM7;O75037	4;4;2;2;1;1	4;4;2;2;1;1	4;4;2;2;1;1	Kinesin-like protein KIF21A;Kinesin-like protein;Kinesin-like protein KIF21B	KIF21A;KIF21B	tr|A0A1B0GV47|A0A1B0GV47_HUMAN Kinesin-like protein KIF21A (Fragment) OS=Homo sapiens OX=9606 GN=KIF21A PE=1 SV=1;sp|Q7Z4S6|KI21A_HUMAN Kinesin-like protein KIF21A OS=Homo sapiens OX=9606 GN=KIF21A PE=1 SV=2;tr|H0YIM7|H0YIM7_HUMAN Kinesin-like protein (Fra	6	4	4	4	0	0	0	0	0	0	0	0	0	0	0	1	0	0	0	0	0	1	0	0	0	0	0	0	0	0	0	1	0	0	0	1	0	1	1	0	0	2
A0A2U3TZL8;H7BYN4;A0A7I2V5Y5;Q02241	A0A2U3TZL8;H7BYN4;A0A7I2V5Y5;Q02241	1;1;1;1	1;1;1;1	1;1;1;1	Kinesin-like protein;Kinesin-like protein KIF23	KIF23	tr|A0A2U3TZL8|A0A2U3TZL8_HUMAN Kinesin-like protein OS=Homo sapiens OX=9606 GN=KIF23 PE=1 SV=1;tr|H7BYN4|H7BYN4_HUMAN Kinesin-like protein OS=Homo sapiens OX=9606 GN=KIF23 PE=1 SV=1;tr|A0A7I2V5Y5|A0A7I2V5Y5_HUMAN Kinesin-like protein OS=Homo sapiens OX=960	4	1	1	1	0	0	0	0	0	0	0	0	0	0	0	0	0	0	0	0	0	0	0	0	0	0	0	0	0	0	0	0	0	0	0	0	0	0	0	0	0	0
Q86VH2	Q86VH2	1	1	1	Kinesin-like protein KIF27	KIF27	sp|Q86VH2|KIF27_HUMAN Kinesin-like protein KIF27 OS=Homo sapiens OX=9606 GN=KIF27 PE=1 SV=1	1	1	1	1	0	0	0	0	0	0	0	0	0	0	0	0	0	0	0	0	0	0	1	0	0	0	0	0	0	0	0	0	0	0	0	0	0	0	0	0	0	0
A0A6Q8PGG1;A0A6Q8PGH7;A0A6Q8PFA6;A0A6Q8PG37;A0A6Q8PH57;O00139	A0A6Q8PGG1;A0A6Q8PGH7;A0A6Q8PFA6;A0A6Q8PG37;A0A6Q8PH57;O00139	1;1;1;1;1;1	1;1;1;1;1;1	1;1;1;1;1;1	Kinesin-like protein KIF2A	KIF2A	tr|A0A6Q8PGG1|A0A6Q8PGG1_HUMAN Kinesin-like protein KIF2A OS=Homo sapiens OX=9606 GN=KIF2A PE=1 SV=1;tr|A0A6Q8PGH7|A0A6Q8PGH7_HUMAN Kinesin-like protein (Fragment) OS=Homo sapiens OX=9606 GN=KIF2A PE=1 SV=1;tr|A0A6Q8PFA6|A0A6Q8PFA6_HUMAN Kinesin-like prote	6	1	1	1	0	0	0	0	0	0	0	0	1	0	0	1	0	0	0	0	0	1	0	0	1	0	0	0	0	0	0	0	0	0	0	0	0	0	0	0	0	1
A0A0G2JMZ6;A0A7I2V4K6;A0A7I2V3N5;J3KNA1;A0A7I2V492;A0A6Q8PEZ8;A0A6Q8PGJ3;O60282;P33176;Q12840;A0A7I2YQQ7;A0A7I2V352;A0A7I2V3V4;A0A7I2V581	A0A0G2JMZ6;A0A7I2V4K6;A0A7I2V3N5;J3KNA1;A0A7I2V492;A0A6Q8PEZ8;A0A6Q8PGJ3;O60282;P33176;Q12840;A0A7I2YQQ7;A0A7I2V352;A0A7I2V3V4;A0A7I2V581	2;2;2;2;2;2;2;2;2;2;1;1;1;1	2;2;2;2;2;2;2;2;2;2;1;1;1;1	2;2;2;2;2;2;2;2;2;2;1;1;1;1	Kinesin-like protein;Kinesin heavy chain isoform 5C;Kinesin-1 heavy chain;Kinesin heavy chain isoform 5A	KIF5A;KIF5C;KIF5B	tr|A0A0G2JMZ6|A0A0G2JMZ6_HUMAN Kinesin-like protein (Fragment) OS=Homo sapiens OX=9606 GN=KIF5C PE=1 SV=1;tr|A0A7I2V4K6|A0A7I2V4K6_HUMAN Kinesin-like protein OS=Homo sapiens OX=9606 GN=KIF5C PE=1 SV=1;tr|A0A7I2V3N5|A0A7I2V3N5_HUMAN Kinesin-like protein OS=	14	2	2	2	0	0	0	0	0	0	0	0	0	0	1	0	0	0	0	0	0	1	0	0	0	0	0	0	0	0	0	1	0	0	0	0	0	0	0	0	0	0
G5E9S8;G3V2E7;F8W6L3;G3V3H3;G3V5R9;E7EVH7;Q07866;H0YGB8;H0YJU9;H0YJL0;H0YJT3;H0YG16	G5E9S8;G3V2E7;F8W6L3;G3V3H3;G3V5R9;E7EVH7;Q07866;H0YGB8;H0YJU9;H0YJL0;H0YJT3;H0YG16	2;2;2;2;2;2;2;1;1;1;1;1	2;2;2;2;2;2;2;1;1;1;1;1	2;2;2;2;2;2;2;1;1;1;1;1	Kinesin light chain 1	KLC1	tr|G5E9S8|G5E9S8_HUMAN Kinesin light chain OS=Homo sapiens OX=9606 GN=KLC1 PE=1 SV=1;tr|G3V2E7|G3V2E7_HUMAN Kinesin light chain OS=Homo sapiens OX=9606 GN=KLC1 PE=1 SV=1;tr|F8W6L3|F8W6L3_HUMAN Kinesin light chain OS=Homo sapiens OX=9606 GN=KLC1 PE=1 SV=1;t	12	2	2	2	0	0	0	0	0	0	0	1	0	0	0	2	0	0	0	0	0	0	0	0	1	0	0	0	1	0	0	0	0	0	0	0	0	0	0	0	0	0
[truncated: 1,244 more rows]
[truncated: 355 more columns]
