# Supplementary material for: Proximity proteomics reveals unique and shared pathological features between multiple system atrophy and Parkinson’s disease
Source: Acta Neuropathol Commun. 2025 Mar 23;13:65. doi: 10.1186/s40478-025-01958-5 (PMC11931798; doi:10.1186/s40478-025-01958-5)
Supplement: Supplementary file 11 — Additional file 11. [file 40478_2025_1958_MOESM11_ESM.xlsx]

## Sheet: Exclusive proteins list_TNS
sum PS129	sumMJFR1	sumMSAps129	sumPDps129	sumMSAasyn	sumPDasyn
Q96GW7	Q96GW7	Q96GW7	P16298	Q96GW7	Q8N126
P16298	Q8N126	O75363	Q96GW7	O43759	Q96GW7			BAR-PSER129		For these protein lists, any protein detected in BAR-NEG was removed. Keratins were also removed.
O43759	P16298	Q9H492	O43759	P16298	P16298			BAR-MJFR1
P61586	O43759	Q9NQC3	Q8N126	Q8N126	O43759			MSA_BAR-PSER129
Q8N126	Q8N3J6	P07099	P61586	O14594	Q8N3J6			PD/DLB BAR-PSER129
Q92598	Q15819	Q9Y490	Q92598	P43003	Q15819			MSA BAR-MJFR1
P09496	P43003	P51659	P09496	P54920	P32004			PD/DLB BAR-MJFR1
Q13561	Q92823	P56134	Q13561	Q92823	Q9NRW1
Q9H492	Q9NRW1	P48637	P42658	Q15819	P09496
P42658	P09496	O15394	P04216	Q9H492	Q9P2U7
P04216	P32004	Q96AQ6	Q9NRW1	Q13561	Q9UHG2
Q9NRW1	Q9UHG2	P34932	Q8N3J6	Q9NRW1	Q92823
O95336	Q9UBP4	Q14254	O95336	Q8N3J6	Q9UBP4
Q14254	Q9P2U7	P22676	Q9HDC9	P09496	P43003
Q8N3J6	O14594	P61586	Q14254	P07737	P00734
Q9HDC9	Q13561	O00429	Q9H492	Q9UHG2	Q13561
O00429	P54920	P12259	P43003	O95336	P31948
P43003	P00734	P31948	O15126	Q9UBP4	Q8N573
P51659	Q9H492	P07737	O00429	Q9NQ66	Q9H492
O15126	P01116	P41222	P32004	P42658	P01116
P32004	P42658	Q02952	P07737	Q86WG3	P34932
P34932	Q86WG3	P14868	P12259	P01116	P42658
P22676	Q8N573	P04083	P34932	P04216	Q86WG3
P07737	P07737	P46926	Q96C19	P24821	Q9H3Z4
P12259	P04216	Q99747	Q15904	Q9P2U7	P04216
Q96C19	Q9H3Z4	Q969T9	Q86WG3	P32004	P54920
Q15904	Q9NQ66	O95336	P22676	P04004	Q96C19
Q86WG3	Q96C19	Q9BUT1	Q9UBP4	P41222	P07737
O75363	O15394	P51178	P51659	P13521	Q9NV96
Q9UBP4	P04004		P59998	Q9H3Z4	O15394
Q02952	P34932		O14594	Q8N573	P46926
P46926	P31948		O00408	P00734	Q9NQC3
P48637	P46926		O95292	O15394	Q9NQ66
P31948	Q13449		P46926	P01034	P04004
P59998	P13521		Q02952	Q96C19	O14594
O14594	O95336		P31948	P60983	Q13449
O00408	Q99747		Q92823	Q13449	Q99747
O95292	Q9NQC3		Q15056	P61586	Q14254
Q9NQC3	P01034		P54920	Q16849	P01023
Q92823	Q9NV96		Q8N573	Q13367	Q99726
Q15056	P01023		P13521	Q969T9	P22676
P54920	P61586		Q13449	P46926	O15126
Q8N573	P22676		P01116	P17931	P13521
P04083	P41222		Q15819	Q99747	Q92598
P13521	Q969T9		P49773	P10768	P28074
Q13449	Q14254		P48637	P16870	P61586
Q99747	Q99726		O95197	P22676	P01034
P07099	P24821		Q9P2U7	P51659	Q969T9
P01116	Q13367		Q99747	P01023	Q9NVJ2
Q15819	Q92598		P04083	P60520	P48637
P49773	P16870		Q9UHG2	P14868	Q13367
O95197	O15126		P01034	Q9BUT1	P16870
Q9P2U7	P17931		P00734	Q9NQC3	P41222
Q9Y490	P48637		Q9H3Z4	P34932	O95336
Q9UHG2	Q9NVJ2		O75363	P59998	Q9H598
Q969T9	P28074		Q9NVJ2	Q99726	P24821
P01034	P10768		Q9ULP0	Q13740	Q02952
P00734	Q9BUT1		P10768	Q14254	Q9BUT1
Q9H3Z4	P60983		O14576	Q92598	P17931
Q9BUT1	Q9H598		Q14019	P51178	P30050
Q9NVJ2	P14868		Q13367	P30050	Q9UPA5
Q9ULP0	P30050		Q9NV96	Q9ULP0	O14576
P10768	Q16849		P16870	P63241	O00533
O14576	Q13740		Q9Y5K8	O14737	Q9Y5K8
Q14019	P59998		Q969T9	Q9NV96	Q14019
Q13367	P51659		P17096	P78352	P10768
Q9NV96	O00533		Q13228	P04083	P14868
P16870	Q02952		P30050	O95197	O00408
Q9Y5K8	O95197		Q9BUT1	P48637	O95197
Q96AQ6	Q9UPA5		Q9NQC3	O00533	O95989
P17096	P60520		Q9UPA5	Q9H598	O00429
Q13228	Q9ULP0		Q9NQ66	Q15056	Q13740
P30050	Q14019		Q5JU85	O00429	P59998
P56134	P04083		P28074	P49773	Q9ULP0
Q9UPA5	P78352		P07099	O15126	P04083
Q9NQ66	O00408		Q16849	O00408	P78352
Q5JU85	O00429		Q99726	P31948	Q7L266
P28074	O95989		P17931	Q5JU85	Q15904
O15394	O14576		P63241	Q9Y490	P12259
P14868	Q9Y5K8		P45985	Q9NVJ2	P60520
Q16849	P63241		P78352	Q14019	P07099
Q99726	O14737		O95989	Q13228	P51659
P17931	P07099		O60331	Q9UPA5	P56134
P63241	Q7L266		Q9Y4E6	P07099	P63241
P45985	P56134		P24821	O95989	P60983
O95989	Q15904		P60520	P56134	Q13228
P78352	P51178		Q9Y490		Q16849
O60331	P12259		Q96AQ6		O14737
Q9Y4E6	P49773		Q7L266		Q9Y490
P24821	Q9Y490		P14868		P49773
P60520	Q13228		P04004		Q5JU85
P41222	Q5JU85		O00533		O60331
Q7L266	Q15056		P01023
P04004	O60331
P51178
O00533
P01023
