# Supplementary material for: Proximity proteomics reveals unique and shared pathological features between multiple system atrophy and Parkinson’s disease
Source: Acta Neuropathol Commun. 2025 Mar 23;13:65. doi: 10.1186/s40478-025-01958-5 (PMC11931798; doi:10.1186/s40478-025-01958-5)
Supplement: Supplementary file 13 — Additional file 13. [file 40478_2025_1958_MOESM13_ESM.xls]

23-3052, Publication report created on 10/18/2024
Experiment: 23-3052
	Peak List Generator: unknown
		Version: unknown
		Charge States Calculated: unknown
		Deisotoped: unknown
		Textual Annotation: unknown
	Database Set: 1 Database
		Database Name: the uniprot-SP-human_20190906_20200629 database
			Version: unknown
			Taxonomy: All Entries
			Number of Proteins: 20432
		Does database contain common contaminants?: unknown
	Search Engine Set: 1 Search Engine
		Search Engine: Mascot
			Version: 2.8.0
			Samples: All Samples
			Fragment Tolerance: 0.050 Da (Monoisotopic)
			Parent Tolerance: 10.0 PPM (Monoisotopic)
			Fixed Modifications: +57 on C (Carbamidomethyl)
			Variable Modifications: +1 on NQ (Deamidated), +16 on M (Oxidation), +42 on Peptide N-Terminal  (Acetyl)
			Database: the uniprot-SP-human_20190906_20200629 database (unknown version, 20432 entries)
			Digestion Enzyme: Trypsin
			Max Missed Cleavages: 3
			Probability Model: 
				20221223_bbm1840_23-3052_Killinger_01 (F008429): Peptide Prophet with Delta Mass Correction [+2 and below,+3,+4,+5,+6,+7 and above]
				20221223_bbm1840_23-3052_Killinger_02 (F008430): Peptide Prophet with Delta Mass Correction [+2 and below,+3,+4,+5,+6,+7 and above]
				20221223_bbm1840_23-3052_Killinger_03 (F008431): Peptide Prophet with Delta Mass Correction [+2 and below,+3,+4,+5,+6,+7 and above]
				20221223_bbm1840_23-3052_Killinger_04 (F008432): Peptide Prophet with Delta Mass Correction [+2 and below,+3,+4,+5,+6,+7 and above]
				20221223_bbm1840_23-3052_Killinger_05 (F008433): Peptide Prophet with Delta Mass Correction [+2 and below,+3,+4,+5,+6,+7 and above]
				20221223_bbm1840_23-3052_Killinger_06 (F008434): Peptide Prophet with Delta Mass Correction [+2 and below,+3,+4,+5,+6,+7 and above]
				20221223_bbm1840_23-3052_Killinger_07 (F008435): Peptide Prophet with Delta Mass Correction [+2 and below,+3,+4,+5,+6,+7 and above]
				20221223_bbm1840_23-3052_Killinger_08 (F008436): Peptide Prophet with Delta Mass Correction [+2 and below,+3,+4,+5,+6,+7 and above]
				20221223_bbm1840_23-3052_Killinger_09 (F008437): Peptide Prophet with Delta Mass Correction [+2 and below,+3,+4,+5,+6,+7 and above]
				20221223_bbm1840_23-3052_Killinger_10 (F008438): Peptide Prophet with Delta Mass Correction [+2 and below,+3,+4,+5,+6,+7 and above]
				20221223_bbm1840_23-3052_Killinger_11 (F008440): Peptide Prophet with Delta Mass Correction [+2 and below,+3,+4,+5,+6,+7 and above]
				20221223_bbm1840_23-3052_Killinger_12 (F008442): Peptide Prophet with Delta Mass Correction [+2 and below,+3,+4,+5,+6,+7 and above]
				20221223_bbm1840_23-3052_Killinger_13 (F008444): Peptide Prophet with Delta Mass Correction [+2 and below,+3,+4,+5,+6,+7 and above]
				20221223_bbm1840_23-3052_Killinger_14 (F008464): Peptide Prophet with Delta Mass Correction [+2 and below,+3,+4,+5,+6,+7 and above]
				20221223_bbm1840_23-3052_Killinger_15 (F008446): Peptide Prophet with Delta Mass Correction [+2 and below,+3,+4,+5,+6,+7 and above]
				20221223_bbm1840_23-3052_Killinger_16 (F008448): Peptide Prophet with Delta Mass Correction [+2 and below,+3,+4,+5,+6,+7 and above]
				20221223_bbm1840_23-3052_Killinger_17 (F008450): Peptide Prophet with Delta Mass Correction [+2 and below,+3,+4,+5,+6,+7 and above]
				20221223_bbm1840_23-3052_Killinger_18 (F008452): Peptide Prophet with Delta Mass Correction [+2 and below,+3,+4,+5,+6,+7 and above]
				20221223_bbm1840_23-3052_Killinger_19 (F008454): Peptide Prophet with Delta Mass Correction [+2 and below,+3,+4,+5,+6,+7 and above]
				20221223_bbm1840_23-3052_Killinger_20 (F008456): Peptide Prophet with Delta Mass Correction [+2 and below,+3,+4,+5,+6,+7 and above]
				20221223_bbm1840_23-3052_Killinger_21 (F008441): Peptide Prophet with Delta Mass Correction [+2 and below,+3,+4,+5,+6,+7 and above]
				20221223_bbm1840_23-3052_Killinger_22 (F008443): Peptide Prophet with Delta Mass Correction [+2 and below,+3,+4,+5,+6,+7 and above]
				20221223_bbm1840_23-3052_Killinger_23 (F008445): Peptide Prophet with Delta Mass Correction [+2 and below,+3,+4,+5,+6,+7 and above]
				20221223_bbm1840_23-3052_Killinger_24 (F008447): Peptide Prophet with Delta Mass Correction [+2 and below,+3,+4,+5,+6,+7 and above]
				20221223_bbm1840_23-3052_Killinger_25 (F008449): Peptide Prophet with Delta Mass Correction [+2 and below,+3,+4,+5,+6,+7 and above]
				20221223_bbm1840_23-3052_Killinger_26 (F008451): Peptide Prophet with Delta Mass Correction [+2 and below,+3,+4,+5,+6,+7 and above]
				20221223_bbm1840_23-3052_Killinger_27 (F008453): Peptide Prophet with Delta Mass Correction [+2 and below,+3,+4,+5,+6,+7 and above]
				20221223_bbm1840_23-3052_Killinger_28 (F008455): Peptide Prophet with Delta Mass Correction [+2 and below,+3,+4,+5,+6,+7 and above]
				20221223_bbm1840_23-3052_Killinger_29 (F008457): Peptide Prophet with Delta Mass Correction [+2 and below,+3,+4,+5,+6,+7 and above]
				20221223_bbm1840_23-3052_Killinger_30 (F008458): Peptide Prophet with Delta Mass Correction [+2 and below,+3,+4,+5,+6,+7 and above]
				20221223_bbm1840_23-3052_Killinger_31 (F008459): Peptide Prophet with Delta Mass Correction [+2 and below,+3,+4,+5,+6,+7 and above]
				20221223_bbm1840_23-3052_Killinger_32 (F008460): Peptide Prophet with Delta Mass Correction [+2 and below,+3,+4,+5,+6,+7 and above]
				20221223_bbm1840_23-3052_Killinger_33 (F008461): Peptide Prophet with Delta Mass Correction [+2 and below,+3,+4,+5,+6,+7 and above]
				20221223_bbm1840_23-3052_Killinger_34 (F008462): Peptide Prophet with Delta Mass Correction [+2 and below,+3,+4,+5,+6,+7 and above]
				20221223_bbm1840_23-3052_Killinger_35 (F008419): Peptide Prophet with Delta Mass Correction [+2 and below,+3,+4,+5,+6,+7 and above]
				20221223_bbm1840_23-3052_Killinger_36 (F008420): Peptide Prophet with Delta Mass Correction [+2 and below,+3,+4,+5,+6,+7 and above]
				20221223_bbm1840_23-3052_Killinger_37 (F008421): Peptide Prophet with Delta Mass Correction [+2 and below,+3,+4,+5,+6,+7 and above]
				20221223_bbm1840_23-3052_Killinger_38 (F008422): Peptide Prophet with Delta Mass Correction [+2 and below,+3,+4,+5,+6,+7 and above]
				20221223_bbm1840_23-3052_Killinger_39 (F008423): Peptide Prophet with Delta Mass Correction [+2 and below,+3,+4,+5,+6,+7 and above]
				20221223_bbm1840_23-3052_Killinger_40 (F008424): Peptide Prophet with Delta Mass Correction [+2 and below,+3,+4,+5,+6,+7 and above]
				20221223_bbm1840_23-3052_Killinger_41 (F008425): Peptide Prophet with Delta Mass Correction [+2 and below,+3,+4,+5,+6,+7 and above]
				20221223_bbm1840_23-3052_Killinger_42 (F008426): Peptide Prophet with Delta Mass Correction [+2 and below,+3,+4,+5,+6,+7 and above]
				20221223_bbm1840_23-3052_Killinger_43 (F008427): Peptide Prophet with Delta Mass Correction [+2 and below,+3,+4,+5,+6,+7 and above]
				20221223_bbm1840_23-3052_Killinger_44 (F008428): Peptide Prophet with Delta Mass Correction [+2 and below,+3,+4,+5,+6,+7 and above]
				20221223_bbm1840_23-3052_Killinger_45 (F008463): Peptide Prophet with Delta Mass Correction [+2 and below,+3,+4,+5,+6,+7 and above]
	Scaffold: Version: Scaffold_5.3.3
		Modification Metadata Set: 2334 modifications
			Source: C:\Program Files\Scaffold\parameters\unimod.xml
			Comment: 
		Protein Grouping Strategy: Experiment-wide grouping with binary peptide-protein weights
		Peptide Thresholds: 90.0% minimum 
		Protein Thresholds: 95.0% minimum and 2 peptides minimum
		Peptide FDR: 0.1% (Decoy)
		Protein FDR: 0.6% (Decoy)
		GO Annotation Source(s): 
		Pathway Annotation Source(s): 
		Alternate ID Source(s): FASTA:UniProt/Swiss-Prot Alt. Accession (UniProtKB)

DATABASE SEARCHING-- Tandem mass spectra were extracted by [unknown] version
[unknown]. Charge state deconvolution and deisotoping were not performed. All
MS/MS samples were analyzed using Mascot (Matrix Science, London, UK; version
2.8.0). Mascot was set up to search the uniprot-SP-human_20190906_20200629
database (unknown version, 20432 entries) assuming the digestion enzyme trypsin.
Mascot was searched with a fragment ion mass tolerance of 0.050 Da and a parent
ion tolerance of 10.0 PPM. Carbamidomethyl of cysteine was specified in Mascot
as a fixed modification. Deamidated of asparagine and glutamine, oxidation of
methionine and acetyl of the n-terminus were specified in Mascot as variable
modifications. 

CRITERIA FOR PROTEIN IDENTIFICATION-- Scaffold (version Scaffold_5.3.3, Proteome
Software Inc., Portland, OR) was used to validate MS/MS based peptide and
protein identifications. Peptide identifications were accepted if they could be
established at greater than 90.0% probability by the Peptide Prophet algorithm
(Keller, A et al Anal. Chem. 2002;74(20):5383-92) with Scaffold delta-mass
correction. Protein identifications were accepted if they could be established
at greater than 95.0% probability and contained at least 2 identified peptides. 
Protein probabilities were assigned by the Protein Prophet algorithm
(Nesvizhskii, Al et al Anal. Chem. 2003;75(17):4646-58). Proteins that contained
similar peptides and could not be differentiated based on MS/MS analysis alone
were grouped to satisfy the principles of parsimony. 
